# Supplementary material for: SMARCB1 missense mutants disrupt SWI/SNF complex stability and remodeling activity
Source: Nat Commun. 2026 Apr 8;17:4987. doi: 10.1038/s41467-026-71531-8 (PMC13237135; doi:10.1038/s41467-026-71531-8)
Supplement: Supplementary file 4 — Source Data [file 41467_2026_71531_MOESM4_ESM.zip]

Archive with 28 entries (27 files):
- Source Data/
- __MACOSX/._Source Data
- Source Data/Description of Additional Supplementary Files.pdf
- __MACOSX/Source Data/._Description of Additional Supplementary Files.pdf
- Source Data/Supp Data 10 - Supplementary_Figure6.xlsx
- __MACOSX/Source Data/._Supp Data 10 - Supplementary_Figure6.xlsx
- Source Data/.DS_Store
- __MACOSX/Source Data/._.DS_Store
- Source Data/Supp Data 1 - Figure1.xlsx
- __MACOSX/Source Data/._Supp Data 1 - Figure1.xlsx
- Source Data/Supp Data 8 - Supplementary_Figure4.xlsx
- __MACOSX/Source Data/._Supp Data 8 - Supplementary_Figure4.xlsx
- Source Data/Supp Data 2 - Figure2.xlsx
- __MACOSX/Source Data/._Supp Data 2 - Figure2.xlsx
- Source Data/Supp Data 3 - Figure3.xlsx
- __MACOSX/Source Data/._Supp Data 3 - Figure3.xlsx
- Source Data/Supp Data 9 - Supplementary_Figure5.xlsx
- __MACOSX/Source Data/._Supp Data 9 - Supplementary_Figure5.xlsx
- Source Data/Supp Data 11 - Supplementary_Figure7.xlsx
- __MACOSX/Source Data/._Supp Data 11 - Supplementary_Figure7.xlsx
- Source Data/Supp Data 6 - Supplementary_Figure1.xlsx
- __MACOSX/Source Data/._Supp Data 6 - Supplementary_Figure1.xlsx
- Source Data/Supp Data 4 - Figure4.xlsx
- __MACOSX/Source Data/._Supp Data 4 - Figure4.xlsx
- Source Data/Supp Data 7 - Supplementary_Figure2.xlsx
- __MACOSX/Source Data/._Supp Data 7 - Supplementary_Figure2.xlsx
- Source Data/Supp Data 5 - Figure5.xlsx
- __MACOSX/Source Data/._Supp Data 5 - Figure5.xlsx
