# Supplementary material for: SMARCB1 missense mutants disrupt SWI/SNF complex stability and remodeling activity
Source: Nat Commun. 2026 Apr 8;17:4987. doi: 10.1038/s41467-026-71531-8 (PMC13237135; doi:10.1038/s41467-026-71531-8)
Supplement: Supplementary file 4 — Source Data [file 41467_2026_71531_MOESM4_ESM.zip › Source Data/Supp Data 1 - Figure1.xlsx]

## Sheet: Fig. 1A
Figure 1A: Frequency of SMARCB1 missense mutations in cancer patient cohorts from COSMIC (v100) and GENIE (v16.1) databases.
Residue	Amino Acid	Mutation count	Source
1	M1	NA	GENIE v16.1
1	M1	NA	COSMIC v100
2	M2	1	GENIE v16.1
2	M2	NA	COSMIC v100
3	M3	1	GENIE v16.1
3	M3	NA	COSMIC v100
4	M4	2	GENIE v16.1
4	M4	NA	COSMIC v100
5	A5	NA	GENIE v16.1
5	A5	1	COSMIC v100
6	L6	1	GENIE v16.1
6	L6	NA	COSMIC v100
7	S7	2	GENIE v16.1
7	S7	NA	COSMIC v100
8	K8	2	GENIE v16.1
8	K8	2	COSMIC v100
9	T9	2	GENIE v16.1
9	T9	NA	COSMIC v100
10	F10	6	GENIE v16.1
10	F10	NA	COSMIC v100
11	G11	2	GENIE v16.1
11	G11	NA	COSMIC v100
12	Q12	1	GENIE v16.1
12	Q12	NA	COSMIC v100
13	K13	NA	GENIE v16.1
13	K13	NA	COSMIC v100
14	P14	1	GENIE v16.1
14	P14	NA	COSMIC v100
15	V15	NA	GENIE v16.1
15	V15	NA	COSMIC v100
16	K16	2	GENIE v16.1
16	K16	NA	COSMIC v100
17	F17	1	GENIE v16.1
17	F17	NA	COSMIC v100
18	Q18	2	GENIE v16.1
18	Q18	NA	COSMIC v100
19	L19	3	GENIE v16.1
19	L19	NA	COSMIC v100
20	E20	3	GENIE v16.1
20	E20	NA	COSMIC v100
21	D21	4	GENIE v16.1
21	D21	1	COSMIC v100
22	D22	5	GENIE v16.1
22	D22	2	COSMIC v100
23	G23	1	GENIE v16.1
23	G23	NA	COSMIC v100
24	E24	5	GENIE v16.1
24	E24	2	COSMIC v100
25	F25	3	GENIE v16.1
25	F25	3	COSMIC v100
26	Y26	NA	GENIE v16.1
26	Y26	NA	COSMIC v100
27	M27	5	GENIE v16.1
27	M27	NA	COSMIC v100
28	I28	2	GENIE v16.1
28	I28	NA	COSMIC v100
29	G29	5	GENIE v16.1
29	G29	2	COSMIC v100
30	S30	2	GENIE v16.1
30	S30	NA	COSMIC v100
31	E31	4	GENIE v16.1
31	E31	1	COSMIC v100
32	V32	4	GENIE v16.1
32	V32	NA	COSMIC v100
33	G33	2	GENIE v16.1
33	G33	NA	COSMIC v100
34	N34	2	GENIE v16.1
34	N34	NA	COSMIC v100
35	Y35	1	GENIE v16.1
35	Y35	NA	COSMIC v100
36	L36	4	GENIE v16.1
36	L36	2	COSMIC v100
37	R37	17	GENIE v16.1
37	R37	NA	COSMIC v100
38	M38	1	GENIE v16.1
38	M38	3	COSMIC v100
39	F39	1	GENIE v16.1
39	F39	NA	COSMIC v100
40	R40	23	GENIE v16.1
40	R40	3	COSMIC v100
41	G41	3	GENIE v16.1
41	G41	2	COSMIC v100
42	S42	3	GENIE v16.1
42	S42	NA	COSMIC v100
43	L43	2	GENIE v16.1
43	L43	NA	COSMIC v100
44	Y44	2	GENIE v16.1
44	Y44	NA	COSMIC v100
45	K45	2	GENIE v16.1
45	K45	3	COSMIC v100
46	R46	3	GENIE v16.1
46	R46	1	COSMIC v100
47	Y47	NA	GENIE v16.1
47	Y47	1	COSMIC v100
48	P48	4	GENIE v16.1
48	P48	1	COSMIC v100
49	S49	NA	GENIE v16.1
49	S49	NA	COSMIC v100
50	L50	3	GENIE v16.1
50	L50	NA	COSMIC v100
51	W51	NA	GENIE v16.1
51	W51	1	COSMIC v100
52	R52	2	GENIE v16.1
52	R52	1	COSMIC v100
53	R53	4	GENIE v16.1
53	R53	1	COSMIC v100
54	L54	NA	GENIE v16.1
54	L54	1	COSMIC v100
55	A55	NA	GENIE v16.1
55	A55	NA	COSMIC v100
56	T56	NA	GENIE v16.1
56	T56	2	COSMIC v100
57	V57	1	GENIE v16.1
57	V57	NA	COSMIC v100
58	E58	3	GENIE v16.1
58	E58	NA	COSMIC v100
59	E59	6	GENIE v16.1
59	E59	2	COSMIC v100
60	R60	5	GENIE v16.1
60	R60	1	COSMIC v100
61	K61	1	GENIE v16.1
61	K61	NA	COSMIC v100
62	K62	1	GENIE v16.1
62	K62	1	COSMIC v100
63	I63	2	GENIE v16.1
63	I63	1	COSMIC v100
64	V64	2	GENIE v16.1
64	V64	NA	COSMIC v100
65	A65	1	GENIE v16.1
65	A65	1	COSMIC v100
66	S66	7	GENIE v16.1
66	S66	2	COSMIC v100
67	S67	NA	GENIE v16.1
67	S67	2	COSMIC v100
68	H68	1	GENIE v16.1
68	H68	NA	COSMIC v100
69	G69	1	GENIE v16.1
69	G69	1	COSMIC v100
70	K70	NA	GENIE v16.1
70	K70	NA	COSMIC v100
71	K71	1	GENIE v16.1
71	K71	NA	COSMIC v100
72	T72	3	GENIE v16.1
72	T72	3	COSMIC v100
73	K73	1	GENIE v16.1
73	K73	NA	COSMIC v100
74	P74	3	GENIE v16.1
74	P74	1	COSMIC v100
75	N75	NA	GENIE v16.1
75	N75	NA	COSMIC v100
76	T76	NA	GENIE v16.1
76	T76	1	COSMIC v100
77	K77	1	GENIE v16.1
77	K77	NA	COSMIC v100
78	D78	NA	GENIE v16.1
78	D78	NA	COSMIC v100
79	H79	1	GENIE v16.1
79	H79	3	COSMIC v100
80	G80	7	GENIE v16.1
80	G80	3	COSMIC v100
81	Y81	2	GENIE v16.1
81	Y81	NA	COSMIC v100
82	T82	3	GENIE v16.1
82	T82	2	COSMIC v100
83	T83	NA	GENIE v16.1
83	T83	NA	COSMIC v100
84	L84	1	GENIE v16.1
84	L84	NA	COSMIC v100
85	A85	3	GENIE v16.1
85	A85	2	COSMIC v100
86	T86	NA	GENIE v16.1
86	T86	NA	COSMIC v100
87	S87	NA	GENIE v16.1
87	S87	2	COSMIC v100
88	V88	1	GENIE v16.1
88	V88	NA	COSMIC v100
89	T89	3	GENIE v16.1
89	T89	NA	COSMIC v100
90	L90	1	GENIE v16.1
90	L90	1	COSMIC v100
91	L91	NA	GENIE v16.1
91	L91	NA	COSMIC v100
92	K92	NA	GENIE v16.1
92	K92	1	COSMIC v100
93	A93	1	GENIE v16.1
93	A93	1	COSMIC v100
94	S94	NA	GENIE v16.1
94	S94	1	COSMIC v100
95	E95	7	GENIE v16.1
95	E95	NA	COSMIC v100
96	V96	3	GENIE v16.1
96	V96	NA	COSMIC v100
97	E97	NA	GENIE v16.1
97	E97	NA	COSMIC v100
98	E98	7	GENIE v16.1
98	E98	4	COSMIC v100
99	I99	1	GENIE v16.1
99	I99	NA	COSMIC v100
100	L100	2	GENIE v16.1
100	L100	1	COSMIC v100
101	D101	2	GENIE v16.1
101	D101	1	COSMIC v100
102	G102	NA	GENIE v16.1
102	G102	NA	COSMIC v100
103	N103	2	GENIE v16.1
103	N103	NA	COSMIC v100
104	D104	1	GENIE v16.1
104	D104	1	COSMIC v100
105	E105	2	GENIE v16.1
105	E105	NA	COSMIC v100
106	K106	1	GENIE v16.1
106	K106	NA	COSMIC v100
107	Y107	2	GENIE v16.1
107	Y107	2	COSMIC v100
108	K108	NA	GENIE v16.1
108	K108	1	COSMIC v100
109	A109	2	GENIE v16.1
109	A109	2	COSMIC v100
110	V110	1	GENIE v16.1
110	V110	1	COSMIC v100
111	S111	2	GENIE v16.1
111	S111	NA	COSMIC v100
112	I112	2	GENIE v16.1
112	I112	NA	COSMIC v100
113	S113	1	GENIE v16.1
113	S113	NA	COSMIC v100
114	T114	1	GENIE v16.1
114	T114	NA	COSMIC v100
115	E115	NA	GENIE v16.1
115	E115	NA	COSMIC v100
116	P116	2	GENIE v16.1
116	P116	2	COSMIC v100
117	P117	1	GENIE v16.1
117	P117	NA	COSMIC v100
118	T118	1	GENIE v16.1
118	T118	NA	COSMIC v100
119	Y119	2	GENIE v16.1
119	Y119	NA	COSMIC v100
120	L120	6	GENIE v16.1
120	L120	NA	COSMIC v100
121	R121	2	GENIE v16.1
121	R121	NA	COSMIC v100
122	E122	1	GENIE v16.1
122	E122	1	COSMIC v100
123	Q123	1	GENIE v16.1
123	Q123	1	COSMIC v100
124	K124	NA	GENIE v16.1
124	K124	NA	COSMIC v100
125	A125	3	GENIE v16.1
125	A125	2	COSMIC v100
126	K126	2	GENIE v16.1
126	K126	2	COSMIC v100
127	R127	2	GENIE v16.1
127	R127	2	COSMIC v100
128	N128	NA	GENIE v16.1
128	N128	NA	COSMIC v100
129	S129	3	GENIE v16.1
129	S129	NA	COSMIC v100
130	Q130	NA	GENIE v16.1
130	Q130	NA	COSMIC v100
131	W131	2	GENIE v16.1
131	W131	NA	COSMIC v100
132	V132	2	GENIE v16.1
132	V132	NA	COSMIC v100
133	P133	3	GENIE v16.1
133	P133	2	COSMIC v100
134	T134	3	GENIE v16.1
134	T134	NA	COSMIC v100
135	L135	1	GENIE v16.1
135	L135	NA	COSMIC v100
136	P136	3	GENIE v16.1
136	P136	1	COSMIC v100
137	N137	NA	GENIE v16.1
137	N137	NA	COSMIC v100
138	S138	1	GENIE v16.1
138	S138	NA	COSMIC v100
139	S139	3	GENIE v16.1
139	S139	NA	COSMIC v100
140	H140	NA	GENIE v16.1
140	H140	NA	COSMIC v100
141	H141	2	GENIE v16.1
141	H141	2	COSMIC v100
142	L142	2	GENIE v16.1
142	L142	1	COSMIC v100
143	D143	1	GENIE v16.1
143	D143	NA	COSMIC v100
144	A144	2	GENIE v16.1
144	A144	NA	COSMIC v100
145	V145	3	GENIE v16.1
145	V145	1	COSMIC v100
146	P146	2	GENIE v16.1
146	P146	1	COSMIC v100
147	C147	NA	GENIE v16.1
147	C147	NA	COSMIC v100
148	S148	1	GENIE v16.1
148	S148	1	COSMIC v100
149	T149	1	GENIE v16.1
149	T149	2	COSMIC v100
150	T150	1	GENIE v16.1
150	T150	NA	COSMIC v100
151	I151	1	GENIE v16.1
151	I151	NA	COSMIC v100
152	N152	2	GENIE v16.1
152	N152	2	COSMIC v100
153	R153	3	GENIE v16.1
153	R153	NA	COSMIC v100
154	N154	1	GENIE v16.1
154	N154	NA	COSMIC v100
155	R155	15	GENIE v16.1
155	R155	6	COSMIC v100
156	M156	4	GENIE v16.1
156	M156	1	COSMIC v100
157	G157	3	GENIE v16.1
157	G157	2	COSMIC v100
158	R158	6	GENIE v16.1
158	R158	6	COSMIC v100
159	D159	5	GENIE v16.1
159	D159	1	COSMIC v100
160	K160	3	GENIE v16.1
160	K160	2	COSMIC v100
161	K161	1	GENIE v16.1
161	K161	NA	COSMIC v100
162	R162	9	GENIE v16.1
162	R162	1	COSMIC v100
163	T163	1	GENIE v16.1
163	T163	NA	COSMIC v100
164	F164	3	GENIE v16.1
164	F164	NA	COSMIC v100
165	P165	10	GENIE v16.1
165	P165	2	COSMIC v100
166	L166	4	GENIE v16.1
166	L166	NA	COSMIC v100
167	C167	2	GENIE v16.1
167	C167	1	COSMIC v100
168	F168	4	GENIE v16.1
168	F168	NA	COSMIC v100
169	D169	3	GENIE v16.1
169	D169	2	COSMIC v100
170	D170	1	GENIE v16.1
170	D170	1	COSMIC v100
171	H171	NA	GENIE v16.1
171	H171	NA	COSMIC v100
172	D172	1	GENIE v16.1
172	D172	1	COSMIC v100
173	P173	3	GENIE v16.1
173	P173	1	COSMIC v100
174	A174	3	GENIE v16.1
174	A174	NA	COSMIC v100
175	V175	1	GENIE v16.1
175	V175	NA	COSMIC v100
176	I176	NA	GENIE v16.1
176	I176	NA	COSMIC v100
177	H177	5	GENIE v16.1
177	H177	NA	COSMIC v100
178	E178	5	GENIE v16.1
178	E178	2	COSMIC v100
179	N179	NA	GENIE v16.1
179	N179	2	COSMIC v100
180	A180	6	GENIE v16.1
180	A180	3	COSMIC v100
181	S181	3	GENIE v16.1
181	S181	NA	COSMIC v100
182	Q182	NA	GENIE v16.1
182	Q182	1	COSMIC v100
183	P183	4	GENIE v16.1
183	P183	3	COSMIC v100
184	E184	5	GENIE v16.1
184	E184	4	COSMIC v100
185	V185	2	GENIE v16.1
185	V185	2	COSMIC v100
186	L186	1	GENIE v16.1
186	L186	NA	COSMIC v100
187	V187	3	GENIE v16.1
187	V187	NA	COSMIC v100
188	P188	3	GENIE v16.1
188	P188	6	COSMIC v100
189	I189	3	GENIE v16.1
189	I189	1	COSMIC v100
190	R190	26	GENIE v16.1
190	R190	8	COSMIC v100
191	L191	NA	GENIE v16.1
191	L191	2	COSMIC v100
192	D192	1	GENIE v16.1
192	D192	2	COSMIC v100
193	M193	3	GENIE v16.1
193	M193	NA	COSMIC v100
194	E194	3	GENIE v16.1
194	E194	NA	COSMIC v100
195	I195	1	GENIE v16.1
195	I195	NA	COSMIC v100
196	D196	2	GENIE v16.1
196	D196	NA	COSMIC v100
197	G197	NA	GENIE v16.1
197	G197	NA	COSMIC v100
198	Q198	1	GENIE v16.1
198	Q198	NA	COSMIC v100
199	K199	1	GENIE v16.1
199	K199	NA	COSMIC v100
200	L200	NA	GENIE v16.1
200	L200	NA	COSMIC v100
201	R201	7	GENIE v16.1
201	R201	6	COSMIC v100
202	D202	1	GENIE v16.1
202	D202	3	COSMIC v100
203	A203	11	GENIE v16.1
203	A203	5	COSMIC v100
204	F204	1	GENIE v16.1
204	F204	NA	COSMIC v100
205	T205	1	GENIE v16.1
205	T205	1	COSMIC v100
206	W206	2	GENIE v16.1
206	W206	1	COSMIC v100
207	N207	1	GENIE v16.1
207	N207	1	COSMIC v100
208	M208	3	GENIE v16.1
208	M208	1	COSMIC v100
209	N209	1	GENIE v16.1
209	N209	NA	COSMIC v100
210	E210	3	GENIE v16.1
210	E210	2	COSMIC v100
211	K211	2	GENIE v16.1
211	K211	NA	COSMIC v100
212	L212	1	GENIE v16.1
212	L212	NA	COSMIC v100
213	M213	3	GENIE v16.1
213	M213	2	COSMIC v100
214	T214	4	GENIE v16.1
214	T214	1	COSMIC v100
215	P215	1	GENIE v16.1
215	P215	1	COSMIC v100
216	E216	6	GENIE v16.1
216	E216	NA	COSMIC v100
217	M217	NA	GENIE v16.1
217	M217	NA	COSMIC v100
218	F218	NA	GENIE v16.1
218	F218	NA	COSMIC v100
219	S219	1	GENIE v16.1
219	S219	NA	COSMIC v100
220	E220	1	GENIE v16.1
220	E220	NA	COSMIC v100
221	I221	NA	GENIE v16.1
221	I221	NA	COSMIC v100
222	L222	2	GENIE v16.1
222	L222	2	COSMIC v100
223	C223	1	GENIE v16.1
223	C223	NA	COSMIC v100
224	D224	2	GENIE v16.1
224	D224	NA	COSMIC v100
225	D225	9	GENIE v16.1
225	D225	NA	COSMIC v100
226	L226	2	GENIE v16.1
226	L226	NA	COSMIC v100
227	D227	1	GENIE v16.1
227	D227	1	COSMIC v100
228	L228	1	GENIE v16.1
228	L228	NA	COSMIC v100
229	N229	NA	GENIE v16.1
229	N229	NA	COSMIC v100
230	P230	5	GENIE v16.1
230	P230	4	COSMIC v100
231	L231	NA	GENIE v16.1
231	L231	NA	COSMIC v100
232	T232	9	GENIE v16.1
232	T232	4	COSMIC v100
233	F233	NA	GENIE v16.1
233	F233	NA	COSMIC v100
234	V234	NA	GENIE v16.1
234	V234	NA	COSMIC v100
235	P235	3	GENIE v16.1
235	P235	4	COSMIC v100
236	A236	2	GENIE v16.1
236	A236	NA	COSMIC v100
237	I237	NA	GENIE v16.1
237	I237	NA	COSMIC v100
238	A238	21	GENIE v16.1
238	A238	5	COSMIC v100
239	S239	2	GENIE v16.1
239	S239	2	COSMIC v100
240	A240	NA	GENIE v16.1
240	A240	NA	COSMIC v100
241	I241	2	GENIE v16.1
241	I241	NA	COSMIC v100
242	R242	NA	GENIE v16.1
242	R242	1	COSMIC v100
243	Q243	2	GENIE v16.1
243	Q243	NA	COSMIC v100
244	Q244	1	GENIE v16.1
244	Q244	NA	COSMIC v100
245	I245	2	GENIE v16.1
245	I245	NA	COSMIC v100
246	E246	1	GENIE v16.1
246	E246	NA	COSMIC v100
247	S247	1	GENIE v16.1
247	S247	1	COSMIC v100
248	Y248	4	GENIE v16.1
248	Y248	NA	COSMIC v100
249	P249	2	GENIE v16.1
249	P249	1	COSMIC v100
250	T250	4	GENIE v16.1
250	T250	4	COSMIC v100
251	D251	1	GENIE v16.1
251	D251	NA	COSMIC v100
252	S252	3	GENIE v16.1
252	S252	1	COSMIC v100
253	I253	NA	GENIE v16.1
253	I253	NA	COSMIC v100
254	L254	2	GENIE v16.1
254	L254	NA	COSMIC v100
255	E255	2	GENIE v16.1
255	E255	NA	COSMIC v100
256	D256	2	GENIE v16.1
256	D256	NA	COSMIC v100
257	Q257	1	GENIE v16.1
257	Q257	NA	COSMIC v100
258	S258	NA	GENIE v16.1
258	S258	NA	COSMIC v100
259	D259	3	GENIE v16.1
259	D259	1	COSMIC v100
260	Q260	NA	GENIE v16.1
260	Q260	NA	COSMIC v100
261	R261	14	GENIE v16.1
261	R261	6	COSMIC v100
262	V262	8	GENIE v16.1
262	V262	2	COSMIC v100
263	I263	NA	GENIE v16.1
263	I263	NA	COSMIC v100
264	I264	NA	GENIE v16.1
264	I264	NA	COSMIC v100
265	K265	NA	GENIE v16.1
265	K265	NA	COSMIC v100
266	L266	1	GENIE v16.1
266	L266	NA	COSMIC v100
267	N267	NA	GENIE v16.1
267	N267	NA	COSMIC v100
268	I268	1	GENIE v16.1
268	I268	NA	COSMIC v100
269	H269	5	GENIE v16.1
269	H269	NA	COSMIC v100
270	V270	NA	GENIE v16.1
270	V270	NA	COSMIC v100
271	G271	2	GENIE v16.1
271	G271	NA	COSMIC v100
272	N272	1	GENIE v16.1
272	N272	NA	COSMIC v100
273	I273	NA	GENIE v16.1
273	I273	NA	COSMIC v100
274	S274	5	GENIE v16.1
274	S274	3	COSMIC v100
275	L275	NA	GENIE v16.1
275	L275	NA	COSMIC v100
276	V276	NA	GENIE v16.1
276	V276	NA	COSMIC v100
277	D277	3	GENIE v16.1
277	D277	NA	COSMIC v100
278	Q278	NA	GENIE v16.1
278	Q278	NA	COSMIC v100
279	F279	NA	GENIE v16.1
279	F279	1	COSMIC v100
280	E280	4	GENIE v16.1
280	E280	2	COSMIC v100
281	W281	2	GENIE v16.1
281	W281	NA	COSMIC v100
282	D282	1	GENIE v16.1
282	D282	NA	COSMIC v100
283	M283	2	GENIE v16.1
283	M283	NA	COSMIC v100
284	S284	2	GENIE v16.1
284	S284	1	COSMIC v100
285	E285	3	GENIE v16.1
285	E285	3	COSMIC v100
286	K286	NA	GENIE v16.1
286	K286	NA	COSMIC v100
287	E287	1	GENIE v16.1
287	E287	NA	COSMIC v100
288	N288	NA	GENIE v16.1
288	N288	1	COSMIC v100
289	S289	NA	GENIE v16.1
289	S289	NA	COSMIC v100
290	P290	2	GENIE v16.1
290	P290	1	COSMIC v100
291	E291	5	GENIE v16.1
291	E291	2	COSMIC v100
292	K292	NA	GENIE v16.1
292	K292	NA	COSMIC v100
293	F293	1	GENIE v16.1
293	F293	NA	COSMIC v100
294	A294	1	GENIE v16.1
294	A294	1	COSMIC v100
295	L295	NA	GENIE v16.1
295	L295	1	COSMIC v100
296	K296	NA	GENIE v16.1
296	K296	NA	COSMIC v100
297	L297	NA	GENIE v16.1
297	L297	NA	COSMIC v100
298	C298	NA	GENIE v16.1
298	C298	NA	COSMIC v100
299	S299	5	GENIE v16.1
299	S299	1	COSMIC v100
300	E300	1	GENIE v16.1
300	E300	NA	COSMIC v100
301	L301	NA	GENIE v16.1
301	L301	NA	COSMIC v100
302	G302	1	GENIE v16.1
302	G302	NA	COSMIC v100
303	L303	1	GENIE v16.1
303	L303	NA	COSMIC v100
304	G304	2	GENIE v16.1
304	G304	NA	COSMIC v100
305	G305	5	GENIE v16.1
305	G305	3	COSMIC v100
306	E306	2	GENIE v16.1
306	E306	NA	COSMIC v100
307	F307	NA	GENIE v16.1
307	F307	2	COSMIC v100
308	V308	2	GENIE v16.1
308	V308	NA	COSMIC v100
309	T309	NA	GENIE v16.1
309	T309	1	COSMIC v100
310	T310	1	GENIE v16.1
310	T310	NA	COSMIC v100
311	I311	NA	GENIE v16.1
311	I311	NA	COSMIC v100
312	A312	7	GENIE v16.1
312	A312	10	COSMIC v100
313	Y313	1	GENIE v16.1
313	Y313	NA	COSMIC v100
314	S314	1	GENIE v16.1
314	S314	1	COSMIC v100
315	I315	NA	GENIE v16.1
315	I315	NA	COSMIC v100
316	R316	10	GENIE v16.1
316	R316	1	COSMIC v100
317	G317	NA	GENIE v16.1
317	G317	NA	COSMIC v100
318	Q318	NA	GENIE v16.1
318	Q318	NA	COSMIC v100
319	L319	1	GENIE v16.1
319	L319	NA	COSMIC v100
320	S320	NA	GENIE v16.1
320	S320	1	COSMIC v100
321	W321	NA	GENIE v16.1
321	W321	1	COSMIC v100
322	H322	1	GENIE v16.1
322	H322	NA	COSMIC v100
323	Q323	3	GENIE v16.1
323	Q323	NA	COSMIC v100
324	K324	NA	GENIE v16.1
324	K324	NA	COSMIC v100
325	T325	2	GENIE v16.1
325	T325	2	COSMIC v100
326	Y326	1	GENIE v16.1
326	Y326	1	COSMIC v100
327	A327	4	GENIE v16.1
327	A327	2	COSMIC v100
328	F328	1	GENIE v16.1
328	F328	NA	COSMIC v100
329	S329	2	GENIE v16.1
329	S329	3	COSMIC v100
330	E330	2	GENIE v16.1
330	E330	2	COSMIC v100
331	N331	NA	GENIE v16.1
331	N331	NA	COSMIC v100
332	P332	3	GENIE v16.1
332	P332	1	COSMIC v100
333	L333	1	GENIE v16.1
333	L333	NA	COSMIC v100
334	P334	NA	GENIE v16.1
334	P334	NA	COSMIC v100
335	T335	NA	GENIE v16.1
335	T335	NA	COSMIC v100
336	V336	NA	GENIE v16.1
336	V336	NA	COSMIC v100
337	E337	1	GENIE v16.1
337	E337	2	COSMIC v100
338	I338	1	GENIE v16.1
338	I338	NA	COSMIC v100
339	A339	2	GENIE v16.1
339	A339	NA	COSMIC v100
340	I340	3	GENIE v16.1
340	I340	1	COSMIC v100
341	R341	7	GENIE v16.1
341	R341	3	COSMIC v100
342	N342	1	GENIE v16.1
342	N342	NA	COSMIC v100
343	T343	3	GENIE v16.1
343	T343	NA	COSMIC v100
344	G344	3	GENIE v16.1
344	G344	1	COSMIC v100
345	D345	3	GENIE v16.1
345	D345	NA	COSMIC v100
346	A346	3	GENIE v16.1
346	A346	NA	COSMIC v100
347	D347	5	GENIE v16.1
347	D347	1	COSMIC v100
348	Q348	NA	GENIE v16.1
348	Q348	NA	COSMIC v100
349	W349	NA	GENIE v16.1
349	W349	NA	COSMIC v100
350	C350	1	GENIE v16.1
350	C350	NA	COSMIC v100
351	P351	1	GENIE v16.1
351	P351	1	COSMIC v100
352	L352	NA	GENIE v16.1
352	L352	NA	COSMIC v100
353	L353	NA	GENIE v16.1
353	L353	NA	COSMIC v100
354	E354	NA	GENIE v16.1
354	E354	NA	COSMIC v100
355	T355	1	GENIE v16.1
355	T355	NA	COSMIC v100
356	L356	1	GENIE v16.1
356	L356	1	COSMIC v100
357	T357	1	GENIE v16.1
357	T357	NA	COSMIC v100
358	D358	1	GENIE v16.1
358	D358	NA	COSMIC v100
359	A359	2	GENIE v16.1
359	A359	NA	COSMIC v100
360	E360	2	GENIE v16.1
360	E360	NA	COSMIC v100
361	M361	3	GENIE v16.1
361	M361	NA	COSMIC v100
362	E362	1	GENIE v16.1
362	E362	NA	COSMIC v100
363	K363	5	GENIE v16.1
363	K363	2	COSMIC v100
364	K364	4	GENIE v16.1
364	K364	1	COSMIC v100
365	I365	1	GENIE v16.1
365	I365	1	COSMIC v100
366	R366	20	GENIE v16.1
366	R366	6	COSMIC v100
367	D367	9	GENIE v16.1
367	D367	5	COSMIC v100
368	Q368	NA	GENIE v16.1
368	Q368	1	COSMIC v100
369	D369	NA	GENIE v16.1
369	D369	NA	COSMIC v100
370	R370	9	GENIE v16.1
370	R370	6	COSMIC v100
371	N371	1	GENIE v16.1
371	N371	1	COSMIC v100
372	T372	3	GENIE v16.1
372	T372	2	COSMIC v100
373	R373	5	GENIE v16.1
373	R373	4	COSMIC v100
374	R374	75	GENIE v16.1
374	R374	26	COSMIC v100
375	M375	3	GENIE v16.1
375	M375	1	COSMIC v100
376	R376	4	GENIE v16.1
376	R376	12	COSMIC v100
377	R377	199	GENIE v16.1
377	R377	81	COSMIC v100
378	L378	2	GENIE v16.1
378	L378	4	COSMIC v100
379	A379	1	GENIE v16.1
379	A379	1	COSMIC v100
380	N380	2	GENIE v16.1
380	N380	NA	COSMIC v100
381	T381	5	GENIE v16.1
381	T381	2	COSMIC v100
382	A382	4	GENIE v16.1
382	A382	1	COSMIC v100
383	P383	2	GENIE v16.1
383	P383	5	COSMIC v100
384	A384	NA	GENIE v16.1
384	A384	NA	COSMIC v100
385	W385	NA	GENIE v16.1
385	W385	1	COSMIC v100

## Sheet: Fig. 1A - VAF
Figure 1A: Variant allele frequencies (VAF) for SMARCB1 missense mutations identified in individual cancer patient samples from GENIE (v16.1). Each row represents a unique patient sample.
Study of Origin	Sample ID	Participant_ID	Cancer Type	Cancer Type Detailed	Protein Change	Annotation	Allele Freq (Tumor)	Allele Freq (Normal)
GENIE Cohort v16.1-public	GENIE-MSK-P-0069690-T01-IH3	69690	Mature B-Cell Neoplasms	Mature B-Cell Neoplasms	R377H	OncoKB: Likely Oncogenic, level_4, resistance NA;CIViC: NA;MyCancerGenome: not present;CancerHotspot: yes;3DHotspot: no	0.04	NA
GENIE Cohort v16.1-public	GENIE-MSK-P-0077901-T01-IH4	77901	Mature B-Cell Neoplasms	Mature B-Cell Neoplasms	R377H	OncoKB: Likely Oncogenic, level_4, resistance NA;CIViC: NA;MyCancerGenome: not present;CancerHotspot: yes;3DHotspot: no	0.02	NA
GENIE Cohort v16.1-public	GENIE-MSK-P-0085219-T01-IH4	85219	Mature T and NK Neoplasms	Mature T and NK Neoplasms	R377C	OncoKB: Likely Oncogenic, level_4, resistance NA;CIViC: NA;MyCancerGenome: not present;CancerHotspot: yes;3DHotspot: no	0.31	NA
GENIE Cohort v16.1-public	GENIE-MSK-P-0079663-T02-IH4	79663	Lymphatic Cancer, NOS	Lymphoid Atypical	R377P	OncoKB: Likely Oncogenic, level_4, resistance NA;CIViC: NA;MyCancerGenome: not present;CancerHotspot: yes;3DHotspot: no	0.03	NA
GENIE Cohort v16.1-public	GENIE-MSK-P-0044643-T01-IM6	44643	Appendiceal Cancer	Appendiceal Adenocarcinoma	R374Q	OncoKB: Likely Oncogenic, level NA, resistance NA;CIViC: NA;MyCancerGenome: not present;CancerHotspot: yes;3DHotspot: no	0.06	0.0016
GENIE Cohort v16.1-public	GENIE-MSK-P-0007415-T01-IM5	7415	CNS Cancer	Anaplastic Ependymoma	R377H	OncoKB: Likely Oncogenic, level NA, resistance NA;CIViC: NA;MyCancerGenome: not present;CancerHotspot: yes;3DHotspot: no	0.81	NA
GENIE Cohort v16.1-public	GENIE-MSK-P-0012892-T01-IM5	12892	Soft Tissue Sarcoma	Leiomyosarcoma	R377H	OncoKB: Likely Oncogenic, level NA, resistance NA;CIViC: NA;MyCancerGenome: not present;CancerHotspot: yes;3DHotspot: no	0.94	NA
GENIE Cohort v16.1-public	GENIE-MSK-P-0017598-T01-IM5	17598	Cancer of Unknown Primary	Neuroendocrine Tumor, NOS	R377H	OncoKB: Likely Oncogenic, level NA, resistance NA;CIViC: NA;MyCancerGenome: not present;CancerHotspot: yes;3DHotspot: no	0.03	0.0017
GENIE Cohort v16.1-public	GENIE-MSK-P-0031299-T01-IM6	31299	Non-Small Cell Lung Cancer	Lung Adenocarcinoma	R377H	OncoKB: Likely Oncogenic, level NA, resistance NA;CIViC: NA;MyCancerGenome: not present;CancerHotspot: yes;3DHotspot: no	0.07	NA
GENIE Cohort v16.1-public	GENIE-MSK-P-0036408-T01-IM6	36408	Bladder Cancer	Bladder Urothelial Carcinoma	R377H	OncoKB: Likely Oncogenic, level NA, resistance NA;CIViC: NA;MyCancerGenome: not present;CancerHotspot: yes;3DHotspot: no	0.22	NA
GENIE Cohort v16.1-public	GENIE-MSK-P-0037864-T01-IM6	37864	Soft Tissue Sarcoma	Sarcoma, NOS	R377H	OncoKB: Likely Oncogenic, level NA, resistance NA;CIViC: NA;MyCancerGenome: not present;CancerHotspot: yes;3DHotspot: no	0.78	0.0025
GENIE Cohort v16.1-public	GENIE-MSK-P-0047506-T01-IM6	47506	Salivary Gland Cancer	Adenoid Cystic Carcinoma	R377H	OncoKB: Likely Oncogenic, level NA, resistance NA;CIViC: NA;MyCancerGenome: not present;CancerHotspot: yes;3DHotspot: no	0.3	0.0012
GENIE Cohort v16.1-public	GENIE-MSK-P-0053753-T01-IM6	53753	Bladder Cancer	Bladder Urothelial Carcinoma	R377H	OncoKB: Likely Oncogenic, level NA, resistance NA;CIViC: NA;MyCancerGenome: not present;CancerHotspot: yes;3DHotspot: no	0.44	NA
GENIE Cohort v16.1-public	GENIE-MSK-P-0058952-T01-IM7	58952	Head and Neck Cancer	Head and Neck Squamous Cell Carcinoma	R377H	OncoKB: Likely Oncogenic, level NA, resistance NA;CIViC: NA;MyCancerGenome: not present;CancerHotspot: yes;3DHotspot: no	0.29	NA
GENIE Cohort v16.1-public	GENIE-MSK-P-0057034-T01-IM6	57034	Soft Tissue Sarcoma	Angiosarcoma	R377H	OncoKB: Likely Oncogenic, level NA, resistance NA;CIViC: NA;MyCancerGenome: not present;CancerHotspot: yes;3DHotspot: no	0.18	NA
GENIE Cohort v16.1-public	GENIE-MSK-P-0072065-T01-IM7	72065	Esophagogastric Cancer	Esophageal Adenocarcinoma	R377H	OncoKB: Likely Oncogenic, level NA, resistance NA;CIViC: NA;MyCancerGenome: not present;CancerHotspot: yes;3DHotspot: no	0.3	NA
GENIE Cohort v16.1-public	GENIE-MSK-P-0092693-T01-IM7	92693	Bladder Cancer	Urethral Cancer	R377C	OncoKB: Likely Oncogenic, level NA, resistance NA;CIViC: NA;MyCancerGenome: not present;CancerHotspot: yes;3DHotspot: no	0.1	NA
GENIE Cohort v16.1-public	GENIE-MSK-P-0088300-T01-IM7	88300	Endometrial Cancer	Uterine Endometrioid Carcinoma	R377C	OncoKB: Likely Oncogenic, level NA, resistance NA;CIViC: NA;MyCancerGenome: not present;CancerHotspot: yes;3DHotspot: no	0.12	NA
GENIE Cohort v16.1-public	GENIE-MSK-P-0018669-T01-IM6	18669	Colorectal Cancer	Colon Adenocarcinoma	R374W	OncoKB: Likely Oncogenic, level NA, resistance NA;CIViC: NA;MyCancerGenome: not present;CancerHotspot: yes;3DHotspot: no	0.65	NA
GENIE Cohort v16.1-public	GENIE-MSK-P-0030701-T01-IM6	30701	Colorectal Cancer	Rectal Adenocarcinoma	R374W	OncoKB: Likely Oncogenic, level NA, resistance NA;CIViC: NA;MyCancerGenome: not present;CancerHotspot: yes;3DHotspot: no	0.26	NA
GENIE Cohort v16.1-public	GENIE-MSK-P-0037331-T01-IM6	37331	Colorectal Cancer	Colon Adenocarcinoma	R374P	OncoKB: Likely Oncogenic, level NA, resistance NA;CIViC: NA;MyCancerGenome: not present;CancerHotspot: yes;3DHotspot: no	0.27	NA
GENIE Cohort v16.1-public	GENIE-MSK-P-0042123-T01-IM6	42123	Bladder Cancer	Bladder Urothelial Carcinoma	R366H	OncoKB: Likely Oncogenic, level NA, resistance NA;CIViC: NA;MyCancerGenome: not present;CancerHotspot: no;3DHotspot: no	0.24	NA
GENIE Cohort v16.1-public	GENIE-MSK-P-0030394-T01-IM6	30394	Bladder Cancer	Bladder Urothelial Carcinoma	K363N	OncoKB: Likely Oncogenic, level NA, resistance NA;CIViC: NA;MyCancerGenome: not present;CancerHotspot: no;3DHotspot: no	0.38	NA
GENIE Cohort v16.1-public	GENIE-MSK-P-0001237-T01-IM3	1237	Colorectal Cancer	Mucinous Adenocarcinoma of the Colon and Rectum	T82M	OncoKB: Unknown, level NA, resistance NA;CIViC: NA;MyCancerGenome: not present;CancerHotspot: no;3DHotspot: no	0.24	NA
GENIE Cohort v16.1-public	GENIE-MSK-P-0039981-T01-IM6	39981	Mesothelioma	Pleural Mesothelioma, Epithelioid Type	T82M	OncoKB: Unknown, level NA, resistance NA;CIViC: NA;MyCancerGenome: not present;CancerHotspot: no;3DHotspot: no	0.21	NA
GENIE Cohort v16.1-public	GENIE-MSK-P-0003566-T01-IM5	3566	Bladder Cancer	Bladder Urothelial Carcinoma	R370T	OncoKB: Unknown, level NA, resistance NA;CIViC: NA;MyCancerGenome: not present;CancerHotspot: no;3DHotspot: no	0.13	NA
GENIE Cohort v16.1-public	GENIE-MSK-P-0038613-T01-IM6	38613	Bladder Cancer	Bladder Urothelial Carcinoma	R370S	OncoKB: Unknown, level NA, resistance NA;CIViC: NA;MyCancerGenome: not present;CancerHotspot: no;3DHotspot: no	0.05	NA
GENIE Cohort v16.1-public	GENIE-MSK-P-0007607-T01-IM5	7607	Pancreatic Cancer	Pancreatic Adenocarcinoma	H141R	OncoKB: Unknown, level NA, resistance NA;CIViC: NA;MyCancerGenome: not present;CancerHotspot: no;3DHotspot: no	0.06	NA
GENIE Cohort v16.1-public	GENIE-MSK-P-0046605-T01-IM6	46605	Bladder Cancer	Bladder Urothelial Carcinoma	R40Q	OncoKB: Unknown, level NA, resistance NA;CIViC: NA;MyCancerGenome: not present;CancerHotspot: no;3DHotspot: no	0.14	NA
GENIE Cohort v16.1-public	GENIE-MSK-P-0057805-T01-IH3	57805	Mature T and NK Neoplasms	Peripheral T-Cell lymphoma, NOS	R40Q	OncoKB: Unknown, level NA, resistance NA;CIViC: NA;MyCancerGenome: not present;CancerHotspot: no;3DHotspot: no	0.16	NA
GENIE Cohort v16.1-public	GENIE-MSK-P-0045861-T01-IM6	45861	Bladder Cancer	Bladder Urothelial Carcinoma	F10L	OncoKB: Unknown, level NA, resistance NA;CIViC: NA;MyCancerGenome: not present;CancerHotspot: no;3DHotspot: no	0.11	NA
GENIE Cohort v16.1-public	GENIE-MSK-P-0076407-T01-IM7	76407	Bladder Cancer	Bladder Urothelial Carcinoma	E280Q	OncoKB: Unknown, level NA, resistance NA;CIViC: NA;MyCancerGenome: not present;CancerHotspot: no;3DHotspot: no	0.25	NA
GENIE Cohort v16.1-public	GENIE-MSK-P-0021358-T01-IM6	21358	Bone Cancer	Osteosarcoma	P74A	OncoKB: Unknown, level NA, resistance NA;CIViC: NA;MyCancerGenome: not present;CancerHotspot: no;3DHotspot: no	0.3	NA
GENIE Cohort v16.1-public	GENIE-MSK-P-0027307-T01-IM6	27307	Non-Small Cell Lung Cancer	Lung Squamous Cell Carcinoma	T89S	OncoKB: Unknown, level NA, resistance NA;CIViC: NA;MyCancerGenome: not present;CancerHotspot: no;3DHotspot: no	0.12	NA
GENIE Cohort v16.1-public	GENIE-MSK-P-0083274-T01-IM7	83274	Breast Cancer	Invasive Breast Carcinoma	E178D	OncoKB: Unknown, level NA, resistance NA;CIViC: NA;MyCancerGenome: not present;CancerHotspot: no;3DHotspot: no	0.19	NA
GENIE Cohort v16.1-public	GENIE-MSK-P-0037638-T01-IM6	37638	Salivary Gland Cancer	Salivary Duct Carcinoma	E216Q	OncoKB: Unknown, level NA, resistance NA;CIViC: NA;MyCancerGenome: not present;CancerHotspot: no;3DHotspot: no	0.21	NA
GENIE Cohort v16.1-public	GENIE-MSK-P-0045253-T01-IM6	45253	Colorectal Cancer	Colorectal Adenocarcinoma	T355I	OncoKB: Unknown, level NA, resistance NA;CIViC: NA;MyCancerGenome: not present;CancerHotspot: no;3DHotspot: no	0.21	NA
GENIE Cohort v16.1-public	GENIE-MSK-P-0059792-T01-IM7	59792	Colorectal Cancer	Colon Adenocarcinoma	L50F	OncoKB: Unknown, level NA, resistance NA;CIViC: NA;MyCancerGenome: not present;CancerHotspot: no;3DHotspot: no	0.3	0.0018
GENIE Cohort v16.1-public	GENIE-MSK-P-0060197-T01-IM7	60197	Non-Small Cell Lung Cancer	Lung Squamous Cell Carcinoma	A327S	OncoKB: Unknown, level NA, resistance NA;CIViC: NA;MyCancerGenome: not present;CancerHotspot: no;3DHotspot: no	0.29	NA
GENIE Cohort v16.1-public	GENIE-MSK-P-0059630-T01-IM7	59630	Bladder Cancer	Bladder Urothelial Carcinoma	R373S	OncoKB: Unknown, level NA, resistance NA;CIViC: NA;MyCancerGenome: not present;CancerHotspot: no;3DHotspot: no	0.09	NA
GENIE Cohort v16.1-public	GENIE-MSK-P-0077777-T01-IM7	77777	Glioma	Glioblastoma	R37S	OncoKB: Unknown, level NA, resistance NA;CIViC: NA;MyCancerGenome: not present;CancerHotspot: no;3DHotspot: no	0.54	NA
GENIE Cohort v16.1-public	GENIE-PROV-84ee6d2871-edb8e37aac	84ee6d2871	Cancer of Unknown Primary	Small Cell Carcinoma of Unknown Primary	R374Q	OncoKB: Likely Oncogenic, level NA, resistance NA;CIViC: NA;MyCancerGenome: not present;CancerHotspot: yes;3DHotspot: no	0.59	NA
GENIE Cohort v16.1-public	GENIE-PROV-9e373768eb-a09a2e0179	9e373768eb	Endometrial Cancer	Endometrial Carcinoma	R162I	OncoKB: Unknown, level NA, resistance NA;CIViC: NA;MyCancerGenome: not present;CancerHotspot: no;3DHotspot: no	0.23	NA
GENIE Cohort v16.1-public	GENIE-JHU-00384-00652	384	Non-Small Cell Lung Cancer	Lung Adenocarcinoma	F168V	OncoKB: Unknown, level NA, resistance NA;CIViC: NA;MyCancerGenome: not present;CancerHotspot: no;3DHotspot: no	0.3	NA
GENIE Cohort v16.1-public	GENIE-DFCI-180639-2970079	180639	Esophagogastric Cancer	Esophageal Adenocarcinoma	R201Q	OncoKB: Unknown, level NA, resistance NA;CIViC: NA;MyCancerGenome: not present;CancerHotspot: no;3DHotspot: no	NA	NA
GENIE Cohort v16.1-public	GENIE-DFCI-450137-4784766	450137	Cancer of Unknown Primary	Cancer of Unknown Primary	R201Q	OncoKB: Unknown, level NA, resistance NA;CIViC: NA;MyCancerGenome: not present;CancerHotspot: no;3DHotspot: no	NA	NA
GENIE Cohort v16.1-public	GENIE-DFCI-003432-2322	3432	Breast Cancer	Invasive Breast Carcinoma	K61N	OncoKB: Unknown, level NA, resistance NA;CIViC: NA;MyCancerGenome: not present;CancerHotspot: no;3DHotspot: no	NA	NA
GENIE Cohort v16.1-public	GENIE-DFCI-007530-4184	7530	Glioma	Glioblastoma Multiforme	V187I	OncoKB: Unknown, level NA, resistance NA;CIViC: NA;MyCancerGenome: not present;CancerHotspot: no;3DHotspot: no	NA	NA
GENIE Cohort v16.1-public	GENIE-UCSF-11102-6915T	11102	Glioma	Glioblastoma Multiforme	A238T	OncoKB: Unknown, level NA, resistance NA;CIViC: NA;MyCancerGenome: not present;CancerHotspot: no;3DHotspot: no	0.5	NA
GENIE Cohort v16.1-public	GENIE-PROV-de4d38dffe-1158da45bc	de4d38dffe	Non-Small Cell Lung Cancer	Lung Adenocarcinoma	A203T	OncoKB: Unknown, level NA, resistance NA;CIViC: NA;MyCancerGenome: not present;CancerHotspot: no;3DHotspot: no	0.52	NA
GENIE Cohort v16.1-public	GENIE-DFCI-025490-74701	25490	Non-Small Cell Lung Cancer	Lung Adenocarcinoma	R40L	OncoKB: Unknown, level NA, resistance NA;CIViC: NA;MyCancerGenome: not present;CancerHotspot: no;3DHotspot: no	NA	NA
GENIE Cohort v16.1-public	GENIE-DFCI-088379-332920	88379	Mature T and NK Neoplasms	Mycosis Fungoides	E194K	OncoKB: Unknown, level NA, resistance NA;CIViC: NA;MyCancerGenome: not present;CancerHotspot: no;3DHotspot: no	NA	NA
GENIE Cohort v16.1-public	GENIE-DFCI-040085-234226	40085	Gastrointestinal Stromal Tumor	Gastrointestinal Stromal Tumor	G29V	OncoKB: Unknown, level NA, resistance NA;CIViC: NA;MyCancerGenome: not present;CancerHotspot: no;3DHotspot: no	NA	NA
GENIE Cohort v16.1-public	GENIE-DFCI-092588-266329	92588	Colorectal Cancer	Colon Adenocarcinoma	R316Q	OncoKB: Unknown, level NA, resistance NA;CIViC: NA;MyCancerGenome: not present;CancerHotspot: no;3DHotspot: no	NA	NA
GENIE Cohort v16.1-public	GENIE-DFCI-002208-332959	2208	Non-Small Cell Lung Cancer	Lung Adenocarcinoma	E330D	OncoKB: Unknown, level NA, resistance NA;CIViC: NA;MyCancerGenome: not present;CancerHotspot: no;3DHotspot: no	NA	NA
GENIE Cohort v16.1-public	GENIE-DFCI-140592-1000068	140592	Skin Cancer, Non-Melanoma	Basal Cell Carcinoma	T134I	OncoKB: Unknown, level NA, resistance NA;CIViC: NA;MyCancerGenome: not present;CancerHotspot: no;3DHotspot: no	NA	NA
GENIE Cohort v16.1-public	GENIE-PROV-749fca1235-e63a794ac5	749fca1235	Cancer of Unknown Primary	Cancer of Unknown Primary	R37L	OncoKB: Unknown, level NA, resistance NA;CIViC: NA;MyCancerGenome: not present;CancerHotspot: no;3DHotspot: no	0.61	NA
GENIE Cohort v16.1-public	GENIE-DFCI-450137-4784766	450137	Cancer of Unknown Primary	Cancer of Unknown Primary	Y44C	OncoKB: Unknown, level NA, resistance NA;CIViC: NA;MyCancerGenome: not present;CancerHotspot: no;3DHotspot: no	NA	NA
GENIE Cohort v16.1-public	GENIE-UCSF-15719-2631T	15719	Small Cell Lung Cancer	Small Cell Lung Cancer	P14H	OncoKB: Unknown, level NA, resistance NA;CIViC: NA;MyCancerGenome: not present;CancerHotspot: no;3DHotspot: no	0.34	NA
GENIE Cohort v16.1-public	GENIE-MSK-P-0093009-T01-IH4	93009	Mature B-Cell Neoplasms	Mantle Cell Lymphoma	R374Q	OncoKB: Likely Oncogenic, level_4, resistance NA;CIViC: NA;MyCancerGenome: not present;CancerHotspot: yes;3DHotspot: no	0.3	NA
GENIE Cohort v16.1-public	GENIE-MSK-P-0021144-T02-IH3	21144	Myelodysplastic Syndromes	Myelodysplastic Syndromes	R377H	OncoKB: Likely Oncogenic, level_4, resistance NA;CIViC: NA;MyCancerGenome: not present;CancerHotspot: yes;3DHotspot: no	0.06	0.0009
GENIE Cohort v16.1-public	GENIE-MSK-P-0057657-T01-IH3	57657	Mature B-Cell Neoplasms	Diffuse Large B-Cell Lymphoma, NOS	R377H	OncoKB: Likely Oncogenic, level_4, resistance NA;CIViC: NA;MyCancerGenome: not present;CancerHotspot: yes;3DHotspot: no	0.24	0.0013
GENIE Cohort v16.1-public	GENIE-MSK-P-0062614-T01-IH3	62614	Mature B-Cell Neoplasms	Burkitt Lymphoma	R377H	OncoKB: Likely Oncogenic, level_4, resistance NA;CIViC: NA;MyCancerGenome: not present;CancerHotspot: yes;3DHotspot: no	0.58	NA
GENIE Cohort v16.1-public	GENIE-MSK-P-0079696-T01-IH4	79696	Mature B-Cell Neoplasms	Diffuse Large B-Cell Lymphoma, NOS	R377C	OncoKB: Likely Oncogenic, level_4, resistance NA;CIViC: NA;MyCancerGenome: not present;CancerHotspot: yes;3DHotspot: no	0.32	NA
GENIE Cohort v16.1-public	GENIE-MSK-P-0073882-T01-IH4	73882	Mature B-Cell Neoplasms	Marginal Zone Lymphoma	R377P	OncoKB: Likely Oncogenic, level_4, resistance NA;CIViC: NA;MyCancerGenome: not present;CancerHotspot: yes;3DHotspot: no	0.03	NA
GENIE Cohort v16.1-public	GENIE-MSK-P-0066731-T04-IH3	66731	Leukemia	Myeloid Sarcoma	R366H	OncoKB: Likely Oncogenic, level_4, resistance NA;CIViC: NA;MyCancerGenome: not present;CancerHotspot: no;3DHotspot: no	0.24	0.0012
GENIE Cohort v16.1-public	GENIE-MSK-P-0005534-T01-IM5	5534	Cancer of Unknown Primary	Cancer of Unknown Primary	R374Q	OncoKB: Likely Oncogenic, level NA, resistance NA;CIViC: NA;MyCancerGenome: not present;CancerHotspot: yes;3DHotspot: no	0.29	0.0034
GENIE Cohort v16.1-public	GENIE-MSK-P-0005683-T01-IM5	5683	Esophagogastric Cancer	Stomach Adenocarcinoma	R374Q	OncoKB: Likely Oncogenic, level NA, resistance NA;CIViC: NA;MyCancerGenome: not present;CancerHotspot: yes;3DHotspot: no	0.34	NA
GENIE Cohort v16.1-public	GENIE-MSK-P-0009411-T01-IM5	9411	Glioma	Anaplastic Oligodendroglioma	R374Q	OncoKB: Likely Oncogenic, level NA, resistance NA;CIViC: NA;MyCancerGenome: not present;CancerHotspot: yes;3DHotspot: no	0.39	0.0024
GENIE Cohort v16.1-public	GENIE-MSK-P-0021625-T01-IM6	21625	Cancer of Unknown Primary	Adenocarcinoma, NOS	R374Q	OncoKB: Likely Oncogenic, level NA, resistance NA;CIViC: NA;MyCancerGenome: not present;CancerHotspot: yes;3DHotspot: no	0.31	0.0012
GENIE Cohort v16.1-public	GENIE-MSK-P-0023776-T01-IM6	23776	Colorectal Cancer	Colon Adenocarcinoma	R374Q	OncoKB: Likely Oncogenic, level NA, resistance NA;CIViC: NA;MyCancerGenome: not present;CancerHotspot: yes;3DHotspot: no	0.29	NA
GENIE Cohort v16.1-public	GENIE-MSK-P-0034308-T01-IM6	34308	Ovarian Cancer	Mixed Ovarian Carcinoma	R374Q	OncoKB: Likely Oncogenic, level NA, resistance NA;CIViC: NA;MyCancerGenome: not present;CancerHotspot: yes;3DHotspot: no	0.11	NA
GENIE Cohort v16.1-public	GENIE-MSK-P-0041668-T01-IM6	41668	Ovarian Cancer	Endometrioid Ovarian Cancer	R374Q	OncoKB: Likely Oncogenic, level NA, resistance NA;CIViC: NA;MyCancerGenome: not present;CancerHotspot: yes;3DHotspot: no	0.36	NA
GENIE Cohort v16.1-public	GENIE-MSK-P-0044325-T01-IM6	44325	Bladder Cancer	Bladder Urothelial Carcinoma	R374Q	OncoKB: Likely Oncogenic, level NA, resistance NA;CIViC: NA;MyCancerGenome: not present;CancerHotspot: yes;3DHotspot: no	0.45	NA
GENIE Cohort v16.1-public	GENIE-MSK-P-0046759-T01-IM6	46759	Colorectal Cancer	Colon Adenocarcinoma	R374Q	OncoKB: Likely Oncogenic, level NA, resistance NA;CIViC: NA;MyCancerGenome: not present;CancerHotspot: yes;3DHotspot: no	0.17	NA
GENIE Cohort v16.1-public	GENIE-MSK-P-0051160-T02-IM6	51160	Bladder Cancer	Upper Tract Urothelial Carcinoma	R374Q	OncoKB: Likely Oncogenic, level NA, resistance NA;CIViC: NA;MyCancerGenome: not present;CancerHotspot: yes;3DHotspot: no	0.02	NA
GENIE Cohort v16.1-public	GENIE-MSK-P-0066046-T01-IM7	66046	Tubular Adenoma of the Colon	Tubular Adenoma of the Colon	R374Q	OncoKB: Likely Oncogenic, level NA, resistance NA;CIViC: NA;MyCancerGenome: not present;CancerHotspot: yes;3DHotspot: no	0.09	NA
GENIE Cohort v16.1-public	GENIE-MSK-P-0073655-T01-IM7	73655	Cancer of Unknown Primary	Cancer of Unknown Primary	R374Q	OncoKB: Likely Oncogenic, level NA, resistance NA;CIViC: NA;MyCancerGenome: not present;CancerHotspot: yes;3DHotspot: no	0.11	NA
GENIE Cohort v16.1-public	GENIE-MSK-P-0073735-T01-IM7	73735	Bladder Cancer	Upper Tract Urothelial Carcinoma	R374Q	OncoKB: Likely Oncogenic, level NA, resistance NA;CIViC: NA;MyCancerGenome: not present;CancerHotspot: yes;3DHotspot: no	0.37	NA
GENIE Cohort v16.1-public	GENIE-MSK-P-0057232-T02-IM7	57232	Non-Small Cell Lung Cancer	Lung Adenocarcinoma	R374Q	OncoKB: Likely Oncogenic, level NA, resistance NA;CIViC: NA;MyCancerGenome: not present;CancerHotspot: yes;3DHotspot: no	0.21	NA
GENIE Cohort v16.1-public	GENIE-MSK-P-0077690-T01-IM7	77690	Esophagogastric Cancer	Tubular Stomach Adenocarcinoma	R374Q	OncoKB: Likely Oncogenic, level NA, resistance NA;CIViC: NA;MyCancerGenome: not present;CancerHotspot: yes;3DHotspot: no	0.08	NA
GENIE Cohort v16.1-public	GENIE-MSK-P-0083731-T01-IM7	83731	Bladder Cancer	Upper Tract Urothelial Carcinoma	R374Q	OncoKB: Likely Oncogenic, level NA, resistance NA;CIViC: NA;MyCancerGenome: not present;CancerHotspot: yes;3DHotspot: no	0.05	NA
GENIE Cohort v16.1-public	GENIE-MSK-P-0082437-T01-IM7	82437	Colorectal Cancer	Signet Ring Cell Adenocarcinoma of the Colon and Rectum	R374Q	OncoKB: Likely Oncogenic, level NA, resistance NA;CIViC: NA;MyCancerGenome: not present;CancerHotspot: yes;3DHotspot: no	0.06	NA
GENIE Cohort v16.1-public	GENIE-MSK-P-0092931-T01-IM7	92931	Small Bowel Cancer	Small Bowel Cancer	R374Q	OncoKB: Likely Oncogenic, level NA, resistance NA;CIViC: NA;MyCancerGenome: not present;CancerHotspot: yes;3DHotspot: no	0.17	NA
GENIE Cohort v16.1-public	GENIE-MSK-P-0090789-T01-IM7	90789	Colorectal Cancer	Colon Adenocarcinoma	R374Q	OncoKB: Likely Oncogenic, level NA, resistance NA;CIViC: NA;MyCancerGenome: not present;CancerHotspot: yes;3DHotspot: no	0.24	NA
GENIE Cohort v16.1-public	GENIE-MSK-P-0000383-T01-IM3	383	Esophagogastric Cancer	Esophageal Adenocarcinoma	R377H	OncoKB: Likely Oncogenic, level NA, resistance NA;CIViC: NA;MyCancerGenome: not present;CancerHotspot: yes;3DHotspot: no	0.38	NA
GENIE Cohort v16.1-public	GENIE-MSK-P-0000764-T01-IM3	764	Skin Cancer, Non-Melanoma	Merkel Cell Carcinoma	R377H	OncoKB: Likely Oncogenic, level NA, resistance NA;CIViC: NA;MyCancerGenome: not present;CancerHotspot: yes;3DHotspot: no	0.48	NA
GENIE Cohort v16.1-public	GENIE-MSK-P-0002349-T02-IM5	2349	Renal Cell Carcinoma	Unclassified Renal Cell Carcinoma	R377H	OncoKB: Likely Oncogenic, level NA, resistance NA;CIViC: NA;MyCancerGenome: not present;CancerHotspot: yes;3DHotspot: no	0.22	NA
GENIE Cohort v16.1-public	GENIE-MSK-P-0003160-T01-IM5	3160	Hepatobiliary Cancer	Intrahepatic Cholangiocarcinoma	R377H	OncoKB: Likely Oncogenic, level NA, resistance NA;CIViC: NA;MyCancerGenome: not present;CancerHotspot: yes;3DHotspot: no	0.17	NA
GENIE Cohort v16.1-public	GENIE-MSK-P-0004401-T01-IM5	4401	Colorectal Cancer	Colon Adenocarcinoma	R377H	OncoKB: Likely Oncogenic, level NA, resistance NA;CIViC: NA;MyCancerGenome: not present;CancerHotspot: yes;3DHotspot: no	0.43	NA
GENIE Cohort v16.1-public	GENIE-MSK-P-0014157-T01-IM5	14157	Soft Tissue Sarcoma	Spindle Cell Rhabdomyosarcoma	R377H	OncoKB: Likely Oncogenic, level NA, resistance NA;CIViC: NA;MyCancerGenome: not present;CancerHotspot: yes;3DHotspot: no	0.43	0.0017
GENIE Cohort v16.1-public	GENIE-MSK-P-0016702-T01-IM6	16702	Renal Cell Carcinoma	Renal Clear Cell Carcinoma	R377H	OncoKB: Likely Oncogenic, level NA, resistance NA;CIViC: NA;MyCancerGenome: not present;CancerHotspot: yes;3DHotspot: no	0.04	0.0013
GENIE Cohort v16.1-public	GENIE-MSK-P-0010119-T01-IM5	10119	Hepatobiliary Cancer	Hepatocellular Carcinoma	R377H	OncoKB: Likely Oncogenic, level NA, resistance NA;CIViC: NA;MyCancerGenome: not present;CancerHotspot: yes;3DHotspot: no	0.07	0.0038
GENIE Cohort v16.1-public	GENIE-MSK-P-0011252-T01-IM5	11252	Soft Tissue Sarcoma	Undifferentiated Pleomorphic Sarcoma/Malignant Fibrous Histiocytoma/High-Grade Spindle Cell Sarcoma	R377H	OncoKB: Likely Oncogenic, level NA, resistance NA;CIViC: NA;MyCancerGenome: not present;CancerHotspot: yes;3DHotspot: no	0.4	0.0038
GENIE Cohort v16.1-public	GENIE-MSK-P-0017967-T01-IM6	17967	Mesothelioma	Pleural Mesothelioma	R377H	OncoKB: Likely Oncogenic, level NA, resistance NA;CIViC: NA;MyCancerGenome: not present;CancerHotspot: yes;3DHotspot: no	0.52	NA
GENIE Cohort v16.1-public	GENIE-MSK-P-0017696-T01-IM6	17696	Hepatobiliary Cancer	Intrahepatic Cholangiocarcinoma	R377H	OncoKB: Likely Oncogenic, level NA, resistance NA;CIViC: NA;MyCancerGenome: not present;CancerHotspot: yes;3DHotspot: no	0.25	0.0014
GENIE Cohort v16.1-public	GENIE-MSK-P-0019267-T01-IM6	19267	Colorectal Cancer	Colon Adenocarcinoma	R377H	OncoKB: Likely Oncogenic, level NA, resistance NA;CIViC: NA;MyCancerGenome: not present;CancerHotspot: yes;3DHotspot: no	0.15	0.0011
GENIE Cohort v16.1-public	GENIE-MSK-P-0019450-T01-IM6	19450	Non-Small Cell Lung Cancer	Lung Adenocarcinoma	R377H	OncoKB: Likely Oncogenic, level NA, resistance NA;CIViC: NA;MyCancerGenome: not present;CancerHotspot: yes;3DHotspot: no	0.02	NA
GENIE Cohort v16.1-public	GENIE-MSK-P-0019742-T01-IM6	19742	Skin Cancer, Non-Melanoma	Cutaneous Squamous Cell Carcinoma	R377H	OncoKB: Likely Oncogenic, level NA, resistance NA;CIViC: NA;MyCancerGenome: not present;CancerHotspot: yes;3DHotspot: no	0.19	NA
GENIE Cohort v16.1-public	GENIE-MSK-P-0012473-T02-IM6	12473	Uterine Sarcoma	Uterine Leiomyosarcoma	R377H	OncoKB: Likely Oncogenic, level NA, resistance NA;CIViC: NA;MyCancerGenome: not present;CancerHotspot: yes;3DHotspot: no	0.35	NA
GENIE Cohort v16.1-public	GENIE-MSK-P-0021902-T02-IM6	21902	Bone Cancer	Mesenchymal Chondrosarcoma	R377H	OncoKB: Likely Oncogenic, level NA, resistance NA;CIViC: NA;MyCancerGenome: not present;CancerHotspot: yes;3DHotspot: no	0.84	0.0012
GENIE Cohort v16.1-public	GENIE-MSK-P-0024151-T01-IM6	24151	Salivary Gland Cancer	Adenoid Cystic Carcinoma	R377H	OncoKB: Likely Oncogenic, level NA, resistance NA;CIViC: NA;MyCancerGenome: not present;CancerHotspot: yes;3DHotspot: no	0.12	NA
GENIE Cohort v16.1-public	GENIE-MSK-P-0026375-T01-IM6	26375	Thyroid Cancer	Papillary Thyroid Cancer	R377H	OncoKB: Likely Oncogenic, level NA, resistance NA;CIViC: NA;MyCancerGenome: not present;CancerHotspot: yes;3DHotspot: no	0.28	NA
GENIE Cohort v16.1-public	GENIE-MSK-P-0026784-T01-IM6	26784	Bladder Cancer	Upper Tract Urothelial Carcinoma	R377H	OncoKB: Likely Oncogenic, level NA, resistance NA;CIViC: NA;MyCancerGenome: not present;CancerHotspot: yes;3DHotspot: no	0.05	0.0031
GENIE Cohort v16.1-public	GENIE-MSK-P-0029790-T01-IM6	29790	Head and Neck Cancer	Oral Cavity Squamous Cell Carcinoma	R377H	OncoKB: Likely Oncogenic, level NA, resistance NA;CIViC: NA;MyCancerGenome: not present;CancerHotspot: yes;3DHotspot: no	0.1	NA
GENIE Cohort v16.1-public	GENIE-MSK-P-0030560-T01-IM6	30560	Non-Small Cell Lung Cancer	Lung Adenocarcinoma	R377H	OncoKB: Likely Oncogenic, level NA, resistance NA;CIViC: NA;MyCancerGenome: not present;CancerHotspot: yes;3DHotspot: no	0.27	NA
GENIE Cohort v16.1-public	GENIE-MSK-P-0030566-T01-IM6	30566	Glioma	Anaplastic Astrocytoma	R377H	OncoKB: Likely Oncogenic, level NA, resistance NA;CIViC: NA;MyCancerGenome: not present;CancerHotspot: yes;3DHotspot: no	0.08	0.0019
GENIE Cohort v16.1-public	GENIE-MSK-P-0030752-T01-IM6	30752	Cancer of Unknown Primary	Cancer of Unknown Primary	R377H	OncoKB: Likely Oncogenic, level NA, resistance NA;CIViC: NA;MyCancerGenome: not present;CancerHotspot: yes;3DHotspot: no	0.05	0.0033
GENIE Cohort v16.1-public	GENIE-MSK-P-0030931-T01-IM6	30931	Cancer of Unknown Primary	Poorly Differentiated Carcinoma, NOS	R377H	OncoKB: Likely Oncogenic, level NA, resistance NA;CIViC: NA;MyCancerGenome: not present;CancerHotspot: yes;3DHotspot: no	0.83	0.0037
GENIE Cohort v16.1-public	GENIE-MSK-P-0030973-T01-IM6	30973	Soft Tissue Sarcoma	Sarcoma, NOS	R377H	OncoKB: Likely Oncogenic, level NA, resistance NA;CIViC: NA;MyCancerGenome: not present;CancerHotspot: yes;3DHotspot: no	0.66	0.0018
GENIE Cohort v16.1-public	GENIE-MSK-P-0037030-T01-IM6	37030	Colorectal Cancer	Colon Adenocarcinoma	R377H	OncoKB: Likely Oncogenic, level NA, resistance NA;CIViC: NA;MyCancerGenome: not present;CancerHotspot: yes;3DHotspot: no	0.27	0.0016
GENIE Cohort v16.1-public	GENIE-MSK-P-0037393-T01-IM6	37393	CNS Cancer	Meningioma	R377H	OncoKB: Likely Oncogenic, level NA, resistance NA;CIViC: NA;MyCancerGenome: not present;CancerHotspot: yes;3DHotspot: no	0.59	NA
GENIE Cohort v16.1-public	GENIE-MSK-P-0037675-T02-IM7	37675	Non-Small Cell Lung Cancer	Large Cell Neuroendocrine Carcinoma	R377H	OncoKB: Likely Oncogenic, level NA, resistance NA;CIViC: NA;MyCancerGenome: not present;CancerHotspot: yes;3DHotspot: no	0.03	NA
GENIE Cohort v16.1-public	GENIE-MSK-P-0041166-T01-IM6	41166	Bladder Cancer	Upper Tract Urothelial Carcinoma	R377H	OncoKB: Likely Oncogenic, level NA, resistance NA;CIViC: NA;MyCancerGenome: not present;CancerHotspot: yes;3DHotspot: no	0.36	NA
GENIE Cohort v16.1-public	GENIE-MSK-P-0042210-T01-IM6	42210	Salivary Gland Cancer	Adenoid Cystic Carcinoma	R377H	OncoKB: Likely Oncogenic, level NA, resistance NA;CIViC: NA;MyCancerGenome: not present;CancerHotspot: yes;3DHotspot: no	0.03	0.0012
GENIE Cohort v16.1-public	GENIE-MSK-P-0045495-T01-IM6	45495	Endometrial Cancer	Uterine Endometrioid Carcinoma	R377H	OncoKB: Likely Oncogenic, level NA, resistance NA;CIViC: NA;MyCancerGenome: not present;CancerHotspot: yes;3DHotspot: no	0.06	NA
GENIE Cohort v16.1-public	GENIE-MSK-P-0050066-T01-IM6	50066	Bladder Cancer	Upper Tract Urothelial Carcinoma	R377H	OncoKB: Likely Oncogenic, level NA, resistance NA;CIViC: NA;MyCancerGenome: not present;CancerHotspot: yes;3DHotspot: no	0.19	0.0013
GENIE Cohort v16.1-public	GENIE-MSK-P-0046161-T01-IM6	46161	Renal Cell Carcinoma	Renal Cell Carcinoma	R377H	OncoKB: Likely Oncogenic, level NA, resistance NA;CIViC: NA;MyCancerGenome: not present;CancerHotspot: yes;3DHotspot: no	0.03	0.0028
GENIE Cohort v16.1-public	GENIE-MSK-P-0046670-T01-IM6	46670	Colorectal Cancer	Colon Adenocarcinoma	R377H	OncoKB: Likely Oncogenic, level NA, resistance NA;CIViC: NA;MyCancerGenome: not present;CancerHotspot: yes;3DHotspot: no	0.26	0.0023
GENIE Cohort v16.1-public	GENIE-MSK-P-0052883-T01-IM6	52883	Colorectal Cancer	Colon Adenocarcinoma	R377H	OncoKB: Likely Oncogenic, level NA, resistance NA;CIViC: NA;MyCancerGenome: not present;CancerHotspot: yes;3DHotspot: no	0.1	NA
GENIE Cohort v16.1-public	GENIE-MSK-P-0058742-T01-IM7	58742	Ovarian Cancer	Endometrioid Ovarian Cancer	R377H	OncoKB: Likely Oncogenic, level NA, resistance NA;CIViC: NA;MyCancerGenome: not present;CancerHotspot: yes;3DHotspot: no	0.35	NA
GENIE Cohort v16.1-public	GENIE-MSK-P-0061465-T01-IM7	61465	Esophagogastric Cancer	Stomach Adenocarcinoma	R377H	OncoKB: Likely Oncogenic, level NA, resistance NA;CIViC: NA;MyCancerGenome: not present;CancerHotspot: yes;3DHotspot: no	0.04	NA
GENIE Cohort v16.1-public	GENIE-MSK-P-0060061-T01-IM7	60061	Mesothelioma	Pleural Mesothelioma	R377H	OncoKB: Likely Oncogenic, level NA, resistance NA;CIViC: NA;MyCancerGenome: not present;CancerHotspot: yes;3DHotspot: no	0.05	NA
GENIE Cohort v16.1-public	GENIE-MSK-P-0063661-T05-IM7	63661	Colorectal Cancer	Colon Adenocarcinoma	R377H	OncoKB: Likely Oncogenic, level NA, resistance NA;CIViC: NA;MyCancerGenome: not present;CancerHotspot: yes;3DHotspot: no	0.33	NA
GENIE Cohort v16.1-public	GENIE-MSK-P-0065057-T01-IM7	65057	Renal Cell Carcinoma	Renal Clear Cell Carcinoma	R377H	OncoKB: Likely Oncogenic, level NA, resistance NA;CIViC: NA;MyCancerGenome: not present;CancerHotspot: yes;3DHotspot: no	0.31	NA
GENIE Cohort v16.1-public	GENIE-MSK-P-0065562-T01-IM7	65562	Breast Cancer	Breast Invasive Ductal Carcinoma	R377H	OncoKB: Likely Oncogenic, level NA, resistance NA;CIViC: NA;MyCancerGenome: not present;CancerHotspot: yes;3DHotspot: no	0.24	NA
GENIE Cohort v16.1-public	GENIE-MSK-P-0064626-T01-IM7	64626	CNS Cancer	Atypical Meningioma	R377H	OncoKB: Likely Oncogenic, level NA, resistance NA;CIViC: NA;MyCancerGenome: not present;CancerHotspot: yes;3DHotspot: no	0.64	NA
GENIE Cohort v16.1-public	GENIE-MSK-P-0066851-T01-IM7	66851	Colorectal Cancer	Colon Adenocarcinoma	R377H	OncoKB: Likely Oncogenic, level NA, resistance NA;CIViC: NA;MyCancerGenome: not present;CancerHotspot: yes;3DHotspot: no	0.28	NA
GENIE Cohort v16.1-public	GENIE-MSK-P-0073739-T01-IM7	73739	Endometrial Cancer	Uterine Endometrioid Carcinoma	R377H	OncoKB: Likely Oncogenic, level NA, resistance NA;CIViC: NA;MyCancerGenome: not present;CancerHotspot: yes;3DHotspot: no	0.21	NA
GENIE Cohort v16.1-public	GENIE-MSK-P-0072131-T02-IM7	72131	Soft Tissue Sarcoma	Sarcoma, NOS	R377H	OncoKB: Likely Oncogenic, level NA, resistance NA;CIViC: NA;MyCancerGenome: not present;CancerHotspot: yes;3DHotspot: no	0.43	0.0034
GENIE Cohort v16.1-public	GENIE-MSK-P-0069197-T01-IM7	69197	Esophagogastric Cancer	Esophageal Adenocarcinoma	R377H	OncoKB: Likely Oncogenic, level NA, resistance NA;CIViC: NA;MyCancerGenome: not present;CancerHotspot: yes;3DHotspot: no	0.58	NA
GENIE Cohort v16.1-public	GENIE-MSK-P-0077476-T01-IM7	77476	Non-Small Cell Lung Cancer	Lung Adenocarcinoma	R377H	OncoKB: Likely Oncogenic, level NA, resistance NA;CIViC: NA;MyCancerGenome: not present;CancerHotspot: yes;3DHotspot: no	0.04	NA
GENIE Cohort v16.1-public	GENIE-MSK-P-0078097-T01-IM7	78097	Colorectal Cancer	Colon Adenocarcinoma	R377H	OncoKB: Likely Oncogenic, level NA, resistance NA;CIViC: NA;MyCancerGenome: not present;CancerHotspot: yes;3DHotspot: no	0.02	NA
GENIE Cohort v16.1-public	GENIE-MSK-P-0080980-T01-IM7	80980	Esophagogastric Cancer	Esophageal Squamous Cell Carcinoma	R377H	OncoKB: Likely Oncogenic, level NA, resistance NA;CIViC: NA;MyCancerGenome: not present;CancerHotspot: yes;3DHotspot: no	0.1	NA
GENIE Cohort v16.1-public	GENIE-MSK-P-0084814-T01-IM7	84814	Colorectal Cancer	Colon Adenocarcinoma	R377H	OncoKB: Likely Oncogenic, level NA, resistance NA;CIViC: NA;MyCancerGenome: not present;CancerHotspot: yes;3DHotspot: no	0.42	NA
GENIE Cohort v16.1-public	GENIE-MSK-P-0080680-T02-IM7	80680	Small Bowel Cancer	Small Intestinal Carcinoma	R377H	OncoKB: Likely Oncogenic, level NA, resistance NA;CIViC: NA;MyCancerGenome: not present;CancerHotspot: yes;3DHotspot: no	0.17	NA
GENIE Cohort v16.1-public	GENIE-MSK-P-0084625-T01-IM7	84625	Colorectal Cancer	Rectal Adenocarcinoma	R377H	OncoKB: Likely Oncogenic, level NA, resistance NA;CIViC: NA;MyCancerGenome: not present;CancerHotspot: yes;3DHotspot: no	0.08	NA
GENIE Cohort v16.1-public	GENIE-MSK-P-0084630-T01-IM7	84630	Cancer of Unknown Primary	Cancer of Unknown Primary	R377H	OncoKB: Likely Oncogenic, level NA, resistance NA;CIViC: NA;MyCancerGenome: not present;CancerHotspot: yes;3DHotspot: no	0.15	NA
GENIE Cohort v16.1-public	GENIE-MSK-P-0091341-T01-IM7	91341	Bladder Cancer	Upper Tract Urothelial Carcinoma	R377H	OncoKB: Likely Oncogenic, level NA, resistance NA;CIViC: NA;MyCancerGenome: not present;CancerHotspot: yes;3DHotspot: no	0.28	NA
GENIE Cohort v16.1-public	GENIE-MSK-P-0093413-T01-IM7	93413	Colorectal Cancer	Rectal Adenocarcinoma	R377H	OncoKB: Likely Oncogenic, level NA, resistance NA;CIViC: NA;MyCancerGenome: not present;CancerHotspot: yes;3DHotspot: no	0.33	NA
GENIE Cohort v16.1-public	GENIE-MSK-P-0089389-T01-IM7	89389	Colorectal Cancer	Rectal Adenocarcinoma	R377H	OncoKB: Likely Oncogenic, level NA, resistance NA;CIViC: NA;MyCancerGenome: not present;CancerHotspot: yes;3DHotspot: no	0.19	NA
GENIE Cohort v16.1-public	GENIE-MSK-P-0088149-T01-IM7	88149	Colorectal Cancer	Colon Adenocarcinoma	R377H	OncoKB: Likely Oncogenic, level NA, resistance NA;CIViC: NA;MyCancerGenome: not present;CancerHotspot: yes;3DHotspot: no	0.34	NA
GENIE Cohort v16.1-public	GENIE-MSK-P-0003275-T01-IM5	3275	Non-Small Cell Lung Cancer	Lung Adenocarcinoma	R377C	OncoKB: Likely Oncogenic, level NA, resistance NA;CIViC: NA;MyCancerGenome: not present;CancerHotspot: yes;3DHotspot: no	0.08	0.0031
GENIE Cohort v16.1-public	GENIE-MSK-P-0004961-T02-IM5	4961	Non-Small Cell Lung Cancer	Lung Adenocarcinoma	R377C	OncoKB: Likely Oncogenic, level NA, resistance NA;CIViC: NA;MyCancerGenome: not present;CancerHotspot: yes;3DHotspot: no	0.02	0.0044
GENIE Cohort v16.1-public	GENIE-MSK-P-0010275-T01-IM5	10275	Colorectal Cancer	Rectal Adenocarcinoma	R377C	OncoKB: Likely Oncogenic, level NA, resistance NA;CIViC: NA;MyCancerGenome: not present;CancerHotspot: yes;3DHotspot: no	0.18	NA
GENIE Cohort v16.1-public	GENIE-MSK-P-0010561-T01-IM5	10561	Non-Small Cell Lung Cancer	Lung Carcinoid	R377C	OncoKB: Likely Oncogenic, level NA, resistance NA;CIViC: NA;MyCancerGenome: not present;CancerHotspot: yes;3DHotspot: no	0.04	0.0061
GENIE Cohort v16.1-public	GENIE-MSK-P-0009636-T01-IM5	9636	Breast Cancer	Breast Invasive Ductal Carcinoma	R377C	OncoKB: Likely Oncogenic, level NA, resistance NA;CIViC: NA;MyCancerGenome: not present;CancerHotspot: yes;3DHotspot: no	0.43	0.0048
GENIE Cohort v16.1-public	GENIE-MSK-P-0013721-T02-IM6	13721	Non-Small Cell Lung Cancer	Lung Adenocarcinoma	R377C	OncoKB: Likely Oncogenic, level NA, resistance NA;CIViC: NA;MyCancerGenome: not present;CancerHotspot: yes;3DHotspot: no	0.04	0.0012
GENIE Cohort v16.1-public	GENIE-MSK-P-0016446-T01-IM6	16446	Prostate Cancer	Prostate Adenocarcinoma	R377C	OncoKB: Likely Oncogenic, level NA, resistance NA;CIViC: NA;MyCancerGenome: not present;CancerHotspot: yes;3DHotspot: no	0.02	0.0016
GENIE Cohort v16.1-public	GENIE-MSK-P-0029114-T01-IM6	29114	Colorectal Cancer	Colon Adenocarcinoma	R377C	OncoKB: Likely Oncogenic, level NA, resistance NA;CIViC: NA;MyCancerGenome: not present;CancerHotspot: yes;3DHotspot: no	0.27	NA
GENIE Cohort v16.1-public	GENIE-MSK-P-0030739-T01-IM6	30739	Appendiceal Cancer	Mucinous Adenocarcinoma of the Appendix	R377C	OncoKB: Likely Oncogenic, level NA, resistance NA;CIViC: NA;MyCancerGenome: not present;CancerHotspot: yes;3DHotspot: no	0.13	NA
GENIE Cohort v16.1-public	GENIE-MSK-P-0030774-T01-IM6	30774	Colorectal Cancer	Colorectal Adenocarcinoma	R377C	OncoKB: Likely Oncogenic, level NA, resistance NA;CIViC: NA;MyCancerGenome: not present;CancerHotspot: yes;3DHotspot: no	0.39	NA
GENIE Cohort v16.1-public	GENIE-MSK-P-0032589-T01-IM6	32589	Endometrial Cancer	Endometrial Carcinoma	R377C	OncoKB: Likely Oncogenic, level NA, resistance NA;CIViC: NA;MyCancerGenome: not present;CancerHotspot: yes;3DHotspot: no	0.23	0.0028
GENIE Cohort v16.1-public	GENIE-MSK-P-0032720-T01-IM6	32720	Colorectal Cancer	Colorectal Adenocarcinoma	R377C	OncoKB: Likely Oncogenic, level NA, resistance NA;CIViC: NA;MyCancerGenome: not present;CancerHotspot: yes;3DHotspot: no	0.03	NA
GENIE Cohort v16.1-public	GENIE-MSK-P-0033425-T01-IM6	33425	Colorectal Cancer	Colon Adenocarcinoma	R377C	OncoKB: Likely Oncogenic, level NA, resistance NA;CIViC: NA;MyCancerGenome: not present;CancerHotspot: yes;3DHotspot: no	0.32	0.0049
GENIE Cohort v16.1-public	GENIE-MSK-P-0041892-T02-IM6	41892	Bone Cancer	Osteosarcoma	R377C	OncoKB: Likely Oncogenic, level NA, resistance NA;CIViC: NA;MyCancerGenome: not present;CancerHotspot: yes;3DHotspot: no	0.02	0.0034
GENIE Cohort v16.1-public	GENIE-MSK-P-0043907-T01-IM6	43907	Colorectal Cancer	Colon Adenocarcinoma	R377C	OncoKB: Likely Oncogenic, level NA, resistance NA;CIViC: NA;MyCancerGenome: not present;CancerHotspot: yes;3DHotspot: no	0.23	0.0031
GENIE Cohort v16.1-public	GENIE-MSK-P-0050204-T01-IM6	50204	Cancer of Unknown Primary	Adenocarcinoma, NOS	R377C	OncoKB: Likely Oncogenic, level NA, resistance NA;CIViC: NA;MyCancerGenome: not present;CancerHotspot: yes;3DHotspot: no	0.03	NA
GENIE Cohort v16.1-public	GENIE-MSK-P-0048765-T01-IM6	48765	Bladder Cancer	Bladder Urothelial Carcinoma	R377C	OncoKB: Likely Oncogenic, level NA, resistance NA;CIViC: NA;MyCancerGenome: not present;CancerHotspot: yes;3DHotspot: no	0.12	NA
GENIE Cohort v16.1-public	GENIE-MSK-P-0051941-T01-IM6	51941	Melanoma	Mucosal Melanoma of the Vulva/Vagina	R377C	OncoKB: Likely Oncogenic, level NA, resistance NA;CIViC: NA;MyCancerGenome: not present;CancerHotspot: yes;3DHotspot: no	0.41	NA
GENIE Cohort v16.1-public	GENIE-MSK-P-0064173-T01-IM7	64173	Esophagogastric Cancer	Stomach Adenocarcinoma	R377C	OncoKB: Likely Oncogenic, level NA, resistance NA;CIViC: NA;MyCancerGenome: not present;CancerHotspot: yes;3DHotspot: no	0.18	NA
GENIE Cohort v16.1-public	GENIE-MSK-P-0065626-T01-IM7	65626	Esophagogastric Cancer	Stomach Adenocarcinoma	R377C	OncoKB: Likely Oncogenic, level NA, resistance NA;CIViC: NA;MyCancerGenome: not present;CancerHotspot: yes;3DHotspot: no	0.29	NA
GENIE Cohort v16.1-public	GENIE-MSK-P-0062481-T01-IM7	62481	Bladder Cancer	Bladder Urothelial Carcinoma	R377C	OncoKB: Likely Oncogenic, level NA, resistance NA;CIViC: NA;MyCancerGenome: not present;CancerHotspot: yes;3DHotspot: no	0.12	NA
GENIE Cohort v16.1-public	GENIE-MSK-P-0068503-T01-IM7	68503	Colorectal Cancer	Colon Adenocarcinoma	R377C	OncoKB: Likely Oncogenic, level NA, resistance NA;CIViC: NA;MyCancerGenome: not present;CancerHotspot: yes;3DHotspot: no	0.19	NA
GENIE Cohort v16.1-public	GENIE-MSK-P-0075225-T01-IM7	75225	Esophagogastric Cancer	Esophageal Adenocarcinoma	R377C	OncoKB: Likely Oncogenic, level NA, resistance NA;CIViC: NA;MyCancerGenome: not present;CancerHotspot: yes;3DHotspot: no	0.57	NA
GENIE Cohort v16.1-public	GENIE-MSK-P-0075766-T01-IM7	75766	Colorectal Cancer	Mucinous Adenocarcinoma of the Colon and Rectum	R377C	OncoKB: Likely Oncogenic, level NA, resistance NA;CIViC: NA;MyCancerGenome: not present;CancerHotspot: yes;3DHotspot: no	0.25	NA
GENIE Cohort v16.1-public	GENIE-MSK-P-0076528-T01-IM7	76528	Endometrial Cancer	Uterine Endometrioid Carcinoma	R377C	OncoKB: Likely Oncogenic, level NA, resistance NA;CIViC: NA;MyCancerGenome: not present;CancerHotspot: yes;3DHotspot: no	0.1	NA
GENIE Cohort v16.1-public	GENIE-MSK-P-0079028-T01-IM7	79028	Non-Small Cell Lung Cancer	Lung Adenocarcinoma	R377C	OncoKB: Likely Oncogenic, level NA, resistance NA;CIViC: NA;MyCancerGenome: not present;CancerHotspot: yes;3DHotspot: no	0.62	NA
GENIE Cohort v16.1-public	GENIE-MSK-P-0080182-T02-IM7	80182	Small Bowel Cancer	Small Intestinal Carcinoma	R377C	OncoKB: Likely Oncogenic, level NA, resistance NA;CIViC: NA;MyCancerGenome: not present;CancerHotspot: yes;3DHotspot: no	0.14	NA
GENIE Cohort v16.1-public	GENIE-MSK-P-0080501-T01-IM7	80501	Colorectal Cancer	Colon Adenocarcinoma	R377C	OncoKB: Likely Oncogenic, level NA, resistance NA;CIViC: NA;MyCancerGenome: not present;CancerHotspot: yes;3DHotspot: no	0.17	NA
GENIE Cohort v16.1-public	GENIE-MSK-P-0093093-T01-IM7	93093	Endometrial Cancer	Uterine Endometrioid Carcinoma	R377C	OncoKB: Likely Oncogenic, level NA, resistance NA;CIViC: NA;MyCancerGenome: not present;CancerHotspot: yes;3DHotspot: no	0.21	NA
GENIE Cohort v16.1-public	GENIE-MSK-P-0089256-T01-IM7	89256	Colorectal Cancer	Colorectal Adenocarcinoma	R377C	OncoKB: Likely Oncogenic, level NA, resistance NA;CIViC: NA;MyCancerGenome: not present;CancerHotspot: yes;3DHotspot: no	0.11	NA
GENIE Cohort v16.1-public	GENIE-MSK-P-0005363-T01-IM5	5363	Appendiceal Cancer	Appendiceal Adenocarcinoma	R377L	OncoKB: Likely Oncogenic, level NA, resistance NA;CIViC: NA;MyCancerGenome: not present;CancerHotspot: yes;3DHotspot: no	0.03	0.0088
GENIE Cohort v16.1-public	GENIE-MSK-P-0026240-T01-IM6	26240	Prostate Cancer	Prostate Adenocarcinoma	R377L	OncoKB: Likely Oncogenic, level NA, resistance NA;CIViC: NA;MyCancerGenome: not present;CancerHotspot: yes;3DHotspot: no	0.03	NA
GENIE Cohort v16.1-public	GENIE-MSK-P-0047485-T01-IM6	47485	Colorectal Cancer	Colorectal Adenocarcinoma	R377L	OncoKB: Likely Oncogenic, level NA, resistance NA;CIViC: NA;MyCancerGenome: not present;CancerHotspot: yes;3DHotspot: no	0.09	NA
GENIE Cohort v16.1-public	GENIE-MSK-P-0072003-T01-IM7	72003	Colorectal Cancer	Colon Adenocarcinoma	R377L	OncoKB: Likely Oncogenic, level NA, resistance NA;CIViC: NA;MyCancerGenome: not present;CancerHotspot: yes;3DHotspot: no	0.33	NA
GENIE Cohort v16.1-public	GENIE-MSK-P-0029071-T03-IM7	29071	Non-Small Cell Lung Cancer	Lung Adenocarcinoma	R377L	OncoKB: Likely Oncogenic, level NA, resistance NA;CIViC: NA;MyCancerGenome: not present;CancerHotspot: yes;3DHotspot: no	0.19	NA
GENIE Cohort v16.1-public	GENIE-MSK-P-0008709-T01-IM5	8709	Breast Cancer	Breast Invasive Ductal Carcinoma	R374W	OncoKB: Likely Oncogenic, level NA, resistance NA;CIViC: NA;MyCancerGenome: not present;CancerHotspot: yes;3DHotspot: no	0.12	0.002
GENIE Cohort v16.1-public	GENIE-MSK-P-0020431-T01-IM6	20431	Colorectal Cancer	Colon Adenocarcinoma	R374W	OncoKB: Likely Oncogenic, level NA, resistance NA;CIViC: NA;MyCancerGenome: not present;CancerHotspot: yes;3DHotspot: no	0.05	0.0092
GENIE Cohort v16.1-public	GENIE-MSK-P-0040454-T01-IM6	40454	Cancer of Unknown Primary	Cancer of Unknown Primary, NOS	R374W	OncoKB: Likely Oncogenic, level NA, resistance NA;CIViC: NA;MyCancerGenome: not present;CancerHotspot: yes;3DHotspot: no	0.44	0.0012
GENIE Cohort v16.1-public	GENIE-MSK-P-0041597-T01-IM6	41597	Endometrial Cancer	Endometrial Carcinoma	R374W	OncoKB: Likely Oncogenic, level NA, resistance NA;CIViC: NA;MyCancerGenome: not present;CancerHotspot: yes;3DHotspot: no	0.21	0.0025
GENIE Cohort v16.1-public	GENIE-MSK-P-0045629-T01-IM6	45629	Thyroid Cancer	Anaplastic Thyroid Cancer	R374W	OncoKB: Likely Oncogenic, level NA, resistance NA;CIViC: NA;MyCancerGenome: not present;CancerHotspot: yes;3DHotspot: no	0.2	0.0017
GENIE Cohort v16.1-public	GENIE-MSK-P-0059498-T01-IM7	59498	Endometrial Cancer	Uterine Endometrioid Carcinoma	R374W	OncoKB: Likely Oncogenic, level NA, resistance NA;CIViC: NA;MyCancerGenome: not present;CancerHotspot: yes;3DHotspot: no	0.15	NA
GENIE Cohort v16.1-public	GENIE-MSK-P-0090345-T01-IM7	90345	Colorectal Cancer	Colon Adenocarcinoma	R374W	OncoKB: Likely Oncogenic, level NA, resistance NA;CIViC: NA;MyCancerGenome: not present;CancerHotspot: yes;3DHotspot: no	0.19	NA
GENIE Cohort v16.1-public	GENIE-MSK-P-0030922-T01-IM6	30922	Cancer of Unknown Primary	Poorly Differentiated Carcinoma, NOS	R374P	OncoKB: Likely Oncogenic, level NA, resistance NA;CIViC: NA;MyCancerGenome: not present;CancerHotspot: yes;3DHotspot: no	0.56	0.0058
GENIE Cohort v16.1-public	GENIE-MSK-P-0060486-T02-IM7	60486	Salivary Gland Cancer	Adenoid Cystic Carcinoma	R374G	OncoKB: Likely Oncogenic, level NA, resistance NA;CIViC: NA;MyCancerGenome: not present;CancerHotspot: yes;3DHotspot: no	0.33	NA
GENIE Cohort v16.1-public	GENIE-MSK-P-0027982-T01-IM6	27982	Cancer of Unknown Primary	Cancer of Unknown Primary	R366H	OncoKB: Likely Oncogenic, level NA, resistance NA;CIViC: NA;MyCancerGenome: not present;CancerHotspot: no;3DHotspot: no	0.15	NA
GENIE Cohort v16.1-public	GENIE-MSK-P-0066671-T01-IM7	66671	Colorectal Cancer	Rectal Adenocarcinoma	R366H	OncoKB: Likely Oncogenic, level NA, resistance NA;CIViC: NA;MyCancerGenome: not present;CancerHotspot: no;3DHotspot: no	0.22	NA
GENIE Cohort v16.1-public	GENIE-MSK-P-0071033-T01-IM7	71033	Melanoma	Cutaneous Melanoma	R366H	OncoKB: Likely Oncogenic, level NA, resistance NA;CIViC: NA;MyCancerGenome: not present;CancerHotspot: no;3DHotspot: no	0.56	NA
GENIE Cohort v16.1-public	GENIE-MSK-P-0070684-T01-IM7	70684	Colorectal Cancer	Colon Adenocarcinoma	R366H	OncoKB: Likely Oncogenic, level NA, resistance NA;CIViC: NA;MyCancerGenome: not present;CancerHotspot: no;3DHotspot: no	0.16	NA
GENIE Cohort v16.1-public	GENIE-MSK-P-0018561-T01-IM6	18561	Melanoma	Cutaneous Melanoma	R366C	OncoKB: Likely Oncogenic, level NA, resistance NA;CIViC: NA;MyCancerGenome: not present;CancerHotspot: no;3DHotspot: no	0.46	NA
GENIE Cohort v16.1-public	GENIE-MSK-P-0026683-T01-IM6	26683	Colorectal Cancer	Colon Adenocarcinoma	R366C	OncoKB: Likely Oncogenic, level NA, resistance NA;CIViC: NA;MyCancerGenome: not present;CancerHotspot: no;3DHotspot: no	0.23	NA
GENIE Cohort v16.1-public	GENIE-MSK-P-0032176-T01-IM6	32176	Appendiceal Cancer	Mucinous Adenocarcinoma of the Appendix	R366C	OncoKB: Likely Oncogenic, level NA, resistance NA;CIViC: NA;MyCancerGenome: not present;CancerHotspot: no;3DHotspot: no	0.07	NA
GENIE Cohort v16.1-public	GENIE-MSK-P-0090345-T01-IM7	90345	Colorectal Cancer	Colon Adenocarcinoma	R366C	OncoKB: Likely Oncogenic, level NA, resistance NA;CIViC: NA;MyCancerGenome: not present;CancerHotspot: no;3DHotspot: no	0.23	NA
GENIE Cohort v16.1-public	GENIE-MSK-P-0043035-T02-IM6	43035	Non-Small Cell Lung Cancer	Lung Squamous Cell Carcinoma	K363N	OncoKB: Likely Oncogenic, level NA, resistance NA;CIViC: NA;MyCancerGenome: not present;CancerHotspot: no;3DHotspot: no	0.06	NA
GENIE Cohort v16.1-public	GENIE-MSK-P-0081886-T01-IM7	81886	Non-Small Cell Lung Cancer	Lung Adenocarcinoma	K363N	OncoKB: Likely Oncogenic, level NA, resistance NA;CIViC: NA;MyCancerGenome: not present;CancerHotspot: no;3DHotspot: no	0.16	NA
GENIE Cohort v16.1-public	GENIE-MSK-P-0067347-T01-IM7	67347	Colorectal Cancer	Colon Adenocarcinoma	K363E	OncoKB: Likely Oncogenic, level NA, resistance NA;CIViC: NA;MyCancerGenome: not present;CancerHotspot: no;3DHotspot: no	0.32	NA
GENIE Cohort v16.1-public	GENIE-MSK-P-0000103-T01-IM3	103	Esophagogastric Cancer	Esophageal Adenocarcinoma	A85S	OncoKB: Unknown, level NA, resistance NA;CIViC: NA;MyCancerGenome: not present;CancerHotspot: no;3DHotspot: no	0.7	NA
GENIE Cohort v16.1-public	GENIE-MSK-P-0000220-T01-IM3	220	Breast Cancer	Breast Invasive Lobular Carcinoma	M38I	OncoKB: Unknown, level NA, resistance NA;CIViC: NA;MyCancerGenome: not present;CancerHotspot: no;3DHotspot: no	0.5	NA
GENIE Cohort v16.1-public	GENIE-MSK-P-0000764-T01-IM3	764	Skin Cancer, Non-Melanoma	Merkel Cell Carcinoma	R341W	OncoKB: Unknown, level NA, resistance NA;CIViC: NA;MyCancerGenome: not present;CancerHotspot: no;3DHotspot: no	0.45	NA
GENIE Cohort v16.1-public	GENIE-MSK-P-0019503-T01-IM6	19503	Glioma	Glioblastoma Multiforme	R341W	OncoKB: Unknown, level NA, resistance NA;CIViC: NA;MyCancerGenome: not present;CancerHotspot: no;3DHotspot: no	0.49	NA
GENIE Cohort v16.1-public	GENIE-MSK-P-0053454-T01-IM6	53454	Cervical Cancer	Endocervical Adenocarcinoma	R341W	OncoKB: Unknown, level NA, resistance NA;CIViC: NA;MyCancerGenome: not present;CancerHotspot: no;3DHotspot: no	0.2	NA
GENIE Cohort v16.1-public	GENIE-MSK-P-0000800-T01-IM3	800	Thyroid Cancer	Anaplastic Thyroid Cancer	E210K	OncoKB: Unknown, level NA, resistance NA;CIViC: NA;MyCancerGenome: not present;CancerHotspot: no;3DHotspot: no	0.23	NA
GENIE Cohort v16.1-public	GENIE-MSK-P-0000806-T01-IM3	806	Breast Cancer	Breast Invasive Cancer, NOS	A238D	OncoKB: Unknown, level NA, resistance NA;CIViC: NA;MyCancerGenome: not present;CancerHotspot: no;3DHotspot: no	0.15	NA
GENIE Cohort v16.1-public	GENIE-MSK-P-0001248-T01-IM3	1248	Endometrial Cancer	Uterine Endometrioid Carcinoma	P383L	OncoKB: Unknown, level NA, resistance NA;CIViC: NA;MyCancerGenome: not present;CancerHotspot: no;3DHotspot: no	0.17	0.0025
GENIE Cohort v16.1-public	GENIE-MSK-P-0001685-T02-IM3	1685	Colorectal Cancer	Colon Adenocarcinoma	R190Q	OncoKB: Unknown, level NA, resistance NA;CIViC: NA;MyCancerGenome: not present;CancerHotspot: no;3DHotspot: no	0.22	NA
GENIE Cohort v16.1-public	GENIE-MSK-P-0043177-T01-IM6	43177	Endometrial Cancer	Uterine Endometrioid Carcinoma	R190Q	OncoKB: Unknown, level NA, resistance NA;CIViC: NA;MyCancerGenome: not present;CancerHotspot: no;3DHotspot: no	0.07	0.0031
GENIE Cohort v16.1-public	GENIE-MSK-P-0001785-T03-IM5	1785	Breast Cancer	Breast Invasive Ductal Carcinoma	E337Q	OncoKB: Unknown, level NA, resistance NA;CIViC: NA;MyCancerGenome: not present;CancerHotspot: no;3DHotspot: no	0.13	NA
GENIE Cohort v16.1-public	GENIE-MSK-P-0002124-T01-IM3	2124	Breast Cancer	Breast Invasive Lobular Carcinoma	E184K	OncoKB: Unknown, level NA, resistance NA;CIViC: NA;MyCancerGenome: not present;CancerHotspot: no;3DHotspot: no	0.47	NA
GENIE Cohort v16.1-public	GENIE-MSK-P-0076411-T01-IM7	76411	Breast Cancer	Breast Invasive Ductal Carcinoma	E184K	OncoKB: Unknown, level NA, resistance NA;CIViC: NA;MyCancerGenome: not present;CancerHotspot: no;3DHotspot: no	0.1	NA
GENIE Cohort v16.1-public	GENIE-MSK-P-0002248-T01-IM3	2248	Breast Cancer	Breast Invasive Ductal Carcinoma	T250M	OncoKB: Unknown, level NA, resistance NA;CIViC: NA;MyCancerGenome: not present;CancerHotspot: no;3DHotspot: no	0.85	0.0034
GENIE Cohort v16.1-public	GENIE-MSK-P-0002336-T01-IM3	2336	Breast Cancer	Breast Invasive Ductal Carcinoma	E98Q	OncoKB: Unknown, level NA, resistance NA;CIViC: NA;MyCancerGenome: not present;CancerHotspot: no;3DHotspot: no	0.2	NA
GENIE Cohort v16.1-public	GENIE-MSK-P-0003413-T01-IM5	3413	Soft Tissue Sarcoma	Soft Tissue Myoepithelial Carcinoma	P133L	OncoKB: Unknown, level NA, resistance NA;CIViC: NA;MyCancerGenome: not present;CancerHotspot: no;3DHotspot: no	0.23	NA
GENIE Cohort v16.1-public	GENIE-MSK-P-0071774-T01-IM7	71774	Hepatobiliary Cancer	Hepatocellular Carcinoma	P133L	OncoKB: Unknown, level NA, resistance NA;CIViC: NA;MyCancerGenome: not present;CancerHotspot: no;3DHotspot: no	0.42	NA
GENIE Cohort v16.1-public	GENIE-MSK-P-0003413-T01-IM5	3413	Soft Tissue Sarcoma	Soft Tissue Myoepithelial Carcinoma	P146A	OncoKB: Unknown, level NA, resistance NA;CIViC: NA;MyCancerGenome: not present;CancerHotspot: no;3DHotspot: no	0.2	NA
GENIE Cohort v16.1-public	GENIE-MSK-P-0003434-T01-IM5	3434	Bladder Cancer	Bladder Urothelial Carcinoma	E280K	OncoKB: Unknown, level NA, resistance NA;CIViC: NA;MyCancerGenome: not present;CancerHotspot: no;3DHotspot: no	0.24	NA
GENIE Cohort v16.1-public	GENIE-MSK-P-0003462-T01-IM5	3462	Non-Small Cell Lung Cancer	Large Cell Neuroendocrine Carcinoma	D169H	OncoKB: Unknown, level NA, resistance NA;CIViC: NA;MyCancerGenome: not present;CancerHotspot: no;3DHotspot: no	0.59	NA
GENIE Cohort v16.1-public	GENIE-MSK-P-0003529-T01-IM5	3529	Glioma	Glioblastoma Multiforme	E98K	OncoKB: Unknown, level NA, resistance NA;CIViC: NA;MyCancerGenome: not present;CancerHotspot: no;3DHotspot: no	0.07	NA
GENIE Cohort v16.1-public	GENIE-MSK-P-0006725-T01-IM5	6725	Bladder Cancer	Bladder Urothelial Carcinoma	E98K	OncoKB: Unknown, level NA, resistance NA;CIViC: NA;MyCancerGenome: not present;CancerHotspot: no;3DHotspot: no	0.12	NA
GENIE Cohort v16.1-public	GENIE-MSK-P-0003529-T01-IM5	3529	Glioma	Glioblastoma Multiforme	P215L	OncoKB: Unknown, level NA, resistance NA;CIViC: NA;MyCancerGenome: not present;CancerHotspot: no;3DHotspot: no	0.15	NA
GENIE Cohort v16.1-public	GENIE-MSK-P-0079139-T01-IM7	79139	Hepatobiliary Cancer	Liver Angiosarcoma	R370T	OncoKB: Unknown, level NA, resistance NA;CIViC: NA;MyCancerGenome: not present;CancerHotspot: no;3DHotspot: no	0.09	NA
GENIE Cohort v16.1-public	GENIE-MSK-P-0003656-T02-IM5	3656	Breast Cancer	Breast Invasive Lobular Carcinoma	M213I	OncoKB: Unknown, level NA, resistance NA;CIViC: NA;MyCancerGenome: not present;CancerHotspot: no;3DHotspot: no	0.24	NA
GENIE Cohort v16.1-public	GENIE-MSK-P-0003691-T01-IM5	3691	Thyroid Cancer	Hurthle Cell Thyroid Cancer	D367E	OncoKB: Unknown, level NA, resistance NA;CIViC: NA;MyCancerGenome: not present;CancerHotspot: no;3DHotspot: no	0.33	NA
GENIE Cohort v16.1-public	GENIE-MSK-P-0003891-T01-IM5	3891	Skin Cancer, Non-Melanoma	Cutaneous Squamous Cell Carcinoma	P165L	OncoKB: Unknown, level NA, resistance NA;CIViC: NA;MyCancerGenome: not present;CancerHotspot: no;3DHotspot: no	0.1	NA
GENIE Cohort v16.1-public	GENIE-MSK-P-0059588-T01-IM7	59588	Soft Tissue Sarcoma	Sarcoma, NOS	P165L	OncoKB: Unknown, level NA, resistance NA;CIViC: NA;MyCancerGenome: not present;CancerHotspot: no;3DHotspot: no	0.09	NA
GENIE Cohort v16.1-public	GENIE-MSK-P-0004056-T01-IM5	4056	Bladder Cancer	Bladder Urothelial Carcinoma	R370S	OncoKB: Unknown, level NA, resistance NA;CIViC: NA;MyCancerGenome: not present;CancerHotspot: no;3DHotspot: no	0.34	NA
GENIE Cohort v16.1-public	GENIE-MSK-P-0076302-T01-IH4	76302	Mature B-Cell Neoplasms	Mantle Cell Lymphoma	R370S	OncoKB: Unknown, level NA, resistance NA;CIViC: NA;MyCancerGenome: not present;CancerHotspot: no;3DHotspot: no	0.26	NA
GENIE Cohort v16.1-public	GENIE-MSK-P-0004114-T01-IM5	4114	Non-Small Cell Lung Cancer	Lung Adenocarcinoma	N152S	OncoKB: Unknown, level NA, resistance NA;CIViC: NA;MyCancerGenome: not present;CancerHotspot: no;3DHotspot: no	0.26	NA
GENIE Cohort v16.1-public	GENIE-MSK-P-0004146-T01-IM5	4146	Non-Small Cell Lung Cancer	Lung Adenocarcinoma	P136S	OncoKB: Unknown, level NA, resistance NA;CIViC: NA;MyCancerGenome: not present;CancerHotspot: no;3DHotspot: no	0.06	NA
GENIE Cohort v16.1-public	GENIE-MSK-P-0022953-T01-IM6	22953	Prostate Cancer	Prostate Adenocarcinoma	P136S	OncoKB: Unknown, level NA, resistance NA;CIViC: NA;MyCancerGenome: not present;CancerHotspot: no;3DHotspot: no	0.28	NA
GENIE Cohort v16.1-public	GENIE-MSK-P-0004400-T01-IM5	4400	Glioma	Glioblastoma Multiforme	A294V	OncoKB: Unknown, level NA, resistance NA;CIViC: NA;MyCancerGenome: not present;CancerHotspot: no;3DHotspot: no	0.46	NA
GENIE Cohort v16.1-public	GENIE-MSK-P-0004688-T01-IM5	4688	Bladder Cancer	Upper Tract Urothelial Carcinoma	S314N	OncoKB: Unknown, level NA, resistance NA;CIViC: NA;MyCancerGenome: not present;CancerHotspot: no;3DHotspot: no	0.12	NA
GENIE Cohort v16.1-public	GENIE-MSK-P-0004783-T01-IM5	4783	Colorectal Cancer	Rectal Adenocarcinoma	R373G	OncoKB: Unknown, level NA, resistance NA;CIViC: NA;MyCancerGenome: not present;CancerHotspot: no;3DHotspot: no	0.17	NA
GENIE Cohort v16.1-public	GENIE-MSK-P-0005230-T01-IM5	5230	Colorectal Cancer	Colon Adenocarcinoma	R190W	OncoKB: Unknown, level NA, resistance NA;CIViC: NA;MyCancerGenome: not present;CancerHotspot: no;3DHotspot: no	0.05	NA
GENIE Cohort v16.1-public	GENIE-MSK-P-0028539-T01-IM6	28539	Non-Small Cell Lung Cancer	Atypical Lung Carcinoid	R190W	OncoKB: Unknown, level NA, resistance NA;CIViC: NA;MyCancerGenome: not present;CancerHotspot: no;3DHotspot: no	0.06	NA
GENIE Cohort v16.1-public	GENIE-MSK-P-0049064-T01-IM6	49064	Colorectal Cancer	Colon Adenocarcinoma	R190W	OncoKB: Unknown, level NA, resistance NA;CIViC: NA;MyCancerGenome: not present;CancerHotspot: no;3DHotspot: no	0.24	0.0018
GENIE Cohort v16.1-public	GENIE-MSK-P-0060405-T01-IM7	60405	Prostate Cancer	Prostate Adenocarcinoma	R190W	OncoKB: Unknown, level NA, resistance NA;CIViC: NA;MyCancerGenome: not present;CancerHotspot: no;3DHotspot: no	0.09	NA
GENIE Cohort v16.1-public	GENIE-MSK-P-0069580-T04-IM7	69580	Non-Small Cell Lung Cancer	Lung Adenocarcinoma	R190W	OncoKB: Unknown, level NA, resistance NA;CIViC: NA;MyCancerGenome: not present;CancerHotspot: no;3DHotspot: no	0.43	0.0015
GENIE Cohort v16.1-public	GENIE-MSK-P-0089791-T01-IH4	89791	Mature B-Cell Neoplasms	Follicular Lymphoma	R190W	OncoKB: Unknown, level NA, resistance NA;CIViC: NA;MyCancerGenome: not present;CancerHotspot: no;3DHotspot: no	0.19	NA
GENIE Cohort v16.1-public	GENIE-MSK-P-0005326-T01-IM5	5326	Colorectal Cancer	Colon Adenocarcinoma	T232M	OncoKB: Unknown, level NA, resistance NA;CIViC: NA;MyCancerGenome: not present;CancerHotspot: no;3DHotspot: no	0.28	NA
GENIE Cohort v16.1-public	GENIE-MSK-P-0007688-T01-IM5	7688	Colorectal Cancer	Colon Adenocarcinoma	T232M	OncoKB: Unknown, level NA, resistance NA;CIViC: NA;MyCancerGenome: not present;CancerHotspot: no;3DHotspot: no	0.2	NA
GENIE Cohort v16.1-public	GENIE-MSK-P-0077318-T01-IM7	77318	Colorectal Cancer	Rectal Adenocarcinoma	T232M	OncoKB: Unknown, level NA, resistance NA;CIViC: NA;MyCancerGenome: not present;CancerHotspot: no;3DHotspot: no	0.17	NA
GENIE Cohort v16.1-public	GENIE-MSK-P-0093093-T01-IM7	93093	Endometrial Cancer	Uterine Endometrioid Carcinoma	T232M	OncoKB: Unknown, level NA, resistance NA;CIViC: NA;MyCancerGenome: not present;CancerHotspot: no;3DHotspot: no	0.23	0.0021
GENIE Cohort v16.1-public	GENIE-MSK-P-0005560-T01-IM5	5560	Colorectal Cancer	Colon Adenocarcinoma	E24D	OncoKB: Unknown, level NA, resistance NA;CIViC: NA;MyCancerGenome: not present;CancerHotspot: no;3DHotspot: no	0.24	NA
GENIE Cohort v16.1-public	GENIE-MSK-P-0074838-T01-IM7	74838	Endometrial Cancer	Uterine Serous Carcinoma/Uterine Papillary Serous Carcinoma	E24D	OncoKB: Unknown, level NA, resistance NA;CIViC: NA;MyCancerGenome: not present;CancerHotspot: no;3DHotspot: no	0.18	NA
GENIE Cohort v16.1-public	GENIE-MSK-P-0005630-T01-IM5	5630	Prostate Cancer	Prostate Adenocarcinoma	L378P	OncoKB: Unknown, level NA, resistance NA;CIViC: NA;MyCancerGenome: not present;CancerHotspot: no;3DHotspot: no	0.07	NA
GENIE Cohort v16.1-public	GENIE-MSK-P-0005824-T01-IM5	5824	Colorectal Cancer	Rectal Adenocarcinoma	R158Q	OncoKB: Unknown, level NA, resistance NA;CIViC: NA;MyCancerGenome: not present;CancerHotspot: no;3DHotspot: no	0.23	0.003
GENIE Cohort v16.1-public	GENIE-MSK-P-0010967-T01-IM5	10967	Endometrial Cancer	Uterine Endometrioid Carcinoma	R158Q	OncoKB: Unknown, level NA, resistance NA;CIViC: NA;MyCancerGenome: not present;CancerHotspot: no;3DHotspot: no	0.08	NA
GENIE Cohort v16.1-public	GENIE-MSK-P-0005903-T01-IM5	5903	Non-Small Cell Lung Cancer	Lung Adenocarcinoma	A312S	OncoKB: Unknown, level NA, resistance NA;CIViC: NA;MyCancerGenome: not present;CancerHotspot: no;3DHotspot: no	0.18	NA
GENIE Cohort v16.1-public	GENIE-MSK-P-0006197-T01-IM5	6197	Mesothelioma	Pleural Mesothelioma	G344S	OncoKB: Unknown, level NA, resistance NA;CIViC: NA;MyCancerGenome: not present;CancerHotspot: no;3DHotspot: no	0.24	NA
GENIE Cohort v16.1-public	GENIE-MSK-P-0006207-T01-IM5	6207	Colorectal Cancer	Colon Adenocarcinoma	L222I	OncoKB: Unknown, level NA, resistance NA;CIViC: NA;MyCancerGenome: not present;CancerHotspot: no;3DHotspot: no	0.09	NA
GENIE Cohort v16.1-public	GENIE-MSK-P-0006462-T01-IM5	6462	Skin Cancer, Non-Melanoma	Basal Cell Carcinoma	P290L	OncoKB: Unknown, level NA, resistance NA;CIViC: NA;MyCancerGenome: not present;CancerHotspot: no;3DHotspot: no	0.11	NA
GENIE Cohort v16.1-public	GENIE-MSK-P-0006612-T01-IM5	6612	Colorectal Cancer	Colon Adenocarcinoma	F25L	OncoKB: Unknown, level NA, resistance NA;CIViC: NA;MyCancerGenome: not present;CancerHotspot: no;3DHotspot: no	0.23	NA
GENIE Cohort v16.1-public	GENIE-MSK-P-0007484-T01-IM5	7484	Bladder Cancer	Urethral Adenocarcinoma	K62Q	OncoKB: Unknown, level NA, resistance NA;CIViC: NA;MyCancerGenome: not present;CancerHotspot: no;3DHotspot: no	0.06	NA
GENIE Cohort v16.1-public	GENIE-MSK-P-0055198-T01-IM6	55198	Endometrial Cancer	Uterine Endometrioid Carcinoma	R162I	OncoKB: Unknown, level NA, resistance NA;CIViC: NA;MyCancerGenome: not present;CancerHotspot: no;3DHotspot: no	0.32	NA
GENIE Cohort v16.1-public	GENIE-MSK-P-0026297-T02-IM6	26297	Endometrial Cancer	Uterine Endometrioid Carcinoma	F168V	OncoKB: Unknown, level NA, resistance NA;CIViC: NA;MyCancerGenome: not present;CancerHotspot: no;3DHotspot: no	0.11	NA
GENIE Cohort v16.1-public	GENIE-MSK-P-0015295-T01-IM6	15295	Colorectal Cancer	Colon Adenocarcinoma	R40Q	OncoKB: Unknown, level NA, resistance NA;CIViC: NA;MyCancerGenome: not present;CancerHotspot: no;3DHotspot: no	0.4	0.0031
GENIE Cohort v16.1-public	GENIE-MSK-P-0056136-T01-IM6	56136	Colorectal Cancer	Colon Adenocarcinoma	R40Q	OncoKB: Unknown, level NA, resistance NA;CIViC: NA;MyCancerGenome: not present;CancerHotspot: no;3DHotspot: no	0.22	NA
GENIE Cohort v16.1-public	GENIE-MSK-P-0059317-T01-IM7	59317	Bladder Cancer	Bladder Urothelial Carcinoma	R40Q	OncoKB: Unknown, level NA, resistance NA;CIViC: NA;MyCancerGenome: not present;CancerHotspot: no;3DHotspot: no	0.11	NA
GENIE Cohort v16.1-public	GENIE-MSK-P-0073089-T02-IM7	73089	Colorectal Cancer	Colon Adenocarcinoma	R40Q	OncoKB: Unknown, level NA, resistance NA;CIViC: NA;MyCancerGenome: not present;CancerHotspot: no;3DHotspot: no	0.06	NA
GENIE Cohort v16.1-public	GENIE-MSK-P-0075717-T01-IM7	75717	Colorectal Cancer	Colon Adenocarcinoma	R40Q	OncoKB: Unknown, level NA, resistance NA;CIViC: NA;MyCancerGenome: not present;CancerHotspot: no;3DHotspot: no	0.12	NA
GENIE Cohort v16.1-public	GENIE-MSK-P-0035066-T01-IM6	35066	Endometrial Cancer	Endometrial Carcinoma	E31K	OncoKB: Unknown, level NA, resistance NA;CIViC: NA;MyCancerGenome: not present;CancerHotspot: no;3DHotspot: no	0.1	NA
GENIE Cohort v16.1-public	GENIE-MSK-P-0076146-T01-IM7	76146	Bladder Cancer	Bladder Urothelial Carcinoma	E31K	OncoKB: Unknown, level NA, resistance NA;CIViC: NA;MyCancerGenome: not present;CancerHotspot: no;3DHotspot: no	0.21	NA
GENIE Cohort v16.1-public	GENIE-MSK-P-0035770-T01-IM6	35770	Endometrial Cancer	Uterine Endometrioid Carcinoma	R201Q	OncoKB: Unknown, level NA, resistance NA;CIViC: NA;MyCancerGenome: not present;CancerHotspot: no;3DHotspot: no	0.05	NA
GENIE Cohort v16.1-public	GENIE-MSK-P-0054820-T01-IM6	54820	Melanoma	Cutaneous Melanoma	S274F	OncoKB: Unknown, level NA, resistance NA;CIViC: NA;MyCancerGenome: not present;CancerHotspot: no;3DHotspot: no	0.21	NA
GENIE Cohort v16.1-public	GENIE-MSK-P-0061660-T01-IH3	61660	Mature B-Cell Neoplasms	Mature B-Cell Neoplasms	P235S	OncoKB: Unknown, level NA, resistance NA;CIViC: NA;MyCancerGenome: not present;CancerHotspot: no;3DHotspot: no	0.05	0.0005
GENIE Cohort v16.1-public	GENIE-MSK-P-0051068-T01-IM6	51068	Colorectal Cancer	Colon Adenocarcinoma	S299L	OncoKB: Unknown, level NA, resistance NA;CIViC: NA;MyCancerGenome: not present;CancerHotspot: no;3DHotspot: no	0.06	0.0013
GENIE Cohort v16.1-public	GENIE-MSK-P-0067184-T02-IM7	67184	Endometrial Cancer	Uterine Dedifferentiated Carcinoma	A238T	OncoKB: Unknown, level NA, resistance NA;CIViC: NA;MyCancerGenome: not present;CancerHotspot: no;3DHotspot: no	0.19	0.0036
GENIE Cohort v16.1-public	GENIE-MSK-P-0081892-T01-IM7	81892	Small Bowel Cancer	Small Bowel Cancer	A238T	OncoKB: Unknown, level NA, resistance NA;CIViC: NA;MyCancerGenome: not present;CancerHotspot: no;3DHotspot: no	0.11	NA
GENIE Cohort v16.1-public	GENIE-MSK-P-0078847-T01-IM7	78847	Colorectal Cancer	Rectal Adenocarcinoma	V185M	OncoKB: Unknown, level NA, resistance NA;CIViC: NA;MyCancerGenome: not present;CancerHotspot: no;3DHotspot: no	0.33	NA
GENIE Cohort v16.1-public	GENIE-MSK-P-0040023-T01-IM6	40023	Endometrial Cancer	Uterine Endometrioid Carcinoma	S66L	OncoKB: Unknown, level NA, resistance NA;CIViC: NA;MyCancerGenome: not present;CancerHotspot: no;3DHotspot: no	0.06	NA
GENIE Cohort v16.1-public	GENIE-MSK-P-0007143-T02-IM5	7143	Prostate Cancer	Prostate Adenocarcinoma	R155H	OncoKB: Unknown, level NA, resistance NA;CIViC: NA;MyCancerGenome: not present;CancerHotspot: no;3DHotspot: no	0.21	0.0017
GENIE Cohort v16.1-public	GENIE-MSK-P-0013293-T02-IM6	13293	Glioma	Astrocytoma	R155H	OncoKB: Unknown, level NA, resistance NA;CIViC: NA;MyCancerGenome: not present;CancerHotspot: no;3DHotspot: no	0.19	0.0044
GENIE Cohort v16.1-public	GENIE-MSK-P-0033425-T01-IM6	33425	Colorectal Cancer	Colon Adenocarcinoma	R155H	OncoKB: Unknown, level NA, resistance NA;CIViC: NA;MyCancerGenome: not present;CancerHotspot: no;3DHotspot: no	0.31	0.0067
GENIE Cohort v16.1-public	GENIE-MSK-P-0040828-T01-IM6	40828	Endometrial Cancer	Uterine Endometrioid Carcinoma	R155H	OncoKB: Unknown, level NA, resistance NA;CIViC: NA;MyCancerGenome: not present;CancerHotspot: no;3DHotspot: no	0.07	NA
GENIE Cohort v16.1-public	GENIE-MSK-P-0048683-T01-IM6	48683	Endometrial Cancer	Uterine Endometrioid Carcinoma	R155H	OncoKB: Unknown, level NA, resistance NA;CIViC: NA;MyCancerGenome: not present;CancerHotspot: no;3DHotspot: no	0.19	0.003
GENIE Cohort v16.1-public	GENIE-MSK-P-0085003-T01-IM7	85003	Endometrial Cancer	Uterine Endometrioid Carcinoma	R155H	OncoKB: Unknown, level NA, resistance NA;CIViC: NA;MyCancerGenome: not present;CancerHotspot: no;3DHotspot: no	0.1	NA
GENIE Cohort v16.1-public	GENIE-MSK-P-0011357-T01-IM5	11357	Colorectal Cancer	Colon Adenocarcinoma	A312T	OncoKB: Unknown, level NA, resistance NA;CIViC: NA;MyCancerGenome: not present;CancerHotspot: no;3DHotspot: no	0.1	NA
GENIE Cohort v16.1-public	GENIE-MSK-P-0030265-T01-IM6	30265	Colorectal Cancer	Colorectal Adenocarcinoma	A312T	OncoKB: Unknown, level NA, resistance NA;CIViC: NA;MyCancerGenome: not present;CancerHotspot: no;3DHotspot: no	0.28	0.0022
GENIE Cohort v16.1-public	GENIE-MSK-P-0041372-T02-IM7	41372	Bladder Cancer	Bladder Urothelial Carcinoma	K364N	OncoKB: Unknown, level NA, resistance NA;CIViC: NA;MyCancerGenome: not present;CancerHotspot: no;3DHotspot: no	0.16	NA
GENIE Cohort v16.1-public	GENIE-MSK-P-0058937-T06-IM7	58937	Non-Small Cell Lung Cancer	Lung Adenocarcinoma	K364N	OncoKB: Unknown, level NA, resistance NA;CIViC: NA;MyCancerGenome: not present;CancerHotspot: no;3DHotspot: no	0.12	NA
GENIE Cohort v16.1-public	GENIE-MSK-P-0012445-T01-IM5	12445	Endometrial Cancer	Uterine Endometrioid Carcinoma	R261H	OncoKB: Unknown, level NA, resistance NA;CIViC: NA;MyCancerGenome: not present;CancerHotspot: no;3DHotspot: no	0.19	0.0032
GENIE Cohort v16.1-public	GENIE-MSK-P-0053416-T01-IH3	53416	Mature B-Cell Neoplasms	Marginal Zone Lymphoma	R261H	OncoKB: Unknown, level NA, resistance NA;CIViC: NA;MyCancerGenome: not present;CancerHotspot: no;3DHotspot: no	0.33	NA
GENIE Cohort v16.1-public	GENIE-MSK-P-0056519-T01-IM6	56519	Non-Small Cell Lung Cancer	Lung Squamous Cell Carcinoma	R261H	OncoKB: Unknown, level NA, resistance NA;CIViC: NA;MyCancerGenome: not present;CancerHotspot: no;3DHotspot: no	0.21	0.0018
GENIE Cohort v16.1-public	GENIE-MSK-P-0094354-T01-IM7	94354	Colorectal Cancer	Colon Adenocarcinoma	S129N	OncoKB: Unknown, level NA, resistance NA;CIViC: NA;MyCancerGenome: not present;CancerHotspot: no;3DHotspot: no	0.09	NA
GENIE Cohort v16.1-public	GENIE-MSK-P-0030673-T01-IM6	30673	Soft Tissue Sarcoma	Myxoid/Round-Cell Liposarcoma	R37H	OncoKB: Unknown, level NA, resistance NA;CIViC: NA;MyCancerGenome: not present;CancerHotspot: no;3DHotspot: no	0.24	NA
GENIE Cohort v16.1-public	GENIE-MSK-P-0060181-T02-IM7	60181	Colorectal Cancer	Colon Adenocarcinoma	R37H	OncoKB: Unknown, level NA, resistance NA;CIViC: NA;MyCancerGenome: not present;CancerHotspot: no;3DHotspot: no	0.19	0.0015
GENIE Cohort v16.1-public	GENIE-MSK-P-0000689-T02-IM5	689	Non-Small Cell Lung Cancer	Lung Adenocarcinoma	H141L	OncoKB: Unknown, level NA, resistance NA;CIViC: NA;MyCancerGenome: not present;CancerHotspot: no;3DHotspot: no	0.12	NA
GENIE Cohort v16.1-public	GENIE-MSK-P-0008246-T02-IM5	8246	Melanoma	Cutaneous Melanoma	T325I	OncoKB: Unknown, level NA, resistance NA;CIViC: NA;MyCancerGenome: not present;CancerHotspot: no;3DHotspot: no	0.32	NA
GENIE Cohort v16.1-public	GENIE-MSK-P-0021039-T02-IM6	21039	Glioma	Glioblastoma Multiforme	T325I	OncoKB: Unknown, level NA, resistance NA;CIViC: NA;MyCancerGenome: not present;CancerHotspot: no;3DHotspot: no	0.46	0.0015
GENIE Cohort v16.1-public	GENIE-MSK-P-0008340-T02-IM5	8340	Renal Cell Carcinoma	Chromophobe Renal Cell Carcinoma	R155L	OncoKB: Unknown, level NA, resistance NA;CIViC: NA;MyCancerGenome: not present;CancerHotspot: no;3DHotspot: no	0.24	NA
GENIE Cohort v16.1-public	GENIE-MSK-P-0008645-T01-IM5	8645	Non-Small Cell Lung Cancer	Lung Adenosquamous Carcinoma	E59D	OncoKB: Unknown, level NA, resistance NA;CIViC: NA;MyCancerGenome: not present;CancerHotspot: no;3DHotspot: no	0.2	NA
GENIE Cohort v16.1-public	GENIE-MSK-P-0008796-T01-IM5	8796	Non-Small Cell Lung Cancer	Non-Small Cell Lung Cancer	D170Y	OncoKB: Unknown, level NA, resistance NA;CIViC: NA;MyCancerGenome: not present;CancerHotspot: no;3DHotspot: no	0.06	NA
GENIE Cohort v16.1-public	GENIE-MSK-P-0009517-T01-IM5	9517	Renal Cell Carcinoma	Renal Clear Cell Carcinoma	D22N	OncoKB: Unknown, level NA, resistance NA;CIViC: NA;MyCancerGenome: not present;CancerHotspot: no;3DHotspot: no	0.18	0.0049
GENIE Cohort v16.1-public	GENIE-MSK-P-0046406-T01-IM6	46406	Non-Small Cell Lung Cancer	Lung Adenocarcinoma	D22N	OncoKB: Unknown, level NA, resistance NA;CIViC: NA;MyCancerGenome: not present;CancerHotspot: no;3DHotspot: no	0.22	NA
GENIE Cohort v16.1-public	GENIE-MSK-P-0012273-T01-IM5	12273	Non-Small Cell Lung Cancer	Lung Adenocarcinoma	D347H	OncoKB: Unknown, level NA, resistance NA;CIViC: NA;MyCancerGenome: not present;CancerHotspot: no;3DHotspot: no	0.05	NA
GENIE Cohort v16.1-public	GENIE-MSK-P-0012369-T01-IM5	12369	Hepatobiliary Cancer	Cholangiocarcinoma	E95K	OncoKB: Unknown, level NA, resistance NA;CIViC: NA;MyCancerGenome: not present;CancerHotspot: no;3DHotspot: no	0.39	NA
GENIE Cohort v16.1-public	GENIE-MSK-P-0013637-T01-IM5	13637	Bone Cancer	Chordoma	E95K	OncoKB: Unknown, level NA, resistance NA;CIViC: NA;MyCancerGenome: not present;CancerHotspot: no;3DHotspot: no	0.39	0.0022
GENIE Cohort v16.1-public	GENIE-MSK-P-0052854-T01-IM6	52854	Endometrial Cancer	Uterine Endometrioid Carcinoma	E95K	OncoKB: Unknown, level NA, resistance NA;CIViC: NA;MyCancerGenome: not present;CancerHotspot: no;3DHotspot: no	0.07	NA
GENIE Cohort v16.1-public	GENIE-MSK-P-0049485-T01-IM6	49485	Endometrial Cancer	Uterine Endometrioid Carcinoma	A382T	OncoKB: Unknown, level NA, resistance NA;CIViC: NA;MyCancerGenome: not present;CancerHotspot: no;3DHotspot: no	0.11	NA
GENIE Cohort v16.1-public	GENIE-MSK-P-0090754-T01-IM7	90754	Head and Neck Cancer	Head and Neck Carcinoma, Other	H177Y	OncoKB: Unknown, level NA, resistance NA;CIViC: NA;MyCancerGenome: not present;CancerHotspot: no;3DHotspot: no	0.08	NA
GENIE Cohort v16.1-public	GENIE-MSK-P-0034842-T02-IM6	34842	Vaginal Cancer	Poorly Differentiated Vaginal Carcinoma	A203T	OncoKB: Unknown, level NA, resistance NA;CIViC: NA;MyCancerGenome: not present;CancerHotspot: no;3DHotspot: no	0.13	0.0025
GENIE Cohort v16.1-public	GENIE-MSK-P-0054592-T01-IM6	54592	Endometrial Cancer	Uterine Endometrioid Carcinoma	A203T	OncoKB: Unknown, level NA, resistance NA;CIViC: NA;MyCancerGenome: not present;CancerHotspot: no;3DHotspot: no	0.08	NA
GENIE Cohort v16.1-public	GENIE-MSK-P-0072933-T01-IM7	72933	Cancer of Unknown Primary	Poorly Differentiated Carcinoma, NOS	K45N	OncoKB: Unknown, level NA, resistance NA;CIViC: NA;MyCancerGenome: not present;CancerHotspot: no;3DHotspot: no	0.43	NA
GENIE Cohort v16.1-public	GENIE-MSK-P-0043595-T01-IM6	43595	Colorectal Cancer	Colon Adenocarcinoma	G305R	OncoKB: Unknown, level NA, resistance NA;CIViC: NA;MyCancerGenome: not present;CancerHotspot: no;3DHotspot: no	0.18	0.0015
GENIE Cohort v16.1-public	GENIE-MSK-P-0084779-T01-IM7	84779	Colorectal Cancer	Colon Adenocarcinoma	G305R	OncoKB: Unknown, level NA, resistance NA;CIViC: NA;MyCancerGenome: not present;CancerHotspot: no;3DHotspot: no	0.14	0.0017
GENIE Cohort v16.1-public	GENIE-MSK-P-0003209-T01-IM5	3209	Colorectal Cancer	Colon Adenocarcinoma	R261C	OncoKB: Unknown, level NA, resistance NA;CIViC: NA;MyCancerGenome: not present;CancerHotspot: no;3DHotspot: no	0.37	NA
GENIE Cohort v16.1-public	GENIE-MSK-P-0015570-T01-IM6	15570	Prostate Cancer	Prostate Adenocarcinoma	R261C	OncoKB: Unknown, level NA, resistance NA;CIViC: NA;MyCancerGenome: not present;CancerHotspot: no;3DHotspot: no	0.18	NA
GENIE Cohort v16.1-public	GENIE-MSK-P-0016741-T01-IM6	16741	Thymic Tumor	Thymic Carcinoma	R261C	OncoKB: Unknown, level NA, resistance NA;CIViC: NA;MyCancerGenome: not present;CancerHotspot: no;3DHotspot: no	0.14	NA
GENIE Cohort v16.1-public	GENIE-MSK-P-0082086-T01-IM7	82086	Endometrial Cancer	Endometrial Carcinoma	R261C	OncoKB: Unknown, level NA, resistance NA;CIViC: NA;MyCancerGenome: not present;CancerHotspot: no;3DHotspot: no	0.23	NA
GENIE Cohort v16.1-public	GENIE-MSK-P-0013676-T01-IM5	13676	Glioma	Glioblastoma Multiforme	P74S	OncoKB: Unknown, level NA, resistance NA;CIViC: NA;MyCancerGenome: not present;CancerHotspot: no;3DHotspot: no	0.06	NA
GENIE Cohort v16.1-public	GENIE-MSK-P-0014258-T01-IM6	14258	Colorectal Cancer	Colon Adenocarcinoma	D367N	OncoKB: Unknown, level NA, resistance NA;CIViC: NA;MyCancerGenome: not present;CancerHotspot: no;3DHotspot: no	0.14	0.0032
GENIE Cohort v16.1-public	GENIE-MSK-P-0050204-T01-IM6	50204	Cancer of Unknown Primary	Adenocarcinoma, NOS	D367N	OncoKB: Unknown, level NA, resistance NA;CIViC: NA;MyCancerGenome: not present;CancerHotspot: no;3DHotspot: no	0.19	NA
GENIE Cohort v16.1-public	GENIE-MSK-P-0054664-T01-IM6	54664	Colorectal Cancer	Mucinous Adenocarcinoma of the Colon and Rectum	D367N	OncoKB: Unknown, level NA, resistance NA;CIViC: NA;MyCancerGenome: not present;CancerHotspot: no;3DHotspot: no	0.18	0.0036
GENIE Cohort v16.1-public	GENIE-MSK-P-0055603-T01-IM6	55603	Endometrial Cancer	Uterine Endometrioid Carcinoma	D367N	OncoKB: Unknown, level NA, resistance NA;CIViC: NA;MyCancerGenome: not present;CancerHotspot: no;3DHotspot: no	0.07	NA
GENIE Cohort v16.1-public	GENIE-MSK-P-0014655-T01-IM6	14655	Bone Cancer	Osteosarcoma	G157R	OncoKB: Unknown, level NA, resistance NA;CIViC: NA;MyCancerGenome: not present;CancerHotspot: no;3DHotspot: no	0.34	NA
GENIE Cohort v16.1-public	GENIE-MSK-P-0014756-T01-IM6	14756	Prostate Cancer	Prostate Adenocarcinoma	R316W	OncoKB: Unknown, level NA, resistance NA;CIViC: NA;MyCancerGenome: not present;CancerHotspot: no;3DHotspot: no	0.37	0.01
GENIE Cohort v16.1-public	GENIE-MSK-P-0023005-T01-IM6	23005	Endometrial Cancer	Endometrial Carcinoma	R316W	OncoKB: Unknown, level NA, resistance NA;CIViC: NA;MyCancerGenome: not present;CancerHotspot: no;3DHotspot: no	0.07	0.0016
GENIE Cohort v16.1-public	GENIE-MSK-P-0023555-T01-IM6	23555	Endometrial Cancer	Uterine Endometrioid Carcinoma	R316W	OncoKB: Unknown, level NA, resistance NA;CIViC: NA;MyCancerGenome: not present;CancerHotspot: no;3DHotspot: no	0.09	0.0014
GENIE Cohort v16.1-public	GENIE-MSK-P-0041436-T01-IM6	41436	Colorectal Cancer	Colon Adenocarcinoma	R316W	OncoKB: Unknown, level NA, resistance NA;CIViC: NA;MyCancerGenome: not present;CancerHotspot: no;3DHotspot: no	0.25	NA
GENIE Cohort v16.1-public	GENIE-MSK-P-0015047-T01-IM6	15047	Non-Small Cell Lung Cancer	Lung Adenocarcinoma	C167F	OncoKB: Unknown, level NA, resistance NA;CIViC: NA;MyCancerGenome: not present;CancerHotspot: no;3DHotspot: no	0.16	NA
GENIE Cohort v16.1-public	GENIE-MSK-P-0016099-T01-IM6	16099	Endometrial Cancer	Uterine Endometrioid Carcinoma	D225N	OncoKB: Unknown, level NA, resistance NA;CIViC: NA;MyCancerGenome: not present;CancerHotspot: no;3DHotspot: no	0.32	0.0016
GENIE Cohort v16.1-public	GENIE-MSK-P-0030372-T01-IM6	30372	Endometrial Cancer	Uterine Mixed Endometrial Carcinoma	D225N	OncoKB: Unknown, level NA, resistance NA;CIViC: NA;MyCancerGenome: not present;CancerHotspot: no;3DHotspot: no	0.09	0.0016
GENIE Cohort v16.1-public	GENIE-MSK-P-0077406-T01-IM7	77406	Colorectal Cancer	Colon Adenocarcinoma	D225N	OncoKB: Unknown, level NA, resistance NA;CIViC: NA;MyCancerGenome: not present;CancerHotspot: no;3DHotspot: no	0.2	NA
GENIE Cohort v16.1-public	GENIE-MSK-P-0016211-T01-IM6	16211	Soft Tissue Sarcoma	Undifferentiated Pleomorphic Sarcoma/Malignant Fibrous Histiocytoma/High-Grade Spindle Cell Sarcoma	E194Q	OncoKB: Unknown, level NA, resistance NA;CIViC: NA;MyCancerGenome: not present;CancerHotspot: no;3DHotspot: no	0.06	NA
GENIE Cohort v16.1-public	GENIE-MSK-P-0018681-T01-IM6	18681	Non-Small Cell Lung Cancer	Lung Adenocarcinoma	E194Q	OncoKB: Unknown, level NA, resistance NA;CIViC: NA;MyCancerGenome: not present;CancerHotspot: no;3DHotspot: no	0.06	NA
GENIE Cohort v16.1-public	GENIE-MSK-P-0016522-T01-IM6	16522	Colorectal Cancer	Colon Adenocarcinoma	V262I	OncoKB: Unknown, level NA, resistance NA;CIViC: NA;MyCancerGenome: not present;CancerHotspot: no;3DHotspot: no	0.34	NA
GENIE Cohort v16.1-public	GENIE-MSK-P-0020689-T01-IM6	20689	Colorectal Cancer	Colon Adenocarcinoma	V262I	OncoKB: Unknown, level NA, resistance NA;CIViC: NA;MyCancerGenome: not present;CancerHotspot: no;3DHotspot: no	0.23	NA
GENIE Cohort v16.1-public	GENIE-MSK-P-0034641-T01-IM6	34641	Pancreatic Cancer	Pancreatic Adenocarcinoma	V262I	OncoKB: Unknown, level NA, resistance NA;CIViC: NA;MyCancerGenome: not present;CancerHotspot: no;3DHotspot: no	0.5	NA
GENIE Cohort v16.1-public	GENIE-MSK-P-0043595-T01-IM6	43595	Colorectal Cancer	Colon Adenocarcinoma	V262I	OncoKB: Unknown, level NA, resistance NA;CIViC: NA;MyCancerGenome: not present;CancerHotspot: no;3DHotspot: no	0.18	0.0024
GENIE Cohort v16.1-public	GENIE-MSK-P-0044553-T01-IM6	44553	Glioma	Glioblastoma	V262I	OncoKB: Unknown, level NA, resistance NA;CIViC: NA;MyCancerGenome: not present;CancerHotspot: no;3DHotspot: no	0.61	0.0065
GENIE Cohort v16.1-public	GENIE-MSK-P-0090459-T01-IM7	90459	Prostate Cancer	Prostate Adenocarcinoma	V262I	OncoKB: Unknown, level NA, resistance NA;CIViC: NA;MyCancerGenome: not present;CancerHotspot: no;3DHotspot: no	0.11	NA
GENIE Cohort v16.1-public	GENIE-MSK-P-0016701-T01-IM6	16701	Non-Small Cell Lung Cancer	Lung Adenocarcinoma	A144S	OncoKB: Unknown, level NA, resistance NA;CIViC: NA;MyCancerGenome: not present;CancerHotspot: no;3DHotspot: no	0.12	0.0016
GENIE Cohort v16.1-public	GENIE-MSK-P-0037149-T01-IM6	37149	Non-Small Cell Lung Cancer	Lung Adenocarcinoma	R37C	OncoKB: Unknown, level NA, resistance NA;CIViC: NA;MyCancerGenome: not present;CancerHotspot: no;3DHotspot: no	0.07	NA
GENIE Cohort v16.1-public	GENIE-MSK-P-0054518-T01-IM6	54518	Melanoma	Cutaneous Melanoma	R37C	OncoKB: Unknown, level NA, resistance NA;CIViC: NA;MyCancerGenome: not present;CancerHotspot: no;3DHotspot: no	0.21	NA
GENIE Cohort v16.1-public	GENIE-MSK-P-0063973-T01-IM7	63973	Melanoma	Cutaneous Melanoma	P165S	OncoKB: Unknown, level NA, resistance NA;CIViC: NA;MyCancerGenome: not present;CancerHotspot: no;3DHotspot: no	0.51	NA
GENIE Cohort v16.1-public	GENIE-MSK-P-0068696-T01-IM7	68696	Skin Cancer, Non-Melanoma	Merkel Cell Carcinoma	P165S	OncoKB: Unknown, level NA, resistance NA;CIViC: NA;MyCancerGenome: not present;CancerHotspot: no;3DHotspot: no	0.93	NA
GENIE Cohort v16.1-public	GENIE-MSK-P-0045713-T01-IM6	45713	Colorectal Cancer	Colon Adenocarcinoma	T381M	OncoKB: Unknown, level NA, resistance NA;CIViC: NA;MyCancerGenome: not present;CancerHotspot: no;3DHotspot: no	0.33	NA
GENIE Cohort v16.1-public	GENIE-MSK-P-0044884-T01-IM6	44884	Prostate Cancer	Prostate Adenocarcinoma	G41C	OncoKB: Unknown, level NA, resistance NA;CIViC: NA;MyCancerGenome: not present;CancerHotspot: no;3DHotspot: no	0.11	NA
GENIE Cohort v16.1-public	GENIE-MSK-P-0069118-T01-IM7	69118	Bladder Cancer	Bladder Urothelial Carcinoma	D225Y	OncoKB: Unknown, level NA, resistance NA;CIViC: NA;MyCancerGenome: not present;CancerHotspot: no;3DHotspot: no	0.05	NA
GENIE Cohort v16.1-public	GENIE-MSK-P-0040875-T02-IM6	40875	Non-Small Cell Lung Cancer	Lung Squamous Cell Carcinoma	M361T	OncoKB: Unknown, level NA, resistance NA;CIViC: NA;MyCancerGenome: not present;CancerHotspot: no;3DHotspot: no	0.36	NA
GENIE Cohort v16.1-public	GENIE-MSK-P-0035005-T01-IM6	35005	Esophagogastric Cancer	Stomach Adenocarcinoma	R316Q	OncoKB: Unknown, level NA, resistance NA;CIViC: NA;MyCancerGenome: not present;CancerHotspot: no;3DHotspot: no	0.21	NA
GENIE Cohort v16.1-public	GENIE-MSK-P-0046266-T01-IM6	46266	Colorectal Cancer	Colon Adenocarcinoma	R316Q	OncoKB: Unknown, level NA, resistance NA;CIViC: NA;MyCancerGenome: not present;CancerHotspot: no;3DHotspot: no	0.24	NA
GENIE Cohort v16.1-public	GENIE-MSK-P-0013884-T02-IM6	13884	Thyroid Cancer	Poorly Differentiated Thyroid Cancer	W131C	OncoKB: Unknown, level NA, resistance NA;CIViC: NA;MyCancerGenome: not present;CancerHotspot: no;3DHotspot: no	0.71	NA
GENIE Cohort v16.1-public	GENIE-MSK-P-0017161-T01-IM6	17161	Cancer of Unknown Primary	Cancer of Unknown Primary	I63V	OncoKB: Unknown, level NA, resistance NA;CIViC: NA;MyCancerGenome: not present;CancerHotspot: no;3DHotspot: no	0.19	NA
GENIE Cohort v16.1-public	GENIE-MSK-P-0017164-T01-IM6	17164	Cancer of Unknown Primary	Squamous Cell Carcinoma, NOS	E178K	OncoKB: Unknown, level NA, resistance NA;CIViC: NA;MyCancerGenome: not present;CancerHotspot: no;3DHotspot: no	0.32	NA
GENIE Cohort v16.1-public	GENIE-MSK-P-0030299-T01-IM6	30299	Non-Small Cell Lung Cancer	Lung Adenocarcinoma	E178K	OncoKB: Unknown, level NA, resistance NA;CIViC: NA;MyCancerGenome: not present;CancerHotspot: no;3DHotspot: no	0.08	NA
GENIE Cohort v16.1-public	GENIE-MSK-P-0018346-T01-IM6	18346	Skin Cancer, Non-Melanoma	Merkel Cell Carcinoma	K126N	OncoKB: Unknown, level NA, resistance NA;CIViC: NA;MyCancerGenome: not present;CancerHotspot: no;3DHotspot: no	0.38	0.0011
GENIE Cohort v16.1-public	GENIE-MSK-P-0018346-T01-IM6	18346	Skin Cancer, Non-Melanoma	Merkel Cell Carcinoma	A382T	OncoKB: Unknown, level NA, resistance NA;CIViC: NA;MyCancerGenome: not present;CancerHotspot: no;3DHotspot: no	0.33	0.0036
GENIE Cohort v16.1-public	GENIE-MSK-P-0018374-T01-IM6	18374	Colorectal Cancer	Colon Adenocarcinoma	L6P	OncoKB: Unknown, level NA, resistance NA;CIViC: NA;MyCancerGenome: not present;CancerHotspot: no;3DHotspot: no	0.34	NA
GENIE Cohort v16.1-public	GENIE-MSK-P-0018683-T01-IM6	18683	Esophagogastric Cancer	Esophagogastric Adenocarcinoma	L19P	OncoKB: Unknown, level NA, resistance NA;CIViC: NA;MyCancerGenome: not present;CancerHotspot: no;3DHotspot: no	0.18	NA
GENIE Cohort v16.1-public	GENIE-MSK-P-0019939-T01-IM6	19939	Melanoma	Cutaneous Melanoma	I63R	OncoKB: Unknown, level NA, resistance NA;CIViC: NA;MyCancerGenome: not present;CancerHotspot: no;3DHotspot: no	0.2	NA
GENIE Cohort v16.1-public	GENIE-MSK-P-0020689-T01-IM6	20689	Colorectal Cancer	Colon Adenocarcinoma	P230T	OncoKB: Unknown, level NA, resistance NA;CIViC: NA;MyCancerGenome: not present;CancerHotspot: no;3DHotspot: no	0.15	0.0012
GENIE Cohort v16.1-public	GENIE-MSK-P-0033425-T01-IM6	33425	Colorectal Cancer	Colon Adenocarcinoma	T343M	OncoKB: Unknown, level NA, resistance NA;CIViC: NA;MyCancerGenome: not present;CancerHotspot: no;3DHotspot: no	0.19	0.0026
GENIE Cohort v16.1-public	GENIE-MSK-P-0016773-T01-IM6	16773	Breast Cancer	Breast Invasive Ductal Carcinoma	E285V	OncoKB: Unknown, level NA, resistance NA;CIViC: NA;MyCancerGenome: not present;CancerHotspot: no;3DHotspot: no	0.12	NA
GENIE Cohort v16.1-public	GENIE-MSK-P-0022113-T01-IM6	22113	Breast Cancer	Breast Invasive Ductal Carcinoma	S7R	OncoKB: Unknown, level NA, resistance NA;CIViC: NA;MyCancerGenome: not present;CancerHotspot: no;3DHotspot: no	0.11	NA
GENIE Cohort v16.1-public	GENIE-MSK-P-0022374-T01-IM6	22374	Breast Cancer	Metaplastic Breast Cancer	W206C	OncoKB: Unknown, level NA, resistance NA;CIViC: NA;MyCancerGenome: not present;CancerHotspot: no;3DHotspot: no	0.38	NA
GENIE Cohort v16.1-public	GENIE-MSK-P-0022987-T01-IM6	22987	Prostate Cancer	Prostate Adenocarcinoma	S329T	OncoKB: Unknown, level NA, resistance NA;CIViC: NA;MyCancerGenome: not present;CancerHotspot: no;3DHotspot: no	0.2	NA
GENIE Cohort v16.1-public	GENIE-MSK-P-0023123-T01-IM6	23123	Glioma	Glioblastoma Multiforme	P48S	OncoKB: Unknown, level NA, resistance NA;CIViC: NA;MyCancerGenome: not present;CancerHotspot: no;3DHotspot: no	0.06	NA
GENIE Cohort v16.1-public	GENIE-MSK-P-0024070-T01-IM6	24070	Melanoma	Cutaneous Melanoma	F164Y	OncoKB: Unknown, level NA, resistance NA;CIViC: NA;MyCancerGenome: not present;CancerHotspot: no;3DHotspot: no	0.41	NA
GENIE Cohort v16.1-public	GENIE-MSK-P-0024343-T01-IM6	24343	Hepatobiliary Cancer	Hepatocellular Carcinoma	R376T	OncoKB: Unknown, level NA, resistance NA;CIViC: NA;MyCancerGenome: not present;CancerHotspot: no;3DHotspot: no	0.32	0.01
GENIE Cohort v16.1-public	GENIE-MSK-P-0062311-T02-IM7	62311	Bladder Cancer	Bladder Urothelial Carcinoma	R376T	OncoKB: Unknown, level NA, resistance NA;CIViC: NA;MyCancerGenome: not present;CancerHotspot: no;3DHotspot: no	0.12	NA
GENIE Cohort v16.1-public	GENIE-MSK-P-0024430-T01-IM6	24430	Small Bowel Cancer	Duodenal Adenocarcinoma	V308F	OncoKB: Unknown, level NA, resistance NA;CIViC: NA;MyCancerGenome: not present;CancerHotspot: no;3DHotspot: no	0.09	NA
GENIE Cohort v16.1-public	GENIE-MSK-P-0024544-T01-IM6	24544	Bladder Cancer	Plasmacytoid/Signet Ring Cell Bladder Carcinoma	E59K	OncoKB: Unknown, level NA, resistance NA;CIViC: NA;MyCancerGenome: not present;CancerHotspot: no;3DHotspot: no	0.12	NA
GENIE Cohort v16.1-public	GENIE-MSK-P-0068510-T01-IM7	68510	Pancreatic Cancer	Pancreatic Adenocarcinoma	E59K	OncoKB: Unknown, level NA, resistance NA;CIViC: NA;MyCancerGenome: not present;CancerHotspot: no;3DHotspot: no	0.14	NA
GENIE Cohort v16.1-public	GENIE-MSK-P-0024599-T01-IM6	24599	Breast Cancer	Invasive Breast Carcinoma	D196Y	OncoKB: Unknown, level NA, resistance NA;CIViC: NA;MyCancerGenome: not present;CancerHotspot: no;3DHotspot: no	0.35	0.0015
GENIE Cohort v16.1-public	GENIE-MSK-P-0025204-T01-IM6	25204	Uterine Sarcoma	Endometrial Stromal Sarcoma	P230R	OncoKB: Unknown, level NA, resistance NA;CIViC: NA;MyCancerGenome: not present;CancerHotspot: no;3DHotspot: no	0.46	NA
GENIE Cohort v16.1-public	GENIE-MSK-P-0025368-T01-IM6	25368	Melanoma	Uveal Melanoma	D21E	OncoKB: Unknown, level NA, resistance NA;CIViC: NA;MyCancerGenome: not present;CancerHotspot: no;3DHotspot: no	0.07	NA
GENIE Cohort v16.1-public	GENIE-MSK-P-0053737-T01-IM6	53737	Esophagogastric Cancer	Esophagogastric Adenocarcinoma	D21E	OncoKB: Unknown, level NA, resistance NA;CIViC: NA;MyCancerGenome: not present;CancerHotspot: no;3DHotspot: no	0.05	NA
GENIE Cohort v16.1-public	GENIE-MSK-P-0012393-T03-IM6	12393	Non-Small Cell Lung Cancer	Lung Adenocarcinoma	G80E	OncoKB: Unknown, level NA, resistance NA;CIViC: NA;MyCancerGenome: not present;CancerHotspot: no;3DHotspot: no	0.13	NA
GENIE Cohort v16.1-public	GENIE-MSK-P-0026456-T01-IM6	26456	Endometrial Cancer	Uterine Dedifferentiated Carcinoma	R155C	OncoKB: Unknown, level NA, resistance NA;CIViC: NA;MyCancerGenome: not present;CancerHotspot: no;3DHotspot: no	0.15	NA
GENIE Cohort v16.1-public	GENIE-MSK-P-0026501-T01-IM6	26501	Colorectal Cancer	Medullary Carcinoma of the Colon	M27T	OncoKB: Unknown, level NA, resistance NA;CIViC: NA;MyCancerGenome: not present;CancerHotspot: no;3DHotspot: no	0.06	NA
GENIE Cohort v16.1-public	GENIE-MSK-P-0027008-T01-IM6	27008	Cancer of Unknown Primary	Adenocarcinoma, NOS	E360K	OncoKB: Unknown, level NA, resistance NA;CIViC: NA;MyCancerGenome: not present;CancerHotspot: no;3DHotspot: no	0.05	NA
GENIE Cohort v16.1-public	GENIE-MSK-P-0027438-T01-IM6	27438	Colorectal Cancer	Colon Adenocarcinoma	S247P	OncoKB: Unknown, level NA, resistance NA;CIViC: NA;MyCancerGenome: not present;CancerHotspot: no;3DHotspot: no	0.25	NA
GENIE Cohort v16.1-public	GENIE-MSK-P-0027443-T01-IM6	27443	Renal Cell Carcinoma	Papillary Renal Cell Carcinoma	G302W	OncoKB: Unknown, level NA, resistance NA;CIViC: NA;MyCancerGenome: not present;CancerHotspot: no;3DHotspot: no	0.29	0.0016
GENIE Cohort v16.1-public	GENIE-MSK-P-0029683-T01-IM6	29683	Endometrial Cancer	Endometrial Carcinoma	K161N	OncoKB: Unknown, level NA, resistance NA;CIViC: NA;MyCancerGenome: not present;CancerHotspot: no;3DHotspot: no	0.24	NA
GENIE Cohort v16.1-public	GENIE-MSK-P-0029980-T01-IM6	29980	Colorectal Cancer	Colorectal Adenocarcinoma	M213T	OncoKB: Unknown, level NA, resistance NA;CIViC: NA;MyCancerGenome: not present;CancerHotspot: no;3DHotspot: no	0.24	NA
GENIE Cohort v16.1-public	GENIE-MSK-P-0058590-T02-IM7	58590	Small Cell Lung Cancer	Combined Small Cell Lung Carcinoma	S252N	OncoKB: Unknown, level NA, resistance NA;CIViC: NA;MyCancerGenome: not present;CancerHotspot: no;3DHotspot: no	0.43	0.0047
GENIE Cohort v16.1-public	GENIE-MSK-P-0063426-T04-IM7	63426	Non-Small Cell Lung Cancer	Lung Adenocarcinoma	V96M	OncoKB: Unknown, level NA, resistance NA;CIViC: NA;MyCancerGenome: not present;CancerHotspot: no;3DHotspot: no	0.07	NA
GENIE Cohort v16.1-public	GENIE-MSK-P-0014981-T05-IH3	14981	T-Lymphoblastic Leukemia/Lymphoma	T-Lymphoblastic Leukemia/Lymphoma	L120P	OncoKB: Unknown, level NA, resistance NA;CIViC: NA;MyCancerGenome: not present;CancerHotspot: no;3DHotspot: no	0.11	0.0011
GENIE Cohort v16.1-public	GENIE-MSK-P-0029885-T01-IH3	29885	Mature B-Cell Neoplasms	Mantle Cell Lymphoma	W206R	OncoKB: Unknown, level NA, resistance NA;CIViC: NA;MyCancerGenome: not present;CancerHotspot: no;3DHotspot: no	0.63	0.0011
GENIE Cohort v16.1-public	GENIE-MSK-P-0032284-T01-IM6	32284	Bladder Cancer	Bladder Urothelial Carcinoma	H79Y	OncoKB: Unknown, level NA, resistance NA;CIViC: NA;MyCancerGenome: not present;CancerHotspot: no;3DHotspot: no	0.07	NA
GENIE Cohort v16.1-public	GENIE-MSK-P-0032496-T01-IM6	32496	Endometrial Cancer	Uterine Endometrioid Carcinoma	D159Y	OncoKB: Unknown, level NA, resistance NA;CIViC: NA;MyCancerGenome: not present;CancerHotspot: no;3DHotspot: no	0.06	NA
GENIE Cohort v16.1-public	GENIE-MSK-P-0048683-T01-IM6	48683	Endometrial Cancer	Uterine Endometrioid Carcinoma	D159Y	OncoKB: Unknown, level NA, resistance NA;CIViC: NA;MyCancerGenome: not present;CancerHotspot: no;3DHotspot: no	0.19	NA
GENIE Cohort v16.1-public	GENIE-MSK-P-0034580-T01-IM6	34580	Non-Small Cell Lung Cancer	Lung Adenocarcinoma	E20Q	OncoKB: Unknown, level NA, resistance NA;CIViC: NA;MyCancerGenome: not present;CancerHotspot: no;3DHotspot: no	0.09	NA
GENIE Cohort v16.1-public	GENIE-MSK-P-0046895-T01-IM6	46895	Breast Cancer	Breast Invasive Ductal Carcinoma	E20Q	OncoKB: Unknown, level NA, resistance NA;CIViC: NA;MyCancerGenome: not present;CancerHotspot: no;3DHotspot: no	0.16	NA
GENIE Cohort v16.1-public	GENIE-MSK-P-0034618-T01-IM6	34618	Glioma	Glioblastoma Multiforme	T205I	OncoKB: Unknown, level NA, resistance NA;CIViC: NA;MyCancerGenome: not present;CancerHotspot: no;3DHotspot: no	0.38	NA
GENIE Cohort v16.1-public	GENIE-MSK-P-0034716-T01-IH3	34716	Mature T and NK Neoplasms	Anaplastic Large-Cell Lymphoma ALK Negative	D101N	OncoKB: Unknown, level NA, resistance NA;CIViC: NA;MyCancerGenome: not present;CancerHotspot: no;3DHotspot: no	0.26	0.0026
GENIE Cohort v16.1-public	GENIE-MSK-P-0034915-T01-IM6	34915	Endometrial Cancer	Uterine Endometrioid Carcinoma	E178D	OncoKB: Unknown, level NA, resistance NA;CIViC: NA;MyCancerGenome: not present;CancerHotspot: no;3DHotspot: no	0.13	0.002
GENIE Cohort v16.1-public	GENIE-MSK-P-0034922-T01-IM6	34922	Ovarian Cancer	Ovarian Carcinosarcoma/Malignant Mixed Mesodermal Tumor	W281R	OncoKB: Unknown, level NA, resistance NA;CIViC: NA;MyCancerGenome: not present;CancerHotspot: no;3DHotspot: no	0.33	NA
GENIE Cohort v16.1-public	GENIE-MSK-P-0035638-T01-IM6	35638	Non-Small Cell Lung Cancer	Lung Squamous Cell Carcinoma	T89S	OncoKB: Unknown, level NA, resistance NA;CIViC: NA;MyCancerGenome: not present;CancerHotspot: no;3DHotspot: no	0.4	NA
GENIE Cohort v16.1-public	GENIE-MSK-P-0043842-T01-IM6	43842	Endometrial Cancer	Uterine Endometrioid Carcinoma	E216D	OncoKB: Unknown, level NA, resistance NA;CIViC: NA;MyCancerGenome: not present;CancerHotspot: no;3DHotspot: no	0.17	NA
GENIE Cohort v16.1-public	GENIE-MSK-P-0060844-T01-IM7	60844	Pancreatic Cancer	Pancreatic Adenocarcinoma	L50R	OncoKB: Unknown, level NA, resistance NA;CIViC: NA;MyCancerGenome: not present;CancerHotspot: no;3DHotspot: no	0.15	NA
GENIE Cohort v16.1-public	GENIE-MSK-P-0038777-T01-IM6	38777	Renal Cell Carcinoma	Clear Cell Papillary Renal Cell Carcinoma	L254M	OncoKB: Unknown, level NA, resistance NA;CIViC: NA;MyCancerGenome: not present;CancerHotspot: no;3DHotspot: no	0.07	NA
GENIE Cohort v16.1-public	GENIE-MSK-P-0073381-T01-IM7	73381	Cancer of Unknown Primary	Cancer of Unknown Primary	M27I	OncoKB: Unknown, level NA, resistance NA;CIViC: NA;MyCancerGenome: not present;CancerHotspot: no;3DHotspot: no	0.27	NA
GENIE Cohort v16.1-public	GENIE-MSK-P-0000083-T02-IM6	83	Colorectal Cancer	Colon Adenocarcinoma	D259H	OncoKB: Unknown, level NA, resistance NA;CIViC: NA;MyCancerGenome: not present;CancerHotspot: no;3DHotspot: no	0.24	NA
GENIE Cohort v16.1-public	GENIE-MSK-P-0043829-T01-IM6	43829	Non-Small Cell Lung Cancer	Lung Adenocarcinoma	D259H	OncoKB: Unknown, level NA, resistance NA;CIViC: NA;MyCancerGenome: not present;CancerHotspot: no;3DHotspot: no	0.22	NA
GENIE Cohort v16.1-public	GENIE-MSK-P-0037252-T01-IM6	37252	Breast Cancer	Breast Invasive Ductal Carcinoma	D347E	OncoKB: Unknown, level NA, resistance NA;CIViC: NA;MyCancerGenome: not present;CancerHotspot: no;3DHotspot: no	0.27	NA
GENIE Cohort v16.1-public	GENIE-MSK-P-0039740-T01-IM6	39740	Bladder Cancer	Bladder Urothelial Carcinoma	E216Q	OncoKB: Unknown, level NA, resistance NA;CIViC: NA;MyCancerGenome: not present;CancerHotspot: no;3DHotspot: no	0.08	NA
GENIE Cohort v16.1-public	GENIE-MSK-P-0037669-T01-IM6	37669	Soft Tissue Sarcoma	Sarcoma, NOS	R373K	OncoKB: Unknown, level NA, resistance NA;CIViC: NA;MyCancerGenome: not present;CancerHotspot: no;3DHotspot: no	0.65	NA
GENIE Cohort v16.1-public	GENIE-MSK-P-0038484-T01-IM6	38484	Breast Cancer	Breast Invasive Ductal Carcinoma	E306G	OncoKB: Unknown, level NA, resistance NA;CIViC: NA;MyCancerGenome: not present;CancerHotspot: no;3DHotspot: no	0.21	NA
GENIE Cohort v16.1-public	GENIE-MSK-P-0038964-T01-IM6	38964	Cervical Cancer	Cervical Squamous Cell Carcinoma	E178Q	OncoKB: Unknown, level NA, resistance NA;CIViC: NA;MyCancerGenome: not present;CancerHotspot: no;3DHotspot: no	0.08	NA
GENIE Cohort v16.1-public	GENIE-MSK-P-0040594-T01-IM6	40594	Melanoma	Anorectal Mucosal Melanoma	N342D	OncoKB: Unknown, level NA, resistance NA;CIViC: NA;MyCancerGenome: not present;CancerHotspot: no;3DHotspot: no	0.13	NA
GENIE Cohort v16.1-public	GENIE-MSK-P-0040823-T01-IM6	40823	Endometrial Cancer	Uterine Endometrioid Carcinoma	Y107N	OncoKB: Unknown, level NA, resistance NA;CIViC: NA;MyCancerGenome: not present;CancerHotspot: no;3DHotspot: no	0.23	NA
GENIE Cohort v16.1-public	GENIE-MSK-P-0040828-T01-IM6	40828	Endometrial Cancer	Uterine Endometrioid Carcinoma	E291D	OncoKB: Unknown, level NA, resistance NA;CIViC: NA;MyCancerGenome: not present;CancerHotspot: no;3DHotspot: no	0.1	NA
GENIE Cohort v16.1-public	GENIE-MSK-P-0058253-T02-IH3	58253	Mature B-Cell Neoplasms	Mature B-Cell Neoplasms	E291D	OncoKB: Unknown, level NA, resistance NA;CIViC: NA;MyCancerGenome: not present;CancerHotspot: no;3DHotspot: no	0.15	0.0007
GENIE Cohort v16.1-public	GENIE-MSK-P-0040838-T01-IM6	40838	Prostate Cancer	Prostate Adenocarcinoma	A327T	OncoKB: Unknown, level NA, resistance NA;CIViC: NA;MyCancerGenome: not present;CancerHotspot: no;3DHotspot: no	0.08	NA
GENIE Cohort v16.1-public	GENIE-MSK-P-0041146-T01-IM6	41146	Endometrial Cancer	Uterine Endometrioid Carcinoma	E210D	OncoKB: Unknown, level NA, resistance NA;CIViC: NA;MyCancerGenome: not present;CancerHotspot: no;3DHotspot: no	0.35	NA
GENIE Cohort v16.1-public	GENIE-MSK-P-0041306-T01-IM6	41306	Non-Small Cell Lung Cancer	Lung Adenocarcinoma	G157V	OncoKB: Unknown, level NA, resistance NA;CIViC: NA;MyCancerGenome: not present;CancerHotspot: no;3DHotspot: no	0.53	NA
GENIE Cohort v16.1-public	GENIE-MSK-P-0041969-T01-IM6	41969	Cancer of Unknown Primary	Cancer of Unknown Primary	P332L	OncoKB: Unknown, level NA, resistance NA;CIViC: NA;MyCancerGenome: not present;CancerHotspot: no;3DHotspot: no	0.42	NA
GENIE Cohort v16.1-public	GENIE-MSK-P-0043087-T01-IM6	43087	Colorectal Cancer	Colorectal Adenocarcinoma	V132A	OncoKB: Unknown, level NA, resistance NA;CIViC: NA;MyCancerGenome: not present;CancerHotspot: no;3DHotspot: no	0.26	NA
GENIE Cohort v16.1-public	GENIE-MSK-P-0043570-T01-IM6	43570	Melanoma	Melanoma of Unknown Primary	P74L	OncoKB: Unknown, level NA, resistance NA;CIViC: NA;MyCancerGenome: not present;CancerHotspot: no;3DHotspot: no	0.09	NA
GENIE Cohort v16.1-public	GENIE-MSK-P-0080021-T01-IM7	80021	Skin Cancer, Non-Melanoma	Cutaneous Squamous Cell Carcinoma	L166F	OncoKB: Unknown, level NA, resistance NA;CIViC: NA;MyCancerGenome: not present;CancerHotspot: no;3DHotspot: no	0.06	NA
GENIE Cohort v16.1-public	GENIE-MSK-P-0050547-T01-IM6	50547	Bladder Cancer	Bladder Urothelial Carcinoma	M208I	OncoKB: Unknown, level NA, resistance NA;CIViC: NA;MyCancerGenome: not present;CancerHotspot: no;3DHotspot: no	0.39	0.0015
GENIE Cohort v16.1-public	GENIE-MSK-P-0082127-T01-IM7	82127	Endometrial Cancer	Uterine Endometrioid Carcinoma	S42F	OncoKB: Unknown, level NA, resistance NA;CIViC: NA;MyCancerGenome: not present;CancerHotspot: no;3DHotspot: no	0.42	NA
GENIE Cohort v16.1-public	GENIE-MSK-P-0047904-T01-IM6	47904	Bladder Cancer	Bladder Urothelial Carcinoma	R190L	OncoKB: Unknown, level NA, resistance NA;CIViC: NA;MyCancerGenome: not present;CancerHotspot: no;3DHotspot: no	0.48	NA
GENIE Cohort v16.1-public	GENIE-MSK-P-0077510-T01-IM7	77510	Esophagogastric Cancer	Stomach Adenocarcinoma	R190L	OncoKB: Unknown, level NA, resistance NA;CIViC: NA;MyCancerGenome: not present;CancerHotspot: no;3DHotspot: no	0.08	NA
GENIE Cohort v16.1-public	GENIE-MSK-P-0032991-T02-IM7	32991	Bladder Cancer	Bladder Urothelial Carcinoma	G80R	OncoKB: Unknown, level NA, resistance NA;CIViC: NA;MyCancerGenome: not present;CancerHotspot: no;3DHotspot: no	0.23	NA
GENIE Cohort v16.1-public	GENIE-MSK-P-0045515-T01-IM6	45515	Non-Small Cell Lung Cancer	Lung Adenocarcinoma	R40P	OncoKB: Unknown, level NA, resistance NA;CIViC: NA;MyCancerGenome: not present;CancerHotspot: no;3DHotspot: no	0.05	NA
GENIE Cohort v16.1-public	GENIE-MSK-P-0049776-T01-IM6	49776	Endometrial Cancer	Uterine Serous Carcinoma/Uterine Papillary Serous Carcinoma	C350W	OncoKB: Unknown, level NA, resistance NA;CIViC: NA;MyCancerGenome: not present;CancerHotspot: no;3DHotspot: no	0.15	NA
GENIE Cohort v16.1-public	GENIE-MSK-P-0048968-T01-IM6	48968	Small Cell Lung Cancer	Combined Small Cell Lung Carcinoma	Q18H	OncoKB: Unknown, level NA, resistance NA;CIViC: NA;MyCancerGenome: not present;CancerHotspot: no;3DHotspot: no	0.07	NA
GENIE Cohort v16.1-public	GENIE-MSK-P-0054929-T01-IM6	54929	Colorectal Cancer	Mucinous Adenocarcinoma of the Colon and Rectum	Q18H	OncoKB: Unknown, level NA, resistance NA;CIViC: NA;MyCancerGenome: not present;CancerHotspot: no;3DHotspot: no	0.1	NA
GENIE Cohort v16.1-public	GENIE-MSK-P-0046491-T01-IM6	46491	Cancer of Unknown Primary	Neuroendocrine Tumor, NOS	D169E	OncoKB: Unknown, level NA, resistance NA;CIViC: NA;MyCancerGenome: not present;CancerHotspot: no;3DHotspot: no	0.26	NA
GENIE Cohort v16.1-public	GENIE-MSK-P-0049047-T01-IM6	49047	Endometrial Cancer	Uterine Endometrioid Carcinoma	R373M	OncoKB: Unknown, level NA, resistance NA;CIViC: NA;MyCancerGenome: not present;CancerHotspot: no;3DHotspot: no	0.2	NA
GENIE Cohort v16.1-public	GENIE-MSK-P-0048308-T01-IM6	48308	Cancer of Unknown Primary	Poorly Differentiated Carcinoma, NOS	Q323H	OncoKB: Unknown, level NA, resistance NA;CIViC: NA;MyCancerGenome: not present;CancerHotspot: no;3DHotspot: no	0.31	NA
GENIE Cohort v16.1-public	GENIE-MSK-P-0048686-T01-IM6	48686	Breast Cancer	Invasive Breast Carcinoma	D347N	OncoKB: Unknown, level NA, resistance NA;CIViC: NA;MyCancerGenome: not present;CancerHotspot: no;3DHotspot: no	0.15	0.0015
GENIE Cohort v16.1-public	GENIE-MSK-P-0084169-T01-IM7	84169	Head and Neck Cancer	Head and Neck Squamous Cell Carcinoma	D347N	OncoKB: Unknown, level NA, resistance NA;CIViC: NA;MyCancerGenome: not present;CancerHotspot: no;3DHotspot: no	0.35	NA
GENIE Cohort v16.1-public	GENIE-MSK-P-0044987-T01-IM6	44987	Endometrial Cancer	Uterine Endometrioid Carcinoma	Q257R	OncoKB: Unknown, level NA, resistance NA;CIViC: NA;MyCancerGenome: not present;CancerHotspot: no;3DHotspot: no	0.09	NA
GENIE Cohort v16.1-public	GENIE-MSK-P-0044557-T01-IM6	44557	Non-Small Cell Lung Cancer	Non-Small Cell Lung Cancer	P235L	OncoKB: Unknown, level NA, resistance NA;CIViC: NA;MyCancerGenome: not present;CancerHotspot: no;3DHotspot: no	0.13	NA
GENIE Cohort v16.1-public	GENIE-MSK-P-0046495-T01-IM6	46495	Non-Small Cell Lung Cancer	Lung Adenocarcinoma	R121W	OncoKB: Unknown, level NA, resistance NA;CIViC: NA;MyCancerGenome: not present;CancerHotspot: no;3DHotspot: no	0.16	NA
GENIE Cohort v16.1-public	GENIE-MSK-P-0047155-T01-IM6	47155	Ovarian Cancer	Endometrioid Ovarian Cancer	M2I	OncoKB: Unknown, level NA, resistance NA;CIViC: NA;MyCancerGenome: not present;CancerHotspot: no;3DHotspot: no	0.42	NA
GENIE Cohort v16.1-public	GENIE-MSK-P-0046997-T01-IM6	46997	Soft Tissue Sarcoma	Undifferentiated Pleomorphic Sarcoma/Malignant Fibrous Histiocytoma/High-Grade Spindle Cell Sarcoma	H177Y	OncoKB: Unknown, level NA, resistance NA;CIViC: NA;MyCancerGenome: not present;CancerHotspot: no;3DHotspot: no	0.4	0.0028
GENIE Cohort v16.1-public	GENIE-MSK-P-0057134-T01-IM6	57134	Non-Small Cell Lung Cancer	Lung Adenocarcinoma	E24K	OncoKB: Unknown, level NA, resistance NA;CIViC: NA;MyCancerGenome: not present;CancerHotspot: no;3DHotspot: no	0.08	0.0029
GENIE Cohort v16.1-public	GENIE-MSK-P-0092608-T01-IM7	92608	Bone Cancer	Osteoblastic Osteosarcoma	T214M	OncoKB: Unknown, level NA, resistance NA;CIViC: NA;MyCancerGenome: not present;CancerHotspot: no;3DHotspot: no	0.09	NA
GENIE Cohort v16.1-public	GENIE-MSK-P-0075306-T01-IM7	75306	Skin Cancer, Non-Melanoma	Cutaneous Squamous Cell Carcinoma	V32M	OncoKB: Unknown, level NA, resistance NA;CIViC: NA;MyCancerGenome: not present;CancerHotspot: no;3DHotspot: no	0.05	NA
GENIE Cohort v16.1-public	GENIE-MSK-P-0044445-T02-IM6	44445	Bladder Cancer	Upper Tract Urothelial Carcinoma	L378V	OncoKB: Unknown, level NA, resistance NA;CIViC: NA;MyCancerGenome: not present;CancerHotspot: no;3DHotspot: no	0.12	NA
GENIE Cohort v16.1-public	GENIE-MSK-P-0048683-T01-IM6	48683	Endometrial Cancer	Uterine Endometrioid Carcinoma	E95V	OncoKB: Unknown, level NA, resistance NA;CIViC: NA;MyCancerGenome: not present;CancerHotspot: no;3DHotspot: no	0.15	NA
GENIE Cohort v16.1-public	GENIE-MSK-P-0053072-T01-IM6	53072	Colorectal Cancer	Rectal Adenocarcinoma	L356M	OncoKB: Unknown, level NA, resistance NA;CIViC: NA;MyCancerGenome: not present;CancerHotspot: no;3DHotspot: no	0.1	NA
GENIE Cohort v16.1-public	GENIE-MSK-P-0054732-T01-IM6	54732	Bladder Cancer	Bladder Urothelial Carcinoma	Q12H	OncoKB: Unknown, level NA, resistance NA;CIViC: NA;MyCancerGenome: not present;CancerHotspot: no;3DHotspot: no	0.09	NA
GENIE Cohort v16.1-public	GENIE-MSK-P-0055081-T01-IM6	55081	Colorectal Cancer	Colon Adenocarcinoma	E210A	OncoKB: Unknown, level NA, resistance NA;CIViC: NA;MyCancerGenome: not present;CancerHotspot: no;3DHotspot: no	0.19	NA
GENIE Cohort v16.1-public	GENIE-MSK-P-0052944-T01-IH3	52944	Mature B-Cell Neoplasms	Extranodal Marginal Zone Lymphoma of Mucosa-Associated Lymphoid Tissue (MALT lymphoma)	Q123H	OncoKB: Unknown, level NA, resistance NA;CIViC: NA;MyCancerGenome: not present;CancerHotspot: no;3DHotspot: no	0.28	NA
GENIE Cohort v16.1-public	GENIE-MSK-P-0041976-T02-IM6	41976	Non-Small Cell Lung Cancer	Lung Adenocarcinoma	E98D	OncoKB: Unknown, level NA, resistance NA;CIViC: NA;MyCancerGenome: not present;CancerHotspot: no;3DHotspot: no	0.23	NA
GENIE Cohort v16.1-public	GENIE-MSK-P-0066818-T02-IM7	66818	Bladder Cancer	Bladder Urothelial Carcinoma	E98D	OncoKB: Unknown, level NA, resistance NA;CIViC: NA;MyCancerGenome: not present;CancerHotspot: no;3DHotspot: no	0.57	NA
GENIE Cohort v16.1-public	GENIE-MSK-P-0054350-T01-IM6	54350	Bladder Cancer	Bladder Urothelial Carcinoma	I28M	OncoKB: Unknown, level NA, resistance NA;CIViC: NA;MyCancerGenome: not present;CancerHotspot: no;3DHotspot: no	0.38	NA
GENIE Cohort v16.1-public	GENIE-MSK-P-0078026-T01-IM7	78026	Colorectal Cancer	Colon Adenocarcinoma	D21N	OncoKB: Unknown, level NA, resistance NA;CIViC: NA;MyCancerGenome: not present;CancerHotspot: no;3DHotspot: no	0.11	NA
GENIE Cohort v16.1-public	GENIE-MSK-P-0058405-T01-IM6	58405	Esophagogastric Cancer	Esophageal Adenocarcinoma	V32E	OncoKB: Unknown, level NA, resistance NA;CIViC: NA;MyCancerGenome: not present;CancerHotspot: no;3DHotspot: no	0.13	NA
GENIE Cohort v16.1-public	GENIE-MSK-P-0055879-T01-IM6	55879	Melanoma	Cutaneous Melanoma	G271K	OncoKB: Unknown, level NA, resistance NA;CIViC: NA;MyCancerGenome: not present;CancerHotspot: no;3DHotspot: no	0.15	0.0029
GENIE Cohort v16.1-public	GENIE-MSK-P-0057937-T01-IM6	57937	Melanoma	Cutaneous Melanoma	R37C	OncoKB: Unknown, level NA, resistance NA;CIViC: NA;MyCancerGenome: not present;CancerHotspot: no;3DHotspot: no	0.08	0.0038
GENIE Cohort v16.1-public	GENIE-MSK-P-0057802-T01-IM6	57802	Prostate Cancer	Prostate Adenocarcinoma	C223S	OncoKB: Unknown, level NA, resistance NA;CIViC: NA;MyCancerGenome: not present;CancerHotspot: no;3DHotspot: no	0.34	NA
GENIE Cohort v16.1-public	GENIE-MSK-P-0060465-T02-IM7	60465	Non-Small Cell Lung Cancer	Non-Small Cell Lung Cancer	G304C	OncoKB: Unknown, level NA, resistance NA;CIViC: NA;MyCancerGenome: not present;CancerHotspot: no;3DHotspot: no	0.29	NA
GENIE Cohort v16.1-public	GENIE-MSK-P-0059427-T01-IM7	59427	Prostate Cancer	Prostate Adenocarcinoma	R121S	OncoKB: Unknown, level NA, resistance NA;CIViC: NA;MyCancerGenome: not present;CancerHotspot: no;3DHotspot: no	0.19	NA
GENIE Cohort v16.1-public	GENIE-MSK-P-0057884-T03-IM7	57884	Non-Small Cell Lung Cancer	Lung Squamous Cell Carcinoma	L333V	OncoKB: Unknown, level NA, resistance NA;CIViC: NA;MyCancerGenome: not present;CancerHotspot: no;3DHotspot: no	0.05	NA
GENIE Cohort v16.1-public	GENIE-MSK-P-0056934-T01-IM6	56934	Colorectal Cancer	Colon Adenocarcinoma	A93V	OncoKB: Unknown, level NA, resistance NA;CIViC: NA;MyCancerGenome: not present;CancerHotspot: no;3DHotspot: no	0.11	0.0017
GENIE Cohort v16.1-public	GENIE-MSK-P-0058560-T01-IM7	58560	Bladder Cancer	Bladder Urothelial Carcinoma	M213I	OncoKB: Unknown, level NA, resistance NA;CIViC: NA;MyCancerGenome: not present;CancerHotspot: no;3DHotspot: no	0.44	NA
GENIE Cohort v16.1-public	GENIE-MSK-P-0058402-T01-IM6	58402	Skin Cancer, Non-Melanoma	Cutaneous Squamous Cell Carcinoma	K160N	OncoKB: Unknown, level NA, resistance NA;CIViC: NA;MyCancerGenome: not present;CancerHotspot: no;3DHotspot: no	0.24	NA
GENIE Cohort v16.1-public	GENIE-MSK-P-0053553-T02-IM6	53553	Breast Cancer	Invasive Breast Carcinoma	L226Q	OncoKB: Unknown, level NA, resistance NA;CIViC: NA;MyCancerGenome: not present;CancerHotspot: no;3DHotspot: no	0.8	NA
GENIE Cohort v16.1-public	GENIE-MSK-P-0058166-T01-IM6	58166	Melanoma	Cutaneous Melanoma	E300K	OncoKB: Unknown, level NA, resistance NA;CIViC: NA;MyCancerGenome: not present;CancerHotspot: no;3DHotspot: no	0.19	0.0014
GENIE Cohort v16.1-public	GENIE-MSK-P-0053553-T02-IM6	53553	Breast Cancer	Invasive Breast Carcinoma	L228V	OncoKB: Unknown, level NA, resistance NA;CIViC: NA;MyCancerGenome: not present;CancerHotspot: no;3DHotspot: no	0.8	NA
GENIE Cohort v16.1-public	GENIE-MSK-P-0058182-T01-IM6	58182	Renal Cell Carcinoma	Renal Cell Carcinoma	V110L	OncoKB: Unknown, level NA, resistance NA;CIViC: NA;MyCancerGenome: not present;CancerHotspot: no;3DHotspot: no	0.22	NA
GENIE Cohort v16.1-public	GENIE-MSK-P-0059787-T01-IM7	59787	Bladder Cancer	Bladder Urothelial Carcinoma	E105D	OncoKB: Unknown, level NA, resistance NA;CIViC: NA;MyCancerGenome: not present;CancerHotspot: no;3DHotspot: no	0.25	NA
GENIE Cohort v16.1-public	GENIE-MSK-P-0079739-T01-IM7	79739	Non-Small Cell Lung Cancer	Lung Adenocarcinoma	E105D	OncoKB: Unknown, level NA, resistance NA;CIViC: NA;MyCancerGenome: not present;CancerHotspot: no;3DHotspot: no	0.05	NA
GENIE Cohort v16.1-public	GENIE-MSK-P-0060473-T02-IM7	60473	Pancreatic Cancer	Pancreatic Adenocarcinoma	N371Y	OncoKB: Unknown, level NA, resistance NA;CIViC: NA;MyCancerGenome: not present;CancerHotspot: no;3DHotspot: no	0.18	0.002
GENIE Cohort v16.1-public	GENIE-MSK-P-0060920-T01-IM7	60920	Endometrial Cancer	Uterine Endometrioid Carcinoma	A359V	OncoKB: Unknown, level NA, resistance NA;CIViC: NA;MyCancerGenome: not present;CancerHotspot: no;3DHotspot: no	0.12	NA
GENIE Cohort v16.1-public	GENIE-MSK-P-0088317-T01-IM7	88317	Colorectal Cancer	Rectal Adenocarcinoma	P173L	OncoKB: Unknown, level NA, resistance NA;CIViC: NA;MyCancerGenome: not present;CancerHotspot: no;3DHotspot: no	0.16	NA
GENIE Cohort v16.1-public	GENIE-MSK-P-0064994-T01-IM7	64994	Bladder Cancer	Bladder Urothelial Carcinoma	Q243E	OncoKB: Unknown, level NA, resistance NA;CIViC: NA;MyCancerGenome: not present;CancerHotspot: no;3DHotspot: no	0.43	NA
GENIE Cohort v16.1-public	GENIE-MSK-P-0066045-T01-IM7	66045	Endometrial Cancer	Uterine Endometrioid Carcinoma	G157S	OncoKB: Unknown, level NA, resistance NA;CIViC: NA;MyCancerGenome: not present;CancerHotspot: no;3DHotspot: no	0.31	NA
GENIE Cohort v16.1-public	GENIE-MSK-P-0064551-T01-IM7	64551	Soft Tissue Sarcoma	Undifferentiated Pleomorphic Sarcoma/Malignant Fibrous Histiocytoma/High-Grade Spindle Cell Sarcoma	G33R	OncoKB: Unknown, level NA, resistance NA;CIViC: NA;MyCancerGenome: not present;CancerHotspot: no;3DHotspot: no	0.12	NA
GENIE Cohort v16.1-public	GENIE-MSK-P-0067220-T01-IM7	67220	Endometrial Cancer	Endometrial Carcinoma	F168S	OncoKB: Unknown, level NA, resistance NA;CIViC: NA;MyCancerGenome: not present;CancerHotspot: no;3DHotspot: no	0.07	NA
GENIE Cohort v16.1-public	GENIE-MSK-P-0063561-T01-IM7	63561	Bladder Cancer	Bladder Urothelial Carcinoma	S129T	OncoKB: Unknown, level NA, resistance NA;CIViC: NA;MyCancerGenome: not present;CancerHotspot: no;3DHotspot: no	0.08	NA
GENIE Cohort v16.1-public	GENIE-MSK-P-0067220-T01-IM7	67220	Endometrial Cancer	Endometrial Carcinoma	L319M	OncoKB: Unknown, level NA, resistance NA;CIViC: NA;MyCancerGenome: not present;CancerHotspot: no;3DHotspot: no	0.16	NA
GENIE Cohort v16.1-public	GENIE-MSK-P-0062321-T01-IM7	62321	Ovarian Cancer	High-Grade Serous Ovarian Cancer	M3I	OncoKB: Unknown, level NA, resistance NA;CIViC: NA;MyCancerGenome: not present;CancerHotspot: no;3DHotspot: no	0.18	NA
GENIE Cohort v16.1-public	GENIE-MSK-P-0066691-T01-IM7	66691	Prostate Cancer	Prostate Adenocarcinoma	P136R	OncoKB: Unknown, level NA, resistance NA;CIViC: NA;MyCancerGenome: not present;CancerHotspot: no;3DHotspot: no	0.31	NA
GENIE Cohort v16.1-public	GENIE-MSK-P-0062117-T03-IM7	62117	Skin Cancer, Non-Melanoma	Cutaneous Squamous Cell Carcinoma	P230L	OncoKB: Unknown, level NA, resistance NA;CIViC: NA;MyCancerGenome: not present;CancerHotspot: no;3DHotspot: no	0.14	NA
GENIE Cohort v16.1-public	GENIE-MSK-P-0065012-T01-IM7	65012	Melanoma	Melanoma	S219L	OncoKB: Unknown, level NA, resistance NA;CIViC: NA;MyCancerGenome: not present;CancerHotspot: no;3DHotspot: no	0.22	NA
GENIE Cohort v16.1-public	GENIE-MSK-P-0066535-T01-IM7	66535	Colorectal Cancer	Rectal Adenocarcinoma	R376S	OncoKB: Unknown, level NA, resistance NA;CIViC: NA;MyCancerGenome: not present;CancerHotspot: no;3DHotspot: no	0.16	NA
GENIE Cohort v16.1-public	GENIE-MSK-P-0062007-T01-IM7	62007	Soft Tissue Sarcoma	Dedifferentiated Liposarcoma	Q198K	OncoKB: Unknown, level NA, resistance NA;CIViC: NA;MyCancerGenome: not present;CancerHotspot: no;3DHotspot: no	0.14	NA
GENIE Cohort v16.1-public	GENIE-MSK-P-0076689-T01-IM7	76689	Colorectal Cancer	Colon Adenocarcinoma	R53Q	OncoKB: Unknown, level NA, resistance NA;CIViC: NA;MyCancerGenome: not present;CancerHotspot: no;3DHotspot: no	0.05	NA
GENIE Cohort v16.1-public	GENIE-MSK-P-0069364-T02-IM7	69364	Colorectal Cancer	Colon Adenocarcinoma	A339V	OncoKB: Unknown, level NA, resistance NA;CIViC: NA;MyCancerGenome: not present;CancerHotspot: no;3DHotspot: no	0.18	NA
GENIE Cohort v16.1-public	GENIE-MSK-P-0088478-T01-IM7	88478	Pancreatic Cancer	Pancreatic Adenocarcinoma	A339V	OncoKB: Unknown, level NA, resistance NA;CIViC: NA;MyCancerGenome: not present;CancerHotspot: no;3DHotspot: no	0.34	NA
GENIE Cohort v16.1-public	GENIE-MSK-P-0046632-T03-IM7	46632	Non-Small Cell Lung Cancer	Lung Adenocarcinoma	G11E	OncoKB: Unknown, level NA, resistance NA;CIViC: NA;MyCancerGenome: not present;CancerHotspot: no;3DHotspot: no	0.08	NA
GENIE Cohort v16.1-public	GENIE-MSK-P-0073812-T01-IM7	73812	Non-Small Cell Lung Cancer	Lung Squamous Cell Carcinoma	T150S	OncoKB: Unknown, level NA, resistance NA;CIViC: NA;MyCancerGenome: not present;CancerHotspot: no;3DHotspot: no	0.09	NA
GENIE Cohort v16.1-public	GENIE-MSK-P-0071840-T01-IH4	71840	Mature B-Cell Neoplasms	Diffuse Large B-Cell Lymphoma, NOS	L43R	OncoKB: Unknown, level NA, resistance NA;CIViC: NA;MyCancerGenome: not present;CancerHotspot: no;3DHotspot: no	0.22	NA
GENIE Cohort v16.1-public	GENIE-MSK-P-0068893-T02-IM7	68893	Bladder Cancer	Bladder Urothelial Carcinoma	E285Q	OncoKB: Unknown, level NA, resistance NA;CIViC: NA;MyCancerGenome: not present;CancerHotspot: no;3DHotspot: no	0.35	NA
GENIE Cohort v16.1-public	GENIE-MSK-P-0069636-T02-IM7	69636	Endometrial Cancer	Uterine Endometrioid Carcinoma	F10V	OncoKB: Unknown, level NA, resistance NA;CIViC: NA;MyCancerGenome: not present;CancerHotspot: no;3DHotspot: no	0.12	NA
GENIE Cohort v16.1-public	GENIE-MSK-P-0066791-T02-IM7	66791	Colorectal Cancer	Colon Adenocarcinoma	N154I	OncoKB: Unknown, level NA, resistance NA;CIViC: NA;MyCancerGenome: not present;CancerHotspot: no;3DHotspot: no	0.13	NA
GENIE Cohort v16.1-public	GENIE-MSK-P-0073089-T02-IM7	73089	Colorectal Cancer	Colon Adenocarcinoma	Y248C	OncoKB: Unknown, level NA, resistance NA;CIViC: NA;MyCancerGenome: not present;CancerHotspot: no;3DHotspot: no	0.33	NA
GENIE Cohort v16.1-public	GENIE-MSK-P-0070655-T01-IM7	70655	Prostate Cancer	Prostate Adenocarcinoma	A346V	OncoKB: Unknown, level NA, resistance NA;CIViC: NA;MyCancerGenome: not present;CancerHotspot: no;3DHotspot: no	0.38	NA
GENIE Cohort v16.1-public	GENIE-MSK-P-0074956-T01-IM7	74956	Head and Neck Cancer	Oropharynx Squamous Cell Carcinoma	A346V	OncoKB: Unknown, level NA, resistance NA;CIViC: NA;MyCancerGenome: not present;CancerHotspot: no;3DHotspot: no	0.34	NA
GENIE Cohort v16.1-public	GENIE-MSK-P-0072265-T01-IM7	72265	Colorectal Cancer	Colorectal Adenocarcinoma	A85D	OncoKB: Unknown, level NA, resistance NA;CIViC: NA;MyCancerGenome: not present;CancerHotspot: no;3DHotspot: no	0.2	NA
GENIE Cohort v16.1-public	GENIE-MSK-P-0072520-T01-IM7	72520	Non-Small Cell Lung Cancer	Lung Adenocarcinoma	R40L	OncoKB: Unknown, level NA, resistance NA;CIViC: NA;MyCancerGenome: not present;CancerHotspot: no;3DHotspot: no	0.05	NA
GENIE Cohort v16.1-public	GENIE-MSK-P-0064517-T05-IM7	64517	Non-Small Cell Lung Cancer	Lung Adenocarcinoma	Y119C	OncoKB: Unknown, level NA, resistance NA;CIViC: NA;MyCancerGenome: not present;CancerHotspot: no;3DHotspot: no	0.12	NA
GENIE Cohort v16.1-public	GENIE-MSK-P-0075083-T02-IM7	75083	Non-Small Cell Lung Cancer	Lung Adenocarcinoma	K8N	OncoKB: Unknown, level NA, resistance NA;CIViC: NA;MyCancerGenome: not present;CancerHotspot: no;3DHotspot: no	0.24	NA
GENIE Cohort v16.1-public	GENIE-MSK-P-0069399-T03-IM7	69399	Melanoma	Desmoplastic Melanoma	R155C	OncoKB: Unknown, level NA, resistance NA;CIViC: NA;MyCancerGenome: not present;CancerHotspot: no;3DHotspot: no	0.29	0.0017
GENIE Cohort v16.1-public	GENIE-MSK-P-0079737-T01-IM7	79737	Melanoma	Desmoplastic Melanoma	M361L	OncoKB: Unknown, level NA, resistance NA;CIViC: NA;MyCancerGenome: not present;CancerHotspot: no;3DHotspot: no	0.17	NA
GENIE Cohort v16.1-public	GENIE-MSK-P-0079171-T01-IM7	79171	Ovarian Cancer	High-Grade Serous Ovarian Cancer	D101Y	OncoKB: Unknown, level NA, resistance NA;CIViC: NA;MyCancerGenome: not present;CancerHotspot: no;3DHotspot: no	0.33	NA
GENIE Cohort v16.1-public	GENIE-MSK-P-0080269-T01-IM7	80269	Endometrial Cancer	Uterine Endometrioid Carcinoma	R37P	OncoKB: Unknown, level NA, resistance NA;CIViC: NA;MyCancerGenome: not present;CancerHotspot: no;3DHotspot: no	0.24	NA
GENIE Cohort v16.1-public	GENIE-MSK-P-0072074-T03-IM7	72074	Non-Small Cell Lung Cancer	Lung Adenocarcinoma	N152H	OncoKB: Unknown, level NA, resistance NA;CIViC: NA;MyCancerGenome: not present;CancerHotspot: no;3DHotspot: no	0.07	NA
GENIE Cohort v16.1-public	GENIE-MSK-P-0085470-T01-IM7	85470	Colorectal Cancer	Colon Adenocarcinoma	K199T	OncoKB: Unknown, level NA, resistance NA;CIViC: NA;MyCancerGenome: not present;CancerHotspot: no;3DHotspot: no	0.06	NA
GENIE Cohort v16.1-public	GENIE-MSK-P-0086621-T01-IM7	86621	Gastrointestinal Neuroendocrine Tumor	Gastrointestinal Neuroendocrine Tumors	R52S	OncoKB: Unknown, level NA, resistance NA;CIViC: NA;MyCancerGenome: not present;CancerHotspot: no;3DHotspot: no	0.44	NA
GENIE Cohort v16.1-public	GENIE-MSK-P-0082964-T01-IM7	82964	Bladder Cancer	Bladder Urothelial Carcinoma	E291K	OncoKB: Unknown, level NA, resistance NA;CIViC: NA;MyCancerGenome: not present;CancerHotspot: no;3DHotspot: no	0.11	NA
GENIE Cohort v16.1-public	GENIE-MSK-P-0084201-T01-IM7	84201	Non-Small Cell Lung Cancer	Lung Adenocarcinoma	K77N	OncoKB: Unknown, level NA, resistance NA;CIViC: NA;MyCancerGenome: not present;CancerHotspot: no;3DHotspot: no	0.08	NA
GENIE Cohort v16.1-public	GENIE-MSK-P-0081650-T02-IM7	81650	Colorectal Cancer	Colon Adenocarcinoma	M375T	OncoKB: Unknown, level NA, resistance NA;CIViC: NA;MyCancerGenome: not present;CancerHotspot: no;3DHotspot: no	0.15	NA
GENIE Cohort v16.1-public	GENIE-MSK-P-0084726-T01-IM7	84726	Cancer of Unknown Primary	Cancer of Unknown Primary	M208I	OncoKB: Unknown, level NA, resistance NA;CIViC: NA;MyCancerGenome: not present;CancerHotspot: no;3DHotspot: no	0.1	NA
GENIE Cohort v16.1-public	GENIE-MSK-P-0083127-T01-IM7	83127	Melanoma	Melanoma	P383L	OncoKB: Unknown, level NA, resistance NA;CIViC: NA;MyCancerGenome: not present;CancerHotspot: no;3DHotspot: no	0.17	NA
GENIE Cohort v16.1-public	GENIE-MSK-P-0084468-T02-IM7	84468	Non-Small Cell Lung Cancer	Non-Small Cell Lung Cancer	T149A	OncoKB: Unknown, level NA, resistance NA;CIViC: NA;MyCancerGenome: not present;CancerHotspot: no;3DHotspot: no	0.32	NA
GENIE Cohort v16.1-public	GENIE-MSK-P-0082086-T01-IM7	82086	Endometrial Cancer	Endometrial Carcinoma	G41V	OncoKB: Unknown, level NA, resistance NA;CIViC: NA;MyCancerGenome: not present;CancerHotspot: no;3DHotspot: no	0.07	NA
GENIE Cohort v16.1-public	GENIE-MSK-P-0086541-T01-IM7	86541	Cancer of Unknown Primary	Cancer of Unknown Primary	M193V	OncoKB: Unknown, level NA, resistance NA;CIViC: NA;MyCancerGenome: not present;CancerHotspot: no;3DHotspot: no	0.7	NA
GENIE Cohort v16.1-public	GENIE-MSK-P-0092527-T01-IM7	92527	Peripheral Nervous System	Neuroblastoma	A125S	OncoKB: Unknown, level NA, resistance NA;CIViC: NA;MyCancerGenome: not present;CancerHotspot: no;3DHotspot: no	0.23	NA
GENIE Cohort v16.1-public	GENIE-MSK-P-0088881-T01-IM7	88881	Cancer of Unknown Primary	Cancer of Unknown Primary	R190Q	OncoKB: Unknown, level NA, resistance NA;CIViC: NA;MyCancerGenome: not present;CancerHotspot: no;3DHotspot: no	0.32	NA
GENIE Cohort v16.1-public	GENIE-MSK-P-0094180-T01-IM7	94180	Colorectal Cancer	Colon Adenocarcinoma	D282G	OncoKB: Unknown, level NA, resistance NA;CIViC: NA;MyCancerGenome: not present;CancerHotspot: no;3DHotspot: no	0.16	NA
GENIE Cohort v16.1-public	GENIE-MSK-P-0090812-T01-IM7	90812	Melanoma	Melanoma	S30F	OncoKB: Unknown, level NA, resistance NA;CIViC: NA;MyCancerGenome: not present;CancerHotspot: no;3DHotspot: no	0.57	NA
GENIE Cohort v16.1-public	GENIE-MSK-P-0089562-T01-IM7	89562	Non-Small Cell Lung Cancer	Lung Squamous Cell Carcinoma	I340F	OncoKB: Unknown, level NA, resistance NA;CIViC: NA;MyCancerGenome: not present;CancerHotspot: no;3DHotspot: no	0.26	NA
GENIE Cohort v16.1-public	GENIE-MSK-P-0092165-T01-IM7	92165	Hepatobiliary Cancer	Hepatocellular Carcinoma	L19Q	OncoKB: Unknown, level NA, resistance NA;CIViC: NA;MyCancerGenome: not present;CancerHotspot: no;3DHotspot: no	0.84	NA
GENIE Cohort v16.1-public	GENIE-MSK-P-0036323-T02-IM7	36323	Non-Small Cell Lung Cancer	Lung Adenocarcinoma	I245M	OncoKB: Unknown, level NA, resistance NA;CIViC: NA;MyCancerGenome: not present;CancerHotspot: no;3DHotspot: no	0.1	NA
GENIE Cohort v16.1-public	GENIE-MSK-P-0089606-T01-IM7	89606	Breast Cancer	Breast Invasive Ductal Carcinoma	E220Q	OncoKB: Unknown, level NA, resistance NA;CIViC: NA;MyCancerGenome: not present;CancerHotspot: no;3DHotspot: no	0.21	NA
GENIE Cohort v16.1-public	GENIE-MSK-P-0092552-T01-IM7	92552	Endometrial Cancer	Endometrial Carcinoma	L120I	OncoKB: Unknown, level NA, resistance NA;CIViC: NA;MyCancerGenome: not present;CancerHotspot: no;3DHotspot: no	0.15	NA
GENIE Cohort v16.1-public	GENIE-MSK-P-0092552-T01-IM7	92552	Endometrial Cancer	Endometrial Carcinoma	Y313H	OncoKB: Unknown, level NA, resistance NA;CIViC: NA;MyCancerGenome: not present;CancerHotspot: no;3DHotspot: no	0.16	NA
GENIE Cohort v16.1-public	GENIE-MSK-P-0087739-T01-IM7	87739	Ovarian Cancer	High-Grade Serous Fallopian Tube Cancer	I112M	OncoKB: Unknown, level NA, resistance NA;CIViC: NA;MyCancerGenome: not present;CancerHotspot: no;3DHotspot: no	0.37	NA
GENIE Cohort v16.1-public	GENIE-MSK-P-0092822-T01-IM7	92822	Prostate Cancer	Prostate Adenocarcinoma	A144V	OncoKB: Unknown, level NA, resistance NA;CIViC: NA;MyCancerGenome: not present;CancerHotspot: no;3DHotspot: no	0.06	NA
GENIE Cohort v16.1-public	GENIE-DFCI-099385-805286	99385	Mature T and NK Neoplasms	Mycosis Fungoides	R374Q	OncoKB: Likely Oncogenic, level_4, resistance NA;CIViC: NA;MyCancerGenome: not present;CancerHotspot: yes;3DHotspot: no	NA	NA
GENIE Cohort v16.1-public	GENIE-DFCI-006084-2459	6084	Mature B-Cell Neoplasms	Diffuse Large B-Cell Lymphoma, NOS	R377H	OncoKB: Likely Oncogenic, level_4, resistance NA;CIViC: NA;MyCancerGenome: not present;CancerHotspot: yes;3DHotspot: no	NA	NA
GENIE Cohort v16.1-public	GENIE-UCSF-783865-34141T	783865	Histiocytosis	Histiocytic Sarcoma	R377H	OncoKB: Likely Oncogenic, level_4, resistance NA;CIViC: NA;MyCancerGenome: not present;CancerHotspot: yes;3DHotspot: no	0.22	NA
GENIE Cohort v16.1-public	GENIE-VICC-231193-unk-1	231193	Salivary Gland Cancer	Adenoid Cystic Carcinoma	R374Q	OncoKB: Likely Oncogenic, level NA, resistance NA;CIViC: NA;MyCancerGenome: not present;CancerHotspot: yes;3DHotspot: no	0.06	NA
GENIE Cohort v16.1-public	GENIE-DFCI-036633-48424	36633	Endometrial Cancer	Uterine Serous Carcinoma/Uterine Papillary Serous Carcinoma	R374Q	OncoKB: Likely Oncogenic, level NA, resistance NA;CIViC: NA;MyCancerGenome: not present;CancerHotspot: yes;3DHotspot: no	NA	NA
GENIE Cohort v16.1-public	GENIE-UHN-OCT465509-ARC1	OCT465509	Ampullary Cancer	Ampullary Carcinoma	R374Q	OncoKB: Likely Oncogenic, level NA, resistance NA;CIViC: NA;MyCancerGenome: not present;CancerHotspot: yes;3DHotspot: no	0.7	NA
GENIE Cohort v16.1-public	GENIE-MDA-6003-16971	6003	Ampullary Cancer	Ampullary Carcinoma	R374Q	OncoKB: Likely Oncogenic, level NA, resistance NA;CIViC: NA;MyCancerGenome: not present;CancerHotspot: yes;3DHotspot: no	0.38	NA
GENIE Cohort v16.1-public	GENIE-DFCI-089828-266237	89828	Colorectal Cancer	Colon Adenocarcinoma	R374Q	OncoKB: Likely Oncogenic, level NA, resistance NA;CIViC: NA;MyCancerGenome: not present;CancerHotspot: yes;3DHotspot: no	NA	NA
GENIE Cohort v16.1-public	GENIE-GRCC-80fi73ki-sample-a	80fi73ki	Cancer of Unknown Primary	Cancer of Unknown Primary	R374Q	OncoKB: Likely Oncogenic, level NA, resistance NA;CIViC: NA;MyCancerGenome: not present;CancerHotspot: yes;3DHotspot: no	0.17	NA
GENIE Cohort v16.1-public	GENIE-DFCI-096861-436958	96861	CNS Cancer	Meningioma	R374Q	OncoKB: Likely Oncogenic, level NA, resistance NA;CIViC: NA;MyCancerGenome: not present;CancerHotspot: yes;3DHotspot: no	NA	NA
GENIE Cohort v16.1-public	GENIE-UCHI-Patient242-T1	Patient242	Colorectal Cancer	Colorectal Adenocarcinoma	R374Q	OncoKB: Likely Oncogenic, level NA, resistance NA;CIViC: NA;MyCancerGenome: not present;CancerHotspot: yes;3DHotspot: no	0.28	NA
GENIE Cohort v16.1-public	GENIE-DFCI-113227-950834	113227	Colorectal Cancer	Colon Adenocarcinoma	R374Q	OncoKB: Likely Oncogenic, level NA, resistance NA;CIViC: NA;MyCancerGenome: not present;CancerHotspot: yes;3DHotspot: no	NA	NA
GENIE Cohort v16.1-public	GENIE-UCSF-3637-7613T	3637	Esophagogastric Cancer	Adenocarcinoma of the Gastroesophageal Junction	R374Q	OncoKB: Likely Oncogenic, level NA, resistance NA;CIViC: NA;MyCancerGenome: not present;CancerHotspot: yes;3DHotspot: no	0.19	NA
GENIE Cohort v16.1-public	GENIE-DFCI-170675-2149984	170675	Colorectal Cancer	Rectal Adenocarcinoma	R374Q	OncoKB: Likely Oncogenic, level NA, resistance NA;CIViC: NA;MyCancerGenome: not present;CancerHotspot: yes;3DHotspot: no	NA	NA
GENIE Cohort v16.1-public	GENIE-DFCI-172289-4961760	172289	Colorectal Cancer	Colon Adenocarcinoma	R374Q	OncoKB: Likely Oncogenic, level NA, resistance NA;CIViC: NA;MyCancerGenome: not present;CancerHotspot: yes;3DHotspot: no	NA	NA
GENIE Cohort v16.1-public	GENIE-DFCI-200177-2518684	200177	Colorectal Cancer	Mucinous Adenocarcinoma of the Colon and Rectum	R374Q	OncoKB: Likely Oncogenic, level NA, resistance NA;CIViC: NA;MyCancerGenome: not present;CancerHotspot: yes;3DHotspot: no	NA	NA
GENIE Cohort v16.1-public	GENIE-NKI-VGQR-FKA9	VGQR	Colorectal Cancer	Colon Adenocarcinoma	R374Q	OncoKB: Likely Oncogenic, level NA, resistance NA;CIViC: NA;MyCancerGenome: not present;CancerHotspot: yes;3DHotspot: no	0.76	NA
GENIE Cohort v16.1-public	GENIE-COLU-2240-1	2240	Mesothelioma	Pleural Mesothelioma, Epithelioid Type	R374Q	OncoKB: Likely Oncogenic, level NA, resistance NA;CIViC: NA;MyCancerGenome: not present;CancerHotspot: yes;3DHotspot: no	NA	NA
GENIE Cohort v16.1-public	GENIE-PROV-a4ac7816b8-c46671ec6e	a4ac7816b8	Bone Cancer	Giant Cell Tumor of Bone	R374Q	OncoKB: Likely Oncogenic, level NA, resistance NA;CIViC: NA;MyCancerGenome: not present;CancerHotspot: yes;3DHotspot: no	0.24	NA
GENIE Cohort v16.1-public	GENIE-PROV-d7393fda14-fea82b8bf2	d7393fda14	Cervical Cancer	Endocervical Adenocarcinoma	R374Q	OncoKB: Likely Oncogenic, level NA, resistance NA;CIViC: NA;MyCancerGenome: not present;CancerHotspot: yes;3DHotspot: no	0.07	NA
GENIE Cohort v16.1-public	GENIE-PROV-0cb86560d4-48a42d7dd0	0cb86560d4	Esophagogastric Cancer	Esophageal Squamous Cell Carcinoma	R374Q	OncoKB: Likely Oncogenic, level NA, resistance NA;CIViC: NA;MyCancerGenome: not present;CancerHotspot: yes;3DHotspot: no	0.19	NA
GENIE Cohort v16.1-public	GENIE-DUKE-P508-S512	P508	Ovarian Cancer	Clear Cell Ovarian Cancer	R374Q	OncoKB: Likely Oncogenic, level NA, resistance NA;CIViC: NA;MyCancerGenome: not present;CancerHotspot: yes;3DHotspot: no	0.28	NA
GENIE Cohort v16.1-public	GENIE-DFCI-450677-4482735	450677	Bladder Cancer	Bladder Urothelial Carcinoma	R374Q	OncoKB: Likely Oncogenic, level NA, resistance NA;CIViC: NA;MyCancerGenome: not present;CancerHotspot: yes;3DHotspot: no	NA	NA
GENIE Cohort v16.1-public	GENIE-PROV-e6c63f1840-8205b4c3d3	e6c63f1840	CNS Cancer	Atypical Meningioma	R374Q	OncoKB: Likely Oncogenic, level NA, resistance NA;CIViC: NA;MyCancerGenome: not present;CancerHotspot: yes;3DHotspot: no	0.08	NA
GENIE Cohort v16.1-public	GENIE-UCSF-174877-9670T	174877	Thyroid Cancer	Papillary Thyroid Cancer	R374Q	OncoKB: Likely Oncogenic, level NA, resistance NA;CIViC: NA;MyCancerGenome: not present;CancerHotspot: yes;3DHotspot: no	0.27	NA
GENIE Cohort v16.1-public	GENIE-DUKE-P3243-S3844	P3243	Colorectal Cancer	Colon Adenocarcinoma	R374Q	OncoKB: Likely Oncogenic, level NA, resistance NA;CIViC: NA;MyCancerGenome: not present;CancerHotspot: yes;3DHotspot: no	0.43	NA
GENIE Cohort v16.1-public	GENIE-DFCI-582225-5280594	582225	Esophagogastric Cancer	Esophageal Poorly Differentiated Carcinoma	R374Q	OncoKB: Likely Oncogenic, level NA, resistance NA;CIViC: NA;MyCancerGenome: not present;CancerHotspot: yes;3DHotspot: no	NA	NA
GENIE Cohort v16.1-public	GENIE-UCSF-498858-11897T	498858	CNS Cancer	Meningioma	R374Q	OncoKB: Likely Oncogenic, level NA, resistance NA;CIViC: NA;MyCancerGenome: not present;CancerHotspot: yes;3DHotspot: no	0.41	NA
GENIE Cohort v16.1-public	GENIE-VHIO-1615-001	1615	Colorectal Cancer	Colon Adenocarcinoma	R374Q	OncoKB: Likely Oncogenic, level NA, resistance NA;CIViC: NA;MyCancerGenome: not present;CancerHotspot: yes;3DHotspot: no	0.17	NA
GENIE Cohort v16.1-public	GENIE-DFCI-591476-5885705	591476	Non-Small Cell Lung Cancer	Non-Small Cell Lung Cancer	R374Q	OncoKB: Likely Oncogenic, level NA, resistance NA;CIViC: NA;MyCancerGenome: not present;CancerHotspot: yes;3DHotspot: no	NA	NA
GENIE Cohort v16.1-public	GENIE-UCSF-782738-60905T	782738	CNS Cancer	Meningioma	R374Q	OncoKB: Likely Oncogenic, level NA, resistance NA;CIViC: NA;MyCancerGenome: not present;CancerHotspot: yes;3DHotspot: no	0.48	NA
GENIE Cohort v16.1-public	GENIE-UCSF-783019-87837T	783019	Cancer of Unknown Primary	Neuroendocrine Carcinoma, NOS	R374Q	OncoKB: Likely Oncogenic, level NA, resistance NA;CIViC: NA;MyCancerGenome: not present;CancerHotspot: yes;3DHotspot: no	0.24	NA
GENIE Cohort v16.1-public	GENIE-VICC-414177-unk-1	414177	Breast Sarcoma	Malignant Phyllodes Tumor of the Breast	R377H	OncoKB: Likely Oncogenic, level NA, resistance NA;CIViC: NA;MyCancerGenome: not present;CancerHotspot: yes;3DHotspot: no	0.35	NA
GENIE Cohort v16.1-public	GENIE-VICC-624325-unk-1	624325	Breast Cancer	Breast Invasive Ductal Carcinoma	R377H	OncoKB: Likely Oncogenic, level NA, resistance NA;CIViC: NA;MyCancerGenome: not present;CancerHotspot: yes;3DHotspot: no	0.38	NA
GENIE Cohort v16.1-public	GENIE-DFCI-008821-6982	8821	Renal Cell Carcinoma	Papillary Renal Cell Carcinoma	R377H	OncoKB: Likely Oncogenic, level NA, resistance NA;CIViC: NA;MyCancerGenome: not present;CancerHotspot: yes;3DHotspot: no	NA	NA
GENIE Cohort v16.1-public	GENIE-DFCI-000772-2924	772	CNS Cancer	Meningioma	R377H	OncoKB: Likely Oncogenic, level NA, resistance NA;CIViC: NA;MyCancerGenome: not present;CancerHotspot: yes;3DHotspot: no	NA	NA
GENIE Cohort v16.1-public	GENIE-DFCI-006130-2513	6130	Soft Tissue Sarcoma	Leiomyosarcoma	R377H	OncoKB: Likely Oncogenic, level NA, resistance NA;CIViC: NA;MyCancerGenome: not present;CancerHotspot: yes;3DHotspot: no	NA	NA
GENIE Cohort v16.1-public	GENIE-DFCI-007387-4368	7387	CNS Cancer	Meningioma	R377H	OncoKB: Likely Oncogenic, level NA, resistance NA;CIViC: NA;MyCancerGenome: not present;CancerHotspot: yes;3DHotspot: no	NA	NA
GENIE Cohort v16.1-public	GENIE-GRCC-0a4954b7-sample-a	0a4954b7	Glioma	Anaplastic Oligodendroglioma	R377H	OncoKB: Likely Oncogenic, level NA, resistance NA;CIViC: NA;MyCancerGenome: not present;CancerHotspot: yes;3DHotspot: no	0.45	NA
GENIE Cohort v16.1-public	GENIE-DFCI-003198-9119	3198	Miscellaneous Neuroepithelial Tumor	Miscellaneous Neuroepithelial Tumor	R377H	OncoKB: Likely Oncogenic, level NA, resistance NA;CIViC: NA;MyCancerGenome: not present;CancerHotspot: yes;3DHotspot: no	NA	NA
GENIE Cohort v16.1-public	GENIE-DFCI-027678-74766	27678	Non-Small Cell Lung Cancer	Lung Adenocarcinoma	R377H	OncoKB: Likely Oncogenic, level NA, resistance NA;CIViC: NA;MyCancerGenome: not present;CancerHotspot: yes;3DHotspot: no	NA	NA
GENIE Cohort v16.1-public	GENIE-DFCI-009782-10403	9782	Bladder Cancer	Bladder Urothelial Carcinoma	R377H	OncoKB: Likely Oncogenic, level NA, resistance NA;CIViC: NA;MyCancerGenome: not present;CancerHotspot: yes;3DHotspot: no	NA	NA
GENIE Cohort v16.1-public	GENIE-DFCI-003143-7666	3143	CNS Cancer	Meningioma	R377H	OncoKB: Likely Oncogenic, level NA, resistance NA;CIViC: NA;MyCancerGenome: not present;CancerHotspot: yes;3DHotspot: no	NA	NA
GENIE Cohort v16.1-public	GENIE-DFCI-011314-10835	11314	Pancreatic Cancer	Pancreatic Neuroendocrine Tumor	R377H	OncoKB: Likely Oncogenic, level NA, resistance NA;CIViC: NA;MyCancerGenome: not present;CancerHotspot: yes;3DHotspot: no	NA	NA
GENIE Cohort v16.1-public	GENIE-MDA-1116-2450	1116	Salivary Gland Cancer	Adenoid Cystic Carcinoma	R377H	OncoKB: Likely Oncogenic, level NA, resistance NA;CIViC: NA;MyCancerGenome: not present;CancerHotspot: yes;3DHotspot: no	0.55	NA
GENIE Cohort v16.1-public	GENIE-MDA-1326-2872	1326	Melanoma	Cutaneous Melanoma	R377H	OncoKB: Likely Oncogenic, level NA, resistance NA;CIViC: NA;MyCancerGenome: not present;CancerHotspot: yes;3DHotspot: no	0.33	NA
GENIE Cohort v16.1-public	GENIE-JHU-01742-02143	1742	Non-Small Cell Lung Cancer	Lung Adenocarcinoma	R377H	OncoKB: Likely Oncogenic, level NA, resistance NA;CIViC: NA;MyCancerGenome: not present;CancerHotspot: yes;3DHotspot: no	0.16	NA
GENIE Cohort v16.1-public	GENIE-JHU-02460-02934	2460	Colorectal Cancer	Colon Adenocarcinoma	R377H	OncoKB: Likely Oncogenic, level NA, resistance NA;CIViC: NA;MyCancerGenome: not present;CancerHotspot: yes;3DHotspot: no	0.31	NA
GENIE Cohort v16.1-public	GENIE-JHU-03043-03585	3043	Non-Small Cell Lung Cancer	Lung Adenocarcinoma	R377H	OncoKB: Likely Oncogenic, level NA, resistance NA;CIViC: NA;MyCancerGenome: not present;CancerHotspot: yes;3DHotspot: no	0.12	NA
GENIE Cohort v16.1-public	GENIE-VICC-409601-unk-1	409601	Prostate Cancer	Prostate Adenocarcinoma	R377H	OncoKB: Likely Oncogenic, level NA, resistance NA;CIViC: NA;MyCancerGenome: not present;CancerHotspot: yes;3DHotspot: no	0.1	NA
GENIE Cohort v16.1-public	GENIE-UCSF-1725-1992T	1725	CNS Cancer	Anaplastic Ependymoma	R377H	OncoKB: Likely Oncogenic, level NA, resistance NA;CIViC: NA;MyCancerGenome: not present;CancerHotspot: yes;3DHotspot: no	0.5	NA
GENIE Cohort v16.1-public	GENIE-UCSF-1894-2588T	1894	Glioma	Oligodendroglioma	R377H	OncoKB: Likely Oncogenic, level NA, resistance NA;CIViC: NA;MyCancerGenome: not present;CancerHotspot: yes;3DHotspot: no	0.16	NA
GENIE Cohort v16.1-public	GENIE-JHU-04355-05078	4355	Glioma	Anaplastic Oligodendroglioma	R377H	OncoKB: Likely Oncogenic, level NA, resistance NA;CIViC: NA;MyCancerGenome: not present;CancerHotspot: yes;3DHotspot: no	0.03	NA
GENIE Cohort v16.1-public	GENIE-JHU-07132-08113	7132	Glioma	Astrocytoma	R377H	OncoKB: Likely Oncogenic, level NA, resistance NA;CIViC: NA;MyCancerGenome: not present;CancerHotspot: yes;3DHotspot: no	0.09	NA
GENIE Cohort v16.1-public	GENIE-UHN-DIVA160289-BX1	DIVA160289	Ovarian Cancer	High-Grade Serous Ovarian Cancer	R377H	OncoKB: Likely Oncogenic, level NA, resistance NA;CIViC: NA;MyCancerGenome: not present;CancerHotspot: yes;3DHotspot: no	0.17	NA
GENIE Cohort v16.1-public	GENIE-UCSF-12619-5167T	12619	Glioma	High-Grade Glioma, NOS	R377H	OncoKB: Likely Oncogenic, level NA, resistance NA;CIViC: NA;MyCancerGenome: not present;CancerHotspot: yes;3DHotspot: no	0.48	NA
GENIE Cohort v16.1-public	GENIE-UCSF-14153-4037T	14153	Glioma	Glioblastoma Multiforme	R377H	OncoKB: Likely Oncogenic, level NA, resistance NA;CIViC: NA;MyCancerGenome: not present;CancerHotspot: yes;3DHotspot: no	0.04	NA
GENIE Cohort v16.1-public	GENIE-UCSF-14183-2868T	14183	Glioma	Oligodendroglioma	R377H	OncoKB: Likely Oncogenic, level NA, resistance NA;CIViC: NA;MyCancerGenome: not present;CancerHotspot: yes;3DHotspot: no	0.43	NA
GENIE Cohort v16.1-public	GENIE-UCSF-14515-5690T	14515	CNS Cancer	Atypical Meningioma	R377H	OncoKB: Likely Oncogenic, level NA, resistance NA;CIViC: NA;MyCancerGenome: not present;CancerHotspot: yes;3DHotspot: no	0.58	NA
GENIE Cohort v16.1-public	GENIE-DFCI-001314-10714	1314	Colorectal Cancer	Colorectal Adenocarcinoma	R377H	OncoKB: Likely Oncogenic, level NA, resistance NA;CIViC: NA;MyCancerGenome: not present;CancerHotspot: yes;3DHotspot: no	NA	NA
GENIE Cohort v16.1-public	GENIE-PROV-63ac97f371-f89f1fdce2	63ac97f371	Esophagogastric Cancer	Stomach Adenocarcinoma	R377H	OncoKB: Likely Oncogenic, level NA, resistance NA;CIViC: NA;MyCancerGenome: not present;CancerHotspot: yes;3DHotspot: no	0.67	NA
GENIE Cohort v16.1-public	GENIE-PROV-29326db6fb-68ea417c27	29326db6fb	Non-Small Cell Lung Cancer	Lung Adenocarcinoma	R377H	OncoKB: Likely Oncogenic, level NA, resistance NA;CIViC: NA;MyCancerGenome: not present;CancerHotspot: yes;3DHotspot: no	0.06	NA
GENIE Cohort v16.1-public	GENIE-PROV-0f867aa536-ba45c8ffcf	0f867aa536	Colorectal Cancer	Rectal Adenocarcinoma	R377H	OncoKB: Likely Oncogenic, level NA, resistance NA;CIViC: NA;MyCancerGenome: not present;CancerHotspot: yes;3DHotspot: no	0.34	NA
GENIE Cohort v16.1-public	GENIE-PROV-77b8c36958-688a6fcc6f	77b8c36958	Melanoma	Melanoma	R377H	OncoKB: Likely Oncogenic, level NA, resistance NA;CIViC: NA;MyCancerGenome: not present;CancerHotspot: yes;3DHotspot: no	0.42	NA
GENIE Cohort v16.1-public	GENIE-PROV-c34cf45d04-954760046d	c34cf45d04	Pancreatic Cancer	Pancreatic Adenocarcinoma	R377H	OncoKB: Likely Oncogenic, level NA, resistance NA;CIViC: NA;MyCancerGenome: not present;CancerHotspot: yes;3DHotspot: no	0.16	NA
GENIE Cohort v16.1-public	GENIE-DFCI-448920-4684190	448920	Esophagogastric Cancer	Poorly Differentiated Carcinoma of the Stomach	R377H	OncoKB: Likely Oncogenic, level NA, resistance NA;CIViC: NA;MyCancerGenome: not present;CancerHotspot: yes;3DHotspot: no	NA	NA
GENIE Cohort v16.1-public	GENIE-DFCI-449062-4720067	449062	Esophagogastric Cancer	Stomach Adenocarcinoma	R377H	OncoKB: Likely Oncogenic, level NA, resistance NA;CIViC: NA;MyCancerGenome: not present;CancerHotspot: yes;3DHotspot: no	NA	NA
GENIE Cohort v16.1-public	GENIE-DFCI-450473-4787667	450473	Pancreatic Cancer	Pancreatic Adenocarcinoma	R377H	OncoKB: Likely Oncogenic, level NA, resistance NA;CIViC: NA;MyCancerGenome: not present;CancerHotspot: yes;3DHotspot: no	NA	NA
GENIE Cohort v16.1-public	GENIE-PROV-c88679521d-1c31f73bf8	c88679521d	Colorectal Cancer	Colon Adenocarcinoma	R377H	OncoKB: Likely Oncogenic, level NA, resistance NA;CIViC: NA;MyCancerGenome: not present;CancerHotspot: yes;3DHotspot: no	0.42	NA
GENIE Cohort v16.1-public	GENIE-PROV-0673dc3a97-a03e859183	0673dc3a97	Endometrial Cancer	Endometrial Carcinoma	R377H	OncoKB: Likely Oncogenic, level NA, resistance NA;CIViC: NA;MyCancerGenome: not present;CancerHotspot: yes;3DHotspot: no	0.25	NA
GENIE Cohort v16.1-public	GENIE-PROV-d077cbd259-981c82d22b	d077cbd259	Colorectal Cancer	Colorectal Adenocarcinoma	R377H	OncoKB: Likely Oncogenic, level NA, resistance NA;CIViC: NA;MyCancerGenome: not present;CancerHotspot: yes;3DHotspot: no	0.11	NA
GENIE Cohort v16.1-public	GENIE-PROV-94805cc9f6-4abadfe0ac	94805cc9f6	Non-Small Cell Lung Cancer	Adenoid Cystic Carcinoma of the Lung	R377H	OncoKB: Likely Oncogenic, level NA, resistance NA;CIViC: NA;MyCancerGenome: not present;CancerHotspot: yes;3DHotspot: no	0.3	NA
GENIE Cohort v16.1-public	GENIE-UCSF-16844-2096T	16844	CNS Cancer	Meningioma	R377H	OncoKB: Likely Oncogenic, level NA, resistance NA;CIViC: NA;MyCancerGenome: not present;CancerHotspot: yes;3DHotspot: no	0.44	NA
GENIE Cohort v16.1-public	GENIE-UCSF-331687-3044T	331687	CNS Cancer	Meningioma	R377H	OncoKB: Likely Oncogenic, level NA, resistance NA;CIViC: NA;MyCancerGenome: not present;CancerHotspot: yes;3DHotspot: no	0.74	NA
GENIE Cohort v16.1-public	GENIE-UCSF-343068-5135T	343068	Bladder Cancer	Bladder Urothelial Carcinoma	R377H	OncoKB: Likely Oncogenic, level NA, resistance NA;CIViC: NA;MyCancerGenome: not present;CancerHotspot: yes;3DHotspot: no	0.49	NA
GENIE Cohort v16.1-public	GENIE-DUKE-P3278-S3879	P3278	Colorectal Cancer	Colon Adenocarcinoma	R377H	OncoKB: Likely Oncogenic, level NA, resistance NA;CIViC: NA;MyCancerGenome: not present;CancerHotspot: yes;3DHotspot: no	0.07	NA
GENIE Cohort v16.1-public	GENIE-VHIO-1372-001	1372	Prostate Cancer	Prostate Adenocarcinoma	R377H	OncoKB: Likely Oncogenic, level NA, resistance NA;CIViC: NA;MyCancerGenome: not present;CancerHotspot: yes;3DHotspot: no	0.2	NA
GENIE Cohort v16.1-public	GENIE-VHIO-1575-001	1575	Bladder Cancer	Bladder Urothelial Carcinoma	R377H	OncoKB: Likely Oncogenic, level NA, resistance NA;CIViC: NA;MyCancerGenome: not present;CancerHotspot: yes;3DHotspot: no	0.67	NA
GENIE Cohort v16.1-public	GENIE-DFCI-553434-5347341	553434	CNS Cancer	Meningioma	R377H	OncoKB: Likely Oncogenic, level NA, resistance NA;CIViC: NA;MyCancerGenome: not present;CancerHotspot: yes;3DHotspot: no	NA	NA
GENIE Cohort v16.1-public	GENIE-UCSF-515568-63862T	515568	CNS Cancer	Atypical Meningioma	R377H	OncoKB: Likely Oncogenic, level NA, resistance NA;CIViC: NA;MyCancerGenome: not present;CancerHotspot: yes;3DHotspot: no	0.81	NA
GENIE Cohort v16.1-public	GENIE-PROV-6a8bdb78f1-fb8dc8c81b	6a8bdb78f1	Non-Small Cell Lung Cancer	Lung Adenocarcinoma	R377H	OncoKB: Likely Oncogenic, level NA, resistance NA;CIViC: NA;MyCancerGenome: not present;CancerHotspot: yes;3DHotspot: no	0.12	NA
GENIE Cohort v16.1-public	GENIE-UCSF-783518-84691T	783518	CNS Cancer	Meningioma	R377H	OncoKB: Likely Oncogenic, level NA, resistance NA;CIViC: NA;MyCancerGenome: not present;CancerHotspot: yes;3DHotspot: no	0.23	NA
GENIE Cohort v16.1-public	GENIE-DUKE-P3709-S4326	P3709	Salivary Gland Cancer	Carcinoma ex Pleomorphic Adenoma	R377H	OncoKB: Likely Oncogenic, level NA, resistance NA;CIViC: NA;MyCancerGenome: not present;CancerHotspot: yes;3DHotspot: no	0.52	NA
GENIE Cohort v16.1-public	GENIE-DUKE-P3919-S4546	P3919	Prostate Cancer	Prostate Adenocarcinoma	R377H	OncoKB: Likely Oncogenic, level NA, resistance NA;CIViC: NA;MyCancerGenome: not present;CancerHotspot: yes;3DHotspot: no	0.01	NA
GENIE Cohort v16.1-public	GENIE-WAKE-F3133-01	F3133	Colorectal Cancer	Colon Adenocarcinoma	R377H	OncoKB: Likely Oncogenic, level NA, resistance NA;CIViC: NA;MyCancerGenome: not present;CancerHotspot: yes;3DHotspot: no	0.22	NA
GENIE Cohort v16.1-public	GENIE-GRCC-3ac3076a-metastasis-a	3ac3076a	Colorectal Cancer	Colorectal Adenocarcinoma	R377C	OncoKB: Likely Oncogenic, level NA, resistance NA;CIViC: NA;MyCancerGenome: not present;CancerHotspot: yes;3DHotspot: no	0.66	NA
GENIE Cohort v16.1-public	GENIE-JHU-01416-01788	1416	Colorectal Cancer	Colon Adenocarcinoma	R377C	OncoKB: Likely Oncogenic, level NA, resistance NA;CIViC: NA;MyCancerGenome: not present;CancerHotspot: yes;3DHotspot: no	0.44	NA
GENIE Cohort v16.1-public	GENIE-JHU-02764-03283	2764	Non-Small Cell Lung Cancer	Non-Small Cell Lung Cancer	R377C	OncoKB: Likely Oncogenic, level NA, resistance NA;CIViC: NA;MyCancerGenome: not present;CancerHotspot: yes;3DHotspot: no	0.3	NA
GENIE Cohort v16.1-public	GENIE-WAKE-C1459-01	C1459	Endometrial Cancer	Uterine Endometrioid Carcinoma	R377C	OncoKB: Likely Oncogenic, level NA, resistance NA;CIViC: NA;MyCancerGenome: not present;CancerHotspot: yes;3DHotspot: no	0.22	NA
GENIE Cohort v16.1-public	GENIE-JHU-06693-07661	6693	Colorectal Cancer	Rectal Adenocarcinoma	R377C	OncoKB: Likely Oncogenic, level NA, resistance NA;CIViC: NA;MyCancerGenome: not present;CancerHotspot: yes;3DHotspot: no	0.39	NA
GENIE Cohort v16.1-public	GENIE-DFCI-120670-1304392	120670	Cancer of Unknown Primary	Cancer of Unknown Primary	R377C	OncoKB: Likely Oncogenic, level NA, resistance NA;CIViC: NA;MyCancerGenome: not present;CancerHotspot: yes;3DHotspot: no	NA	NA
GENIE Cohort v16.1-public	GENIE-DFCI-237564-3306971	237564	Cancer of Unknown Primary	Poorly Differentiated Carcinoma, NOS	R377C	OncoKB: Likely Oncogenic, level NA, resistance NA;CIViC: NA;MyCancerGenome: not present;CancerHotspot: yes;3DHotspot: no	NA	NA
GENIE Cohort v16.1-public	GENIE-UCSF-11228-2726T	11228	Non-Small Cell Lung Cancer	Lung Adenocarcinoma	R377C	OncoKB: Likely Oncogenic, level NA, resistance NA;CIViC: NA;MyCancerGenome: not present;CancerHotspot: yes;3DHotspot: no	0.56	NA
GENIE Cohort v16.1-public	GENIE-UCSF-11625-8101T	11625	Glioma	Glioblastoma Multiforme	R377C	OncoKB: Likely Oncogenic, level NA, resistance NA;CIViC: NA;MyCancerGenome: not present;CancerHotspot: yes;3DHotspot: no	0.04	NA
GENIE Cohort v16.1-public	GENIE-DFCI-386592-4129293	386592	Embryonal Tumor	Embryonal Tumor	R377C	OncoKB: Likely Oncogenic, level NA, resistance NA;CIViC: NA;MyCancerGenome: not present;CancerHotspot: yes;3DHotspot: no	NA	NA
GENIE Cohort v16.1-public	GENIE-PROV-225eb1309c-0d38d04243	225eb1309c	Non-Small Cell Lung Cancer	Lung Adenocarcinoma	R377C	OncoKB: Likely Oncogenic, level NA, resistance NA;CIViC: NA;MyCancerGenome: not present;CancerHotspot: yes;3DHotspot: no	0.13	NA
GENIE Cohort v16.1-public	GENIE-PROV-1649f6fa0e-41d45dd726	1649f6fa0e	Non-Small Cell Lung Cancer	Lung Adenocarcinoma	R377C	OncoKB: Likely Oncogenic, level NA, resistance NA;CIViC: NA;MyCancerGenome: not present;CancerHotspot: yes;3DHotspot: no	0.14	NA
GENIE Cohort v16.1-public	GENIE-PROV-86abc87b00-b7a6ea45b4	86abc87b00	Non-Small Cell Lung Cancer	Lung Adenocarcinoma	R377C	OncoKB: Likely Oncogenic, level NA, resistance NA;CIViC: NA;MyCancerGenome: not present;CancerHotspot: yes;3DHotspot: no	0.15	NA
GENIE Cohort v16.1-public	GENIE-PROV-8709ef78ed-d929a5b8f1	8709ef78ed	Colorectal Cancer	Rectal Adenocarcinoma	R377C	OncoKB: Likely Oncogenic, level NA, resistance NA;CIViC: NA;MyCancerGenome: not present;CancerHotspot: yes;3DHotspot: no	0.15	NA
GENIE Cohort v16.1-public	GENIE-PROV-004a846ddd-ff921e82ac	004a846ddd	Colorectal Cancer	Colorectal Adenocarcinoma	R377C	OncoKB: Likely Oncogenic, level NA, resistance NA;CIViC: NA;MyCancerGenome: not present;CancerHotspot: yes;3DHotspot: no	0.29	NA
GENIE Cohort v16.1-public	GENIE-PROV-9e10bdd92e-08c8d658cb	9e10bdd92e	Colorectal Cancer	Colorectal Adenocarcinoma	R377C	OncoKB: Likely Oncogenic, level NA, resistance NA;CIViC: NA;MyCancerGenome: not present;CancerHotspot: yes;3DHotspot: no	0.29	NA
GENIE Cohort v16.1-public	GENIE-UCSF-15380-2028T	15380	Glioma	Oligodendroglioma	R377C	OncoKB: Likely Oncogenic, level NA, resistance NA;CIViC: NA;MyCancerGenome: not present;CancerHotspot: yes;3DHotspot: no	0.12	NA
GENIE Cohort v16.1-public	GENIE-PROV-b196e8eaf9-15940f7572	b196e8eaf9	Colorectal Cancer	Colon Adenocarcinoma	R377C	OncoKB: Likely Oncogenic, level NA, resistance NA;CIViC: NA;MyCancerGenome: not present;CancerHotspot: yes;3DHotspot: no	0.1	NA
GENIE Cohort v16.1-public	GENIE-UHN-OCT087839-ARC1	OCT087839	Esophagogastric Cancer	Adenocarcinoma of the Gastroesophageal Junction	R377C	OncoKB: Likely Oncogenic, level NA, resistance NA;CIViC: NA;MyCancerGenome: not present;CancerHotspot: yes;3DHotspot: no	0.24	NA
GENIE Cohort v16.1-public	GENIE-NKI-S2QL-A4T8	S2QL	Ovarian Cancer	Mucinous Borderline Ovarian Tumor	R377C	OncoKB: Likely Oncogenic, level NA, resistance NA;CIViC: NA;MyCancerGenome: not present;CancerHotspot: yes;3DHotspot: no	0.42	NA
GENIE Cohort v16.1-public	GENIE-UHN-OCT846727-ARC1	OCT846727	Colorectal Cancer	Colon Adenocarcinoma	R377C	OncoKB: Likely Oncogenic, level NA, resistance NA;CIViC: NA;MyCancerGenome: not present;CancerHotspot: yes;3DHotspot: no	0.13	NA
GENIE Cohort v16.1-public	GENIE-VHIO-1770-001	1770	Colorectal Cancer	Colon Adenocarcinoma	R377C	OncoKB: Likely Oncogenic, level NA, resistance NA;CIViC: NA;MyCancerGenome: not present;CancerHotspot: yes;3DHotspot: no	0.12	NA
GENIE Cohort v16.1-public	GENIE-DFCI-626937-6305672	626937	Colorectal Cancer	Colorectal Adenocarcinoma	R377C	OncoKB: Likely Oncogenic, level NA, resistance NA;CIViC: NA;MyCancerGenome: not present;CancerHotspot: yes;3DHotspot: no	NA	NA
GENIE Cohort v16.1-public	GENIE-UCSF-783137-21638T	783137	Colorectal Cancer	Colorectal Adenocarcinoma	R377C	OncoKB: Likely Oncogenic, level NA, resistance NA;CIViC: NA;MyCancerGenome: not present;CancerHotspot: yes;3DHotspot: no	0.38	NA
GENIE Cohort v16.1-public	GENIE-UCSF-783801-39389T	783801	Bladder Cancer	Upper Tract Urothelial Carcinoma	R377C	OncoKB: Likely Oncogenic, level NA, resistance NA;CIViC: NA;MyCancerGenome: not present;CancerHotspot: yes;3DHotspot: no	0.17	NA
GENIE Cohort v16.1-public	GENIE-VHIO-2165-001	2165	Colorectal Cancer	Colon Adenocarcinoma	R377C	OncoKB: Likely Oncogenic, level NA, resistance NA;CIViC: NA;MyCancerGenome: not present;CancerHotspot: yes;3DHotspot: no	0.22	NA
GENIE Cohort v16.1-public	GENIE-WAKE-F3578-01	F3578	Non-Small Cell Lung Cancer	Lung Adenocarcinoma	R377C	OncoKB: Likely Oncogenic, level NA, resistance NA;CIViC: NA;MyCancerGenome: not present;CancerHotspot: yes;3DHotspot: no	0.21	NA
GENIE Cohort v16.1-public	GENIE-PROV-97a6f3ee74-44d29fb2b0	97a6f3ee74	Non-Small Cell Lung Cancer	Lung Adenocarcinoma	R377L	OncoKB: Likely Oncogenic, level NA, resistance NA;CIViC: NA;MyCancerGenome: not present;CancerHotspot: yes;3DHotspot: no	0.16	NA
GENIE Cohort v16.1-public	GENIE-MDA-4414-11515	4414	Colorectal Cancer	Colorectal Adenocarcinoma	R374W	OncoKB: Likely Oncogenic, level NA, resistance NA;CIViC: NA;MyCancerGenome: not present;CancerHotspot: yes;3DHotspot: no	0.39	NA
GENIE Cohort v16.1-public	GENIE-GRCC-3e4825eb-sample-a	3e4825eb	Bone Cancer	Ewing Sarcoma	R374W	OncoKB: Likely Oncogenic, level NA, resistance NA;CIViC: NA;MyCancerGenome: not present;CancerHotspot: yes;3DHotspot: no	0.33	NA
GENIE Cohort v16.1-public	GENIE-JHU-04012-04684	4012	Colorectal Cancer	Colon Adenocarcinoma	R374W	OncoKB: Likely Oncogenic, level NA, resistance NA;CIViC: NA;MyCancerGenome: not present;CancerHotspot: yes;3DHotspot: no	0.04	NA
GENIE Cohort v16.1-public	GENIE-PROV-4c5d55e253-9ab8fa08f9	4c5d55e253	Colorectal Cancer	Colorectal Adenocarcinoma	R374W	OncoKB: Likely Oncogenic, level NA, resistance NA;CIViC: NA;MyCancerGenome: not present;CancerHotspot: yes;3DHotspot: no	0.11	NA
GENIE Cohort v16.1-public	GENIE-UCSF-619720-70975T	619720	Colorectal Cancer	Colorectal Adenocarcinoma	R374W	OncoKB: Likely Oncogenic, level NA, resistance NA;CIViC: NA;MyCancerGenome: not present;CancerHotspot: yes;3DHotspot: no	0.38	NA
GENIE Cohort v16.1-public	GENIE-UCSF-783862-81151T	783862	CNS Cancer	Meningioma	R374W	OncoKB: Likely Oncogenic, level NA, resistance NA;CIViC: NA;MyCancerGenome: not present;CancerHotspot: yes;3DHotspot: no	0.19	NA
GENIE Cohort v16.1-public	GENIE-DUKE-P4059-S4689	P4059	Cervical Cancer	Cervical Squamous Cell Carcinoma	R374W	OncoKB: Likely Oncogenic, level NA, resistance NA;CIViC: NA;MyCancerGenome: not present;CancerHotspot: yes;3DHotspot: no	0.35	NA
GENIE Cohort v16.1-public	GENIE-MDA-8103-18366	8103	Colorectal Cancer	Colorectal Adenocarcinoma	R374L	OncoKB: Likely Oncogenic, level NA, resistance NA;CIViC: NA;MyCancerGenome: not present;CancerHotspot: yes;3DHotspot: no	0.2	NA
GENIE Cohort v16.1-public	GENIE-DFCI-024222-36022	24222	Non-Small Cell Lung Cancer	Lung Adenocarcinoma	R374P	OncoKB: Likely Oncogenic, level NA, resistance NA;CIViC: NA;MyCancerGenome: not present;CancerHotspot: yes;3DHotspot: no	NA	NA
GENIE Cohort v16.1-public	GENIE-PROV-80f21bed8e-744e3287b3	80f21bed8e	Bladder Cancer	Bladder Urothelial Carcinoma	R374P	OncoKB: Likely Oncogenic, level NA, resistance NA;CIViC: NA;MyCancerGenome: not present;CancerHotspot: yes;3DHotspot: no	0.75	NA
GENIE Cohort v16.1-public	GENIE-JHU-04551-05311	4551	Non-Small Cell Lung Cancer	Lung Adenocarcinoma	R377G	OncoKB: Likely Oncogenic, level NA, resistance NA;CIViC: NA;MyCancerGenome: not present;CancerHotspot: yes;3DHotspot: no	0.06	NA
GENIE Cohort v16.1-public	GENIE-PROV-8bd5d5e9-TST170-V1	8bd5d5e9	Non-Small Cell Lung Cancer	Non-Small Cell Lung Cancer	R377G	OncoKB: Likely Oncogenic, level NA, resistance NA;CIViC: NA;MyCancerGenome: not present;CancerHotspot: yes;3DHotspot: no	0.23	NA
GENIE Cohort v16.1-public	GENIE-VHIO-2253-001	2253	Salivary Gland Cancer	Adenoid Cystic Carcinoma	R374G	OncoKB: Likely Oncogenic, level NA, resistance NA;CIViC: NA;MyCancerGenome: not present;CancerHotspot: yes;3DHotspot: no	0.3	NA
GENIE Cohort v16.1-public	GENIE-DFCI-005787-1446	5787	Breast Cancer	Invasive Breast Carcinoma	R366H	OncoKB: Likely Oncogenic, level NA, resistance NA;CIViC: NA;MyCancerGenome: not present;CancerHotspot: no;3DHotspot: no	NA	NA
GENIE Cohort v16.1-public	GENIE-DFCI-281205-3824580	281205	Breast Cancer	Breast Invasive Ductal Carcinoma	R366H	OncoKB: Likely Oncogenic, level NA, resistance NA;CIViC: NA;MyCancerGenome: not present;CancerHotspot: no;3DHotspot: no	NA	NA
GENIE Cohort v16.1-public	GENIE-PROV-7d78dcec11-dc06cc4109	7d78dcec11	Esophagogastric Cancer	Stomach Adenocarcinoma	R366H	OncoKB: Likely Oncogenic, level NA, resistance NA;CIViC: NA;MyCancerGenome: not present;CancerHotspot: no;3DHotspot: no	0.23	NA
GENIE Cohort v16.1-public	GENIE-DFCI-007342-7811	7342	Colorectal Cancer	Colon Adenocarcinoma	R366C	OncoKB: Likely Oncogenic, level NA, resistance NA;CIViC: NA;MyCancerGenome: not present;CancerHotspot: no;3DHotspot: no	NA	NA
GENIE Cohort v16.1-public	GENIE-DFCI-174118-1672175	174118	Glioma	High-Grade Glioma, NOS	R366C	OncoKB: Likely Oncogenic, level NA, resistance NA;CIViC: NA;MyCancerGenome: not present;CancerHotspot: no;3DHotspot: no	NA	NA
GENIE Cohort v16.1-public	GENIE-DFCI-237198-3308550	237198	Cancer of Unknown Primary	Adenocarcinoma, NOS	R366C	OncoKB: Likely Oncogenic, level NA, resistance NA;CIViC: NA;MyCancerGenome: not present;CancerHotspot: no;3DHotspot: no	NA	NA
GENIE Cohort v16.1-public	GENIE-DFCI-380467-4098171	380467	Ovarian Cancer	Clear Cell Ovarian Cancer	R366C	OncoKB: Likely Oncogenic, level NA, resistance NA;CIViC: NA;MyCancerGenome: not present;CancerHotspot: no;3DHotspot: no	NA	NA
GENIE Cohort v16.1-public	GENIE-PROV-8877d15dd7-a6cfcdb862	8877d15dd7	Esophagogastric Cancer	Esophageal Squamous Cell Carcinoma	R366C	OncoKB: Likely Oncogenic, level NA, resistance NA;CIViC: NA;MyCancerGenome: not present;CancerHotspot: no;3DHotspot: no	0.21	NA
GENIE Cohort v16.1-public	GENIE-PROV-144bb7e085-b9009f7729	144bb7e085	Melanoma	Melanoma	R366C	OncoKB: Likely Oncogenic, level NA, resistance NA;CIViC: NA;MyCancerGenome: not present;CancerHotspot: no;3DHotspot: no	0.3	NA
GENIE Cohort v16.1-public	GENIE-DFCI-010037-7972	10037	Bladder Cancer	Bladder Urothelial Carcinoma	K363N	OncoKB: Likely Oncogenic, level NA, resistance NA;CIViC: NA;MyCancerGenome: not present;CancerHotspot: no;3DHotspot: no	NA	NA
GENIE Cohort v16.1-public	GENIE-UCSF-338521-87861T	338521	Melanoma	Melanoma	R366P	OncoKB: Likely Oncogenic, level NA, resistance NA;CIViC: NA;MyCancerGenome: not present;CancerHotspot: no;3DHotspot: no	0.14	NA
GENIE Cohort v16.1-public	GENIE-VICC-665767-unk-1	665767	Breast Cancer	Breast Mixed Ductal and Lobular Carcinoma	S111C	OncoKB: Unknown, level NA, resistance NA;CIViC: NA;MyCancerGenome: not present;CancerHotspot: no;3DHotspot: no	0.16	NA
GENIE Cohort v16.1-public	GENIE-DFCI-006763-5579485	6763	Melanoma	Melanoma	R341W	OncoKB: Unknown, level NA, resistance NA;CIViC: NA;MyCancerGenome: not present;CancerHotspot: no;3DHotspot: no	NA	NA
GENIE Cohort v16.1-public	GENIE-UCSF-14153-2604T	14153	Glioma	Glioblastoma Multiforme	T82M	OncoKB: Unknown, level NA, resistance NA;CIViC: NA;MyCancerGenome: not present;CancerHotspot: no;3DHotspot: no	0.09	NA
GENIE Cohort v16.1-public	GENIE-DFCI-026582-88548	26582	Colorectal Cancer	Colon Adenocarcinoma	R190Q	OncoKB: Unknown, level NA, resistance NA;CIViC: NA;MyCancerGenome: not present;CancerHotspot: no;3DHotspot: no	NA	NA
GENIE Cohort v16.1-public	GENIE-DUKE-P356-S359	P356	Small Bowel Cancer	Small Intestinal Carcinoma	R190Q	OncoKB: Unknown, level NA, resistance NA;CIViC: NA;MyCancerGenome: not present;CancerHotspot: no;3DHotspot: no	0.07	NA
GENIE Cohort v16.1-public	GENIE-DUKE-P4060-S4690	P4060	Pancreatic Cancer	Pancreatic Adenocarcinoma	R190Q	OncoKB: Unknown, level NA, resistance NA;CIViC: NA;MyCancerGenome: not present;CancerHotspot: no;3DHotspot: no	0.06	NA
GENIE Cohort v16.1-public	GENIE-PROV-e4ce11ee3f-5c06ed5132	e4ce11ee3f	Cancer of Unknown Primary	Squamous Cell Carcinoma, NOS	E184K	OncoKB: Unknown, level NA, resistance NA;CIViC: NA;MyCancerGenome: not present;CancerHotspot: no;3DHotspot: no	0.13	NA
GENIE Cohort v16.1-public	GENIE-PROV-5e97567ddb-55aff3da50	5e97567ddb	Colorectal Cancer	Colorectal Adenocarcinoma	E184K	OncoKB: Unknown, level NA, resistance NA;CIViC: NA;MyCancerGenome: not present;CancerHotspot: no;3DHotspot: no	0.49	NA
GENIE Cohort v16.1-public	GENIE-DFCI-001082-9393	1082	Gastrointestinal Stromal Tumor	Gastrointestinal Stromal Tumor	T250M	OncoKB: Unknown, level NA, resistance NA;CIViC: NA;MyCancerGenome: not present;CancerHotspot: no;3DHotspot: no	NA	NA
GENIE Cohort v16.1-public	GENIE-DFCI-088936-350569	88936	Esophagogastric Cancer	Adenocarcinoma of the Gastroesophageal Junction	T250M	OncoKB: Unknown, level NA, resistance NA;CIViC: NA;MyCancerGenome: not present;CancerHotspot: no;3DHotspot: no	NA	NA
GENIE Cohort v16.1-public	GENIE-PROV-4838065007-90ec2a1ca6	4838065007	Melanoma	Melanoma	P133L	OncoKB: Unknown, level NA, resistance NA;CIViC: NA;MyCancerGenome: not present;CancerHotspot: no;3DHotspot: no	0.19	NA
GENIE Cohort v16.1-public	GENIE-DFCI-581554-5583540	581554	Head and Neck Cancer	Head and Neck Squamous Cell Carcinoma	D169H	OncoKB: Unknown, level NA, resistance NA;CIViC: NA;MyCancerGenome: not present;CancerHotspot: no;3DHotspot: no	NA	NA
GENIE Cohort v16.1-public	GENIE-DFCI-007713-5952	7713	Non-Small Cell Lung Cancer	Lung Squamous Cell Carcinoma	E98K	OncoKB: Unknown, level NA, resistance NA;CIViC: NA;MyCancerGenome: not present;CancerHotspot: no;3DHotspot: no	NA	NA
GENIE Cohort v16.1-public	GENIE-DUKE-P771-S781	P771	Non-Small Cell Lung Cancer	Lung Adenocarcinoma	E98K	OncoKB: Unknown, level NA, resistance NA;CIViC: NA;MyCancerGenome: not present;CancerHotspot: no;3DHotspot: no	0.26	NA
GENIE Cohort v16.1-public	GENIE-DFCI-053262-173717	53262	Melanoma	Melanoma	P165L	OncoKB: Unknown, level NA, resistance NA;CIViC: NA;MyCancerGenome: not present;CancerHotspot: no;3DHotspot: no	NA	NA
GENIE Cohort v16.1-public	GENIE-DFCI-053157-173763	53157	Head and Neck Cancer	Head and Neck Squamous Cell Carcinoma	P165L	OncoKB: Unknown, level NA, resistance NA;CIViC: NA;MyCancerGenome: not present;CancerHotspot: no;3DHotspot: no	NA	NA
GENIE Cohort v16.1-public	GENIE-PROV-7f7c24e8f7-c02ca01b5b	7f7c24e8f7	Melanoma	Melanoma	P165L	OncoKB: Unknown, level NA, resistance NA;CIViC: NA;MyCancerGenome: not present;CancerHotspot: no;3DHotspot: no	0.29	NA
GENIE Cohort v16.1-public	GENIE-DFCI-582079-5191207	582079	Melanoma	Cutaneous Melanoma	P165L	OncoKB: Unknown, level NA, resistance NA;CIViC: NA;MyCancerGenome: not present;CancerHotspot: no;3DHotspot: no	NA	NA
GENIE Cohort v16.1-public	GENIE-DFCI-032686-48549	32686	Bladder Cancer	Urethral Adenocarcinoma	R370S	OncoKB: Unknown, level NA, resistance NA;CIViC: NA;MyCancerGenome: not present;CancerHotspot: no;3DHotspot: no	NA	NA
GENIE Cohort v16.1-public	GENIE-PROV-76154079aa-f8fa82bbe2	76154079aa	Non-Small Cell Lung Cancer	Lung Adenocarcinoma	R370S	OncoKB: Unknown, level NA, resistance NA;CIViC: NA;MyCancerGenome: not present;CancerHotspot: no;3DHotspot: no	0.15	NA
GENIE Cohort v16.1-public	GENIE-VICC-397091-unk-1	397091	Colorectal Cancer	Colon Adenocarcinoma	R190W	OncoKB: Unknown, level NA, resistance NA;CIViC: NA;MyCancerGenome: not present;CancerHotspot: no;3DHotspot: no	0.2	NA
GENIE Cohort v16.1-public	GENIE-DFCI-008706-7869	8706	Soft Tissue Sarcoma	Sarcoma, NOS	R190W	OncoKB: Unknown, level NA, resistance NA;CIViC: NA;MyCancerGenome: not present;CancerHotspot: no;3DHotspot: no	NA	NA
GENIE Cohort v16.1-public	GENIE-JHU-01545-08284	1545	NA	Mixed Cancer Types	R190W	OncoKB: Unknown, level NA, resistance NA;CIViC: NA;MyCancerGenome: not present;CancerHotspot: no;3DHotspot: no	0.07	NA
GENIE Cohort v16.1-public	GENIE-DFCI-238042-3170337	238042	Colorectal Cancer	Colon Adenocarcinoma	R190W	OncoKB: Unknown, level NA, resistance NA;CIViC: NA;MyCancerGenome: not present;CancerHotspot: no;3DHotspot: no	NA	NA
GENIE Cohort v16.1-public	GENIE-DFCI-391500-4350761	391500	Colorectal Cancer	Colon Adenocarcinoma	R190W	OncoKB: Unknown, level NA, resistance NA;CIViC: NA;MyCancerGenome: not present;CancerHotspot: no;3DHotspot: no	NA	NA
GENIE Cohort v16.1-public	GENIE-PROV-660ef866e5-ffcdfc36a0	660ef866e5	Breast Cancer	Breast Invasive Carcinoma, NOS	R190W	OncoKB: Unknown, level NA, resistance NA;CIViC: NA;MyCancerGenome: not present;CancerHotspot: no;3DHotspot: no	0.53	NA
GENIE Cohort v16.1-public	GENIE-PROV-4a3208d609-4827406046	4a3208d609	Colorectal Cancer	Colorectal Adenocarcinoma	R190W	OncoKB: Unknown, level NA, resistance NA;CIViC: NA;MyCancerGenome: not present;CancerHotspot: no;3DHotspot: no	0.13	NA
GENIE Cohort v16.1-public	GENIE-JHU-07607-08643	7607	Melanoma	Melanoma	R190W	OncoKB: Unknown, level NA, resistance NA;CIViC: NA;MyCancerGenome: not present;CancerHotspot: no;3DHotspot: no	0.17	NA
GENIE Cohort v16.1-public	GENIE-UCSF-633211-22359T	633211	Ovarian Cancer	High-Grade Serous Ovarian Cancer	R190W	OncoKB: Unknown, level NA, resistance NA;CIViC: NA;MyCancerGenome: not present;CancerHotspot: no;3DHotspot: no	0.1	NA
GENIE Cohort v16.1-public	GENIE-DFCI-168004-1615425	168004	Non-Small Cell Lung Cancer	Lung Squamous Cell Carcinoma	T232M	OncoKB: Unknown, level NA, resistance NA;CIViC: NA;MyCancerGenome: not present;CancerHotspot: no;3DHotspot: no	NA	NA
GENIE Cohort v16.1-public	GENIE-PROV-acc2385e82-d82d130ad3	acc2385e82	Colorectal Cancer	Colorectal Adenocarcinoma	T232M	OncoKB: Unknown, level NA, resistance NA;CIViC: NA;MyCancerGenome: not present;CancerHotspot: no;3DHotspot: no	0.39	NA
GENIE Cohort v16.1-public	GENIE-PROV-63a35fc505-d28abb0471	63a35fc505	Endometrial Cancer	Endometrial Carcinoma	T232M	OncoKB: Unknown, level NA, resistance NA;CIViC: NA;MyCancerGenome: not present;CancerHotspot: no;3DHotspot: no	0.12	NA
GENIE Cohort v16.1-public	GENIE-PROV-f0b1593ee5-beafd6868b	f0b1593ee5	Renal Cell Carcinoma	Renal Clear Cell Carcinoma	T232M	OncoKB: Unknown, level NA, resistance NA;CIViC: NA;MyCancerGenome: not present;CancerHotspot: no;3DHotspot: no	0.08	NA
GENIE Cohort v16.1-public	GENIE-DUKE-P4041-S4671	P4041	Hepatobiliary Cancer	Intrahepatic Cholangiocarcinoma	T232M	OncoKB: Unknown, level NA, resistance NA;CIViC: NA;MyCancerGenome: not present;CancerHotspot: no;3DHotspot: no	0.32	NA
GENIE Cohort v16.1-public	GENIE-JHU-00550-00105	550	Non-Small Cell Lung Cancer	Lung Adenocarcinoma	R158Q	OncoKB: Unknown, level NA, resistance NA;CIViC: NA;MyCancerGenome: not present;CancerHotspot: no;3DHotspot: no	0.17	NA
GENIE Cohort v16.1-public	GENIE-JHU-04912-05718	4912	Bone Cancer	Osteosarcoma	R158Q	OncoKB: Unknown, level NA, resistance NA;CIViC: NA;MyCancerGenome: not present;CancerHotspot: no;3DHotspot: no	0.03	NA
GENIE Cohort v16.1-public	GENIE-PROV-b6f92e4145-86f3b41761	b6f92e4145	Colorectal Cancer	Colon Adenocarcinoma	R158Q	OncoKB: Unknown, level NA, resistance NA;CIViC: NA;MyCancerGenome: not present;CancerHotspot: no;3DHotspot: no	0.32	NA
GENIE Cohort v16.1-public	GENIE-JHU-00109-00332	109	Colorectal Cancer	Colorectal Adenocarcinoma	R162I	OncoKB: Unknown, level NA, resistance NA;CIViC: NA;MyCancerGenome: not present;CancerHotspot: no;3DHotspot: no	0.35	NA
GENIE Cohort v16.1-public	GENIE-DFCI-001037-10526	1037	Bladder Cancer	Upper Tract Urothelial Carcinoma	R162I	OncoKB: Unknown, level NA, resistance NA;CIViC: NA;MyCancerGenome: not present;CancerHotspot: no;3DHotspot: no	NA	NA
GENIE Cohort v16.1-public	GENIE-JHU-00110-00331	110	Non-Small Cell Lung Cancer	Lung Adenocarcinoma	R162I	OncoKB: Unknown, level NA, resistance NA;CIViC: NA;MyCancerGenome: not present;CancerHotspot: no;3DHotspot: no	0.18	NA
GENIE Cohort v16.1-public	GENIE-PROV-4d177f4ea4-93b6e3d1a7	4d177f4ea4	Colorectal Cancer	Colorectal Adenocarcinoma	R162I	OncoKB: Unknown, level NA, resistance NA;CIViC: NA;MyCancerGenome: not present;CancerHotspot: no;3DHotspot: no	0.11	NA
GENIE Cohort v16.1-public	GENIE-DFCI-618333-6177324	618333	Endometrial Cancer	Uterine Endometrioid Carcinoma	R162I	OncoKB: Unknown, level NA, resistance NA;CIViC: NA;MyCancerGenome: not present;CancerHotspot: no;3DHotspot: no	NA	NA
GENIE Cohort v16.1-public	GENIE-JHU-00529-00089	529	Non-Small Cell Lung Cancer	Non-Small Cell Lung Cancer	E58K	OncoKB: Unknown, level NA, resistance NA;CIViC: NA;MyCancerGenome: not present;CancerHotspot: no;3DHotspot: no	0.21	NA
GENIE Cohort v16.1-public	GENIE-JHU-07957-09017	7957	Colorectal Cancer	Rectal Adenocarcinoma	E58K	OncoKB: Unknown, level NA, resistance NA;CIViC: NA;MyCancerGenome: not present;CancerHotspot: no;3DHotspot: no	0.07	NA
GENIE Cohort v16.1-public	GENIE-DFCI-008878-7812	8878	Non-Small Cell Lung Cancer	Lung Adenocarcinoma	R40Q	OncoKB: Unknown, level NA, resistance NA;CIViC: NA;MyCancerGenome: not present;CancerHotspot: no;3DHotspot: no	NA	NA
GENIE Cohort v16.1-public	GENIE-DFCI-006130-2513	6130	Soft Tissue Sarcoma	Leiomyosarcoma	R40Q	OncoKB: Unknown, level NA, resistance NA;CIViC: NA;MyCancerGenome: not present;CancerHotspot: no;3DHotspot: no	NA	NA
GENIE Cohort v16.1-public	GENIE-JHU-00638-00714	638	Melanoma	Melanoma	R40Q	OncoKB: Unknown, level NA, resistance NA;CIViC: NA;MyCancerGenome: not present;CancerHotspot: no;3DHotspot: no	0.42	NA
GENIE Cohort v16.1-public	GENIE-JHU-00815-00945	815	Colorectal Cancer	Colorectal Adenocarcinoma	R40Q	OncoKB: Unknown, level NA, resistance NA;CIViC: NA;MyCancerGenome: not present;CancerHotspot: no;3DHotspot: no	0.34	NA
GENIE Cohort v16.1-public	GENIE-DFCI-089242-350474	89242	Colorectal Cancer	Colon Adenocarcinoma	R40Q	OncoKB: Unknown, level NA, resistance NA;CIViC: NA;MyCancerGenome: not present;CancerHotspot: no;3DHotspot: no	NA	NA
GENIE Cohort v16.1-public	GENIE-DFCI-138242-1358751	138242	Mature B-Cell Neoplasms	Mantle Cell Lymphoma	R40Q	OncoKB: Unknown, level NA, resistance NA;CIViC: NA;MyCancerGenome: not present;CancerHotspot: no;3DHotspot: no	NA	NA
GENIE Cohort v16.1-public	GENIE-YALE-TPL614-1	TPL614	Colorectal Cancer	Rectal Adenocarcinoma	R40Q	OncoKB: Unknown, level NA, resistance NA;CIViC: NA;MyCancerGenome: not present;CancerHotspot: no;3DHotspot: no	0.31	NA
GENIE Cohort v16.1-public	GENIE-PROV-72d5ceb770-82e32402cf	72d5ceb770	Cancer of Unknown Primary	Squamous Cell Carcinoma, NOS	R40Q	OncoKB: Unknown, level NA, resistance NA;CIViC: NA;MyCancerGenome: not present;CancerHotspot: no;3DHotspot: no	0.28	NA
GENIE Cohort v16.1-public	GENIE-WAKE-F2915-01	F2915	Colorectal Cancer	Colon Adenocarcinoma	R40Q	OncoKB: Unknown, level NA, resistance NA;CIViC: NA;MyCancerGenome: not present;CancerHotspot: no;3DHotspot: no	0.08	NA
GENIE Cohort v16.1-public	GENIE-WAKE-F2994-01	F2994	Colorectal Cancer	Colon Adenocarcinoma	R40Q	OncoKB: Unknown, level NA, resistance NA;CIViC: NA;MyCancerGenome: not present;CancerHotspot: no;3DHotspot: no	0.08	NA
GENIE Cohort v16.1-public	GENIE-NKI-10WH-U7E3	10WH	Non-Small Cell Lung Cancer	Lung Adenocarcinoma	R40Q	OncoKB: Unknown, level NA, resistance NA;CIViC: NA;MyCancerGenome: not present;CancerHotspot: no;3DHotspot: no	0.15	NA
GENIE Cohort v16.1-public	GENIE-DFCI-618764-5724596	618764	Endometrial Cancer	Uterine Dedifferentiated Carcinoma	R40Q	OncoKB: Unknown, level NA, resistance NA;CIViC: NA;MyCancerGenome: not present;CancerHotspot: no;3DHotspot: no	NA	NA
GENIE Cohort v16.1-public	GENIE-JHU-00761-00873	761	Non-Small Cell Lung Cancer	Lung Adenocarcinoma	R162T	OncoKB: Unknown, level NA, resistance NA;CIViC: NA;MyCancerGenome: not present;CancerHotspot: no;3DHotspot: no	0.09	NA
GENIE Cohort v16.1-public	GENIE-DFCI-078832-265395	78832	Breast Cancer	Breast Invasive Ductal Carcinoma	R162T	OncoKB: Unknown, level NA, resistance NA;CIViC: NA;MyCancerGenome: not present;CancerHotspot: no;3DHotspot: no	NA	NA
GENIE Cohort v16.1-public	GENIE-GRCC-29b83ba3-metastasis-a	29b83ba3	Non-Small Cell Lung Cancer	Lung Adenocarcinoma	T72K	OncoKB: Unknown, level NA, resistance NA;CIViC: NA;MyCancerGenome: not present;CancerHotspot: no;3DHotspot: no	0.09	NA
GENIE Cohort v16.1-public	GENIE-GRCC-9a9bbced-metastasis-a	9a9bbced	Non-Small Cell Lung Cancer	Lung Adenocarcinoma	T72K	OncoKB: Unknown, level NA, resistance NA;CIViC: NA;MyCancerGenome: not present;CancerHotspot: no;3DHotspot: no	0.06	NA
GENIE Cohort v16.1-public	GENIE-DFCI-000129-151	129	Glioma	Oligoastrocytoma	T310I	OncoKB: Unknown, level NA, resistance NA;CIViC: NA;MyCancerGenome: not present;CancerHotspot: no;3DHotspot: no	NA	NA
GENIE Cohort v16.1-public	GENIE-DFCI-000797-635	797	Non-Small Cell Lung Cancer	Lung Squamous Cell Carcinoma	D192N	OncoKB: Unknown, level NA, resistance NA;CIViC: NA;MyCancerGenome: not present;CancerHotspot: no;3DHotspot: no	NA	NA
GENIE Cohort v16.1-public	GENIE-DFCI-000898-3439	898	Ovarian Cancer	High-Grade Serous Ovarian Cancer	V57M	OncoKB: Unknown, level NA, resistance NA;CIViC: NA;MyCancerGenome: not present;CancerHotspot: no;3DHotspot: no	NA	NA
GENIE Cohort v16.1-public	GENIE-DFCI-003677-3170357	3677	Non-Small Cell Lung Cancer	Lung Adenocarcinoma	E31K	OncoKB: Unknown, level NA, resistance NA;CIViC: NA;MyCancerGenome: not present;CancerHotspot: no;3DHotspot: no	NA	NA
GENIE Cohort v16.1-public	GENIE-DFCI-000968-1363	968	Head and Neck Cancer	Oropharynx Squamous Cell Carcinoma	E31K	OncoKB: Unknown, level NA, resistance NA;CIViC: NA;MyCancerGenome: not present;CancerHotspot: no;3DHotspot: no	NA	NA
GENIE Cohort v16.1-public	GENIE-DFCI-001477-6556	1477	Non-Small Cell Lung Cancer	Lung Adenocarcinoma	S138C	OncoKB: Unknown, level NA, resistance NA;CIViC: NA;MyCancerGenome: not present;CancerHotspot: no;3DHotspot: no	NA	NA
GENIE Cohort v16.1-public	GENIE-DFCI-001761-2618	1761	Cervical Cancer	Endocervical Adenocarcinoma	R201Q	OncoKB: Unknown, level NA, resistance NA;CIViC: NA;MyCancerGenome: not present;CancerHotspot: no;3DHotspot: no	NA	NA
GENIE Cohort v16.1-public	GENIE-DFCI-003961-550	3961	Colorectal Cancer	Colon Adenocarcinoma	R201Q	OncoKB: Unknown, level NA, resistance NA;CIViC: NA;MyCancerGenome: not present;CancerHotspot: no;3DHotspot: no	NA	NA
GENIE Cohort v16.1-public	GENIE-DFCI-036757-74705	36757	Glioma	Glioblastoma	R201Q	OncoKB: Unknown, level NA, resistance NA;CIViC: NA;MyCancerGenome: not present;CancerHotspot: no;3DHotspot: no	NA	NA
GENIE Cohort v16.1-public	GENIE-JHU-04799-05592	4799	Non-Small Cell Lung Cancer	Lung Squamous Cell Carcinoma	R201Q	OncoKB: Unknown, level NA, resistance NA;CIViC: NA;MyCancerGenome: not present;CancerHotspot: no;3DHotspot: no	0.5	NA
GENIE Cohort v16.1-public	GENIE-DFCI-002299-7025	2299	Skin Cancer, Non-Melanoma	Cutaneous Squamous Cell Carcinoma	S274F	OncoKB: Unknown, level NA, resistance NA;CIViC: NA;MyCancerGenome: not present;CancerHotspot: no;3DHotspot: no	NA	NA
GENIE Cohort v16.1-public	GENIE-DFCI-001834-9821	1834	Anal Cancer	Anal Squamous Cell Carcinoma	S274F	OncoKB: Unknown, level NA, resistance NA;CIViC: NA;MyCancerGenome: not present;CancerHotspot: no;3DHotspot: no	NA	NA
GENIE Cohort v16.1-public	GENIE-DFCI-002436-6027	2436	Anal Cancer	Anal Squamous Cell Carcinoma	E246K	OncoKB: Unknown, level NA, resistance NA;CIViC: NA;MyCancerGenome: not present;CancerHotspot: no;3DHotspot: no	NA	NA
GENIE Cohort v16.1-public	GENIE-DFCI-002653-5433	2653	Endometrial Cancer	Uterine Endometrioid Carcinoma	P235S	OncoKB: Unknown, level NA, resistance NA;CIViC: NA;MyCancerGenome: not present;CancerHotspot: no;3DHotspot: no	NA	NA
GENIE Cohort v16.1-public	GENIE-DFCI-002796-5625	2796	Non-Small Cell Lung Cancer	Lung Adenocarcinoma	I189V	OncoKB: Unknown, level NA, resistance NA;CIViC: NA;MyCancerGenome: not present;CancerHotspot: no;3DHotspot: no	NA	NA
GENIE Cohort v16.1-public	GENIE-DFCI-003309-5162	3309	Non-Small Cell Lung Cancer	Lung Squamous Cell Carcinoma	E255Q	OncoKB: Unknown, level NA, resistance NA;CIViC: NA;MyCancerGenome: not present;CancerHotspot: no;3DHotspot: no	NA	NA
GENIE Cohort v16.1-public	GENIE-PROV-cef6078819-16911833d6	cef6078819	Bladder Cancer	Sarcomatoid Carcinoma of the Urinary Bladder	E255Q	OncoKB: Unknown, level NA, resistance NA;CIViC: NA;MyCancerGenome: not present;CancerHotspot: no;3DHotspot: no	0.32	NA
GENIE Cohort v16.1-public	GENIE-DFCI-004192-651	4192	Ovarian Cancer	Endometrioid Ovarian Cancer	S111P	OncoKB: Unknown, level NA, resistance NA;CIViC: NA;MyCancerGenome: not present;CancerHotspot: no;3DHotspot: no	NA	NA
GENIE Cohort v16.1-public	GENIE-DFCI-004606-1577	4606	Colorectal Cancer	Mucinous Adenocarcinoma of the Colon and Rectum	R370M	OncoKB: Unknown, level NA, resistance NA;CIViC: NA;MyCancerGenome: not present;CancerHotspot: no;3DHotspot: no	NA	NA
GENIE Cohort v16.1-public	GENIE-DFCI-006778-2878	6778	Colorectal Cancer	Colon Adenocarcinoma	L142S	OncoKB: Unknown, level NA, resistance NA;CIViC: NA;MyCancerGenome: not present;CancerHotspot: no;3DHotspot: no	NA	NA
GENIE Cohort v16.1-public	GENIE-JHU-04033-04708	4033	Non-Small Cell Lung Cancer	Lung Adenocarcinoma	V187I	OncoKB: Unknown, level NA, resistance NA;CIViC: NA;MyCancerGenome: not present;CancerHotspot: no;3DHotspot: no	0.03	NA
GENIE Cohort v16.1-public	GENIE-DFCI-007996-6289	7996	Thymic Tumor	Thymic Carcinoma	F10L	OncoKB: Unknown, level NA, resistance NA;CIViC: NA;MyCancerGenome: not present;CancerHotspot: no;3DHotspot: no	NA	NA
GENIE Cohort v16.1-public	GENIE-DFCI-443057-4652378	443057	Non-Small Cell Lung Cancer	Lung Adenocarcinoma	F10L	OncoKB: Unknown, level NA, resistance NA;CIViC: NA;MyCancerGenome: not present;CancerHotspot: no;3DHotspot: no	NA	NA
GENIE Cohort v16.1-public	GENIE-DFCI-516073-4926896	516073	Endometrial Cancer	Uterine Mucinous Carcinoma	F10L	OncoKB: Unknown, level NA, resistance NA;CIViC: NA;MyCancerGenome: not present;CancerHotspot: no;3DHotspot: no	NA	NA
GENIE Cohort v16.1-public	GENIE-DFCI-008285-4978	8285	Head and Neck Cancer	Oral Cavity Squamous Cell Carcinoma	V32L	OncoKB: Unknown, level NA, resistance NA;CIViC: NA;MyCancerGenome: not present;CancerHotspot: no;3DHotspot: no	NA	NA
GENIE Cohort v16.1-public	GENIE-DFCI-008354-5831	8354	Cancer of Unknown Primary	Cancer of Unknown Primary	S299L	OncoKB: Unknown, level NA, resistance NA;CIViC: NA;MyCancerGenome: not present;CancerHotspot: no;3DHotspot: no	NA	NA
GENIE Cohort v16.1-public	GENIE-UCSF-784207-11569T	784207	Non-Small Cell Lung Cancer	Non-Small Cell Lung Cancer	S299L	OncoKB: Unknown, level NA, resistance NA;CIViC: NA;MyCancerGenome: not present;CancerHotspot: no;3DHotspot: no	0.51	NA
GENIE Cohort v16.1-public	GENIE-DFCI-008519-5771	8519	Endometrial Cancer	Uterine Endometrioid Carcinoma	K16T	OncoKB: Unknown, level NA, resistance NA;CIViC: NA;MyCancerGenome: not present;CancerHotspot: no;3DHotspot: no	NA	NA
GENIE Cohort v16.1-public	GENIE-DFCI-009269-6519	9269	Non-Small Cell Lung Cancer	Lung Adenocarcinoma	A238T	OncoKB: Unknown, level NA, resistance NA;CIViC: NA;MyCancerGenome: not present;CancerHotspot: no;3DHotspot: no	NA	NA
GENIE Cohort v16.1-public	GENIE-DFCI-009216-6652	9216	Glioma	Glioblastoma	A238T	OncoKB: Unknown, level NA, resistance NA;CIViC: NA;MyCancerGenome: not present;CancerHotspot: no;3DHotspot: no	NA	NA
GENIE Cohort v16.1-public	GENIE-DFCI-008666-7641	8666	Thyroid Cancer	Papillary Thyroid Cancer	A238T	OncoKB: Unknown, level NA, resistance NA;CIViC: NA;MyCancerGenome: not present;CancerHotspot: no;3DHotspot: no	NA	NA
GENIE Cohort v16.1-public	GENIE-DFCI-010941-9344	10941	Esophagogastric Cancer	Esophageal Adenocarcinoma	A238T	OncoKB: Unknown, level NA, resistance NA;CIViC: NA;MyCancerGenome: not present;CancerHotspot: no;3DHotspot: no	NA	NA
GENIE Cohort v16.1-public	GENIE-DFCI-037144-36086	37144	CNS Cancer	Meningioma	A238T	OncoKB: Unknown, level NA, resistance NA;CIViC: NA;MyCancerGenome: not present;CancerHotspot: no;3DHotspot: no	NA	NA
GENIE Cohort v16.1-public	GENIE-DFCI-089901-282459	89901	Miscellaneous Brain Tumor	Miscellaneous Brain Tumor	A238T	OncoKB: Unknown, level NA, resistance NA;CIViC: NA;MyCancerGenome: not present;CancerHotspot: no;3DHotspot: no	NA	NA
GENIE Cohort v16.1-public	GENIE-DFCI-090227-350066	90227	Glioma	Glioblastoma	A238T	OncoKB: Unknown, level NA, resistance NA;CIViC: NA;MyCancerGenome: not present;CancerHotspot: no;3DHotspot: no	NA	NA
GENIE Cohort v16.1-public	GENIE-DFCI-101296-950548	101296	Colorectal Cancer	Colorectal Adenocarcinoma	A238T	OncoKB: Unknown, level NA, resistance NA;CIViC: NA;MyCancerGenome: not present;CancerHotspot: no;3DHotspot: no	NA	NA
GENIE Cohort v16.1-public	GENIE-UCSF-11864-8176T	11864	Ovarian Cancer	High-Grade Serous Fallopian Tube Cancer	A238T	OncoKB: Unknown, level NA, resistance NA;CIViC: NA;MyCancerGenome: not present;CancerHotspot: no;3DHotspot: no	0.3	NA
GENIE Cohort v16.1-public	GENIE-PROV-2bce2269-TST170-V1	2bce2269	Colorectal Cancer	Colorectal Adenocarcinoma	A238T	OncoKB: Unknown, level NA, resistance NA;CIViC: NA;MyCancerGenome: not present;CancerHotspot: no;3DHotspot: no	0.24	NA
GENIE Cohort v16.1-public	GENIE-DFCI-362628-4098371	362628	Colorectal Cancer	Colon Adenocarcinoma	A238T	OncoKB: Unknown, level NA, resistance NA;CIViC: NA;MyCancerGenome: not present;CancerHotspot: no;3DHotspot: no	NA	NA
GENIE Cohort v16.1-public	GENIE-PROV-a0a52c946c-b2f2780d23	a0a52c946c	Non-Small Cell Lung Cancer	Lung Adenocarcinoma	A238T	OncoKB: Unknown, level NA, resistance NA;CIViC: NA;MyCancerGenome: not present;CancerHotspot: no;3DHotspot: no	0.45	NA
GENIE Cohort v16.1-public	GENIE-DUKE-P1604-S1632	P1604	Soft Tissue Sarcoma	Liposarcoma	A238T	OncoKB: Unknown, level NA, resistance NA;CIViC: NA;MyCancerGenome: not present;CancerHotspot: no;3DHotspot: no	0.42	NA
GENIE Cohort v16.1-public	GENIE-DFCI-450439-4788019	450439	Bladder Cancer	Bladder Squamous Cell Carcinoma	A238T	OncoKB: Unknown, level NA, resistance NA;CIViC: NA;MyCancerGenome: not present;CancerHotspot: no;3DHotspot: no	NA	NA
GENIE Cohort v16.1-public	GENIE-DFCI-517675-5067265	517675	Non-Small Cell Lung Cancer	Large Cell Neuroendocrine Carcinoma	A238T	OncoKB: Unknown, level NA, resistance NA;CIViC: NA;MyCancerGenome: not present;CancerHotspot: no;3DHotspot: no	NA	NA
GENIE Cohort v16.1-public	GENIE-PROV-e256db36ee-1254372964	e256db36ee	Small Bowel Cancer	Duodenal Adenocarcinoma	A238T	OncoKB: Unknown, level NA, resistance NA;CIViC: NA;MyCancerGenome: not present;CancerHotspot: no;3DHotspot: no	0.45	NA
GENIE Cohort v16.1-public	GENIE-DFCI-009321-7039	9321	Mature B-Cell Neoplasms	Chronic Lymphocytic Leukemia/Small Lymphocytic Lymphoma	V185M	OncoKB: Unknown, level NA, resistance NA;CIViC: NA;MyCancerGenome: not present;CancerHotspot: no;3DHotspot: no	NA	NA
GENIE Cohort v16.1-public	GENIE-VICC-100960-unk-1	100960	Melanoma	Lentigo Maligna Melanoma	H269Y	OncoKB: Unknown, level NA, resistance NA;CIViC: NA;MyCancerGenome: not present;CancerHotspot: no;3DHotspot: no	0.27	NA
GENIE Cohort v16.1-public	GENIE-PROV-1c6039db37-2e3717bc3d	1c6039db37	Melanoma	Melanoma	H269Y	OncoKB: Unknown, level NA, resistance NA;CIViC: NA;MyCancerGenome: not present;CancerHotspot: no;3DHotspot: no	0.1	NA
GENIE Cohort v16.1-public	GENIE-DFCI-448824-4753078	448824	Melanoma	Melanoma	H269Y	OncoKB: Unknown, level NA, resistance NA;CIViC: NA;MyCancerGenome: not present;CancerHotspot: no;3DHotspot: no	NA	NA
GENIE Cohort v16.1-public	GENIE-PROV-edf4527893-a5206f5464	edf4527893	Cancer of Unknown Primary	Squamous Cell Carcinoma, NOS	H269Y	OncoKB: Unknown, level NA, resistance NA;CIViC: NA;MyCancerGenome: not present;CancerHotspot: no;3DHotspot: no	0.19	NA
GENIE Cohort v16.1-public	GENIE-VICC-720220-unk-1	720220	Colorectal Cancer	Colon Adenocarcinoma	G23S	OncoKB: Unknown, level NA, resistance NA;CIViC: NA;MyCancerGenome: not present;CancerHotspot: no;3DHotspot: no	0.58	NA
GENIE Cohort v16.1-public	GENIE-VICC-976300-unk-1	976300	Colorectal Cancer	Colon Adenocarcinoma	S66L	OncoKB: Unknown, level NA, resistance NA;CIViC: NA;MyCancerGenome: not present;CancerHotspot: no;3DHotspot: no	0.08	NA
GENIE Cohort v16.1-public	GENIE-DFCI-008656-6895	8656	Melanoma	Cutaneous Melanoma	S66L	OncoKB: Unknown, level NA, resistance NA;CIViC: NA;MyCancerGenome: not present;CancerHotspot: no;3DHotspot: no	NA	NA
GENIE Cohort v16.1-public	GENIE-PROV-b2b7cdf3-TST170-V1	b2b7cdf3	Endometrial Cancer	Endometrial Carcinoma	S66L	OncoKB: Unknown, level NA, resistance NA;CIViC: NA;MyCancerGenome: not present;CancerHotspot: no;3DHotspot: no	0.29	NA
GENIE Cohort v16.1-public	GENIE-PROV-32a4a3c5c2-fccf6fed86	32a4a3c5c2	Breast Cancer	Breast Invasive Lobular Carcinoma	S66L	OncoKB: Unknown, level NA, resistance NA;CIViC: NA;MyCancerGenome: not present;CancerHotspot: no;3DHotspot: no	0.19	NA
GENIE Cohort v16.1-public	GENIE-PROV-8b79d0d382-ed2ed439b5	8b79d0d382	Ovarian Cancer	High-Grade Serous Ovarian Cancer	S66L	OncoKB: Unknown, level NA, resistance NA;CIViC: NA;MyCancerGenome: not present;CancerHotspot: no;3DHotspot: no	0.23	NA
GENIE Cohort v16.1-public	GENIE-UCSF-783770-19179T	783770	Endometrial Cancer	Uterine Endometrioid Carcinoma	S66L	OncoKB: Unknown, level NA, resistance NA;CIViC: NA;MyCancerGenome: not present;CancerHotspot: no;3DHotspot: no	0.28	NA
GENIE Cohort v16.1-public	GENIE-DFCI-000242-8704	242	Endometrial Cancer	Uterine Endometrioid Carcinoma	R155H	OncoKB: Unknown, level NA, resistance NA;CIViC: NA;MyCancerGenome: not present;CancerHotspot: no;3DHotspot: no	NA	NA
GENIE Cohort v16.1-public	GENIE-JHU-03586-04199	3586	Non-Small Cell Lung Cancer	Non-Small Cell Lung Cancer	R155H	OncoKB: Unknown, level NA, resistance NA;CIViC: NA;MyCancerGenome: not present;CancerHotspot: no;3DHotspot: no	0.05	NA
GENIE Cohort v16.1-public	GENIE-DFCI-450097-4583613	450097	Colorectal Cancer	Colon Adenocarcinoma	R155H	OncoKB: Unknown, level NA, resistance NA;CIViC: NA;MyCancerGenome: not present;CancerHotspot: no;3DHotspot: no	NA	NA
GENIE Cohort v16.1-public	GENIE-DFCI-001121-9603	1121	Breast Cancer	Invasive Breast Carcinoma	P332S	OncoKB: Unknown, level NA, resistance NA;CIViC: NA;MyCancerGenome: not present;CancerHotspot: no;3DHotspot: no	NA	NA
GENIE Cohort v16.1-public	GENIE-DFCI-001183-8775	1183	Bladder Cancer	Bladder Urothelial Carcinoma	E291D	OncoKB: Unknown, level NA, resistance NA;CIViC: NA;MyCancerGenome: not present;CancerHotspot: no;3DHotspot: no	NA	NA
GENIE Cohort v16.1-public	GENIE-DFCI-001722-9977	1722	Bladder Cancer	Bladder Urothelial Carcinoma	E360D	OncoKB: Unknown, level NA, resistance NA;CIViC: NA;MyCancerGenome: not present;CancerHotspot: no;3DHotspot: no	NA	NA
GENIE Cohort v16.1-public	GENIE-DFCI-008543-9584	8543	Bladder Cancer	Bladder Adenocarcinoma	L90P	OncoKB: Unknown, level NA, resistance NA;CIViC: NA;MyCancerGenome: not present;CancerHotspot: no;3DHotspot: no	NA	NA
GENIE Cohort v16.1-public	GENIE-DFCI-008706-7869	8706	Soft Tissue Sarcoma	Sarcoma, NOS	I189M	OncoKB: Unknown, level NA, resistance NA;CIViC: NA;MyCancerGenome: not present;CancerHotspot: no;3DHotspot: no	NA	NA
GENIE Cohort v16.1-public	GENIE-DFCI-008725-7217	8725	Non-Small Cell Lung Cancer	Lung Adenocarcinoma	M27L	OncoKB: Unknown, level NA, resistance NA;CIViC: NA;MyCancerGenome: not present;CancerHotspot: no;3DHotspot: no	NA	NA
GENIE Cohort v16.1-public	GENIE-DFCI-009405-8072	9405	Glioma	Glioblastoma	A312T	OncoKB: Unknown, level NA, resistance NA;CIViC: NA;MyCancerGenome: not present;CancerHotspot: no;3DHotspot: no	NA	NA
GENIE Cohort v16.1-public	GENIE-UCSF-11864-8176T	11864	Ovarian Cancer	High-Grade Serous Fallopian Tube Cancer	A312T	OncoKB: Unknown, level NA, resistance NA;CIViC: NA;MyCancerGenome: not present;CancerHotspot: no;3DHotspot: no	0.3	NA
GENIE Cohort v16.1-public	GENIE-UCSF-2869-7007T	2869	Bone Cancer	Myxoid Chondrosarcoma	A312T	OncoKB: Unknown, level NA, resistance NA;CIViC: NA;MyCancerGenome: not present;CancerHotspot: no;3DHotspot: no	0.55	NA
GENIE Cohort v16.1-public	GENIE-UCSF-16187-0203T	16187	Glioma	High-Grade Glioma, NOS	A312T	OncoKB: Unknown, level NA, resistance NA;CIViC: NA;MyCancerGenome: not present;CancerHotspot: no;3DHotspot: no	0.42	NA
GENIE Cohort v16.1-public	GENIE-DFCI-009483-9240	9483	Bladder Cancer	Bladder Urothelial Carcinoma	K364N	OncoKB: Unknown, level NA, resistance NA;CIViC: NA;MyCancerGenome: not present;CancerHotspot: no;3DHotspot: no	NA	NA
GENIE Cohort v16.1-public	GENIE-PROV-337dc530dd-3111683cfa	337dc530dd	Non-Small Cell Lung Cancer	Non-Small Cell Lung Cancer	K364N	OncoKB: Unknown, level NA, resistance NA;CIViC: NA;MyCancerGenome: not present;CancerHotspot: no;3DHotspot: no	0.18	NA
GENIE Cohort v16.1-public	GENIE-DFCI-009612-7900	9612	Colorectal Cancer	Colon Adenocarcinoma	R261H	OncoKB: Unknown, level NA, resistance NA;CIViC: NA;MyCancerGenome: not present;CancerHotspot: no;3DHotspot: no	NA	NA
GENIE Cohort v16.1-public	GENIE-DFCI-136454-1049720	136454	Colorectal Cancer	Colon Adenocarcinoma	R261H	OncoKB: Unknown, level NA, resistance NA;CIViC: NA;MyCancerGenome: not present;CancerHotspot: no;3DHotspot: no	NA	NA
GENIE Cohort v16.1-public	GENIE-DFCI-169778-1962479	169778	Non-Small Cell Lung Cancer	Lung Adenocarcinoma	R261H	OncoKB: Unknown, level NA, resistance NA;CIViC: NA;MyCancerGenome: not present;CancerHotspot: no;3DHotspot: no	NA	NA
GENIE Cohort v16.1-public	GENIE-DFCI-010005-8241	10005	Pancreatic Cancer	Pancreatic Adenocarcinoma	D358N	OncoKB: Unknown, level NA, resistance NA;CIViC: NA;MyCancerGenome: not present;CancerHotspot: no;3DHotspot: no	NA	NA
GENIE Cohort v16.1-public	GENIE-DFCI-010037-7972	10037	Bladder Cancer	Bladder Urothelial Carcinoma	E280Q	OncoKB: Unknown, level NA, resistance NA;CIViC: NA;MyCancerGenome: not present;CancerHotspot: no;3DHotspot: no	NA	NA
GENIE Cohort v16.1-public	GENIE-DFCI-480809-4881598	480809	Non-Small Cell Lung Cancer	Non-Small Cell Lung Cancer	E280Q	OncoKB: Unknown, level NA, resistance NA;CIViC: NA;MyCancerGenome: not present;CancerHotspot: no;3DHotspot: no	NA	NA
GENIE Cohort v16.1-public	GENIE-DFCI-010040-9026	10040	Endometrial Cancer	Uterine Endometrioid Carcinoma	A359T	OncoKB: Unknown, level NA, resistance NA;CIViC: NA;MyCancerGenome: not present;CancerHotspot: no;3DHotspot: no	NA	NA
GENIE Cohort v16.1-public	GENIE-DFCI-010351-10071	10351	Colorectal Cancer	Colorectal Adenocarcinoma	R316P	OncoKB: Unknown, level NA, resistance NA;CIViC: NA;MyCancerGenome: not present;CancerHotspot: no;3DHotspot: no	NA	NA
GENIE Cohort v16.1-public	GENIE-DFCI-010367-10473	10367	Bladder Cancer	Bladder Urothelial Carcinoma	D367H	OncoKB: Unknown, level NA, resistance NA;CIViC: NA;MyCancerGenome: not present;CancerHotspot: no;3DHotspot: no	NA	NA
GENIE Cohort v16.1-public	GENIE-DFCI-010423-9961	10423	Colorectal Cancer	Colon Adenocarcinoma	E287D	OncoKB: Unknown, level NA, resistance NA;CIViC: NA;MyCancerGenome: not present;CancerHotspot: no;3DHotspot: no	NA	NA
GENIE Cohort v16.1-public	GENIE-DFCI-010649-9408	10649	Germ Cell Tumor	Yolk Sac Tumor	D259E	OncoKB: Unknown, level NA, resistance NA;CIViC: NA;MyCancerGenome: not present;CancerHotspot: no;3DHotspot: no	NA	NA
GENIE Cohort v16.1-public	GENIE-DFCI-010724-8897	10724	Leukemia	Acute Myeloid Leukemia	S129N	OncoKB: Unknown, level NA, resistance NA;CIViC: NA;MyCancerGenome: not present;CancerHotspot: no;3DHotspot: no	NA	NA
GENIE Cohort v16.1-public	GENIE-DFCI-011176-11095	11176	Mature B-Cell Neoplasms	Chronic Lymphocytic Leukemia/Small Lymphocytic Lymphoma	R37H	OncoKB: Unknown, level NA, resistance NA;CIViC: NA;MyCancerGenome: not present;CancerHotspot: no;3DHotspot: no	NA	NA
GENIE Cohort v16.1-public	GENIE-PROV-a57ab7e620-60bb1aa7d2	a57ab7e620	Non-Small Cell Lung Cancer	Lung Adenocarcinoma	R37H	OncoKB: Unknown, level NA, resistance NA;CIViC: NA;MyCancerGenome: not present;CancerHotspot: no;3DHotspot: no	0.13	NA
GENIE Cohort v16.1-public	GENIE-PROV-60db8088b2-7d09135f43	60db8088b2	Colorectal Cancer	Colon Adenocarcinoma	R37H	OncoKB: Unknown, level NA, resistance NA;CIViC: NA;MyCancerGenome: not present;CancerHotspot: no;3DHotspot: no	0.15	NA
GENIE Cohort v16.1-public	GENIE-UCSF-782518-83798T	782518	Endometrial Cancer	Uterine Endometrioid Carcinoma	R37H	OncoKB: Unknown, level NA, resistance NA;CIViC: NA;MyCancerGenome: not present;CancerHotspot: no;3DHotspot: no	0.22	NA
GENIE Cohort v16.1-public	GENIE-DFCI-011722-11277	11722	Soft Tissue Sarcoma	Sarcoma, NOS	K211R	OncoKB: Unknown, level NA, resistance NA;CIViC: NA;MyCancerGenome: not present;CancerHotspot: no;3DHotspot: no	NA	NA
GENIE Cohort v16.1-public	GENIE-DFCI-107497-526399	107497	Breast Cancer	Breast Invasive Ductal Carcinoma	E59D	OncoKB: Unknown, level NA, resistance NA;CIViC: NA;MyCancerGenome: not present;CancerHotspot: no;3DHotspot: no	NA	NA
GENIE Cohort v16.1-public	GENIE-DFCI-202440-3036227	202440	Cervical Cancer	Cervical Adenosquamous Carcinoma	D22N	OncoKB: Unknown, level NA, resistance NA;CIViC: NA;MyCancerGenome: not present;CancerHotspot: no;3DHotspot: no	NA	NA
GENIE Cohort v16.1-public	GENIE-UCSF-11500-6797T	11500	Non-Small Cell Lung Cancer	Lung Adenocarcinoma	D22N	OncoKB: Unknown, level NA, resistance NA;CIViC: NA;MyCancerGenome: not present;CancerHotspot: no;3DHotspot: no	0.13	NA
GENIE Cohort v16.1-public	GENIE-DUKE-P2592-S2658	P2592	Non-Small Cell Lung Cancer	Lung Squamous Cell Carcinoma	D22N	OncoKB: Unknown, level NA, resistance NA;CIViC: NA;MyCancerGenome: not present;CancerHotspot: no;3DHotspot: no	0.44	NA
GENIE Cohort v16.1-public	GENIE-DFCI-387952-4348915	387952	Melanoma	Melanoma	E95K	OncoKB: Unknown, level NA, resistance NA;CIViC: NA;MyCancerGenome: not present;CancerHotspot: no;3DHotspot: no	NA	NA
GENIE Cohort v16.1-public	GENIE-PROV-06b79438ba-aa60498c64	06b79438ba	Melanoma	Melanoma	E95K	OncoKB: Unknown, level NA, resistance NA;CIViC: NA;MyCancerGenome: not present;CancerHotspot: no;3DHotspot: no	0.57	NA
GENIE Cohort v16.1-public	GENIE-DFCI-592411-6138690	592411	Non-Small Cell Lung Cancer	Lung Adenosquamous Carcinoma	E95K	OncoKB: Unknown, level NA, resistance NA;CIViC: NA;MyCancerGenome: not present;CancerHotspot: no;3DHotspot: no	NA	NA
GENIE Cohort v16.1-public	GENIE-MDA-1697-17881	1697	Glioma	Glioblastoma	P48L	OncoKB: Unknown, level NA, resistance NA;CIViC: NA;MyCancerGenome: not present;CancerHotspot: no;3DHotspot: no	0.38	NA
GENIE Cohort v16.1-public	GENIE-DFCI-118364-757496	118364	Cancer of Unknown Primary	Poorly Differentiated Carcinoma, NOS	P48L	OncoKB: Unknown, level NA, resistance NA;CIViC: NA;MyCancerGenome: not present;CancerHotspot: no;3DHotspot: no	NA	NA
GENIE Cohort v16.1-public	GENIE-JHU-04880-05684	4880	NA	Mixed Cancer Types	P48L	OncoKB: Unknown, level NA, resistance NA;CIViC: NA;MyCancerGenome: not present;CancerHotspot: no;3DHotspot: no	0.1	NA
GENIE Cohort v16.1-public	GENIE-MDA-2498-4759	2498	Breast Cancer	Breast Invasive Ductal Carcinoma	A382T	OncoKB: Unknown, level NA, resistance NA;CIViC: NA;MyCancerGenome: not present;CancerHotspot: no;3DHotspot: no	0.28	NA
GENIE Cohort v16.1-public	GENIE-MDA-3020-5504	3020	Cancer of Unknown Primary	Cancer of Unknown Primary	H177Y	OncoKB: Unknown, level NA, resistance NA;CIViC: NA;MyCancerGenome: not present;CancerHotspot: no;3DHotspot: no	0.26	NA
GENIE Cohort v16.1-public	GENIE-JHU-07957-09017	7957	Colorectal Cancer	Rectal Adenocarcinoma	H177Y	OncoKB: Unknown, level NA, resistance NA;CIViC: NA;MyCancerGenome: not present;CancerHotspot: no;3DHotspot: no	0.12	NA
GENIE Cohort v16.1-public	GENIE-MDA-3183-5740	3183	Breast Cancer	Breast Invasive Ductal Carcinoma	A203T	OncoKB: Unknown, level NA, resistance NA;CIViC: NA;MyCancerGenome: not present;CancerHotspot: no;3DHotspot: no	0.84	NA
GENIE Cohort v16.1-public	GENIE-MDA-5356-16617	5356	Colorectal Cancer	Colorectal Adenocarcinoma	A203T	OncoKB: Unknown, level NA, resistance NA;CIViC: NA;MyCancerGenome: not present;CancerHotspot: no;3DHotspot: no	0.36	NA
GENIE Cohort v16.1-public	GENIE-PROV-6c17b62fea-72d1b72053	6c17b62fea	Esophagogastric Cancer	Esophageal Adenocarcinoma	A203T	OncoKB: Unknown, level NA, resistance NA;CIViC: NA;MyCancerGenome: not present;CancerHotspot: no;3DHotspot: no	0.34	NA
GENIE Cohort v16.1-public	GENIE-UCSF-783986-48191T	783986	Glioma	High-Grade Glioma, NOS	A203T	OncoKB: Unknown, level NA, resistance NA;CIViC: NA;MyCancerGenome: not present;CancerHotspot: no;3DHotspot: no	0.45	NA
GENIE Cohort v16.1-public	GENIE-WAKE-C1689-01	C1689	Ovarian Cancer	Serous Ovarian Cancer	A203T	OncoKB: Unknown, level NA, resistance NA;CIViC: NA;MyCancerGenome: not present;CancerHotspot: no;3DHotspot: no	0.34	NA
GENIE Cohort v16.1-public	GENIE-MDA-3620-6313	3620	Breast Cancer	Breast Invasive Lobular Carcinoma	R158P	OncoKB: Unknown, level NA, resistance NA;CIViC: NA;MyCancerGenome: not present;CancerHotspot: no;3DHotspot: no	0.68	NA
GENIE Cohort v16.1-public	GENIE-MDA-4508-11558	4508	Head and Neck Cancer	Head and Neck Squamous Cell Carcinoma	K45N	OncoKB: Unknown, level NA, resistance NA;CIViC: NA;MyCancerGenome: not present;CancerHotspot: no;3DHotspot: no	0.18	NA
GENIE Cohort v16.1-public	GENIE-JHU-00771-00885	771	Colorectal Cancer	Colorectal Adenocarcinoma	P188L	OncoKB: Unknown, level NA, resistance NA;CIViC: NA;MyCancerGenome: not present;CancerHotspot: no;3DHotspot: no	0.04	NA
GENIE Cohort v16.1-public	GENIE-MDA-547-1280	547	Colorectal Cancer	Colorectal Adenocarcinoma	P188L	OncoKB: Unknown, level NA, resistance NA;CIViC: NA;MyCancerGenome: not present;CancerHotspot: no;3DHotspot: no	0.31	NA
GENIE Cohort v16.1-public	GENIE-JHU-05014-05834	5014	NA	Mixed Cancer Types	P188L	OncoKB: Unknown, level NA, resistance NA;CIViC: NA;MyCancerGenome: not present;CancerHotspot: no;3DHotspot: no	0.04	NA
GENIE Cohort v16.1-public	GENIE-MDA-6717-18015	6717	Colorectal Cancer	Colorectal Adenocarcinoma	A382V	OncoKB: Unknown, level NA, resistance NA;CIViC: NA;MyCancerGenome: not present;CancerHotspot: no;3DHotspot: no	0.05	NA
GENIE Cohort v16.1-public	GENIE-DFCI-038031-48881	38031	Esophagogastric Cancer	Esophageal Squamous Cell Carcinoma	G305R	OncoKB: Unknown, level NA, resistance NA;CIViC: NA;MyCancerGenome: not present;CancerHotspot: no;3DHotspot: no	NA	NA
GENIE Cohort v16.1-public	GENIE-MDA-18988-104556	18988	Small Bowel Cancer	Small Bowel Cancer	G305R	OncoKB: Unknown, level NA, resistance NA;CIViC: NA;MyCancerGenome: not present;CancerHotspot: no;3DHotspot: no	NA	NA
GENIE Cohort v16.1-public	GENIE-PROV-bad44adcbc-2bae51249f	bad44adcbc	Pancreatic Cancer	Pancreatic Adenocarcinoma	G305R	OncoKB: Unknown, level NA, resistance NA;CIViC: NA;MyCancerGenome: not present;CancerHotspot: no;3DHotspot: no	0.19	NA
GENIE Cohort v16.1-public	GENIE-MDA-4103-16644	4103	Bone Cancer	Ewing Sarcoma	R52T	OncoKB: Unknown, level NA, resistance NA;CIViC: NA;MyCancerGenome: not present;CancerHotspot: no;3DHotspot: no	NA	NA
GENIE Cohort v16.1-public	GENIE-UCSF-11703-6414T	11703	Endometrial Cancer	Uterine Endometrioid Carcinoma	R261C	OncoKB: Unknown, level NA, resistance NA;CIViC: NA;MyCancerGenome: not present;CancerHotspot: no;3DHotspot: no	0.15	NA
GENIE Cohort v16.1-public	GENIE-DFCI-417045-4350675	417045	Glioma	Glioblastoma	R261C	OncoKB: Unknown, level NA, resistance NA;CIViC: NA;MyCancerGenome: not present;CancerHotspot: no;3DHotspot: no	NA	NA
GENIE Cohort v16.1-public	GENIE-DFCI-451006-4857120	451006	Colorectal Cancer	Colon Adenocarcinoma	R261C	OncoKB: Unknown, level NA, resistance NA;CIViC: NA;MyCancerGenome: not present;CancerHotspot: no;3DHotspot: no	NA	NA
GENIE Cohort v16.1-public	GENIE-UCSF-783353-88603T	783353	Endometrial Cancer	Uterine Endometrioid Carcinoma	R261C	OncoKB: Unknown, level NA, resistance NA;CIViC: NA;MyCancerGenome: not present;CancerHotspot: no;3DHotspot: no	0.34	NA
GENIE Cohort v16.1-public	GENIE-DFCI-219202-3103032	219202	Esophagogastric Cancer	Esophageal Squamous Cell Carcinoma	D367N	OncoKB: Unknown, level NA, resistance NA;CIViC: NA;MyCancerGenome: not present;CancerHotspot: no;3DHotspot: no	NA	NA
GENIE Cohort v16.1-public	GENIE-PROV-49a22fd36d-300ac96636	49a22fd36d	Bladder Cancer	Bladder Urothelial Carcinoma	D367N	OncoKB: Unknown, level NA, resistance NA;CIViC: NA;MyCancerGenome: not present;CancerHotspot: no;3DHotspot: no	0.19	NA
GENIE Cohort v16.1-public	GENIE-PROV-c30906460b-fd79394287	c30906460b	Colorectal Cancer	Colorectal Adenocarcinoma	D225N	OncoKB: Unknown, level NA, resistance NA;CIViC: NA;MyCancerGenome: not present;CancerHotspot: no;3DHotspot: no	0.42	NA
GENIE Cohort v16.1-public	GENIE-UCSF-20809-8582T	20809	Endometrial Cancer	Uterine Endometrioid Carcinoma	D225N	OncoKB: Unknown, level NA, resistance NA;CIViC: NA;MyCancerGenome: not present;CancerHotspot: no;3DHotspot: no	0.34	NA
GENIE Cohort v16.1-public	GENIE-UCSF-783300-70121T	783300	Cancer of Unknown Primary	Squamous Cell Carcinoma, NOS	D225N	OncoKB: Unknown, level NA, resistance NA;CIViC: NA;MyCancerGenome: not present;CancerHotspot: no;3DHotspot: no	0.22	NA
GENIE Cohort v16.1-public	GENIE-DFCI-168427-1787040	168427	Germ Cell Tumor	Yolk Sac Tumor	V262I	OncoKB: Unknown, level NA, resistance NA;CIViC: NA;MyCancerGenome: not present;CancerHotspot: no;3DHotspot: no	NA	NA
GENIE Cohort v16.1-public	GENIE-UCSF-11120-7265T	11120	Endometrial Cancer	Uterine Endometrioid Carcinoma	V262I	OncoKB: Unknown, level NA, resistance NA;CIViC: NA;MyCancerGenome: not present;CancerHotspot: no;3DHotspot: no	0.44	NA
GENIE Cohort v16.1-public	GENIE-DFCI-022853-23922	22853	Colorectal Cancer	Colorectal Adenocarcinoma	V88M	OncoKB: Unknown, level NA, resistance NA;CIViC: NA;MyCancerGenome: not present;CancerHotspot: no;3DHotspot: no	NA	NA
GENIE Cohort v16.1-public	GENIE-DFCI-027799-88322	27799	Melanoma	Melanoma	R127S	OncoKB: Unknown, level NA, resistance NA;CIViC: NA;MyCancerGenome: not present;CancerHotspot: no;3DHotspot: no	NA	NA
GENIE Cohort v16.1-public	GENIE-DFCI-027932-88365	27932	Melanoma	Melanoma	R37C	OncoKB: Unknown, level NA, resistance NA;CIViC: NA;MyCancerGenome: not present;CancerHotspot: no;3DHotspot: no	NA	NA
GENIE Cohort v16.1-public	GENIE-DFCI-090249-298719	90249	Ovarian Cancer	Endometrioid Ovarian Cancer	R37C	OncoKB: Unknown, level NA, resistance NA;CIViC: NA;MyCancerGenome: not present;CancerHotspot: no;3DHotspot: no	NA	NA
GENIE Cohort v16.1-public	GENIE-VHIO-483-001	483	Ampullary Cancer	Intestinal Ampullary Carcinoma	R37C	OncoKB: Unknown, level NA, resistance NA;CIViC: NA;MyCancerGenome: not present;CancerHotspot: no;3DHotspot: no	0.11	NA
GENIE Cohort v16.1-public	GENIE-DFCI-618113-6041096	618113	Colorectal Cancer	Colorectal Adenocarcinoma	R37C	OncoKB: Unknown, level NA, resistance NA;CIViC: NA;MyCancerGenome: not present;CancerHotspot: no;3DHotspot: no	NA	NA
GENIE Cohort v16.1-public	GENIE-DFCI-031993-48556	31993	Skin Cancer, Non-Melanoma	Cutaneous Squamous Cell Carcinoma	P183L	OncoKB: Unknown, level NA, resistance NA;CIViC: NA;MyCancerGenome: not present;CancerHotspot: no;3DHotspot: no	NA	NA
GENIE Cohort v16.1-public	GENIE-JHU-05286-06134	5286	Non-Small Cell Lung Cancer	Lung Squamous Cell Carcinoma	P183L	OncoKB: Unknown, level NA, resistance NA;CIViC: NA;MyCancerGenome: not present;CancerHotspot: no;3DHotspot: no	0.04	NA
GENIE Cohort v16.1-public	GENIE-DFCI-277303-3794779	277303	Melanoma	Melanoma	P183L	OncoKB: Unknown, level NA, resistance NA;CIViC: NA;MyCancerGenome: not present;CancerHotspot: no;3DHotspot: no	NA	NA
GENIE Cohort v16.1-public	GENIE-JHU-07819-08874	7819	Cancer of Unknown Primary	Neuroendocrine Carcinoma, NOS	P183L	OncoKB: Unknown, level NA, resistance NA;CIViC: NA;MyCancerGenome: not present;CancerHotspot: no;3DHotspot: no	0.03	NA
GENIE Cohort v16.1-public	GENIE-DFCI-037548-74608	37548	Esophagogastric Cancer	Esophageal Poorly Differentiated Carcinoma	R46T	OncoKB: Unknown, level NA, resistance NA;CIViC: NA;MyCancerGenome: not present;CancerHotspot: no;3DHotspot: no	NA	NA
GENIE Cohort v16.1-public	GENIE-DFCI-037905-74209	37905	Colorectal Cancer	Rectal Adenocarcinoma	I338T	OncoKB: Unknown, level NA, resistance NA;CIViC: NA;MyCancerGenome: not present;CancerHotspot: no;3DHotspot: no	NA	NA
GENIE Cohort v16.1-public	GENIE-VICC-231297-unk-1	231297	Bladder Cancer	Bladder Urothelial Carcinoma	L266Q	OncoKB: Unknown, level NA, resistance NA;CIViC: NA;MyCancerGenome: not present;CancerHotspot: no;3DHotspot: no	0.13	NA
GENIE Cohort v16.1-public	GENIE-VICC-328685-unk-1	328685	Colorectal Cancer	Colon Adenocarcinoma	M283T	OncoKB: Unknown, level NA, resistance NA;CIViC: NA;MyCancerGenome: not present;CancerHotspot: no;3DHotspot: no	0.1	NA
GENIE Cohort v16.1-public	GENIE-VICC-953735-unk-1	953735	Melanoma	Melanoma of Unknown Primary	P165S	OncoKB: Unknown, level NA, resistance NA;CIViC: NA;MyCancerGenome: not present;CancerHotspot: no;3DHotspot: no	0.66	NA
GENIE Cohort v16.1-public	GENIE-JHU-00201-00381	201	Non-Small Cell Lung Cancer	Lung Adenocarcinoma	T381M	OncoKB: Unknown, level NA, resistance NA;CIViC: NA;MyCancerGenome: not present;CancerHotspot: no;3DHotspot: no	0.54	NA
GENIE Cohort v16.1-public	GENIE-DFCI-052794-217452	52794	Endometrial Cancer	Uterine Undifferentiated Carcinoma	T381M	OncoKB: Unknown, level NA, resistance NA;CIViC: NA;MyCancerGenome: not present;CancerHotspot: no;3DHotspot: no	NA	NA
GENIE Cohort v16.1-public	GENIE-UCSF-448-595T	448	Melanoma	Uveal Melanoma	T381M	OncoKB: Unknown, level NA, resistance NA;CIViC: NA;MyCancerGenome: not present;CancerHotspot: no;3DHotspot: no	0.49	NA
GENIE Cohort v16.1-public	GENIE-DFCI-219754-3446648	219754	Non-Small Cell Lung Cancer	Lung Neuroendocrine Tumor	T381M	OncoKB: Unknown, level NA, resistance NA;CIViC: NA;MyCancerGenome: not present;CancerHotspot: no;3DHotspot: no	NA	NA
GENIE Cohort v16.1-public	GENIE-JHU-01760-02164	1760	Non-Small Cell Lung Cancer	Pleomorphic Carcinoma of the Lung	F164I	OncoKB: Unknown, level NA, resistance NA;CIViC: NA;MyCancerGenome: not present;CancerHotspot: no;3DHotspot: no	0.15	NA
GENIE Cohort v16.1-public	GENIE-JHU-01863-02273	1863	Melanoma	Melanoma	L36F	OncoKB: Unknown, level NA, resistance NA;CIViC: NA;MyCancerGenome: not present;CancerHotspot: no;3DHotspot: no	0.25	NA
GENIE Cohort v16.1-public	GENIE-JHU-01949-02372	1949	Colorectal Cancer	Colorectal Adenocarcinoma	S181P	OncoKB: Unknown, level NA, resistance NA;CIViC: NA;MyCancerGenome: not present;CancerHotspot: no;3DHotspot: no	0.31	NA
GENIE Cohort v16.1-public	GENIE-JHU-02678-03182	2678	Non-Small Cell Lung Cancer	Lung Adenocarcinoma	V175M	OncoKB: Unknown, level NA, resistance NA;CIViC: NA;MyCancerGenome: not present;CancerHotspot: no;3DHotspot: no	0.05	NA
GENIE Cohort v16.1-public	GENIE-JHU-02882-03413	2882	Colorectal Cancer	Colon Adenocarcinoma	I195T	OncoKB: Unknown, level NA, resistance NA;CIViC: NA;MyCancerGenome: not present;CancerHotspot: no;3DHotspot: no	0.06	NA
GENIE Cohort v16.1-public	GENIE-NKI-LML3-JYZK	LML3	Colorectal Cancer	Signet Ring Cell Adenocarcinoma of the Colon and Rectum	G41C	OncoKB: Unknown, level NA, resistance NA;CIViC: NA;MyCancerGenome: not present;CancerHotspot: no;3DHotspot: no	0.79	NA
GENIE Cohort v16.1-public	GENIE-DFCI-001241-8493	1241	Skin Cancer, Non-Melanoma	Cutaneous Squamous Cell Carcinoma	E216K	OncoKB: Unknown, level NA, resistance NA;CIViC: NA;MyCancerGenome: not present;CancerHotspot: no;3DHotspot: no	NA	NA
GENIE Cohort v16.1-public	GENIE-PROV-2d7f96dac6-f12dcb3c3e	2d7f96dac6	Cancer of Unknown Primary	Adenocarcinoma, NOS	E216K	OncoKB: Unknown, level NA, resistance NA;CIViC: NA;MyCancerGenome: not present;CancerHotspot: no;3DHotspot: no	0.45	NA
GENIE Cohort v16.1-public	GENIE-JHU-03419-04011	3419	Melanoma	Melanoma	M156I	OncoKB: Unknown, level NA, resistance NA;CIViC: NA;MyCancerGenome: not present;CancerHotspot: no;3DHotspot: no	0.35	NA
GENIE Cohort v16.1-public	GENIE-JHU-04869-05672	4869	NA	Mixed Cancer Types	M156I	OncoKB: Unknown, level NA, resistance NA;CIViC: NA;MyCancerGenome: not present;CancerHotspot: no;3DHotspot: no	0.04	NA
GENIE Cohort v16.1-public	GENIE-JHU-03729-04368	3729	Non-Small Cell Lung Cancer	Lung Adenocarcinoma	A174V	OncoKB: Unknown, level NA, resistance NA;CIViC: NA;MyCancerGenome: not present;CancerHotspot: no;3DHotspot: no	0.04	NA
GENIE Cohort v16.1-public	GENIE-DFCI-037197-130310	37197	Colorectal Cancer	Colon Adenocarcinoma	I112S	OncoKB: Unknown, level NA, resistance NA;CIViC: NA;MyCancerGenome: not present;CancerHotspot: no;3DHotspot: no	NA	NA
GENIE Cohort v16.1-public	GENIE-DFCI-038042-203673	38042	Non-Small Cell Lung Cancer	Lung Adenocarcinoma	R155L	OncoKB: Unknown, level NA, resistance NA;CIViC: NA;MyCancerGenome: not present;CancerHotspot: no;3DHotspot: no	NA	NA
GENIE Cohort v16.1-public	GENIE-PROV-615d233e62-379461ab70	615d233e62	Non-Small Cell Lung Cancer	Lung Adenocarcinoma	R155L	OncoKB: Unknown, level NA, resistance NA;CIViC: NA;MyCancerGenome: not present;CancerHotspot: no;3DHotspot: no	0.06	NA
GENIE Cohort v16.1-public	GENIE-DFCI-039489-250197	39489	Endometrial Cancer	Uterine Endometrioid Carcinoma	F39L	OncoKB: Unknown, level NA, resistance NA;CIViC: NA;MyCancerGenome: not present;CancerHotspot: no;3DHotspot: no	NA	NA
GENIE Cohort v16.1-public	GENIE-UCSF-15631-8055T	15631	Cancer of Unknown Primary	Poorly Differentiated Carcinoma, NOS	G29V	OncoKB: Unknown, level NA, resistance NA;CIViC: NA;MyCancerGenome: not present;CancerHotspot: no;3DHotspot: no	0.41	NA
GENIE Cohort v16.1-public	GENIE-DFCI-042425-188199	42425	Pancreatic Cancer	Pancreatic Neuroendocrine Tumor	E122K	OncoKB: Unknown, level NA, resistance NA;CIViC: NA;MyCancerGenome: not present;CancerHotspot: no;3DHotspot: no	NA	NA
GENIE Cohort v16.1-public	GENIE-DFCI-043406-218655	43406	Non-Small Cell Lung Cancer	Lung Neuroendocrine Tumor	D225Y	OncoKB: Unknown, level NA, resistance NA;CIViC: NA;MyCancerGenome: not present;CancerHotspot: no;3DHotspot: no	NA	NA
GENIE Cohort v16.1-public	GENIE-PROV-35d6dd5cfd-3779da6746	35d6dd5cfd	Appendiceal Cancer	Appendiceal Adenocarcinoma	D225Y	OncoKB: Unknown, level NA, resistance NA;CIViC: NA;MyCancerGenome: not present;CancerHotspot: no;3DHotspot: no	0.13	NA
GENIE Cohort v16.1-public	GENIE-DFCI-050033-188610	50033	Non-Small Cell Lung Cancer	Lung Adenocarcinoma	A346E	OncoKB: Unknown, level NA, resistance NA;CIViC: NA;MyCancerGenome: not present;CancerHotspot: no;3DHotspot: no	NA	NA
GENIE Cohort v16.1-public	GENIE-DFCI-051705-173889	51705	Colorectal Cancer	Colon Adenocarcinoma	K211T	OncoKB: Unknown, level NA, resistance NA;CIViC: NA;MyCancerGenome: not present;CancerHotspot: no;3DHotspot: no	NA	NA
GENIE Cohort v16.1-public	GENIE-DFCI-052137-173885	52137	Non-Small Cell Lung Cancer	Lung Adenocarcinoma	S239F	OncoKB: Unknown, level NA, resistance NA;CIViC: NA;MyCancerGenome: not present;CancerHotspot: no;3DHotspot: no	NA	NA
GENIE Cohort v16.1-public	GENIE-DFCI-052794-217452	52794	Endometrial Cancer	Uterine Undifferentiated Carcinoma	R46I	OncoKB: Unknown, level NA, resistance NA;CIViC: NA;MyCancerGenome: not present;CancerHotspot: no;3DHotspot: no	NA	NA
GENIE Cohort v16.1-public	GENIE-DFCI-052954-234174	52954	Cancer of Unknown Primary	Squamous Cell Carcinoma, NOS	M361T	OncoKB: Unknown, level NA, resistance NA;CIViC: NA;MyCancerGenome: not present;CancerHotspot: no;3DHotspot: no	NA	NA
GENIE Cohort v16.1-public	GENIE-DFCI-078731-282097	78731	Colorectal Cancer	Colon Adenocarcinoma	I340T	OncoKB: Unknown, level NA, resistance NA;CIViC: NA;MyCancerGenome: not present;CancerHotspot: no;3DHotspot: no	NA	NA
GENIE Cohort v16.1-public	GENIE-DFCI-085953-282594	85953	Melanoma	Melanoma	P117S	OncoKB: Unknown, level NA, resistance NA;CIViC: NA;MyCancerGenome: not present;CancerHotspot: no;3DHotspot: no	NA	NA
GENIE Cohort v16.1-public	GENIE-DFCI-089207-282472	89207	Bladder Cancer	Bladder Urothelial Carcinoma	L120F	OncoKB: Unknown, level NA, resistance NA;CIViC: NA;MyCancerGenome: not present;CancerHotspot: no;3DHotspot: no	NA	NA
GENIE Cohort v16.1-public	GENIE-DUKE-P3130-S3211	P3130	Ovarian Cancer	Mucinous Ovarian Cancer	L120F	OncoKB: Unknown, level NA, resistance NA;CIViC: NA;MyCancerGenome: not present;CancerHotspot: no;3DHotspot: no	0.33	NA
GENIE Cohort v16.1-public	GENIE-PROV-70f1fb641a-fe3e1b76fb	70f1fb641a	Non-Small Cell Lung Cancer	Lung Squamous Cell Carcinoma	L120F	OncoKB: Unknown, level NA, resistance NA;CIViC: NA;MyCancerGenome: not present;CancerHotspot: no;3DHotspot: no	0.48	NA
GENIE Cohort v16.1-public	GENIE-UCSF-487497-47380T	487497	Non-Small Cell Lung Cancer	Lung Adenocarcinoma	L120F	OncoKB: Unknown, level NA, resistance NA;CIViC: NA;MyCancerGenome: not present;CancerHotspot: no;3DHotspot: no	0.43	NA
GENIE Cohort v16.1-public	GENIE-DFCI-089538-265874	89538	Mature B-Cell Neoplasms	Diffuse Large B-Cell Lymphoma, NOS	T118N	OncoKB: Unknown, level NA, resistance NA;CIViC: NA;MyCancerGenome: not present;CancerHotspot: no;3DHotspot: no	NA	NA
GENIE Cohort v16.1-public	GENIE-VHIO-1809-001	1809	Cervical Cancer	Cervical Squamous Cell Carcinoma	R316Q	OncoKB: Unknown, level NA, resistance NA;CIViC: NA;MyCancerGenome: not present;CancerHotspot: no;3DHotspot: no	0.06	NA
GENIE Cohort v16.1-public	GENIE-VHIO-2165-001	2165	Colorectal Cancer	Colon Adenocarcinoma	R316Q	OncoKB: Unknown, level NA, resistance NA;CIViC: NA;MyCancerGenome: not present;CancerHotspot: no;3DHotspot: no	0.19	NA
GENIE Cohort v16.1-public	GENIE-JHU-04242-04939	4242	Glioma	Anaplastic Astrocytoma	A379T	OncoKB: Unknown, level NA, resistance NA;CIViC: NA;MyCancerGenome: not present;CancerHotspot: no;3DHotspot: no	0.04	NA
GENIE Cohort v16.1-public	GENIE-DFCI-080451-350611	80451	Cancer of Unknown Primary	Poorly Differentiated Carcinoma, NOS	L226V	OncoKB: Unknown, level NA, resistance NA;CIViC: NA;MyCancerGenome: not present;CancerHotspot: no;3DHotspot: no	NA	NA
GENIE Cohort v16.1-public	GENIE-DFCI-082018-350087	82018	Skin Cancer, Non-Melanoma	Cutaneous Squamous Cell Carcinoma	P249F	OncoKB: Unknown, level NA, resistance NA;CIViC: NA;MyCancerGenome: not present;CancerHotspot: no;3DHotspot: no	NA	NA
GENIE Cohort v16.1-public	GENIE-DFCI-085391-332208	85391	Skin Cancer, Non-Melanoma	Cutaneous Squamous Cell Carcinoma	D277N	OncoKB: Unknown, level NA, resistance NA;CIViC: NA;MyCancerGenome: not present;CancerHotspot: no;3DHotspot: no	NA	NA
GENIE Cohort v16.1-public	GENIE-DFCI-090554-350287	90554	Cancer of Unknown Primary	Adenocarcinoma, NOS	T343M	OncoKB: Unknown, level NA, resistance NA;CIViC: NA;MyCancerGenome: not present;CancerHotspot: no;3DHotspot: no	NA	NA
GENIE Cohort v16.1-public	GENIE-PROV-7d56abeab6-a82dc822ca	7d56abeab6	Colorectal Cancer	Colorectal Adenocarcinoma	T343M	OncoKB: Unknown, level NA, resistance NA;CIViC: NA;MyCancerGenome: not present;CancerHotspot: no;3DHotspot: no	0.33	NA
GENIE Cohort v16.1-public	GENIE-DFCI-092227-350767	92227	Non-Small Cell Lung Cancer	Lung Adenocarcinoma	H322Q	OncoKB: Unknown, level NA, resistance NA;CIViC: NA;MyCancerGenome: not present;CancerHotspot: no;3DHotspot: no	NA	NA
GENIE Cohort v16.1-public	GENIE-DFCI-092227-350767	92227	Non-Small Cell Lung Cancer	Lung Adenocarcinoma	Q323K	OncoKB: Unknown, level NA, resistance NA;CIViC: NA;MyCancerGenome: not present;CancerHotspot: no;3DHotspot: no	NA	NA
GENIE Cohort v16.1-public	GENIE-DFCI-096297-436714	96297	Non-Small Cell Lung Cancer	Lung Adenosquamous Carcinoma	D172H	OncoKB: Unknown, level NA, resistance NA;CIViC: NA;MyCancerGenome: not present;CancerHotspot: no;3DHotspot: no	NA	NA
GENIE Cohort v16.1-public	GENIE-DFCI-099434-526592	99434	Melanoma	Melanoma	E362D	OncoKB: Unknown, level NA, resistance NA;CIViC: NA;MyCancerGenome: not present;CancerHotspot: no;3DHotspot: no	NA	NA
GENIE Cohort v16.1-public	GENIE-DFCI-103416-437007	103416	Cancer of Unknown Primary	Neuroendocrine Carcinoma, NOS	A125G	OncoKB: Unknown, level NA, resistance NA;CIViC: NA;MyCancerGenome: not present;CancerHotspot: no;3DHotspot: no	NA	NA
GENIE Cohort v16.1-public	GENIE-DFCI-107947-436771	107947	Cancer of Unknown Primary	Neuroendocrine Carcinoma, NOS	P146L	OncoKB: Unknown, level NA, resistance NA;CIViC: NA;MyCancerGenome: not present;CancerHotspot: no;3DHotspot: no	NA	NA
GENIE Cohort v16.1-public	GENIE-CRUK-MB5275-primary	MB5275	Breast Cancer	Breast Invasive Ductal Carcinoma	D159N	OncoKB: Unknown, level NA, resistance NA;CIViC: NA;MyCancerGenome: not present;CancerHotspot: no;3DHotspot: no	0.27	NA
GENIE Cohort v16.1-public	GENIE-CRUK-MB7233-primary	MB7233	Breast Cancer	Breast Invasive Ductal Carcinoma	I28L	OncoKB: Unknown, level NA, resistance NA;CIViC: NA;MyCancerGenome: not present;CancerHotspot: no;3DHotspot: no	0.29	NA
GENIE Cohort v16.1-public	GENIE-COLU-00278-01	278	Non-Small Cell Lung Cancer	Poorly Differentiated Non-Small Cell Lung Cancer	M375I	OncoKB: Unknown, level NA, resistance NA;CIViC: NA;MyCancerGenome: not present;CancerHotspot: no;3DHotspot: no	NA	NA
GENIE Cohort v16.1-public	GENIE-PROV-fba14a2091-f0188cb93f	fba14a2091	Non-Small Cell Lung Cancer	Lung Adenocarcinoma	M375I	OncoKB: Unknown, level NA, resistance NA;CIViC: NA;MyCancerGenome: not present;CancerHotspot: no;3DHotspot: no	0.14	NA
GENIE Cohort v16.1-public	GENIE-UCSF-13653-4677T	13653	Endometrial Cancer	Uterine Endometrioid Carcinoma	R155C	OncoKB: Unknown, level NA, resistance NA;CIViC: NA;MyCancerGenome: not present;CancerHotspot: no;3DHotspot: no	0.46	NA
GENIE Cohort v16.1-public	GENIE-YALE-TPL59-1	TPL59	Small Cell Lung Cancer	Small Cell Lung Cancer	G11W	OncoKB: Unknown, level NA, resistance NA;CIViC: NA;MyCancerGenome: not present;CancerHotspot: no;3DHotspot: no	0.43	NA
GENIE Cohort v16.1-public	GENIE-UCSF-1137-1301T	1137	Gastrointestinal Neuroendocrine Tumor	High-Grade Neuroendocrine Carcinoma of the Colon and Rectum	S252N	OncoKB: Unknown, level NA, resistance NA;CIViC: NA;MyCancerGenome: not present;CancerHotspot: no;3DHotspot: no	0.87	NA
GENIE Cohort v16.1-public	GENIE-UCSF-1868-8242T	1868	Glioma	Glioblastoma Multiforme	S252N	OncoKB: Unknown, level NA, resistance NA;CIViC: NA;MyCancerGenome: not present;CancerHotspot: no;3DHotspot: no	0.11	NA
GENIE Cohort v16.1-public	GENIE-UCSF-1975-2185T	1975	Pancreatic Cancer	Pancreatic Adenocarcinoma	L100M	OncoKB: Unknown, level NA, resistance NA;CIViC: NA;MyCancerGenome: not present;CancerHotspot: no;3DHotspot: no	0.03	NA
GENIE Cohort v16.1-public	GENIE-UCSF-892-1056T	892	Cancer of Unknown Primary	Neuroendocrine Carcinoma, NOS	V96M	OncoKB: Unknown, level NA, resistance NA;CIViC: NA;MyCancerGenome: not present;CancerHotspot: no;3DHotspot: no	0.46	NA
GENIE Cohort v16.1-public	GENIE-DUKE-P20-S20	P20	Esophagogastric Cancer	Esophageal Adenocarcinoma	T9I	OncoKB: Unknown, level NA, resistance NA;CIViC: NA;MyCancerGenome: not present;CancerHotspot: no;3DHotspot: no	0.29	NA
GENIE Cohort v16.1-public	GENIE-DUKE-P90-S90	P90	Prostate Cancer	Prostate Adenocarcinoma	I365V	OncoKB: Unknown, level NA, resistance NA;CIViC: NA;MyCancerGenome: not present;CancerHotspot: no;3DHotspot: no	0.15	NA
GENIE Cohort v16.1-public	GENIE-DFCI-118362-805076	118362	Head and Neck Cancer	Oropharynx Squamous Cell Carcinoma	I241M	OncoKB: Unknown, level NA, resistance NA;CIViC: NA;MyCancerGenome: not present;CancerHotspot: no;3DHotspot: no	NA	NA
GENIE Cohort v16.1-public	GENIE-DFCI-003567-3794723	3567	Breast Cancer	Invasive Breast Carcinoma	I241M	OncoKB: Unknown, level NA, resistance NA;CIViC: NA;MyCancerGenome: not present;CancerHotspot: no;3DHotspot: no	NA	NA
GENIE Cohort v16.1-public	GENIE-DFCI-143654-1301362	143654	Cancer of Unknown Primary	Adenocarcinoma, NOS	Q244E	OncoKB: Unknown, level NA, resistance NA;CIViC: NA;MyCancerGenome: not present;CancerHotspot: no;3DHotspot: no	NA	NA
GENIE Cohort v16.1-public	GENIE-UHN-OCT672950-ARC1	OCT672950	Cancer of Unknown Primary	Cancer of Unknown Primary, NOS	V132L	OncoKB: Unknown, level NA, resistance NA;CIViC: NA;MyCancerGenome: not present;CancerHotspot: no;3DHotspot: no	0.25	NA
GENIE Cohort v16.1-public	GENIE-UHN-OCT849544-ARC1	OCT849544	Endometrial Cancer	Uterine Mixed Endometrial Carcinoma	F328L	OncoKB: Unknown, level NA, resistance NA;CIViC: NA;MyCancerGenome: not present;CancerHotspot: no;3DHotspot: no	0.11	NA
GENIE Cohort v16.1-public	GENIE-COLU-742-1	742	Non-Small Cell Lung Cancer	Lung Adenocarcinoma	D159Y	OncoKB: Unknown, level NA, resistance NA;CIViC: NA;MyCancerGenome: not present;CancerHotspot: no;3DHotspot: no	NA	NA
GENIE Cohort v16.1-public	GENIE-YALE-TPL172-1	TPL172	Non-Small Cell Lung Cancer	Lung Adenocarcinoma	A180T	OncoKB: Unknown, level NA, resistance NA;CIViC: NA;MyCancerGenome: not present;CancerHotspot: no;3DHotspot: no	0.1	NA
GENIE Cohort v16.1-public	GENIE-DFCI-268505-3502560	268505	Ovarian Cancer	Endometrioid Ovarian Cancer	A180T	OncoKB: Unknown, level NA, resistance NA;CIViC: NA;MyCancerGenome: not present;CancerHotspot: no;3DHotspot: no	NA	NA
GENIE Cohort v16.1-public	GENIE-DFCI-448626-4755012	448626	Colorectal Cancer	Rectal Adenocarcinoma	A180T	OncoKB: Unknown, level NA, resistance NA;CIViC: NA;MyCancerGenome: not present;CancerHotspot: no;3DHotspot: no	NA	NA
GENIE Cohort v16.1-public	GENIE-PROV-1ecf8944bd-cf073a0b87	1ecf8944bd	Prostate Cancer	Prostate Adenocarcinoma	A180T	OncoKB: Unknown, level NA, resistance NA;CIViC: NA;MyCancerGenome: not present;CancerHotspot: no;3DHotspot: no	0.17	NA
GENIE Cohort v16.1-public	GENIE-VHIO-1770-001	1770	Colorectal Cancer	Colon Adenocarcinoma	A180T	OncoKB: Unknown, level NA, resistance NA;CIViC: NA;MyCancerGenome: not present;CancerHotspot: no;3DHotspot: no	0.16	NA
GENIE Cohort v16.1-public	GENIE-YALE-TPL398-1	TPL398	Non-Small Cell Lung Cancer	Lung Squamous Cell Carcinoma	P116L	OncoKB: Unknown, level NA, resistance NA;CIViC: NA;MyCancerGenome: not present;CancerHotspot: no;3DHotspot: no	0.2	NA
GENIE Cohort v16.1-public	GENIE-SCI-9108882662-U42162516_G8	9108882662	Glioma	Ganglioglioma	S139F	OncoKB: Unknown, level NA, resistance NA;CIViC: NA;MyCancerGenome: not present;CancerHotspot: no;3DHotspot: no	0.05	NA
GENIE Cohort v16.1-public	GENIE-COLU-00207-01	207	Non-Small Cell Lung Cancer	Lung Adenocarcinoma	K160R	OncoKB: Unknown, level NA, resistance NA;CIViC: NA;MyCancerGenome: not present;CancerHotspot: no;3DHotspot: no	NA	NA
GENIE Cohort v16.1-public	GENIE-COLU-00275-01	275	Colorectal Cancer	Colon Adenocarcinoma	H68L	OncoKB: Unknown, level NA, resistance NA;CIViC: NA;MyCancerGenome: not present;CancerHotspot: no;3DHotspot: no	NA	NA
GENIE Cohort v16.1-public	GENIE-COLU-00276-01	276	Colorectal Cancer	Colon Adenocarcinoma	E58V	OncoKB: Unknown, level NA, resistance NA;CIViC: NA;MyCancerGenome: not present;CancerHotspot: no;3DHotspot: no	NA	NA
GENIE Cohort v16.1-public	GENIE-DFCI-093363-2332288	93363	Colorectal Cancer	Colon Adenocarcinoma	T372M	OncoKB: Unknown, level NA, resistance NA;CIViC: NA;MyCancerGenome: not present;CancerHotspot: no;3DHotspot: no	NA	NA
GENIE Cohort v16.1-public	GENIE-PROV-b2b7cdf3-TST170-V1	b2b7cdf3	Endometrial Cancer	Endometrial Carcinoma	T372M	OncoKB: Unknown, level NA, resistance NA;CIViC: NA;MyCancerGenome: not present;CancerHotspot: no;3DHotspot: no	0.05	NA
GENIE Cohort v16.1-public	GENIE-PROV-a94afe6b67-aefa544674	a94afe6b67	Small Bowel Cancer	Small Intestinal Carcinoma	T372M	OncoKB: Unknown, level NA, resistance NA;CIViC: NA;MyCancerGenome: not present;CancerHotspot: no;3DHotspot: no	0.07	NA
GENIE Cohort v16.1-public	GENIE-DFCI-093534-950728	93534	Endometrial Cancer	Uterine Endometrioid Carcinoma	N380S	OncoKB: Unknown, level NA, resistance NA;CIViC: NA;MyCancerGenome: not present;CancerHotspot: no;3DHotspot: no	NA	NA
GENIE Cohort v16.1-public	GENIE-DFCI-122426-1414121	122426	Cancer of Unknown Primary	Neuroendocrine Tumor, NOS	R370G	OncoKB: Unknown, level NA, resistance NA;CIViC: NA;MyCancerGenome: not present;CancerHotspot: no;3DHotspot: no	NA	NA
GENIE Cohort v16.1-public	GENIE-DFCI-124882-1358664	124882	Colorectal Cancer	Rectal Adenocarcinoma	R60T	OncoKB: Unknown, level NA, resistance NA;CIViC: NA;MyCancerGenome: not present;CancerHotspot: no;3DHotspot: no	NA	NA
GENIE Cohort v16.1-public	GENIE-DFCI-000563-3503	563	Non-Small Cell Lung Cancer	Lung Adenocarcinoma	R60T	OncoKB: Unknown, level NA, resistance NA;CIViC: NA;MyCancerGenome: not present;CancerHotspot: no;3DHotspot: no	NA	NA
GENIE Cohort v16.1-public	GENIE-PROV-7c7416d355-42850a77e3	7c7416d355	Non-Small Cell Lung Cancer	Lung Neuroendocrine Tumor	R60T	OncoKB: Unknown, level NA, resistance NA;CIViC: NA;MyCancerGenome: not present;CancerHotspot: no;3DHotspot: no	0.28	NA
GENIE Cohort v16.1-public	GENIE-DFCI-132164-1358719	132164	Mature B-Cell Neoplasms	Mature B-Cell Neoplasms	A85T	OncoKB: Unknown, level NA, resistance NA;CIViC: NA;MyCancerGenome: not present;CancerHotspot: no;3DHotspot: no	NA	NA
GENIE Cohort v16.1-public	GENIE-DFCI-134299-999888	134299	Non-Small Cell Lung Cancer	Poorly Differentiated Non-Small Cell Lung Cancer	F204C	OncoKB: Unknown, level NA, resistance NA;CIViC: NA;MyCancerGenome: not present;CancerHotspot: no;3DHotspot: no	NA	NA
GENIE Cohort v16.1-public	GENIE-DFCI-134717-1149934	134717	Colorectal Cancer	Colorectal Adenocarcinoma	D277Y	OncoKB: Unknown, level NA, resistance NA;CIViC: NA;MyCancerGenome: not present;CancerHotspot: no;3DHotspot: no	NA	NA
GENIE Cohort v16.1-public	GENIE-DFCI-136029-1049686	136029	Non-Small Cell Lung Cancer	Lung Squamous Cell Carcinoma	S239C	OncoKB: Unknown, level NA, resistance NA;CIViC: NA;MyCancerGenome: not present;CancerHotspot: no;3DHotspot: no	NA	NA
GENIE Cohort v16.1-public	GENIE-DFCI-137367-1251966	137367	Non-Small Cell Lung Cancer	Lung Adenocarcinoma	F25L	OncoKB: Unknown, level NA, resistance NA;CIViC: NA;MyCancerGenome: not present;CancerHotspot: no;3DHotspot: no	NA	NA
GENIE Cohort v16.1-public	GENIE-DUKE-P4111-S4745	P4111	Bladder Cancer	Upper Tract Urothelial Carcinoma	F25L	OncoKB: Unknown, level NA, resistance NA;CIViC: NA;MyCancerGenome: not present;CancerHotspot: no;3DHotspot: no	0.23	NA
GENIE Cohort v16.1-public	GENIE-DFCI-137804-1304239	137804	Non-Small Cell Lung Cancer	Lung Adenocarcinoma	A174S	OncoKB: Unknown, level NA, resistance NA;CIViC: NA;MyCancerGenome: not present;CancerHotspot: no;3DHotspot: no	NA	NA
GENIE Cohort v16.1-public	GENIE-DFCI-449253-4449757	449253	Pancreatic Cancer	Pancreatic Adenocarcinoma	A174S	OncoKB: Unknown, level NA, resistance NA;CIViC: NA;MyCancerGenome: not present;CancerHotspot: no;3DHotspot: no	NA	NA
GENIE Cohort v16.1-public	GENIE-DFCI-137867-1358899	137867	Endometrial Cancer	Uterine Mixed Endometrial Carcinoma	E216D	OncoKB: Unknown, level NA, resistance NA;CIViC: NA;MyCancerGenome: not present;CancerHotspot: no;3DHotspot: no	NA	NA
GENIE Cohort v16.1-public	GENIE-DFCI-138716-1304382	138716	Esophagogastric Cancer	Adenocarcinoma of the Gastroesophageal Junction	L50R	OncoKB: Unknown, level NA, resistance NA;CIViC: NA;MyCancerGenome: not present;CancerHotspot: no;3DHotspot: no	NA	NA
GENIE Cohort v16.1-public	GENIE-DFCI-138997-1414116	138997	Melanoma	Melanoma	S299L	OncoKB: Unknown, level NA, resistance NA;CIViC: NA;MyCancerGenome: not present;CancerHotspot: no;3DHotspot: no	NA	NA
GENIE Cohort v16.1-public	GENIE-DFCI-140163-1413891	140163	Endometrial Cancer	Uterine Endometrioid Carcinoma	L254M	OncoKB: Unknown, level NA, resistance NA;CIViC: NA;MyCancerGenome: not present;CancerHotspot: no;3DHotspot: no	NA	NA
GENIE Cohort v16.1-public	GENIE-DFCI-140163-1413891	140163	Endometrial Cancer	Uterine Endometrioid Carcinoma	M27I	OncoKB: Unknown, level NA, resistance NA;CIViC: NA;MyCancerGenome: not present;CancerHotspot: no;3DHotspot: no	NA	NA
GENIE Cohort v16.1-public	GENIE-UCSF-2414-7648T	2414	Skin Cancer, Non-Melanoma	Basal Cell Carcinoma	T134I	OncoKB: Unknown, level NA, resistance NA;CIViC: NA;MyCancerGenome: not present;CancerHotspot: no;3DHotspot: no	0.43	NA
GENIE Cohort v16.1-public	GENIE-UCSF-11534-5861T	11534	Skin Cancer, Non-Melanoma	Basal Cell Carcinoma	T134I	OncoKB: Unknown, level NA, resistance NA;CIViC: NA;MyCancerGenome: not present;CancerHotspot: no;3DHotspot: no	0.24	NA
GENIE Cohort v16.1-public	GENIE-DFCI-141562-1099635	141562	Non-Small Cell Lung Cancer	Lung Adenocarcinoma	T9N	OncoKB: Unknown, level NA, resistance NA;CIViC: NA;MyCancerGenome: not present;CancerHotspot: no;3DHotspot: no	NA	NA
GENIE Cohort v16.1-public	GENIE-PROV-9e373768eb-a09a2e0179	9e373768eb	Endometrial Cancer	Endometrial Carcinoma	E291D	OncoKB: Unknown, level NA, resistance NA;CIViC: NA;MyCancerGenome: not present;CancerHotspot: no;3DHotspot: no	0.06	NA
GENIE Cohort v16.1-public	GENIE-PROV-d7ec99886c-00cf185181	d7ec99886c	Colorectal Cancer	Colon Adenocarcinoma	A327T	OncoKB: Unknown, level NA, resistance NA;CIViC: NA;MyCancerGenome: not present;CancerHotspot: no;3DHotspot: no	0.33	NA
GENIE Cohort v16.1-public	GENIE-UCSF-783036-04444T	783036	Glioma	High-Grade Glioma, NOS	A327T	OncoKB: Unknown, level NA, resistance NA;CIViC: NA;MyCancerGenome: not present;CancerHotspot: no;3DHotspot: no	0.09	NA
GENIE Cohort v16.1-public	GENIE-UCSF-2198-2438T	2198	Glioma	Anaplastic Oligodendroglioma	L166F	OncoKB: Unknown, level NA, resistance NA;CIViC: NA;MyCancerGenome: not present;CancerHotspot: no;3DHotspot: no	0.48	NA
GENIE Cohort v16.1-public	GENIE-UCSF-2685-7328T	2685	Skin Cancer, Non-Melanoma	Cutaneous Squamous Cell Carcinoma	L166F	OncoKB: Unknown, level NA, resistance NA;CIViC: NA;MyCancerGenome: not present;CancerHotspot: no;3DHotspot: no	0.15	NA
GENIE Cohort v16.1-public	GENIE-DFCI-379349-4161189	379349	Melanoma	Melanoma	L166F	OncoKB: Unknown, level NA, resistance NA;CIViC: NA;MyCancerGenome: not present;CancerHotspot: no;3DHotspot: no	NA	NA
GENIE Cohort v16.1-public	GENIE-UCSF-2712-7036T	2712	Glioma	Anaplastic Oligodendroglioma	M208I	OncoKB: Unknown, level NA, resistance NA;CIViC: NA;MyCancerGenome: not present;CancerHotspot: no;3DHotspot: no	0.16	NA
GENIE Cohort v16.1-public	GENIE-UCSF-3122-7787T	3122	Skin Cancer, Non-Melanoma	Cutaneous Squamous Cell Carcinoma	S42F	OncoKB: Unknown, level NA, resistance NA;CIViC: NA;MyCancerGenome: not present;CancerHotspot: no;3DHotspot: no	0.12	NA
GENIE Cohort v16.1-public	GENIE-UCSF-3298-0156T	3298	Glioma	Pilocytic Astrocytoma	P116S	OncoKB: Unknown, level NA, resistance NA;CIViC: NA;MyCancerGenome: not present;CancerHotspot: no;3DHotspot: no	0.49	NA
GENIE Cohort v16.1-public	GENIE-UCSF-3394-4615T	3394	Colorectal Cancer	Colon Adenocarcinoma	A203D	OncoKB: Unknown, level NA, resistance NA;CIViC: NA;MyCancerGenome: not present;CancerHotspot: no;3DHotspot: no	0.27	NA
GENIE Cohort v16.1-public	GENIE-COLU-742-1	742	Non-Small Cell Lung Cancer	Lung Adenocarcinoma	R153T	OncoKB: Unknown, level NA, resistance NA;CIViC: NA;MyCancerGenome: not present;CancerHotspot: no;3DHotspot: no	NA	NA
GENIE Cohort v16.1-public	GENIE-VICC-114036-unk-1	114036	Skin Cancer, Non-Melanoma	Porocarcinoma/Spiroadenocarcinoma	Y81D	OncoKB: Unknown, level NA, resistance NA;CIViC: NA;MyCancerGenome: not present;CancerHotspot: no;3DHotspot: no	0.72	NA
GENIE Cohort v16.1-public	GENIE-JHU-05286-06134	5286	Non-Small Cell Lung Cancer	Lung Squamous Cell Carcinoma	A203V	OncoKB: Unknown, level NA, resistance NA;CIViC: NA;MyCancerGenome: not present;CancerHotspot: no;3DHotspot: no	0.03	NA
GENIE Cohort v16.1-public	GENIE-JHU-07511-08535	7511	Cancer of Unknown Primary	Adenocarcinoma, NOS	A203V	OncoKB: Unknown, level NA, resistance NA;CIViC: NA;MyCancerGenome: not present;CancerHotspot: no;3DHotspot: no	0.03	NA
GENIE Cohort v16.1-public	GENIE-DFCI-168441-1786805	168441	Colorectal Cancer	Colon Adenocarcinoma	S139C	OncoKB: Unknown, level NA, resistance NA;CIViC: NA;MyCancerGenome: not present;CancerHotspot: no;3DHotspot: no	NA	NA
GENIE Cohort v16.1-public	GENIE-DFCI-164238-1844963	164238	Ovarian Cancer	High-Grade Serous Ovarian Cancer	Q243R	OncoKB: Unknown, level NA, resistance NA;CIViC: NA;MyCancerGenome: not present;CancerHotspot: no;3DHotspot: no	NA	NA
GENIE Cohort v16.1-public	GENIE-DFCI-171511-2332305	171511	Non-Small Cell Lung Cancer	Non-Small Cell Lung Cancer	R190L	OncoKB: Unknown, level NA, resistance NA;CIViC: NA;MyCancerGenome: not present;CancerHotspot: no;3DHotspot: no	NA	NA
GENIE Cohort v16.1-public	GENIE-DUKE-P4245-S4883	P4245	Non-Small Cell Lung Cancer	Lung Adenocarcinoma	R190L	OncoKB: Unknown, level NA, resistance NA;CIViC: NA;MyCancerGenome: not present;CancerHotspot: no;3DHotspot: no	0.13	NA
GENIE Cohort v16.1-public	GENIE-DFCI-168943-2394061	168943	Colorectal Cancer	Rectal Adenocarcinoma	S30P	OncoKB: Unknown, level NA, resistance NA;CIViC: NA;MyCancerGenome: not present;CancerHotspot: no;3DHotspot: no	NA	NA
GENIE Cohort v16.1-public	GENIE-DFCI-200275-2518451	200275	Colorectal Cancer	Colon Adenocarcinoma	P332H	OncoKB: Unknown, level NA, resistance NA;CIViC: NA;MyCancerGenome: not present;CancerHotspot: no;3DHotspot: no	NA	NA
GENIE Cohort v16.1-public	GENIE-DFCI-201500-2774543	201500	Colorectal Cancer	Colon Adenocarcinoma	S299W	OncoKB: Unknown, level NA, resistance NA;CIViC: NA;MyCancerGenome: not present;CancerHotspot: no;3DHotspot: no	NA	NA
GENIE Cohort v16.1-public	GENIE-DFCI-183743-2839119	183743	Colorectal Cancer	Colon Adenocarcinoma	T357I	OncoKB: Unknown, level NA, resistance NA;CIViC: NA;MyCancerGenome: not present;CancerHotspot: no;3DHotspot: no	NA	NA
GENIE Cohort v16.1-public	GENIE-DFCI-182356-2839085	182356	Cancer of Unknown Primary	Cancer of Unknown Primary	A236T	OncoKB: Unknown, level NA, resistance NA;CIViC: NA;MyCancerGenome: not present;CancerHotspot: no;3DHotspot: no	NA	NA
GENIE Cohort v16.1-public	GENIE-DFCI-200965-2970260	200965	Bladder Cancer	Bladder Urothelial Carcinoma	M27V	OncoKB: Unknown, level NA, resistance NA;CIViC: NA;MyCancerGenome: not present;CancerHotspot: no;3DHotspot: no	NA	NA
GENIE Cohort v16.1-public	GENIE-DFCI-220779-3239004	220779	Head and Neck Cancer	Oral Cavity Squamous Cell Carcinoma	G80R	OncoKB: Unknown, level NA, resistance NA;CIViC: NA;MyCancerGenome: not present;CancerHotspot: no;3DHotspot: no	NA	NA
GENIE Cohort v16.1-public	GENIE-YALE-TPL905-1	TPL905	Prostate Cancer	Prostate Adenocarcinoma	G80R	OncoKB: Unknown, level NA, resistance NA;CIViC: NA;MyCancerGenome: not present;CancerHotspot: no;3DHotspot: no	0.19	NA
GENIE Cohort v16.1-public	GENIE-UCSF-14153-2604T	14153	Glioma	Glioblastoma Multiforme	G80R	OncoKB: Unknown, level NA, resistance NA;CIViC: NA;MyCancerGenome: not present;CancerHotspot: no;3DHotspot: no	0.41	NA
GENIE Cohort v16.1-public	GENIE-UCSF-782693-90001T	782693	Endometrial Cancer	Uterine Endometrioid Carcinoma	G80R	OncoKB: Unknown, level NA, resistance NA;CIViC: NA;MyCancerGenome: not present;CancerHotspot: no;3DHotspot: no	0.35	NA
GENIE Cohort v16.1-public	GENIE-UCSF-2586-5415T	2586	B-Lymphoblastic Leukemia/Lymphoma	B-Lymphoblastic Leukemia/Lymphoma	Q323H	OncoKB: Unknown, level NA, resistance NA;CIViC: NA;MyCancerGenome: not present;CancerHotspot: no;3DHotspot: no	0.03	NA
GENIE Cohort v16.1-public	GENIE-VICC-821937-unk-1	821937	Non-Small Cell Lung Cancer	Lung Adenocarcinoma	E24K	OncoKB: Unknown, level NA, resistance NA;CIViC: NA;MyCancerGenome: not present;CancerHotspot: no;3DHotspot: no	0.29	NA
GENIE Cohort v16.1-public	GENIE-YALE-TPL1003-1	TPL1003	Melanoma	Cutaneous Melanoma	S139F	OncoKB: Unknown, level NA, resistance NA;CIViC: NA;MyCancerGenome: not present;CancerHotspot: no;3DHotspot: no	0.19	NA
GENIE Cohort v16.1-public	GENIE-UCSF-10603-7800T	10603	Renal Cell Carcinoma	Translocation-Associated Renal Cell Carcinoma	R376G	OncoKB: Unknown, level NA, resistance NA;CIViC: NA;MyCancerGenome: not present;CancerHotspot: no;3DHotspot: no	0.18	NA
GENIE Cohort v16.1-public	GENIE-UCSF-3564-2741T	3564	Glioma	Glioblastoma Multiforme	T214M	OncoKB: Unknown, level NA, resistance NA;CIViC: NA;MyCancerGenome: not present;CancerHotspot: no;3DHotspot: no	0.4	NA
GENIE Cohort v16.1-public	GENIE-DUKE-P3008-S3085	P3008	Pancreatic Cancer	Pancreatic Adenocarcinoma	T214M	OncoKB: Unknown, level NA, resistance NA;CIViC: NA;MyCancerGenome: not present;CancerHotspot: no;3DHotspot: no	0.49	NA
GENIE Cohort v16.1-public	GENIE-PROV-6fa98f2a0a-4d8f344c35	6fa98f2a0a	Colorectal Cancer	Colon Adenocarcinoma	T214M	OncoKB: Unknown, level NA, resistance NA;CIViC: NA;MyCancerGenome: not present;CancerHotspot: no;3DHotspot: no	0.26	NA
GENIE Cohort v16.1-public	GENIE-UCSF-11013-7731T	11013	Melanoma	Melanoma	M156R	OncoKB: Unknown, level NA, resistance NA;CIViC: NA;MyCancerGenome: not present;CancerHotspot: no;3DHotspot: no	0.37	NA
GENIE Cohort v16.1-public	GENIE-UCSF-2697-6962T	2697	Glioma	Glioblastoma Multiforme	D345N	OncoKB: Unknown, level NA, resistance NA;CIViC: NA;MyCancerGenome: not present;CancerHotspot: no;3DHotspot: no	0.04	NA
GENIE Cohort v16.1-public	GENIE-PROV-5ac3a39040-dd300477f7	5ac3a39040	Colorectal Cancer	Colorectal Adenocarcinoma	D345N	OncoKB: Unknown, level NA, resistance NA;CIViC: NA;MyCancerGenome: not present;CancerHotspot: no;3DHotspot: no	0.38	NA
GENIE Cohort v16.1-public	GENIE-PROV-b559d48f87-5d40168414	b559d48f87	Bladder Cancer	Bladder Urothelial Carcinoma	D345N	OncoKB: Unknown, level NA, resistance NA;CIViC: NA;MyCancerGenome: not present;CancerHotspot: no;3DHotspot: no	0.32	NA
GENIE Cohort v16.1-public	GENIE-UCSF-10962-5504T	10962	Melanoma	Melanoma	R190W	OncoKB: Unknown, level NA, resistance NA;CIViC: NA;MyCancerGenome: not present;CancerHotspot: no;3DHotspot: no	0.54	NA
GENIE Cohort v16.1-public	GENIE-UCSF-10496-6656T	10496	Mature T and NK Neoplasms	Peripheral T-Cell lymphoma, NOS	N34S	OncoKB: Unknown, level NA, resistance NA;CIViC: NA;MyCancerGenome: not present;CancerHotspot: no;3DHotspot: no	0.47	NA
GENIE Cohort v16.1-public	GENIE-DFCI-170240-3733911	170240	Glioma	Glioblastoma	V32M	OncoKB: Unknown, level NA, resistance NA;CIViC: NA;MyCancerGenome: not present;CancerHotspot: no;3DHotspot: no	NA	NA
GENIE Cohort v16.1-public	GENIE-DFCI-237603-3377467	237603	Breast Cancer	Breast Invasive Ductal Carcinoma	R127T	OncoKB: Unknown, level NA, resistance NA;CIViC: NA;MyCancerGenome: not present;CancerHotspot: no;3DHotspot: no	NA	NA
GENIE Cohort v16.1-public	GENIE-DFCI-241101-3446433	241101	Glioma	Glioblastoma	Y107F	OncoKB: Unknown, level NA, resistance NA;CIViC: NA;MyCancerGenome: not present;CancerHotspot: no;3DHotspot: no	NA	NA
GENIE Cohort v16.1-public	GENIE-DFCI-237181-3446565	237181	Mesothelioma	Pleural Mesothelioma	N209Y	OncoKB: Unknown, level NA, resistance NA;CIViC: NA;MyCancerGenome: not present;CancerHotspot: no;3DHotspot: no	NA	NA
GENIE Cohort v16.1-public	GENIE-DFCI-269004-3531096	269004	Soft Tissue Sarcoma	Leiomyosarcoma	Y35H	OncoKB: Unknown, level NA, resistance NA;CIViC: NA;MyCancerGenome: not present;CancerHotspot: no;3DHotspot: no	NA	NA
GENIE Cohort v16.1-public	GENIE-DFCI-269066-3588578	269066	Esophagogastric Cancer	Stomach Adenocarcinoma	S7N	OncoKB: Unknown, level NA, resistance NA;CIViC: NA;MyCancerGenome: not present;CancerHotspot: no;3DHotspot: no	NA	NA
GENIE Cohort v16.1-public	GENIE-UCSF-11120-7265T	11120	Endometrial Cancer	Uterine Endometrioid Carcinoma	D256N	OncoKB: Unknown, level NA, resistance NA;CIViC: NA;MyCancerGenome: not present;CancerHotspot: no;3DHotspot: no	0.45	NA
GENIE Cohort v16.1-public	GENIE-UCSF-11255-8479T	11255	Nerve Sheath Tumor	Schwannoma	V96E	OncoKB: Unknown, level NA, resistance NA;CIViC: NA;MyCancerGenome: not present;CancerHotspot: no;3DHotspot: no	0.3	NA
GENIE Cohort v16.1-public	GENIE-UCSF-11510-5037T	11510	Glioma	Anaplastic Oligodendroglioma	A109T	OncoKB: Unknown, level NA, resistance NA;CIViC: NA;MyCancerGenome: not present;CancerHotspot: no;3DHotspot: no	0.46	NA
GENIE Cohort v16.1-public	GENIE-UCSF-16363-9941T	16363	Glioma	High-Grade Glioma, NOS	A109T	OncoKB: Unknown, level NA, resistance NA;CIViC: NA;MyCancerGenome: not present;CancerHotspot: no;3DHotspot: no	0.37	NA
GENIE Cohort v16.1-public	GENIE-UCSF-11705-0290T	11705	Cancer of Unknown Primary	Squamous Cell Carcinoma, NOS	E306Q	OncoKB: Unknown, level NA, resistance NA;CIViC: NA;MyCancerGenome: not present;CancerHotspot: no;3DHotspot: no	0.2	NA
GENIE Cohort v16.1-public	GENIE-UCSF-11864-8176T	11864	Ovarian Cancer	High-Grade Serous Fallopian Tube Cancer	A238V	OncoKB: Unknown, level NA, resistance NA;CIViC: NA;MyCancerGenome: not present;CancerHotspot: no;3DHotspot: no	0.26	NA
GENIE Cohort v16.1-public	GENIE-UCSF-2654-3580T	2654	Pancreatic Cancer	Pancreatic Adenocarcinoma	E20K	OncoKB: Unknown, level NA, resistance NA;CIViC: NA;MyCancerGenome: not present;CancerHotspot: no;3DHotspot: no	0.21	NA
GENIE Cohort v16.1-public	GENIE-UCSF-11047-9907T	11047	Soft Tissue Sarcoma	Undifferentiated Pleomorphic Sarcoma/Malignant Fibrous Histiocytoma/High-Grade Spindle Cell Sarcoma	Y81C	OncoKB: Unknown, level NA, resistance NA;CIViC: NA;MyCancerGenome: not present;CancerHotspot: no;3DHotspot: no	0.63	NA
GENIE Cohort v16.1-public	GENIE-DUKE-P1602-S1630	P1602	Appendiceal Cancer	Appendiceal Adenocarcinoma	K73E	OncoKB: Unknown, level NA, resistance NA;CIViC: NA;MyCancerGenome: not present;CancerHotspot: no;3DHotspot: no	0.33	NA
GENIE Cohort v16.1-public	GENIE-DFCI-296348-3764392	296348	Melanoma	Melanoma	D21N	OncoKB: Unknown, level NA, resistance NA;CIViC: NA;MyCancerGenome: not present;CancerHotspot: no;3DHotspot: no	NA	NA
GENIE Cohort v16.1-public	GENIE-DFCI-296355-3824591	296355	Colorectal Cancer	Rectal Adenocarcinoma	L186R	OncoKB: Unknown, level NA, resistance NA;CIViC: NA;MyCancerGenome: not present;CancerHotspot: no;3DHotspot: no	NA	NA
GENIE Cohort v16.1-public	GENIE-DFCI-330313-4004600	330313	Mesothelioma	Peritoneal Mesothelioma	K8Q	OncoKB: Unknown, level NA, resistance NA;CIViC: NA;MyCancerGenome: not present;CancerHotspot: no;3DHotspot: no	NA	NA
GENIE Cohort v16.1-public	GENIE-PROV-6085352d17-c17d7dcda4	6085352d17	Melanoma	Melanoma	R37C	OncoKB: Unknown, level NA, resistance NA;CIViC: NA;MyCancerGenome: not present;CancerHotspot: no;3DHotspot: no	0.26	NA
GENIE Cohort v16.1-public	GENIE-UCSF-236718-6525T	236718	Glioma	High-Grade Glioma, NOS	R373S	OncoKB: Unknown, level NA, resistance NA;CIViC: NA;MyCancerGenome: not present;CancerHotspot: no;3DHotspot: no	0.28	NA
GENIE Cohort v16.1-public	GENIE-VHIO-1571-001	1571	Ovarian Cancer	High-Grade Serous Ovarian Cancer	K160N	OncoKB: Unknown, level NA, resistance NA;CIViC: NA;MyCancerGenome: not present;CancerHotspot: no;3DHotspot: no	0.15	NA
GENIE Cohort v16.1-public	GENIE-UCSF-1616-2740T	1616	Melanoma	Melanoma	P290L	OncoKB: Unknown, level NA, resistance NA;CIViC: NA;MyCancerGenome: not present;CancerHotspot: no;3DHotspot: no	0.37	0.0029
GENIE Cohort v16.1-public	GENIE-UCSF-12109-6807T	12109	Melanoma	Melanoma	D202E	OncoKB: Unknown, level NA, resistance NA;CIViC: NA;MyCancerGenome: not present;CancerHotspot: no;3DHotspot: no	0.46	NA
GENIE Cohort v16.1-public	GENIE-UCSF-12579-4969T	12579	Bladder Cancer	Bladder Urothelial Carcinoma	R46K	OncoKB: Unknown, level NA, resistance NA;CIViC: NA;MyCancerGenome: not present;CancerHotspot: no;3DHotspot: no	0.1	NA
GENIE Cohort v16.1-public	GENIE-UCSF-12579-4969T	12579	Bladder Cancer	Bladder Urothelial Carcinoma	G69S	OncoKB: Unknown, level NA, resistance NA;CIViC: NA;MyCancerGenome: not present;CancerHotspot: no;3DHotspot: no	0.09	NA
GENIE Cohort v16.1-public	GENIE-COLU-1969-1	1969	Salivary Gland Cancer	Mucoepidermoid Carcinoma	I340M	OncoKB: Unknown, level NA, resistance NA;CIViC: NA;MyCancerGenome: not present;CancerHotspot: no;3DHotspot: no	NA	NA
GENIE Cohort v16.1-public	GENIE-COLU-1989-1	1989	Uterine Sarcoma	Uterine Leiomyosarcoma	Y248S	OncoKB: Unknown, level NA, resistance NA;CIViC: NA;MyCancerGenome: not present;CancerHotspot: no;3DHotspot: no	NA	NA
GENIE Cohort v16.1-public	GENIE-JHU-04880-05684	4880	NA	Mixed Cancer Types	R153K	OncoKB: Unknown, level NA, resistance NA;CIViC: NA;MyCancerGenome: not present;CancerHotspot: no;3DHotspot: no	0.04	NA
GENIE Cohort v16.1-public	GENIE-JHU-05243-06082	5243	Non-Small Cell Lung Cancer	Lung Adenocarcinoma	S148F	OncoKB: Unknown, level NA, resistance NA;CIViC: NA;MyCancerGenome: not present;CancerHotspot: no;3DHotspot: no	0.14	NA
GENIE Cohort v16.1-public	GENIE-JHU-07821-08876	7821	Soft Tissue Sarcoma	Embryonal Rhabdomyosarcoma	S181F	OncoKB: Unknown, level NA, resistance NA;CIViC: NA;MyCancerGenome: not present;CancerHotspot: no;3DHotspot: no	0.08	NA
GENIE Cohort v16.1-public	GENIE-JHU-07931-08990	7931	Non-Small Cell Lung Cancer	Lung Adenocarcinoma	P173L	OncoKB: Unknown, level NA, resistance NA;CIViC: NA;MyCancerGenome: not present;CancerHotspot: no;3DHotspot: no	0.09	NA
GENIE Cohort v16.1-public	GENIE-JHU-07957-09017	7957	Colorectal Cancer	Rectal Adenocarcinoma	C167Y	OncoKB: Unknown, level NA, resistance NA;CIViC: NA;MyCancerGenome: not present;CancerHotspot: no;3DHotspot: no	0.14	NA
GENIE Cohort v16.1-public	GENIE-DFCI-378765-4129713	378765	Endometrial Cancer	Uterine Carcinosarcoma/Uterine Malignant Mixed Mullerian Tumor	S274Y	OncoKB: Unknown, level NA, resistance NA;CIViC: NA;MyCancerGenome: not present;CancerHotspot: no;3DHotspot: no	NA	NA
GENIE Cohort v16.1-public	GENIE-DFCI-379920-4161057	379920	Colorectal Cancer	Colorectal Adenocarcinoma	D196N	OncoKB: Unknown, level NA, resistance NA;CIViC: NA;MyCancerGenome: not present;CancerHotspot: no;3DHotspot: no	NA	NA
GENIE Cohort v16.1-public	GENIE-DFCI-450112-4413171	450112	Bladder Cancer	Bladder Urothelial Carcinoma	F17L	OncoKB: Unknown, level NA, resistance NA;CIViC: NA;MyCancerGenome: not present;CancerHotspot: no;3DHotspot: no	NA	NA
GENIE Cohort v16.1-public	GENIE-DFCI-449690-4449967	449690	Colorectal Cancer	Colorectal Adenocarcinoma	D104N	OncoKB: Unknown, level NA, resistance NA;CIViC: NA;MyCancerGenome: not present;CancerHotspot: no;3DHotspot: no	NA	NA
GENIE Cohort v16.1-public	GENIE-DFCI-449690-4449967	449690	Colorectal Cancer	Colorectal Adenocarcinoma	K16Q	OncoKB: Unknown, level NA, resistance NA;CIViC: NA;MyCancerGenome: not present;CancerHotspot: no;3DHotspot: no	NA	NA
GENIE Cohort v16.1-public	GENIE-DFCI-002683-8409	2683	Non-Small Cell Lung Cancer	Lung Squamous Cell Carcinoma	D143H	OncoKB: Unknown, level NA, resistance NA;CIViC: NA;MyCancerGenome: not present;CancerHotspot: no;3DHotspot: no	NA	NA
GENIE Cohort v16.1-public	GENIE-UCSF-14594-9194T	14594	CNS Cancer	Anaplastic Ependymoma	D224E	OncoKB: Unknown, level NA, resistance NA;CIViC: NA;MyCancerGenome: not present;CancerHotspot: no;3DHotspot: no	0.4	NA
GENIE Cohort v16.1-public	GENIE-PROV-bda192ba42-ab16d70bed	bda192ba42	Breast Cancer	Metaplastic Breast Cancer	I245S	OncoKB: Unknown, level NA, resistance NA;CIViC: NA;MyCancerGenome: not present;CancerHotspot: no;3DHotspot: no	0.14	NA
GENIE Cohort v16.1-public	GENIE-PROV-db5bc6fcef-5b67795688	db5bc6fcef	Colorectal Cancer	Colorectal Adenocarcinoma	D227E	OncoKB: Unknown, level NA, resistance NA;CIViC: NA;MyCancerGenome: not present;CancerHotspot: no;3DHotspot: no	0.28	NA
GENIE Cohort v16.1-public	GENIE-PROV-0da3e03429-0004650be1	0da3e03429	Breast Cancer	Metaplastic Breast Cancer	H177Q	OncoKB: Unknown, level NA, resistance NA;CIViC: NA;MyCancerGenome: not present;CancerHotspot: no;3DHotspot: no	0.21	NA
GENIE Cohort v16.1-public	GENIE-PROV-9bfcc503ce-c04088163f	9bfcc503ce	Cancer of Unknown Primary	Cancer of Unknown Primary	S284P	OncoKB: Unknown, level NA, resistance NA;CIViC: NA;MyCancerGenome: not present;CancerHotspot: no;3DHotspot: no	0.08	NA
GENIE Cohort v16.1-public	GENIE-PROV-03532d1d9f-88cb356458	03532d1d9f	Endometrial Cancer	Uterine Endometrioid Carcinoma	K71T	OncoKB: Unknown, level NA, resistance NA;CIViC: NA;MyCancerGenome: not present;CancerHotspot: no;3DHotspot: no	0.15	NA
GENIE Cohort v16.1-public	GENIE-PROV-41055834b9-8dfed8c499	41055834b9	Pancreatic Cancer	Pancreatic Adenocarcinoma	N34D	OncoKB: Unknown, level NA, resistance NA;CIViC: NA;MyCancerGenome: not present;CancerHotspot: no;3DHotspot: no	0.06	NA
GENIE Cohort v16.1-public	GENIE-PROV-c129d1e2ee-84b0a371ca	c129d1e2ee	Breast Cancer	Metaplastic Breast Cancer	G29R	OncoKB: Unknown, level NA, resistance NA;CIViC: NA;MyCancerGenome: not present;CancerHotspot: no;3DHotspot: no	0.23	NA
GENIE Cohort v16.1-public	GENIE-PROV-33f10ae817-fce25882ce	33f10ae817	Colorectal Cancer	Colon Adenocarcinoma	R53Q	OncoKB: Unknown, level NA, resistance NA;CIViC: NA;MyCancerGenome: not present;CancerHotspot: no;3DHotspot: no	0.42	NA
GENIE Cohort v16.1-public	GENIE-UCSF-270303-28681T	270303	Colorectal Cancer	Colorectal Adenocarcinoma	R53Q	OncoKB: Unknown, level NA, resistance NA;CIViC: NA;MyCancerGenome: not present;CancerHotspot: no;3DHotspot: no	0.25	NA
GENIE Cohort v16.1-public	GENIE-PROV-0d9768205d-e2c4f17c30	0d9768205d	Non-Small Cell Lung Cancer	Lung Neuroendocrine Tumor	G80V	OncoKB: Unknown, level NA, resistance NA;CIViC: NA;MyCancerGenome: not present;CancerHotspot: no;3DHotspot: no	0.23	NA
GENIE Cohort v16.1-public	GENIE-PROV-86aa7c17ea-77b0764f99	86aa7c17ea	Glioma	Glioblastoma	I99S	OncoKB: Unknown, level NA, resistance NA;CIViC: NA;MyCancerGenome: not present;CancerHotspot: no;3DHotspot: no	0.42	NA
GENIE Cohort v16.1-public	GENIE-PROV-aa657c4bee-ecc05b4162	aa657c4bee	Colorectal Cancer	Colorectal Adenocarcinoma	P230Q	OncoKB: Unknown, level NA, resistance NA;CIViC: NA;MyCancerGenome: not present;CancerHotspot: no;3DHotspot: no	0.39	NA
GENIE Cohort v16.1-public	GENIE-PROV-7c5fe2e09c-80251b3202	7c5fe2e09c	Melanoma	Melanoma	L36P	OncoKB: Unknown, level NA, resistance NA;CIViC: NA;MyCancerGenome: not present;CancerHotspot: no;3DHotspot: no	0.05	NA
GENIE Cohort v16.1-public	GENIE-PROV-d29ed10da7-9b347e7850	d29ed10da7	Cancer of Unknown Primary	Cancer of Unknown Primary, NOS	L36P	OncoKB: Unknown, level NA, resistance NA;CIViC: NA;MyCancerGenome: not present;CancerHotspot: no;3DHotspot: no	0.25	NA
GENIE Cohort v16.1-public	GENIE-PROV-40f14c9e6f-06e4ab22a5	40f14c9e6f	Colorectal Cancer	Colon Adenocarcinoma	M4V	OncoKB: Unknown, level NA, resistance NA;CIViC: NA;MyCancerGenome: not present;CancerHotspot: no;3DHotspot: no	0.13	NA
GENIE Cohort v16.1-public	GENIE-PROV-61a65a9316-b75887acbe	61a65a9316	Endometrial Cancer	Endometrial Carcinoma	K126R	OncoKB: Unknown, level NA, resistance NA;CIViC: NA;MyCancerGenome: not present;CancerHotspot: no;3DHotspot: no	0.44	NA
GENIE Cohort v16.1-public	GENIE-PROV-453cc2b37a-d733a2a29c	453cc2b37a	Breast Sarcoma	Breast Angiosarcoma	M283L	OncoKB: Unknown, level NA, resistance NA;CIViC: NA;MyCancerGenome: not present;CancerHotspot: no;3DHotspot: no	0.52	NA
GENIE Cohort v16.1-public	GENIE-PROV-98d797be60-94f341b9a4	98d797be60	Melanoma	Melanoma	P249S	OncoKB: Unknown, level NA, resistance NA;CIViC: NA;MyCancerGenome: not present;CancerHotspot: no;3DHotspot: no	0.41	NA
GENIE Cohort v16.1-public	GENIE-PROV-150e66cc9b-8c1c927960	150e66cc9b	Colorectal Cancer	Colon Adenocarcinoma	E184D	OncoKB: Unknown, level NA, resistance NA;CIViC: NA;MyCancerGenome: not present;CancerHotspot: no;3DHotspot: no	0.68	NA
GENIE Cohort v16.1-public	GENIE-PROV-40f14c9e6f-06e4ab22a5	40f14c9e6f	Colorectal Cancer	Colon Adenocarcinoma	F10L	OncoKB: Unknown, level NA, resistance NA;CIViC: NA;MyCancerGenome: not present;CancerHotspot: no;3DHotspot: no	0.27	NA
GENIE Cohort v16.1-public	GENIE-PROV-3d492d5dc4-9f555b5462	3d492d5dc4	Colorectal Cancer	Colon Adenocarcinoma	V145M	OncoKB: Unknown, level NA, resistance NA;CIViC: NA;MyCancerGenome: not present;CancerHotspot: no;3DHotspot: no	0.19	NA
GENIE Cohort v16.1-public	GENIE-DFCI-449536-4514743	449536	Colorectal Cancer	Colon Adenocarcinoma	V145M	OncoKB: Unknown, level NA, resistance NA;CIViC: NA;MyCancerGenome: not present;CancerHotspot: no;3DHotspot: no	NA	NA
GENIE Cohort v16.1-public	GENIE-DFCI-418407-4583960	418407	Ovarian Cancer	High-Grade Serous Ovarian Cancer	R40P	OncoKB: Unknown, level NA, resistance NA;CIViC: NA;MyCancerGenome: not present;CancerHotspot: no;3DHotspot: no	NA	NA
GENIE Cohort v16.1-public	GENIE-DFCI-454390-4854115	454390	Breast Cancer	Invasive Breast Carcinoma	S284L	OncoKB: Unknown, level NA, resistance NA;CIViC: NA;MyCancerGenome: not present;CancerHotspot: no;3DHotspot: no	NA	NA
GENIE Cohort v16.1-public	GENIE-DFCI-450137-4784691	450137	Cancer of Unknown Primary	Cancer of Unknown Primary	R341Q	OncoKB: Unknown, level NA, resistance NA;CIViC: NA;MyCancerGenome: not present;CancerHotspot: no;3DHotspot: no	NA	NA
GENIE Cohort v16.1-public	GENIE-PROV-43d4906d50-293c0da2c1	43d4906d50	Colorectal Cancer	Colon Adenocarcinoma	R341Q	OncoKB: Unknown, level NA, resistance NA;CIViC: NA;MyCancerGenome: not present;CancerHotspot: no;3DHotspot: no	0.26	NA
GENIE Cohort v16.1-public	GENIE-PROV-be2d349771-06b5347f02	be2d349771	Bladder Cancer	Bladder Urothelial Carcinoma	R341Q	OncoKB: Unknown, level NA, resistance NA;CIViC: NA;MyCancerGenome: not present;CancerHotspot: no;3DHotspot: no	0.48	NA
GENIE Cohort v16.1-public	GENIE-DFCI-449455-4822753	449455	Ampullary Cancer	Ampullary Carcinoma	D347G	OncoKB: Unknown, level NA, resistance NA;CIViC: NA;MyCancerGenome: not present;CancerHotspot: no;3DHotspot: no	NA	NA
GENIE Cohort v16.1-public	GENIE-DFCI-418320-4546100	418320	Esophagogastric Cancer	Stomach Adenocarcinoma	D256V	OncoKB: Unknown, level NA, resistance NA;CIViC: NA;MyCancerGenome: not present;CancerHotspot: no;3DHotspot: no	NA	NA
GENIE Cohort v16.1-public	GENIE-UCSF-16397-5706T	16397	Head and Neck Cancer	Head and Neck Squamous Cell Carcinoma	L222F	OncoKB: Unknown, level NA, resistance NA;CIViC: NA;MyCancerGenome: not present;CancerHotspot: no;3DHotspot: no	0.21	NA
GENIE Cohort v16.1-public	GENIE-UCSF-16430-9153T	16430	CNS Cancer	Meningioma	R53L	OncoKB: Unknown, level NA, resistance NA;CIViC: NA;MyCancerGenome: not present;CancerHotspot: no;3DHotspot: no	0.71	NA
GENIE Cohort v16.1-public	GENIE-PROV-8f2529b9b3-abbc807e2d	8f2529b9b3	Colorectal Cancer	Colorectal Adenocarcinoma	N272I	OncoKB: Unknown, level NA, resistance NA;CIViC: NA;MyCancerGenome: not present;CancerHotspot: no;3DHotspot: no	0.54	NA
GENIE Cohort v16.1-public	GENIE-PROV-94ccdb7178-50ae8d67ca	94ccdb7178	Non-Small Cell Lung Cancer	Lung Adenocarcinoma	I268F	OncoKB: Unknown, level NA, resistance NA;CIViC: NA;MyCancerGenome: not present;CancerHotspot: no;3DHotspot: no	0.07	NA
GENIE Cohort v16.1-public	GENIE-PROV-5dabc6805c-9cc49a8dcb	5dabc6805c	Bladder Cancer	Bladder Urothelial Carcinoma	L303F	OncoKB: Unknown, level NA, resistance NA;CIViC: NA;MyCancerGenome: not present;CancerHotspot: no;3DHotspot: no	0.18	NA
GENIE Cohort v16.1-public	GENIE-PROV-b07efa9df4-e918c2cc3e	b07efa9df4	Colorectal Cancer	Colon Adenocarcinoma	E285D	OncoKB: Unknown, level NA, resistance NA;CIViC: NA;MyCancerGenome: not present;CancerHotspot: no;3DHotspot: no	0.1	NA
GENIE Cohort v16.1-public	GENIE-PROV-9f3f9a0a56-42845f3e16	9f3f9a0a56	Colorectal Cancer	Colorectal Adenocarcinoma	N103H	OncoKB: Unknown, level NA, resistance NA;CIViC: NA;MyCancerGenome: not present;CancerHotspot: no;3DHotspot: no	0.5	NA
GENIE Cohort v16.1-public	GENIE-PROV-fbea169f-TST170-V1	fbea169f	Cancer of Unknown Primary	Cancer of Unknown Primary	E59Q	OncoKB: Unknown, level NA, resistance NA;CIViC: NA;MyCancerGenome: not present;CancerHotspot: no;3DHotspot: no	0.15	NA
GENIE Cohort v16.1-public	GENIE-DFCI-583048-5322654	583048	Pancreatic Cancer	Pancreatic Adenocarcinoma	Y248C	OncoKB: Unknown, level NA, resistance NA;CIViC: NA;MyCancerGenome: not present;CancerHotspot: no;3DHotspot: no	NA	NA
GENIE Cohort v16.1-public	GENIE-VICC-309216-unk-2	309216	Breast Cancer	Metaplastic Carcinosarcoma	D224V	OncoKB: Unknown, level NA, resistance NA;CIViC: NA;MyCancerGenome: not present;CancerHotspot: no;3DHotspot: no	0.24	NA
GENIE Cohort v16.1-public	GENIE-VICC-737679-unk-1	737679	Pancreatic Cancer	Pancreatic Adenocarcinoma	I151N	OncoKB: Unknown, level NA, resistance NA;CIViC: NA;MyCancerGenome: not present;CancerHotspot: no;3DHotspot: no	0.05	0.0007
GENIE Cohort v16.1-public	GENIE-VICC-782410-unk-2	782410	Cancer of Unknown Primary	Cancer of Unknown Primary, NOS	L36F	OncoKB: Unknown, level NA, resistance NA;CIViC: NA;MyCancerGenome: not present;CancerHotspot: no;3DHotspot: no	0.24	NA
GENIE Cohort v16.1-public	GENIE-VICC-797933-unk-2	797933	Endometrial Cancer	Uterine Endometrioid Carcinoma	N380D	OncoKB: Unknown, level NA, resistance NA;CIViC: NA;MyCancerGenome: not present;CancerHotspot: no;3DHotspot: no	0.16	NA
GENIE Cohort v16.1-public	GENIE-PROV-b6d7cd4dad-ce8e3eba6e	b6d7cd4dad	Endometrial Cancer	Endometrial Carcinoma	I189T	OncoKB: Unknown, level NA, resistance NA;CIViC: NA;MyCancerGenome: not present;CancerHotspot: no;3DHotspot: no	0.38	NA
GENIE Cohort v16.1-public	GENIE-DFCI-517240-5064149	517240	Melanoma	Melanoma	P351S	OncoKB: Unknown, level NA, resistance NA;CIViC: NA;MyCancerGenome: not present;CancerHotspot: no;3DHotspot: no	NA	NA
GENIE Cohort v16.1-public	GENIE-DFCI-516628-5064183	516628	Colorectal Cancer	Colon Adenocarcinoma	E330K	OncoKB: Unknown, level NA, resistance NA;CIViC: NA;MyCancerGenome: not present;CancerHotspot: no;3DHotspot: no	NA	NA
GENIE Cohort v16.1-public	GENIE-DFCI-504242-4996100	504242	Melanoma	Cutaneous Melanoma	S274F	OncoKB: Unknown, level NA, resistance NA;CIViC: NA;MyCancerGenome: not present;CancerHotspot: no;3DHotspot: no	NA	NA
GENIE Cohort v16.1-public	GENIE-DFCI-487086-5029182	487086	Breast Cancer	Invasive Breast Carcinoma	A65S	OncoKB: Unknown, level NA, resistance NA;CIViC: NA;MyCancerGenome: not present;CancerHotspot: no;3DHotspot: no	NA	NA
GENIE Cohort v16.1-public	GENIE-UCSF-16530-8513T	16530	Glioma	Glioblastoma Multiforme	T72A	OncoKB: Unknown, level NA, resistance NA;CIViC: NA;MyCancerGenome: not present;CancerHotspot: no;3DHotspot: no	0.45	0.0011
GENIE Cohort v16.1-public	GENIE-UCSF-188307-2450T	188307	Endometrial Cancer	Uterine Endometrioid Carcinoma	A236V	OncoKB: Unknown, level NA, resistance NA;CIViC: NA;MyCancerGenome: not present;CancerHotspot: no;3DHotspot: no	0.33	NA
GENIE Cohort v16.1-public	GENIE-UCSF-299128-4882T	299128	Prostate Cancer	Prostate Adenocarcinoma	G29S	OncoKB: Unknown, level NA, resistance NA;CIViC: NA;MyCancerGenome: not present;CancerHotspot: no;3DHotspot: no	0.91	NA
GENIE Cohort v16.1-public	GENIE-VHIO-1339-001	1339	Non-Small Cell Lung Cancer	Lung Squamous Cell Carcinoma	T114A	OncoKB: Unknown, level NA, resistance NA;CIViC: NA;MyCancerGenome: not present;CancerHotspot: no;3DHotspot: no	0.43	NA
GENIE Cohort v16.1-public	GENIE-VHIO-1517-002	1517	Colorectal Cancer	Colon Adenocarcinoma	N103S	OncoKB: Unknown, level NA, resistance NA;CIViC: NA;MyCancerGenome: not present;CancerHotspot: no;3DHotspot: no	0.29	NA
GENIE Cohort v16.1-public	GENIE-DUKE-P3470-S4073	P3470	Breast Cancer	Invasive Breast Carcinoma	Y119F	OncoKB: Unknown, level NA, resistance NA;CIViC: NA;MyCancerGenome: not present;CancerHotspot: no;3DHotspot: no	0.34	NA
GENIE Cohort v16.1-public	GENIE-DUKE-P3558-S4166	P3558	Breast Cancer	Breast Invasive Ductal Carcinoma	L100V	OncoKB: Unknown, level NA, resistance NA;CIViC: NA;MyCancerGenome: not present;CancerHotspot: no;3DHotspot: no	0.22	NA
GENIE Cohort v16.1-public	GENIE-PROV-c8e9284c14-495eca95e8	c8e9284c14	Melanoma	Melanoma	E24Q	OncoKB: Unknown, level NA, resistance NA;CIViC: NA;MyCancerGenome: not present;CancerHotspot: no;3DHotspot: no	0.25	NA
GENIE Cohort v16.1-public	GENIE-PROV-5600408bf5-8398aa010a	5600408bf5	Non-Small Cell Lung Cancer	Lung Adenocarcinoma	V64G	OncoKB: Unknown, level NA, resistance NA;CIViC: NA;MyCancerGenome: not present;CancerHotspot: no;3DHotspot: no	0.21	NA
GENIE Cohort v16.1-public	GENIE-PROV-a1ac038a4b-7ff4bdf1a4	a1ac038a4b	Breast Cancer	Invasive Breast Carcinoma	F164L	OncoKB: Unknown, level NA, resistance NA;CIViC: NA;MyCancerGenome: not present;CancerHotspot: no;3DHotspot: no	0.3	NA
GENIE Cohort v16.1-public	GENIE-PROV-8403f86c38-1a47f41e85	8403f86c38	Non-Small Cell Lung Cancer	Lung Squamous Cell Carcinoma	S181F	OncoKB: Unknown, level NA, resistance NA;CIViC: NA;MyCancerGenome: not present;CancerHotspot: no;3DHotspot: no	0.31	NA
GENIE Cohort v16.1-public	GENIE-PROV-675ddbf7d0-03e4a5fab6	675ddbf7d0	Non-Small Cell Lung Cancer	Lung Adenocarcinoma	Y248F	OncoKB: Unknown, level NA, resistance NA;CIViC: NA;MyCancerGenome: not present;CancerHotspot: no;3DHotspot: no	0.09	NA
GENIE Cohort v16.1-public	GENIE-PROV-aa34b3fbf6-baaeca2190	aa34b3fbf6	Ovarian Cancer	Serous Ovarian Cancer	W281S	OncoKB: Unknown, level NA, resistance NA;CIViC: NA;MyCancerGenome: not present;CancerHotspot: no;3DHotspot: no	0.19	NA
GENIE Cohort v16.1-public	GENIE-PROV-b62d04f2d8-bc54e4130d	b62d04f2d8	Ovarian Cancer	High-Grade Serous Ovarian Cancer	V308L	OncoKB: Unknown, level NA, resistance NA;CIViC: NA;MyCancerGenome: not present;CancerHotspot: no;3DHotspot: no	0.33	NA
GENIE Cohort v16.1-public	GENIE-DFCI-591886-5797129	591886	Melanoma	Melanoma	P165F	OncoKB: Unknown, level NA, resistance NA;CIViC: NA;MyCancerGenome: not present;CancerHotspot: no;3DHotspot: no	NA	NA
GENIE Cohort v16.1-public	GENIE-DFCI-582223-5312581	582223	Pancreatic Cancer	Pancreatic Adenocarcinoma	W131C	OncoKB: Unknown, level NA, resistance NA;CIViC: NA;MyCancerGenome: not present;CancerHotspot: no;3DHotspot: no	NA	NA
GENIE Cohort v16.1-public	GENIE-DFCI-618992-5689589	618992	Colorectal Cancer	Colon Adenocarcinoma	P173Q	OncoKB: Unknown, level NA, resistance NA;CIViC: NA;MyCancerGenome: not present;CancerHotspot: no;3DHotspot: no	NA	NA
GENIE Cohort v16.1-public	GENIE-DFCI-616796-5843435	616796	Hepatobiliary Cancer	Gallbladder Cancer	D159G	OncoKB: Unknown, level NA, resistance NA;CIViC: NA;MyCancerGenome: not present;CancerHotspot: no;3DHotspot: no	NA	NA
GENIE Cohort v16.1-public	GENIE-DFCI-582882-5376361	582882	Colorectal Cancer	Colorectal Adenocarcinoma	S42Y	OncoKB: Unknown, level NA, resistance NA;CIViC: NA;MyCancerGenome: not present;CancerHotspot: no;3DHotspot: no	NA	NA
GENIE Cohort v16.1-public	GENIE-DFCI-616827-5796492	616827	Melanoma	Cutaneous Melanoma	L84P	OncoKB: Unknown, level NA, resistance NA;CIViC: NA;MyCancerGenome: not present;CancerHotspot: no;3DHotspot: no	NA	NA
GENIE Cohort v16.1-public	GENIE-DFCI-574413-5470690	574413	Skin Cancer, Non-Melanoma	Merkel Cell Carcinoma	M193I	OncoKB: Unknown, level NA, resistance NA;CIViC: NA;MyCancerGenome: not present;CancerHotspot: no;3DHotspot: no	NA	NA
GENIE Cohort v16.1-public	GENIE-DFCI-619284-6231286	619284	Glioma	Diffuse Glioma	M193V	OncoKB: Unknown, level NA, resistance NA;CIViC: NA;MyCancerGenome: not present;CancerHotspot: no;3DHotspot: no	NA	NA
GENIE Cohort v16.1-public	GENIE-UCSF-438661-98029T	438661	Endometrial Cancer	Uterine Endometrioid Carcinoma	A125V	OncoKB: Unknown, level NA, resistance NA;CIViC: NA;MyCancerGenome: not present;CancerHotspot: no;3DHotspot: no	0.15	NA
GENIE Cohort v16.1-public	GENIE-PROV-66cf1d2c-TST170-V1	66cf1d2c	Non-Small Cell Lung Cancer	Lung Squamous Cell Carcinoma	F293V	OncoKB: Unknown, level NA, resistance NA;CIViC: NA;MyCancerGenome: not present;CancerHotspot: no;3DHotspot: no	0.5	NA
GENIE Cohort v16.1-public	GENIE-PROV-9ede8d5d-TST170-V1	9ede8d5d	Cervical Cancer	Cervical Adenocarcinoma	R60K	OncoKB: Unknown, level NA, resistance NA;CIViC: NA;MyCancerGenome: not present;CancerHotspot: no;3DHotspot: no	0.39	NA
GENIE Cohort v16.1-public	GENIE-PROV-7768eff7e4-95099ebddc	7768eff7e4	Colorectal Cancer	Colon Adenocarcinoma	G29D	OncoKB: Unknown, level NA, resistance NA;CIViC: NA;MyCancerGenome: not present;CancerHotspot: no;3DHotspot: no	0.34	NA
GENIE Cohort v16.1-public	GENIE-PROV-7faac435d1-e60f13751a	7faac435d1	Non-Small Cell Lung Cancer	Lung Adenocarcinoma	V64D	OncoKB: Unknown, level NA, resistance NA;CIViC: NA;MyCancerGenome: not present;CancerHotspot: no;3DHotspot: no	0.46	NA
GENIE Cohort v16.1-public	GENIE-PROV-82d9cab3db-0bd4c3e704	82d9cab3db	Cancer of Unknown Primary	Neuroendocrine Carcinoma, NOS	K106M	OncoKB: Unknown, level NA, resistance NA;CIViC: NA;MyCancerGenome: not present;CancerHotspot: no;3DHotspot: no	0.36	NA
GENIE Cohort v16.1-public	GENIE-PROV-8424d58baf-3a5780d283	8424d58baf	Colorectal Cancer	Colorectal Adenocarcinoma	M156V	OncoKB: Unknown, level NA, resistance NA;CIViC: NA;MyCancerGenome: not present;CancerHotspot: no;3DHotspot: no	0.53	NA
GENIE Cohort v16.1-public	GENIE-PROV-5bce6e28c3-56bce4e922	5bce6e28c3	Melanoma	Melanoma	T163I	OncoKB: Unknown, level NA, resistance NA;CIViC: NA;MyCancerGenome: not present;CancerHotspot: no;3DHotspot: no	0.32	NA
GENIE Cohort v16.1-public	GENIE-PROV-ea71e8cb54-d9b4cbd862	ea71e8cb54	Non-Small Cell Lung Cancer	Lung Adenocarcinoma	L212S	OncoKB: Unknown, level NA, resistance NA;CIViC: NA;MyCancerGenome: not present;CancerHotspot: no;3DHotspot: no	0.61	NA
GENIE Cohort v16.1-public	GENIE-PROV-2cdeb14cc1-5ca5fe0b4e	2cdeb14cc1	Non-Small Cell Lung Cancer	Lung Adenocarcinoma	T250S	OncoKB: Unknown, level NA, resistance NA;CIViC: NA;MyCancerGenome: not present;CancerHotspot: no;3DHotspot: no	0.11	NA
GENIE Cohort v16.1-public	GENIE-PROV-5e1b47a0cf-3c1682b423	5e1b47a0cf	Bladder Cancer	Bladder Urothelial Carcinoma	H269R	OncoKB: Unknown, level NA, resistance NA;CIViC: NA;MyCancerGenome: not present;CancerHotspot: no;3DHotspot: no	0.34	NA
GENIE Cohort v16.1-public	GENIE-PROV-b1863a1797-1308ccba1a	b1863a1797	Non-Small Cell Lung Cancer	Lung Adenocarcinoma	D277E	OncoKB: Unknown, level NA, resistance NA;CIViC: NA;MyCancerGenome: not present;CancerHotspot: no;3DHotspot: no	0.28	NA
GENIE Cohort v16.1-public	GENIE-PROV-3fd7dde686-760fdcafe4	3fd7dde686	Cancer of Unknown Primary	Adenocarcinoma, NOS	S329I	OncoKB: Unknown, level NA, resistance NA;CIViC: NA;MyCancerGenome: not present;CancerHotspot: no;3DHotspot: no	0.3	NA
GENIE Cohort v16.1-public	GENIE-PROV-392ff77aef-cbbc0317cb	392ff77aef	Non-Small Cell Lung Cancer	Lung Adenocarcinoma	G344R	OncoKB: Unknown, level NA, resistance NA;CIViC: NA;MyCancerGenome: not present;CancerHotspot: no;3DHotspot: no	0.11	NA
GENIE Cohort v16.1-public	GENIE-PROV-d1204c673a-2822e0d6e0	d1204c673a	Melanoma	Melanoma	D367K	OncoKB: Unknown, level NA, resistance NA;CIViC: NA;MyCancerGenome: not present;CancerHotspot: no;3DHotspot: no	0.31	NA
GENIE Cohort v16.1-public	GENIE-DFCI-606890-5922583	606890	Melanoma	Melanoma	T89I	OncoKB: Unknown, level NA, resistance NA;CIViC: NA;MyCancerGenome: not present;CancerHotspot: no;3DHotspot: no	NA	NA
GENIE Cohort v16.1-public	GENIE-DFCI-137877-6159272	137877	Cancer of Unknown Primary	Poorly Differentiated Carcinoma, NOS	Y44F	OncoKB: Unknown, level NA, resistance NA;CIViC: NA;MyCancerGenome: not present;CancerHotspot: no;3DHotspot: no	NA	NA
GENIE Cohort v16.1-public	GENIE-DFCI-613471-6189414	613471	Skin Cancer, Non-Melanoma	Cutaneous Squamous Cell Carcinoma	G344S	OncoKB: Unknown, level NA, resistance NA;CIViC: NA;MyCancerGenome: not present;CancerHotspot: no;3DHotspot: no	NA	NA
GENIE Cohort v16.1-public	GENIE-DFCI-626937-6305672	626937	Colorectal Cancer	Colorectal Adenocarcinoma	A180V	OncoKB: Unknown, level NA, resistance NA;CIViC: NA;MyCancerGenome: not present;CancerHotspot: no;3DHotspot: no	NA	NA
GENIE Cohort v16.1-public	GENIE-DFCI-110148-6109554	110148	Non-Small Cell Lung Cancer	Lung Adenocarcinoma	P230S	OncoKB: Unknown, level NA, resistance NA;CIViC: NA;MyCancerGenome: not present;CancerHotspot: no;3DHotspot: no	NA	NA
GENIE Cohort v16.1-public	GENIE-DFCI-617863-6039371	617863	Non-Small Cell Lung Cancer	Lung Adenocarcinoma	L135V	OncoKB: Unknown, level NA, resistance NA;CIViC: NA;MyCancerGenome: not present;CancerHotspot: no;3DHotspot: no	NA	NA
GENIE Cohort v16.1-public	GENIE-PROV-de25b0aa50-c2e8e61314	de25b0aa50	Gastrointestinal Stromal Tumor	Gastrointestinal Stromal Tumor	L19Q	OncoKB: Unknown, level NA, resistance NA;CIViC: NA;MyCancerGenome: not present;CancerHotspot: no;3DHotspot: no	0.95	NA
GENIE Cohort v16.1-public	GENIE-VICC-194719-unk-1	194719	Colorectal Cancer	Colon Adenocarcinoma	N207S	OncoKB: Unknown, level NA, resistance NA;CIViC: NA;MyCancerGenome: not present;CancerHotspot: no;3DHotspot: no	0.56	NA
GENIE Cohort v16.1-public	GENIE-WAKE-F3299-01	F3299	Hepatobiliary Cancer	Hepatocellular Carcinoma	L43Q	OncoKB: Unknown, level NA, resistance NA;CIViC: NA;MyCancerGenome: not present;CancerHotspot: no;3DHotspot: no	0.25	NA
GENIE Cohort v16.1-public	GENIE-WAKE-F3584-01	F3584	Skin Cancer, Non-Melanoma	Cutaneous Squamous Cell Carcinoma	R153W	OncoKB: Unknown, level NA, resistance NA;CIViC: NA;MyCancerGenome: not present;CancerHotspot: no;3DHotspot: no	0.22	NA
GENIE Cohort v16.1-public	GENIE-WAKE-F3771-01	F3771	Pancreatic Cancer	Acinar Cell Carcinoma of the Pancreas	G33V	OncoKB: Unknown, level NA, resistance NA;CIViC: NA;MyCancerGenome: not present;CancerHotspot: no;3DHotspot: no	0.77	NA
GENIE Cohort v16.1-public	GENIE-UCSF-784243-91902T	784243	Endometrial Cancer	Uterine Endometrioid Carcinoma	D251N	OncoKB: Unknown, level NA, resistance NA;CIViC: NA;MyCancerGenome: not present;CancerHotspot: no;3DHotspot: no	0.38	NA
GENIE Cohort v16.1-public	GENIE-VHIO-2288-001	2288	Colorectal Cancer	Colon Adenocarcinoma	L142V	OncoKB: Unknown, level NA, resistance NA;CIViC: NA;MyCancerGenome: not present;CancerHotspot: no;3DHotspot: no	0.18	NA
GENIE Cohort v16.1-public	GENIE-VHIO-2291-001	2291	Cancer of Unknown Primary	Neuroendocrine Carcinoma, NOS	F168L	OncoKB: Unknown, level NA, resistance NA;CIViC: NA;MyCancerGenome: not present;CancerHotspot: no;3DHotspot: no	0.9	NA
GENIE Cohort v16.1-public	GENIE-DUKE-P3513-S4530	P3513	Non-Small Cell Lung Cancer	Lung Adenocarcinoma	E59D	OncoKB: Unknown, level NA, resistance NA;CIViC: NA;MyCancerGenome: not present;CancerHotspot: no;3DHotspot: no	0.14	NA
GENIE Cohort v16.1-public	GENIE-DUKE-P4088-S4720	P4088	Non-Small Cell Lung Cancer	Lung Adenocarcinoma	V187F	OncoKB: Unknown, level NA, resistance NA;CIViC: NA;MyCancerGenome: not present;CancerHotspot: no;3DHotspot: no	0.46	NA
GENIE Cohort v16.1-public	GENIE-PROV-03cedde23c-c8f769dc84	03cedde23c	Colorectal Cancer	Colon Adenocarcinoma	Y326H	OncoKB: Unknown, level NA, resistance NA;CIViC: NA;MyCancerGenome: not present;CancerHotspot: no;3DHotspot: no	0.19	NA
GENIE Cohort v16.1-public	GENIE-PROV-49fd88098b-d31f99896b	49fd88098b	Bladder Cancer	Bladder Urothelial Carcinoma	R60S	OncoKB: Unknown, level NA, resistance NA;CIViC: NA;MyCancerGenome: not present;CancerHotspot: no;3DHotspot: no	0.5	NA
GENIE Cohort v16.1-public	GENIE-PROV-60cdf204bb-6694d8ac68	60cdf204bb	Cancer of Unknown Primary	Neuroendocrine Carcinoma, NOS	G304V	OncoKB: Unknown, level NA, resistance NA;CIViC: NA;MyCancerGenome: not present;CancerHotspot: no;3DHotspot: no	0.45	NA
GENIE Cohort v16.1-public	GENIE-PROV-7c5d1a1257-e0417c18ee	7c5d1a1257	Thyroid Cancer	Well-Differentiated Thyroid Cancer	G271E	OncoKB: Unknown, level NA, resistance NA;CIViC: NA;MyCancerGenome: not present;CancerHotspot: no;3DHotspot: no	0.66	NA
GENIE Cohort v16.1-public	GENIE-PROV-ee79eaa0ce-b0fc63c442	ee79eaa0ce	Non-Small Cell Lung Cancer	Lung Squamous Cell Carcinoma	S113I	OncoKB: Unknown, level NA, resistance NA;CIViC: NA;MyCancerGenome: not present;CancerHotspot: no;3DHotspot: no	0.34	NA
GENIE Cohort v16.1-public	GENIE-PROV-f243595cdb-325506e412	f243595cdb	Breast Cancer	Invasive Breast Carcinoma	M4I	OncoKB: Unknown, level NA, resistance NA;CIViC: NA;MyCancerGenome: not present;CancerHotspot: no;3DHotspot: no	0.47	NA
GENIE Cohort v16.1-public	GENIE-PROV-f99c6a2b12-770e26fcad	f99c6a2b12	Small Cell Lung Cancer	Small Cell Lung Cancer	V145L	OncoKB: Unknown, level NA, resistance NA;CIViC: NA;MyCancerGenome: not present;CancerHotspot: no;3DHotspot: no	0.43	NA

## Sheet: Fig. 1B
Figure 1B: CADD PHRED scores for reported SMARCB1 SNVs by mutation type (missense, silent, nonsense).
Chrom	GrCh38 Pos	Ref	Alt	RawScore	PHRED	Site	Codon	Ref Codon	Codon Site	Alt Codon	Ref Amino Acid	Alt Amino Acid	AA Substitution	Mutation type
22	23787170	A	C	3.00846	21.1	1	1	ATG	1	CTG	M	L	M1L	M
22	23787170	A	G	3.53811	22.8	1	1	ATG	1	GTG	M	V	M1V	M
22	23787170	A	T	3.02324	21.2	1	1	ATG	1	TTG	M	L	M1L	M
22	23787171	T	A	3.81309	23.6	2	1	ATG	2	AAG	M	K	M1K	M
22	23787171	T	C	3.64775	23.1	2	1	ATG	2	ACG	M	T	M1T	M
22	23787171	T	G	3.8421	23.6	2	1	ATG	2	AGG	M	R	M1R	M
22	23787172	G	A	4.08137	24.3	3	1	ATG	3	ATA	M	I	M1I	M
22	23787172	G	C	3.99511	24	3	1	ATG	3	ATC	M	I	M1I	M
22	23787172	G	T	4.02189	24.1	3	1	ATG	3	ATT	M	I	M1I	M
22	23787173	A	C	3.19013	21.7	4	2	ATG	1	CTG	M	L	M2L	M
22	23787173	A	G	3.03185	21.2	4	2	ATG	1	GTG	M	V	M2V	M
22	23787173	A	T	3.23492	21.9	4	2	ATG	1	TTG	M	L	M2L	M
22	23787174	T	A	3.88074	23.7	5	2	ATG	2	AAG	M	K	M2K	M
22	23787174	T	C	3.69538	23.3	5	2	ATG	2	ACG	M	T	M2T	M
22	23787174	T	G	3.95362	23.9	5	2	ATG	2	AGG	M	R	M2R	M
22	23787175	G	A	4.20209	24.6	6	2	ATG	3	ATA	M	I	M2I	M
22	23787175	G	C	4.09759	24.3	6	2	ATG	3	ATC	M	I	M2I	M
22	23787175	G	T	4.12789	24.4	6	2	ATG	3	ATT	M	I	M2I	M
22	23787176	A	C	3.26819	22	7	3	ATG	1	CTG	M	L	M3L	M
22	23787176	A	G	3.06635	21.3	7	3	ATG	1	GTG	M	V	M3V	M
22	23787176	A	T	3.30706	22.1	7	3	ATG	1	TTG	M	L	M3L	M
22	23787177	T	A	3.40016	22.4	8	3	ATG	2	AAG	M	K	M3K	M
22	23787177	T	C	3.73632	23.4	8	3	ATG	2	ACG	M	T	M3T	M
22	23787177	T	G	3.99341	24	8	3	ATG	2	AGG	M	R	M3R	M
22	23787178	G	A	3.65043	23.1	9	3	ATG	3	ATA	M	I	M3I	M
22	23787178	G	C	3.54854	22.8	9	3	ATG	3	ATC	M	I	M3I	M
22	23787178	G	T	3.5792	22.9	9	3	ATG	3	ATT	M	I	M3I	M
22	23787179	A	C	3.31471	22.2	10	4	ATG	1	CTG	M	L	M4L	M
22	23787179	A	G	3.70811	23.3	10	4	ATG	1	GTG	M	V	M4V	M
22	23787179	A	T	3.32852	22.2	10	4	ATG	1	TTG	M	L	M4L	M
22	23787180	T	A	4.06799	24.2	11	4	ATG	2	AAG	M	K	M4K	M
22	23787180	T	C	3.90003	23.8	11	4	ATG	2	ACG	M	T	M4T	M
22	23787180	T	G	4.24296	24.7	11	4	ATG	2	AGG	M	R	M4R	M
22	23787181	G	A	4.35196	25	12	4	ATG	3	ATA	M	I	M4I	M
22	23787181	G	C	4.27924	24.8	12	4	ATG	3	ATC	M	I	M4I	M
22	23787181	G	T	4.26665	24.8	12	4	ATG	3	ATT	M	I	M4I	M
22	23787182	G	A	4.58245	25.8	13	5	GCG	1	ACG	A	T	A5T	M
22	23787182	G	C	4.06852	24.2	13	5	GCG	1	CCG	A	P	A5P	M
22	23787182	G	T	4.43304	25.3	13	5	GCG	1	TCG	A	S	A5S	M
22	23787183	C	A	4.82521	26.9	14	5	GCG	2	GAG	A	E	A5E	M
22	23787183	C	G	5.09403	28.5	14	5	GCG	2	GGG	A	G	A5G	M
22	23787183	C	T	4.46456	25.4	14	5	GCG	2	GTG	A	V	A5V	M
22	23787184	G	A	1.44246	13.84	15	5	GCG	3	GCA	A	A	A5A	S
22	23787184	G	C	1.36487	13.34	15	5	GCG	3	GCC	A	A	A5A	S
22	23787184	G	T	1.42291	13.71	15	5	GCG	3	GCT	A	A	A5A	S
22	23787185	C	A	2.6364	19.59	16	6	CTG	1	ATG	L	M	L6M	M
22	23787185	C	G	2.41728	18.63	16	6	CTG	1	GTG	L	V	L6V	M
22	23787185	C	T	1.07291	11.12	16	6	CTG	1	TTG	L	L	L6L	S
22	23787186	T	A	4.8528	27.1	17	6	CTG	2	CAG	L	Q	L6Q	M
22	23787186	T	C	4.38899	25.1	17	6	CTG	2	CCG	L	P	L6P	M
22	23787186	T	G	4.77233	26.7	17	6	CTG	2	CGG	L	R	L6R	M
22	23787187	G	A	1.22274	12.36	18	6	CTG	3	CTA	L	L	L6L	S
22	23787187	G	C	1.08424	11.23	18	6	CTG	3	CTC	L	L	L6L	S
22	23787187	G	T	1.20296	12.22	18	6	CTG	3	CTT	L	L	L6L	S
22	23787188	A	C	3.88314	23.7	19	7	AGC	1	CGC	S	R	S7R	M
22	23787188	A	G	3.87568	23.7	19	7	AGC	1	GGC	S	G	S7G	M
22	23787188	A	T	5.06237	28.3	19	7	AGC	1	TGC	S	C	S7C	M
22	23787189	G	A	4.43805	25.3	20	7	AGC	2	AAC	S	N	S7N	M
22	23787189	G	C	3.82942	23.6	20	7	AGC	2	ACC	S	T	S7T	M
22	23787189	G	T	4.5926	25.9	20	7	AGC	2	ATC	S	I	S7I	M
22	23787190	C	A	3.14555	21.6	21	7	AGC	3	AGA	S	R	S7R	M
22	23787190	C	G	3.15818	21.6	21	7	AGC	3	AGG	S	R	S7R	M
22	23787190	C	T	1.90344	16.3	21	7	AGC	3	AGT	S	S	S7S	S
22	23787191	A	C	3.69716	23.3	22	8	AAG	1	CAG	K	Q	K8Q	M
22	23787191	A	G	4.87458	27.2	22	8	AAG	1	GAG	K	E	K8E	M
22	23787191	A	T	9.88763	43	22	8	AAG	1	TAG	K	Stop	K8X	Stop
22	23787192	A	C	4.43385	25.3	23	8	AAG	2	ACG	K	T	K8T	M
22	23787192	A	G	3.55301	22.9	23	8	AAG	2	AGG	K	R	K8R	M
22	23787192	A	T	5.25874	29.5	23	8	AAG	2	ATG	K	M	K8M	M
22	23787193	G	A	1.68291	15.2	24	8	AAG	3	AAA	K	K	K8K	S
22	23787193	G	C	4.96838	27.7	24	8	AAG	3	AAC	K	N	K8N	M
22	23787193	G	T	5.08427	28.4	24	8	AAG	3	AAT	K	N	K8N	M
22	23787194	A	C	5.14909	28.8	25	9	ACC	1	CCC	T	P	T9P	M
22	23787194	A	G	4.29336	24.8	25	9	ACC	1	GCC	T	A	T9A	M
22	23787194	A	T	4.20462	24.6	25	9	ACC	1	TCC	T	S	T9S	M
22	23787195	C	A	4.42511	25.3	26	9	ACC	2	AAC	T	N	T9N	M
22	23787195	C	G	3.85639	23.7	26	9	ACC	2	AGC	T	S	T9S	M
22	23787195	C	T	4.11022	24.3	26	9	ACC	2	ATC	T	I	T9I	M
22	23787196	C	A	1.4318	13.77	27	9	ACC	3	ACA	T	T	T9T	S
22	23787196	C	G	1.3976	13.55	27	9	ACC	3	ACG	T	T	T9T	S
22	23787196	C	T	1.50158	14.19	27	9	ACC	3	ACT	T	T	T9T	S
22	23787197	T	A	4.35156	25	28	10	TTC	1	ATC	F	I	F10I	M
22	23787197	T	C	4.57242	25.8	28	10	TTC	1	CTC	F	L	F10L	M
22	23787197	T	G	4.33499	25	28	10	TTC	1	GTC	F	V	F10V	M
22	23787198	T	A	3.06235	21.3	29	10	TTC	2	TAC	F	Y	F10Y	M
22	23787198	T	C	4.45003	25.3	29	10	TTC	2	TCC	F	S	F10S	M
22	23787198	T	G	5.09342	28.5	29	10	TTC	2	TGC	F	C	F10C	M
22	23787199	C	A	4.01185	24.1	30	10	TTC	3	TTA	F	L	F10L	M
22	23787199	C	G	3.84612	23.6	30	10	TTC	3	TTG	F	L	F10L	M
22	23787199	C	T	1.78676	15.73	30	10	TTC	3	TTT	F	F	F10F	S
22	23787200	G	A	5.53197	32	31	11	GGG	1	AGG	G	R	G11R	M
22	23787200	G	C	5.45944	32	31	11	GGG	1	CGG	G	R	G11R	M
22	23787200	G	T	5.76379	33	31	11	GGG	1	TGG	G	W	G11W	M
22	23787201	G	A	5.28709	29.7	32	11	GGG	2	GAG	G	E	G11E	M
22	23787201	G	C	5.15374	28.9	32	11	GGG	2	GCG	G	A	G11A	M
22	23787201	G	T	5.22206	29.3	32	11	GGG	2	GTG	G	V	G11V	M
22	23787202	G	A	1.75393	15.57	33	11	GGG	3	GGA	G	G	G11G	S
22	23787202	G	C	1.68785	15.23	33	11	GGG	3	GGC	G	G	G11G	S
22	23787202	G	T	1.98345	16.68	33	11	GGG	3	GGT	G	G	G11G	S
22	23787203	C	A	3.5538	22.9	34	12	CAG	1	AAG	Q	K	Q12K	M
22	23787203	C	G	2.95921	21	34	12	CAG	1	GAG	Q	E	Q12E	M
22	23787203	C	T	10.4118	47	34	12	CAG	1	TAG	Q	Stop	Q12X	Stop
22	23787204	A	C	3.57754	22.9	35	12	CAG	2	CCG	Q	P	Q12P	M
22	23787204	A	G	3.61485	23	35	12	CAG	2	CGG	Q	R	Q12R	M
22	23787204	A	T	3.84416	23.6	35	12	CAG	2	CTG	Q	L	Q12L	M
22	23787205	G	A	1.39889	13.56	36	12	CAG	3	CAA	Q	Q	Q12Q	S
22	23787205	G	C	3.56555	22.9	36	12	CAG	3	CAC	Q	H	Q12H	M
22	23787205	G	T	3.71	23.3	36	12	CAG	3	CAT	Q	H	Q12H	M
22	23787206	A	C	4.53869	25.7	37	13	AAG	1	CAG	K	Q	K13Q	M
22	23787206	A	G	4.57295	25.8	37	13	AAG	1	GAG	K	E	K13E	M
22	23787206	A	T	10.302	46	37	13	AAG	1	TAG	K	Stop	K13X	Stop
22	23787207	A	C	4.42324	25.2	38	13	AAG	2	ACG	K	T	K13T	M
22	23787207	A	G	3.74396	23.4	38	13	AAG	2	AGG	K	R	K13R	M
22	23787207	A	T	5.31241	29.9	38	13	AAG	2	ATG	K	M	K13M	M
22	23787208	G	A	1.49999	14.18	39	13	AAG	3	AAA	K	K	K13K	S
22	23787208	G	C	4.21569	24.6	39	13	AAG	3	AAC	K	N	K13N	M
22	23787208	G	T	4.11872	24.3	39	13	AAG	3	AAT	K	N	K13N	M
22	23787209	C	A	4.96454	27.7	40	14	CCC	1	ACC	P	T	P14T	M
22	23787209	C	G	4.89295	27.3	40	14	CCC	1	GCC	P	A	P14A	M
22	23787209	C	T	5.04233	28.2	40	14	CCC	1	TCC	P	S	P14S	M
22	23787210	C	A	5.28216	29.7	41	14	CCC	2	CAC	P	H	P14H	M
22	23787210	C	G	5.27941	29.7	41	14	CCC	2	CGC	P	R	P14R	M
22	23787210	C	T	5.36985	31	41	14	CCC	2	CTC	P	L	P14L	M
22	23787211	C	A	1.30231	12.92	42	14	CCC	3	CCA	P	P	P14P	S
22	23787211	C	G	1.51105	14.25	42	14	CCC	3	CCG	P	P	P14P	S
22	23787211	C	T	1.44484	13.85	42	14	CCC	3	CCT	P	P	P14P	S
22	23787212	G	A	4.07749	24.2	43	15	GTG	1	ATG	V	M	V15M	M
22	23787212	G	C	3.79986	23.5	43	15	GTG	1	CTG	V	L	V15L	M
22	23787212	G	T	3.86433	23.7	43	15	GTG	1	TTG	V	L	V15L	M
22	23787213	T	A	3.56986	22.9	44	15	GTG	2	GAG	V	E	V15E	M
22	23787213	T	C	3.47853	22.6	44	15	GTG	2	GCG	V	A	V15A	M
22	23787213	T	G	3.8448	23.6	44	15	GTG	2	GGG	V	G	V15G	M
22	23787214	G	A	1.3863	13.48	45	15	GTG	3	GTA	V	V	V15V	S
22	23787214	G	C	1.1622	11.9	45	15	GTG	3	GTC	V	V	V15V	S
22	23787214	G	T	1.44575	13.86	45	15	GTG	3	GTT	V	V	V15V	S
22	23787215	A	C	3.87765	23.7	46	16	AAG	1	CAG	K	Q	K16Q	M
22	23787215	A	G	3.51319	22.7	46	16	AAG	1	GAG	K	E	K16E	M
22	23787215	A	T	10.4963	48	46	16	AAG	1	TAG	K	Stop	K16X	Stop
22	23787216	A	C	3.31094	22.1	47	16	AAG	2	ACG	K	T	K16T	M
22	23787216	A	G	3.55725	22.9	47	16	AAG	2	AGG	K	R	K16R	M
22	23787216	A	T	4.76881	26.7	47	16	AAG	2	ATG	K	M	K16M	M
22	23787217	G	A	1.38634	13.48	48	16	AAG	3	AAA	K	K	K16K	S
22	23787217	G	C	3.22309	21.8	48	16	AAG	3	AAC	K	N	K16N	M
22	23787217	G	T	3.26917	22	48	16	AAG	3	AAT	K	N	K16N	M
22	23787218	T	A	5.08505	28.4	49	17	TTC	1	ATC	F	I	F17I	M
22	23787218	T	C	5.13334	28.7	49	17	TTC	1	CTC	F	L	F17L	M
22	23787218	T	G	5.21755	29.3	49	17	TTC	1	GTC	F	V	F17V	M
22	23787219	T	A	5.08001	28.4	50	17	TTC	2	TAC	F	Y	F17Y	M
22	23787219	T	C	5.41538	31	50	17	TTC	2	TCC	F	S	F17S	M
22	23787219	T	G	5.34401	31	50	17	TTC	2	TGC	F	C	F17C	M
22	23787220	C	A	4.59625	25.9	51	17	TTC	3	TTA	F	L	F17L	M
22	23787220	C	G	4.52582	25.6	51	17	TTC	3	TTG	F	L	F17L	M
22	23787220	C	T	1.61068	14.82	51	17	TTC	3	TTT	F	F	F17F	S
22	23787221	C	A	3.68498	23.2	52	18	CAG	1	AAG	Q	K	Q18K	M
22	23787221	C	G	4.11419	24.3	52	18	CAG	1	GAG	Q	E	Q18E	M
22	23787221	C	T	10.3404	46	52	18	CAG	1	TAG	Q	Stop	Q18X	Stop
22	23787222	A	C	4.61372	26	53	18	CAG	2	CCG	Q	P	Q18P	M
22	23787222	A	G	3.29525	22.1	53	18	CAG	2	CGG	Q	R	Q18R	M
22	23787222	A	T	4.04575	24.2	53	18	CAG	2	CTG	Q	L	Q18L	M
22	23787223	G	A	1.20813	12.26	54	18	CAG	3	CAA	Q	Q	Q18Q	S
22	23787223	G	C	3.46041	22.6	54	18	CAG	3	CAC	Q	H	Q18H	M
22	23787223	G	T	3.43609	22.5	54	18	CAG	3	CAT	Q	H	Q18H	M
22	23787224	C	A	4.12013	24.4	55	19	CTG	1	ATG	L	M	L19M	M
22	23787224	C	G	3.46224	22.6	55	19	CTG	1	GTG	L	V	L19V	M
22	23787224	C	T	1.3779	13.43	55	19	CTG	1	TTG	L	L	L19L	S
22	23787225	T	A	4.93499	27.5	56	19	CTG	2	CAG	L	Q	L19Q	M
22	23787225	T	C	4.9197	27.5	56	19	CTG	2	CCG	L	P	L19P	M
22	23787225	T	G	5.02508	28.1	56	19	CTG	2	CGG	L	R	L19R	M
22	23787226	G	A	1.3311	13.12	57	19	CTG	3	CTA	L	L	L19L	S
22	23787226	G	C	1.21402	12.3	57	19	CTG	3	CTC	L	L	L19L	S
22	23787226	G	T	1.21718	12.32	57	19	CTG	3	CTT	L	L	L19L	S
22	23787227	G	A	4.88901	27.3	58	20	GAG	1	AAG	E	K	E20K	M
22	23787227	G	C	4.36287	25.1	58	20	GAG	1	CAG	E	Q	E20Q	M
22	23787227	G	T	10.0895	45	58	20	GAG	1	TAG	E	Stop	E20X	Stop
22	23787228	A	C	4.46105	25.4	59	20	GAG	2	GCG	E	A	E20A	M
22	23787228	A	G	4.98524	27.8	59	20	GAG	2	GGG	E	G	E20G	M
22	23787228	A	T	5.0605	28.3	59	20	GAG	2	GTG	E	V	E20V	M
22	23787229	G	A	1.04518	10.84	60	20	GAG	3	GAA	E	E	E20E	S
22	23787229	G	C	2.51108	19.04	60	20	GAG	3	GAC	E	D	E20D	M
22	23787229	G	T	2.50382	19.01	60	20	GAG	3	GAT	E	D	E20D	M
22	23787230	G	A	4.67661	26.2	61	21	GAC	1	AAC	D	N	D21N	M
22	23787230	G	C	5.30268	29.8	61	21	GAC	1	CAC	D	H	D21H	M
22	23787230	G	T	5.7897	33	61	21	GAC	1	TAC	D	Y	D21Y	M
22	23787231	A	C	4.03505	24.1	62	21	GAC	2	GCC	D	A	D21A	M
22	23787231	A	G	4.24242	24.7	62	21	GAC	2	GGC	D	G	D21G	M
22	23787231	A	T	5.09604	28.5	62	21	GAC	2	GTC	D	V	D21V	M
22	23787232	C	A	1.14967	11.8	63	21	GAC	3	GAA	D	E	D21E	M
22	23787232	C	G	1.29057	12.84	63	21	GAC	3	GAG	D	E	D21E	M
22	23787232	C	T	1.1116	11.48	63	21	GAC	3	GAT	D	D	D21D	S
22	23787233	G	A	3.5382	22.8	64	22	GAC	1	AAC	D	N	D22N	M
22	23787233	G	C	4.49709	25.5	64	22	GAC	1	CAC	D	H	D22H	M
22	23787233	G	T	4.50241	25.5	64	22	GAC	1	TAC	D	Y	D22Y	M
22	23787234	A	C	3.93656	23.9	65	22	GAC	2	GCC	D	A	D22A	M
22	23787234	A	G	3.21408	21.8	65	22	GAC	2	GGC	D	G	D22G	M
22	23787234	A	T	3.88766	23.7	65	22	GAC	2	GTC	D	V	D22V	M
22	23787235	C	A	3.58162	23	66	22	GAC	3	GAA	D	E	D22E	M
22	23787235	C	G	2.73023	19.98	66	22	GAC	3	GAG	D	E	D22E	M
22	23787235	C	T	1.22607	12.39	66	22	GAC	3	GAT	D	D	D22D	S
22	23787236	G	A	5.37852	31	67	23	GGC	1	AGC	G	S	G23S	M
22	23787236	G	C	5.58081	32	67	23	GGC	1	CGC	G	R	G23R	M
22	23787236	G	T	5.62142	32	67	23	GGC	1	TGC	G	C	G23C	M
22	23787237	G	A	5.08342	28.4	68	23	GGC	2	GAC	G	D	G23D	M
22	23787237	G	C	5.05793	28.3	68	23	GGC	2	GCC	G	A	G23A	M
22	23787237	G	T	5.13123	28.7	68	23	GGC	2	GTC	G	V	G23V	M
22	23787238	C	A	1.16744	11.95	69	23	GGC	3	GGA	G	G	G23G	S
22	23787238	C	G	1.33074	13.12	69	23	GGC	3	GGG	G	G	G23G	S
22	23787238	C	T	3.48662	22.7	69	23	GGC	3	GGT	G	G	G23G	S
22	23787239	G	A	4.83608	27	70	24	GAG	1	AAG	E	K	E24K	M
22	23787239	G	C	4.87283	27.2	70	24	GAG	1	CAG	E	Q	E24Q	M
22	23787239	G	T	10.2159	46	70	24	GAG	1	TAG	E	Stop	E24X	Stop
22	23787240	A	C	4.08296	24.3	71	24	GAG	2	GCG	E	A	E24A	M
22	23787240	A	G	4.46541	25.4	71	24	GAG	2	GGG	E	G	E24G	M
22	23787240	A	T	4.72802	26.5	71	24	GAG	2	GTG	E	V	E24V	M
22	23787241	G	A	0.787476	8.17	72	24	GAG	3	GAA	E	E	E24E	S
22	23787241	G	C	1.56099	14.54	72	24	GAG	3	GAC	E	D	E24D	M
22	23787241	G	T	1.57752	14.63	72	24	GAG	3	GAT	E	D	E24D	M
22	23787242	T	A	3.62133	23.1	73	25	TTC	1	ATC	F	I	F25I	M
22	23787242	T	C	3.53125	22.8	73	25	TTC	1	CTC	F	L	F25L	M
22	23787242	T	G	3.8191	23.6	73	25	TTC	1	GTC	F	V	F25V	M
22	23787243	T	A	3.38835	22.4	74	25	TTC	2	TAC	F	Y	F25Y	M
22	23787243	T	C	3.59207	23	74	25	TTC	2	TCC	F	S	F25S	M
22	23787243	T	G	4.2388	24.7	74	25	TTC	2	TGC	F	C	F25C	M
22	23787244	C	A	3.65157	23.2	75	25	TTC	3	TTA	F	L	F25L	M
22	23787244	C	G	3.6652	23.2	75	25	TTC	3	TTG	F	L	F25L	M
22	23787244	C	T	1.92319	16.39	75	25	TTC	3	TTT	F	F	F25F	S
22	23787245	T	A	5.08147	28.4	76	26	TAC	1	AAC	Y	N	Y26N	M
22	23787245	T	C	4.49505	25.5	76	26	TAC	1	CAC	Y	H	Y26H	M
22	23787245	T	G	5.196	29.1	76	26	TAC	1	GAC	Y	D	Y26D	M
22	23787246	A	C	5.11668	28.6	77	26	TAC	2	TCC	Y	S	Y26S	M
22	23787246	A	G	5.23735	29.4	77	26	TAC	2	TGC	Y	C	Y26C	M
22	23787246	A	T	3.59143	23	77	26	TAC	2	TTC	Y	F	Y26F	M
22	23787247	C	A	9.0588	39	78	26	TAC	3	TAA	Y	Stop	Y26X	Stop
22	23787247	C	G	8.79801	38	78	26	TAC	3	TAG	Y	Stop	Y26X	Stop
22	23787247	C	T	1.40829	13.62	78	26	TAC	3	TAT	Y	Y	Y26Y	S
22	23787248	A	C	3.58549	23	79	27	ATG	1	CTG	M	L	M27L	M
22	23787248	A	G	4.05736	24.2	79	27	ATG	1	GTG	M	V	M27V	M
22	23787248	A	T	3.65016	23.1	79	27	ATG	1	TTG	M	L	M27L	M
22	23787249	T	A	4.47147	25.4	80	27	ATG	2	AAG	M	K	M27K	M
22	23787249	T	C	4.21725	24.6	80	27	ATG	2	ACG	M	T	M27T	M
22	23787249	T	G	4.99257	27.9	80	27	ATG	2	AGG	M	R	M27R	M
22	23787250	G	A	4.71261	26.4	81	27	ATG	3	ATA	M	I	M27I	M
22	23787250	G	C	4.43519	25.3	81	27	ATG	3	ATC	M	I	M27I	M
22	23787250	G	T	4.63623	26	81	27	ATG	3	ATT	M	I	M27I	M
22	23787251	A	C	3.74738	23.4	82	28	ATC	1	CTC	I	L	I28L	M
22	23787251	A	G	4.49667	25.5	82	28	ATC	1	GTC	I	V	I28V	M
22	23787251	A	T	5.13022	28.7	82	28	ATC	1	TTC	I	F	I28F	M
22	23787252	T	A	5.23618	29.4	83	28	ATC	2	AAC	I	N	I28N	M
22	23787252	T	C	4.41772	25.2	83	28	ATC	2	ACC	I	T	I28T	M
22	23787252	T	G	5.24158	29.4	83	28	ATC	2	AGC	I	S	I28S	M
22	23787253	C	A	1.75404	15.57	84	28	ATC	3	ATA	I	I	I28I	S
22	23787253	C	G	4.36205	25	84	28	ATC	3	ATG	I	M	I28M	M
22	23787253	C	T	1.64884	15.02	84	28	ATC	3	ATT	I	I	I28I	S
22	23787254	G	A	4.63011	26	85	29	GGC	1	AGC	G	S	G29S	M
22	23787254	G	C	5.30715	29.9	85	29	GGC	1	CGC	G	R	G29R	M
22	23787254	G	T	5.55492	32	85	29	GGC	1	TGC	G	C	G29C	M
22	23787255	G	A	5.52956	32	86	29	GGC	2	GAC	G	D	G29D	M
22	23787255	G	C	4.73781	26.5	86	29	GGC	2	GCC	G	A	G29A	M
22	23787255	G	T	5.56439	32	86	29	GGC	2	GTC	G	V	G29V	M
22	23787256	C	A	1.61117	14.82	87	29	GGC	3	GGA	G	G	G29G	S
22	23787256	C	G	2.81304	20.4	87	29	GGC	3	GGG	G	G	G29G	S
22	23787256	C	T	1.83087	15.95	87	29	GGC	3	GGT	G	G	G29G	S
22	23787257	T	A	4.85108	27.1	88	30	TCC	1	ACC	S	T	S30T	M
22	23787257	T	C	5.55733	32	88	30	TCC	1	CCC	S	P	S30P	M
22	23787257	T	G	3.78277	23.5	88	30	TCC	1	GCC	S	A	S30A	M
22	23787258	C	A	4.97925	27.8	89	30	TCC	2	TAC	S	Y	S30Y	M
22	23787258	C	G	5.09448	28.5	89	30	TCC	2	TGC	S	C	S30C	M
22	23787258	C	T	5.30457	29.8	89	30	TCC	2	TTC	S	F	S30F	M
22	23787259	C	A	1.12844	11.63	90	30	TCC	3	TCA	S	S	S30S	S
22	23787259	C	G	1.19703	12.17	90	30	TCC	3	TCG	S	S	S30S	S
22	23787259	C	T	1.93263	16.44	90	30	TCC	3	TCT	S	S	S30S	S
22	23787260	G	A	6.31865	34	91	31	GAG	1	AAG	E	K	E31K	M
22	23787260	G	C	6.5516	35	91	31	GAG	1	CAG	E	Q	E31Q	M
22	23787260	G	T	17.0783	74	91	31	GAG	1	TAG	E	Stop	E31X	Stop
22	23787261	A	C	6.23644	34	92	31	GAG	2	GCG	E	A	E31A	M
22	23787261	A	G	6.68891	35	92	31	GAG	2	GGG	E	G	E31G	M
22	23787261	A	T	7.17405	35	92	31	GAG	2	GTG	E	V	E31V	M
22	23787262	G	A	5.85041	33	93	31	GAG	3	GAA	E	E	E31E	S
22	23787262	G	C	8.4021	37	93	31	GAG	3	GAC	E	D	E31D	M
22	23787262	G	T	9.24124	40	93	31	GAG	3	GAT	E	D	E31D	M
22	23791756	G	A	6.023	34	94	32	GTG	1	ATG	V	M	V32M	M
22	23791756	G	C	5.65062	33	94	32	GTG	1	CTG	V	L	V32L	M
22	23791756	G	T	5.61744	32	94	32	GTG	1	TTG	V	L	V32L	M
22	23791757	T	A	5.83106	33	95	32	GTG	2	GAG	V	E	V32E	M
22	23791757	T	C	5.55619	32	95	32	GTG	2	GCG	V	A	V32A	M
22	23791757	T	G	5.83886	33	95	32	GTG	2	GGG	V	G	V32G	M
22	23791758	G	A	2.39471	18.53	96	32	GTG	3	GTA	V	V	V32V	S
22	23791758	G	C	2.08812	17.16	96	32	GTG	3	GTC	V	V	V32V	S
22	23791758	G	T	2.10448	17.24	96	32	GTG	3	GTT	V	V	V32V	S
22	23791759	G	A	5.6483	33	97	33	GGA	1	AGA	G	R	G33R	M
22	23791759	G	C	5.56777	32	97	33	GGA	1	CGA	G	R	G33R	M
22	23791759	G	T	10.3365	46	97	33	GGA	1	TGA	G	Stop	G33X	Stop
22	23791760	G	A	5.44146	32	98	33	GGA	2	GAA	G	E	G33E	M
22	23791760	G	C	5.27334	29.6	98	33	GGA	2	GCA	G	A	G33A	M
22	23791760	G	T	5.42217	31	98	33	GGA	2	GTA	G	V	G33V	M
22	23791761	A	C	0.957372	9.841	99	33	GGA	3	GGC	G	G	G33G	S
22	23791761	A	G	0.973669	10.03	99	33	GGA	3	GGG	G	G	G33G	S
22	23791761	A	T	0.720855	7.571	99	33	GGA	3	GGT	G	G	G33G	S
22	23791762	A	C	4.92662	27.5	100	34	AAC	1	CAC	N	H	N34H	M
22	23791762	A	G	5.00568	28	100	34	AAC	1	GAC	N	D	N34D	M
22	23791762	A	T	5.17762	29	100	34	AAC	1	TAC	N	Y	N34Y	M
22	23791763	A	C	4.90067	27.3	101	34	AAC	2	ACC	N	T	N34T	M
22	23791763	A	G	3.5838	23	101	34	AAC	2	AGC	N	S	N34S	M
22	23791763	A	T	5.19843	29.2	101	34	AAC	2	ATC	N	I	N34I	M
22	23791764	C	A	4.9158	27.4	102	34	AAC	3	AAA	N	K	N34K	M
22	23791764	C	G	4.92022	27.5	102	34	AAC	3	AAG	N	K	N34K	M
22	23791764	C	T	1.33706	13.16	102	34	AAC	3	AAT	N	N	N34N	S
22	23791765	T	A	5.32059	29.9	103	35	TAC	1	AAC	Y	N	Y35N	M
22	23791765	T	C	5.24764	29.5	103	35	TAC	1	CAC	Y	H	Y35H	M
22	23791765	T	G	5.41198	31	103	35	TAC	1	GAC	Y	D	Y35D	M
22	23791766	A	C	5.32604	30	104	35	TAC	2	TCC	Y	S	Y35S	M
22	23791766	A	G	5.40265	31	104	35	TAC	2	TGC	Y	C	Y35C	M
22	23791766	A	T	4.47112	25.4	104	35	TAC	2	TTC	Y	F	Y35F	M
22	23791767	C	A	9.82478	43	105	35	TAC	3	TAA	Y	Stop	Y35X	Stop
22	23791767	C	G	9.93801	44	105	35	TAC	3	TAG	Y	Stop	Y35X	Stop
22	23791767	C	T	1.07678	11.16	105	35	TAC	3	TAT	Y	Y	Y35Y	S
22	23791768	C	A	4.9303	27.5	106	36	CTC	1	ATC	L	I	L36I	M
22	23791768	C	G	4.86368	27.1	106	36	CTC	1	GTC	L	V	L36V	M
22	23791768	C	T	5.19142	29.1	106	36	CTC	1	TTC	L	F	L36F	M
22	23791769	T	A	5.46313	32	107	36	CTC	2	CAC	L	H	L36H	M
22	23791769	T	C	5.63983	33	107	36	CTC	2	CCC	L	P	L36P	M
22	23791769	T	G	5.49304	32	107	36	CTC	2	CGC	L	R	L36R	M
22	23791770	C	A	0.812039	8.399	108	36	CTC	3	CTA	L	L	L36L	S
22	23791770	C	G	0.847191	8.738	108	36	CTC	3	CTG	L	L	L36L	S
22	23791770	C	T	0.89726	9.231	108	36	CTC	3	CTT	L	L	L36L	S
22	23791771	C	A	5.33711	30	109	37	CGT	1	AGT	R	S	R37S	M
22	23791771	C	G	5.47291	32	109	37	CGT	1	GGT	R	G	R37G	M
22	23791771	C	T	5.96685	34	109	37	CGT	1	TGT	R	C	R37C	M
22	23791772	G	A	5.30876	29.9	110	37	CGT	2	CAT	R	H	R37H	M
22	23791772	G	C	5.92066	33	110	37	CGT	2	CCT	R	P	R37P	M
22	23791772	G	T	5.6914	33	110	37	CGT	2	CTT	R	L	R37L	M
22	23791773	T	A	0.997194	10.3	111	37	CGT	3	CGA	R	R	R37R	S
22	23791773	T	C	1.04032	10.78	111	37	CGT	3	CGC	R	R	R37R	S
22	23791773	T	G	1.01671	10.52	111	37	CGT	3	CGG	R	R	R37R	S
22	23791774	A	C	3.02166	21.2	112	38	ATG	1	CTG	M	L	M38L	M
22	23791774	A	G	4.083	24.3	112	38	ATG	1	GTG	M	V	M38V	M
22	23791774	A	T	3.02592	21.2	112	38	ATG	1	TTG	M	L	M38L	M
22	23791775	T	A	4.57149	25.8	113	38	ATG	2	AAG	M	K	M38K	M
22	23791775	T	C	4.28348	24.8	113	38	ATG	2	ACG	M	T	M38T	M
22	23791775	T	G	5.04163	28.2	113	38	ATG	2	AGG	M	R	M38R	M
22	23791776	G	A	4.42295	25.2	114	38	ATG	3	ATA	M	I	M38I	M
22	23791776	G	C	4.36993	25.1	114	38	ATG	3	ATC	M	I	M38I	M
22	23791776	G	T	4.34488	25	114	38	ATG	3	ATT	M	I	M38I	M
22	23791777	T	A	5.09211	28.5	115	39	TTC	1	ATC	F	I	F39I	M
22	23791777	T	C	5.01471	28	115	39	TTC	1	CTC	F	L	F39L	M
22	23791777	T	G	5.08636	28.4	115	39	TTC	1	GTC	F	V	F39V	M
22	23791778	T	A	4.97176	27.8	116	39	TTC	2	TAC	F	Y	F39Y	M
22	23791778	T	C	5.33406	30	116	39	TTC	2	TCC	F	S	F39S	M
22	23791778	T	G	5.3458	31	116	39	TTC	2	TGC	F	C	F39C	M
22	23791779	C	A	5.0155	28	117	39	TTC	3	TTA	F	L	F39L	M
22	23791779	C	G	5.06133	28.3	117	39	TTC	3	TTG	F	L	F39L	M
22	23791779	C	T	1.53379	14.38	117	39	TTC	3	TTT	F	F	F39F	S
22	23791780	C	A	1.44687	13.86	118	40	CGA	1	AGA	R	R	R40R	S
22	23791780	C	G	5.33371	30	118	40	CGA	1	GGA	R	G	R40G	M
22	23791780	C	T	10.2958	46	118	40	CGA	1	TGA	R	Stop	R40X	Stop
22	23791781	G	A	5.80797	33	119	40	CGA	2	CAA	R	Q	R40Q	M
22	23791781	G	C	5.98581	34	119	40	CGA	2	CCA	R	P	R40P	M
22	23791781	G	T	6.13266	34	119	40	CGA	2	CTA	R	L	R40L	M
22	23791782	A	C	1.43379	13.78	120	40	CGA	3	CGC	R	R	R40R	S
22	23791782	A	G	1.50876	14.24	120	40	CGA	3	CGG	R	R	R40R	S
22	23791782	A	T	1.41989	13.7	120	40	CGA	3	CGT	R	R	R40R	S
22	23791783	G	A	5.33174	30	121	41	GGT	1	AGT	G	S	G41S	M
22	23791783	G	C	5.44435	32	121	41	GGT	1	CGT	G	R	G41R	M
22	23791783	G	T	5.61478	32	121	41	GGT	1	TGT	G	C	G41C	M
22	23791784	G	A	5.32481	30	122	41	GGT	2	GAT	G	D	G41D	M
22	23791784	G	C	5.17697	29	122	41	GGT	2	GCT	G	A	G41A	M
22	23791784	G	T	5.3972	31	122	41	GGT	2	GTT	G	V	G41V	M
22	23791785	T	A	1.19971	12.19	123	41	GGT	3	GGA	G	G	G41G	S
22	23791785	T	C	1.24978	12.56	123	41	GGT	3	GGC	G	G	G41G	S
22	23791785	T	G	1.246	12.53	123	41	GGT	3	GGG	G	G	G41G	S
22	23791786	T	A	3.53823	22.8	124	42	TCT	1	ACT	S	T	S42T	M
22	23791786	T	C	5.24443	29.5	124	42	TCT	1	CCT	S	P	S42P	M
22	23791786	T	G	3.73449	23.4	124	42	TCT	1	GCT	S	A	S42A	M
22	23791787	C	A	5.26368	29.6	125	42	TCT	2	TAT	S	Y	S42Y	M
22	23791787	C	G	5.28338	29.7	125	42	TCT	2	TGT	S	C	S42C	M
22	23791787	C	T	5.31155	29.9	125	42	TCT	2	TTT	S	F	S42F	M
22	23791788	T	A	1.48514	14.1	126	42	TCT	3	TCA	S	S	S42S	S
22	23791788	T	C	1.52031	14.3	126	42	TCT	3	TCC	S	S	S42S	S
22	23791788	T	G	1.49644	14.16	126	42	TCT	3	TCG	S	S	S42S	S
22	23791789	C	A	5.03098	28.1	127	43	CTG	1	ATG	L	M	L43M	M
22	23791789	C	G	4.75592	26.6	127	43	CTG	1	GTG	L	V	L43V	M
22	23791789	C	T	1.47836	14.06	127	43	CTG	1	TTG	L	L	L43L	S
22	23791790	T	A	5.3199	29.9	128	43	CTG	2	CAG	L	Q	L43Q	M
22	23791790	T	C	5.49776	32	128	43	CTG	2	CCG	L	P	L43P	M
22	23791790	T	G	5.38877	31	128	43	CTG	2	CGG	L	R	L43R	M
22	23791791	G	A	0.918148	9.437	129	43	CTG	3	CTA	L	L	L43L	S
22	23791791	G	C	0.905686	9.314	129	43	CTG	3	CTC	L	L	L43L	S
22	23791791	G	T	0.890274	9.163	129	43	CTG	3	CTT	L	L	L43L	S
22	23791792	T	A	5.22529	29.3	130	44	TAC	1	AAC	Y	N	Y44N	M
22	23791792	T	C	5.18471	29.1	130	44	TAC	1	CAC	Y	H	Y44H	M
22	23791792	T	G	5.25591	29.5	130	44	TAC	1	GAC	Y	D	Y44D	M
22	23791793	A	C	5.18022	29	131	44	TAC	2	TCC	Y	S	Y44S	M
22	23791793	A	G	5.31341	29.9	131	44	TAC	2	TGC	Y	C	Y44C	M
22	23791793	A	T	4.94749	27.6	131	44	TAC	2	TTC	Y	F	Y44F	M
22	23791794	C	A	9.77143	43	132	44	TAC	3	TAA	Y	Stop	Y44X	Stop
22	23791794	C	G	9.5285	41	132	44	TAC	3	TAG	Y	Stop	Y44X	Stop
22	23791794	C	T	1.24778	12.54	132	44	TAC	3	TAT	Y	Y	Y44Y	S
22	23791795	A	C	4.97405	27.8	133	45	AAG	1	CAG	K	Q	K45Q	M
22	23791795	A	G	5.14894	28.8	133	45	AAG	1	GAG	K	E	K45E	M
22	23791795	A	T	9.98289	44	133	45	AAG	1	TAG	K	Stop	K45X	Stop
22	23791796	A	C	5.09639	28.5	134	45	AAG	2	ACG	K	T	K45T	M
22	23791796	A	G	4.93606	27.5	134	45	AAG	2	AGG	K	R	K45R	M
22	23791796	A	T	5.3192	29.9	134	45	AAG	2	ATG	K	M	K45M	M
22	23791797	G	A	1.26188	12.64	135	45	AAG	3	AAA	K	K	K45K	S
22	23791797	G	C	5.35029	31	135	45	AAG	3	AAC	K	N	K45N	M
22	23791797	G	T	5.25206	29.5	135	45	AAG	3	AAT	K	N	K45N	M
22	23791798	A	C	1.50724	14.23	136	46	AGA	1	CGA	R	R	R46R	S
22	23791798	A	G	5.14483	28.8	136	46	AGA	1	GGA	R	G	R46G	M
22	23791798	A	T	9.57969	42	136	46	AGA	1	TGA	R	Stop	R46X	Stop
22	23791799	G	A	3.32508	22.2	137	46	AGA	2	AAA	R	K	R46K	M
22	23791799	G	C	5.39614	31	137	46	AGA	2	ACA	R	T	R46T	M
22	23791799	G	T	5.66917	33	137	46	AGA	2	ATA	R	I	R46I	M
22	23791800	A	C	3.71398	23.3	138	46	AGA	3	AGC	R	S	R46S	M
22	23791800	A	G	0.963743	9.91	138	46	AGA	3	AGG	R	R	R46R	S
22	23791800	A	T	3.81324	23.6	138	46	AGA	3	AGT	R	S	R46S	M
22	23791801	T	A	5.27878	29.7	139	47	TAC	1	AAC	Y	N	Y47N	M
22	23791801	T	C	5.23332	29.4	139	47	TAC	1	CAC	Y	H	Y47H	M
22	23791801	T	G	5.37761	31	139	47	TAC	1	GAC	Y	D	Y47D	M
22	23791802	A	C	5.25839	29.5	140	47	TAC	2	TCC	Y	S	Y47S	M
22	23791802	A	G	5.32659	30	140	47	TAC	2	TGC	Y	C	Y47C	M
22	23791802	A	T	3.70644	23.3	140	47	TAC	2	TTC	Y	F	Y47F	M
22	23791803	C	A	8.44588	37	141	47	TAC	3	TAA	Y	Stop	Y47X	Stop
22	23791803	C	G	8.41324	37	141	47	TAC	3	TAG	Y	Stop	Y47X	Stop
22	23791803	C	T	0.738614	7.73	141	47	TAC	3	TAT	Y	Y	Y47Y	S
22	23791804	C	A	5.11001	28.6	142	48	CCC	1	ACC	P	T	P48T	M
22	23791804	C	G	5.03025	28.1	142	48	CCC	1	GCC	P	A	P48A	M
22	23791804	C	T	5.07314	28.4	142	48	CCC	1	TCC	P	S	P48S	M
22	23791805	C	A	5.37823	31	143	48	CCC	2	CAC	P	H	P48H	M
22	23791805	C	G	5.35513	31	143	48	CCC	2	CGC	P	R	P48R	M
22	23791805	C	T	5.45872	32	143	48	CCC	2	CTC	P	L	P48L	M
22	23791806	C	A	1.34965	13.24	144	48	CCC	3	CCA	P	P	P48P	S
22	23791806	C	G	1.37	13.38	144	48	CCC	3	CCG	P	P	P48P	S
22	23791806	C	T	1.42554	13.73	144	48	CCC	3	CCT	P	P	P48P	S
22	23791807	T	A	3.69855	23.3	145	49	TCA	1	ACA	S	T	S49T	M
22	23791807	T	C	5.26689	29.6	145	49	TCA	1	CCA	S	P	S49P	M
22	23791807	T	G	3.72984	23.4	145	49	TCA	1	GCA	S	A	S49A	M
22	23791808	C	A	9.74318	43	146	49	TCA	2	TAA	S	Stop	S49X	Stop
22	23791808	C	G	9.5687	42	146	49	TCA	2	TGA	S	Stop	S49X	Stop
22	23791808	C	T	4.27702	24.8	146	49	TCA	2	TTA	S	L	S49L	M
22	23791809	A	C	0.789355	8.187	147	49	TCA	3	TCC	S	S	S49S	S
22	23791809	A	G	0.644704	6.876	147	49	TCA	3	TCG	S	S	S49S	S
22	23791809	A	T	0.642928	6.86	147	49	TCA	3	TCT	S	S	S49S	S
22	23791810	C	A	4.74208	26.5	148	50	CTC	1	ATC	L	I	L50I	M
22	23791810	C	G	4.20012	24.6	148	50	CTC	1	GTC	L	V	L50V	M
22	23791810	C	T	5.06962	28.3	148	50	CTC	1	TTC	L	F	L50F	M
22	23791811	T	A	5.30387	29.8	149	50	CTC	2	CAC	L	H	L50H	M
22	23791811	T	C	5.46925	32	149	50	CTC	2	CCC	L	P	L50P	M
22	23791811	T	G	5.37083	31	149	50	CTC	2	CGC	L	R	L50R	M
22	23791812	C	A	0.974039	10.03	150	50	CTC	3	CTA	L	L	L50L	S
22	23791812	C	G	0.897073	9.229	150	50	CTC	3	CTG	L	L	L50L	S
22	23791812	C	T	1.00107	10.34	150	50	CTC	3	CTT	L	L	L50L	S
22	23791813	T	A	4.76211	26.6	151	51	TGG	1	AGG	W	R	W51R	M
22	23791813	T	C	4.64217	26.1	151	51	TGG	1	CGG	W	R	W51R	M
22	23791813	T	G	4.88037	27.2	151	51	TGG	1	GGG	W	G	W51G	M
22	23791814	G	A	10.4586	47	152	51	TGG	2	TAG	W	Stop	W51X	Stop
22	23791814	G	C	5.02998	28.1	152	51	TGG	2	TCG	W	S	W51S	M
22	23791814	G	T	5.04946	28.2	152	51	TGG	2	TTG	W	L	W51L	M
22	23791815	G	A	10.0686	45	153	51	TGG	3	TGA	W	Stop	W51X	Stop
22	23791815	G	C	5.20249	29.2	153	51	TGG	3	TGC	W	C	W51C	M
22	23791815	G	T	5.53757	32	153	51	TGG	3	TGT	W	C	W51C	M
22	23791816	A	C	1.20579	12.24	154	52	AGG	1	CGG	R	R	R52R	S
22	23791816	A	G	5.02636	28.1	154	52	AGG	1	GGG	R	G	R52G	M
22	23791816	A	T	5.06811	28.3	154	52	AGG	1	TGG	R	W	R52W	M
22	23791817	G	A	3.92037	23.8	155	52	AGG	2	AAG	R	K	R52K	M
22	23791817	G	C	5.26309	29.6	155	52	AGG	2	ACG	R	T	R52T	M
22	23791817	G	T	5.56278	32	155	52	AGG	2	ATG	R	M	R52M	M
22	23791818	G	A	1.58315	14.66	156	52	AGG	3	AGA	R	R	R52R	S
22	23791818	G	C	5.1007	28.5	156	52	AGG	3	AGC	R	S	R52S	M
22	23791818	G	T	5.09755	28.5	156	52	AGG	3	AGT	R	S	R52S	M
22	23791819	C	A	1.29976	12.91	157	53	CGA	1	AGA	R	R	R53R	S
22	23791819	C	G	4.69781	26.3	157	53	CGA	1	GGA	R	G	R53G	M
22	23791819	C	T	9.67507	42	157	53	CGA	1	TGA	R	Stop	R53X	Stop
22	23791820	G	A	5.12099	28.7	158	53	CGA	2	CAA	R	Q	R53Q	M
22	23791820	G	C	5.19869	29.2	158	53	CGA	2	CCA	R	P	R53P	M
22	23791820	G	T	4.98677	27.8	158	53	CGA	2	CTA	R	L	R53L	M
22	23791821	A	C	0.98602	10.17	159	53	CGA	3	CGC	R	R	R53R	S
22	23791821	A	G	1.01187	10.47	159	53	CGA	3	CGG	R	R	R53R	S
22	23791821	A	T	0.953144	9.795	159	53	CGA	3	CGT	R	R	R53R	S
22	23791822	C	A	3.62315	23.1	160	54	CTA	1	ATA	L	I	L54I	M
22	23791822	C	G	3.67406	23.2	160	54	CTA	1	GTA	L	V	L54V	M
22	23791822	C	T	1.49743	14.17	160	54	CTA	1	TTA	L	L	L54L	S
22	23791823	T	A	4.65761	26.1	161	54	CTA	2	CAA	L	Q	L54Q	M
22	23791823	T	C	4.70643	26.4	161	54	CTA	2	CCA	L	P	L54P	M
22	23791823	T	G	4.6335	26	161	54	CTA	2	CGA	L	R	L54R	M
22	23791824	A	C	1.24595	12.53	162	54	CTA	3	CTC	L	L	L54L	S
22	23791824	A	G	1.27273	12.72	162	54	CTA	3	CTG	L	L	L54L	S
22	23791824	A	T	1.21182	12.28	162	54	CTA	3	CTT	L	L	L54L	S
22	23791825	G	A	4.20583	24.6	163	55	GCC	1	ACC	A	T	A55T	M
22	23791825	G	C	5.38101	31	163	55	GCC	1	CCC	A	P	A55P	M
22	23791825	G	T	4.53996	25.7	163	55	GCC	1	TCC	A	S	A55S	M
22	23791826	C	A	4.70496	26.3	164	55	GCC	2	GAC	A	D	A55D	M
22	23791826	C	G	4.69702	26.3	164	55	GCC	2	GGC	A	G	A55G	M
22	23791826	C	T	3.85579	23.7	164	55	GCC	2	GTC	A	V	A55V	M
22	23791827	C	A	1.30486	12.94	165	55	GCC	3	GCA	A	A	A55A	S
22	23791827	C	G	1.35244	13.26	165	55	GCC	3	GCG	A	A	A55A	S
22	23791827	C	T	1.37512	13.41	165	55	GCC	3	GCT	A	A	A55A	S
22	23791828	A	C	5.09474	28.5	166	56	ACT	1	CCT	T	P	T56P	M
22	23791828	A	G	4.09836	24.3	166	56	ACT	1	GCT	T	A	T56A	M
22	23791828	A	T	3.23417	21.9	166	56	ACT	1	TCT	T	S	T56S	M
22	23791829	C	A	4.29784	24.9	167	56	ACT	2	AAT	T	N	T56N	M
22	23791829	C	G	3.52956	22.8	167	56	ACT	2	AGT	T	S	T56S	M
22	23791829	C	T	4.50009	25.5	167	56	ACT	2	ATT	T	I	T56I	M
22	23791830	T	A	1.15074	11.81	168	56	ACT	3	ACA	T	T	T56T	S
22	23791830	T	C	1.24446	12.52	168	56	ACT	3	ACC	T	T	T56T	S
22	23791830	T	G	1.16721	11.94	168	56	ACT	3	ACG	T	T	T56T	S
22	23791831	G	A	4.11341	24.3	169	57	GTG	1	ATG	V	M	V57M	M
22	23791831	G	C	3.65828	23.2	169	57	GTG	1	CTG	V	L	V57L	M
22	23791831	G	T	3.71924	23.3	169	57	GTG	1	TTG	V	L	V57L	M
22	23791832	T	A	3.45611	22.6	170	57	GTG	2	GAG	V	E	V57E	M
22	23791832	T	C	3.48476	22.7	170	57	GTG	2	GCG	V	A	V57A	M
22	23791832	T	G	4.08655	24.3	170	57	GTG	2	GGG	V	G	V57G	M
22	23791833	G	A	1.60404	14.78	171	57	GTG	3	GTA	V	V	V57V	S
22	23791833	G	C	1.38226	13.46	171	57	GTG	3	GTC	V	V	V57V	S
22	23791833	G	T	1.45783	13.93	171	57	GTG	3	GTT	V	V	V57V	S
22	23791834	G	A	5.28603	29.7	172	58	GAA	1	AAA	E	K	E58K	M
22	23791834	G	C	5.53229	32	172	58	GAA	1	CAA	E	Q	E58Q	M
22	23791834	G	T	11.0364	51	172	58	GAA	1	TAA	E	Stop	E58X	Stop
22	23791835	A	C	4.8373	27	173	58	GAA	2	GCA	E	A	E58A	M
22	23791835	A	G	5.09966	28.5	173	58	GAA	2	GGA	E	G	E58G	M
22	23791835	A	T	5.90126	33	173	58	GAA	2	GTA	E	V	E58V	M
22	23791836	A	C	1.84327	16.01	174	58	GAA	3	GAC	E	D	E58D	M
22	23791836	A	G	0.79722	8.26	174	58	GAA	3	GAG	E	E	E58E	S
22	23791836	A	T	1.9129	16.34	174	58	GAA	3	GAT	E	D	E58D	M
22	23791837	G	A	5.57362	32	175	59	GAG	1	AAG	E	K	E59K	M
22	23791837	G	C	5.39004	31	175	59	GAG	1	CAG	E	Q	E59Q	M
22	23791837	G	T	10.4337	47	175	59	GAG	1	TAG	E	Stop	E59X	Stop
22	23791838	A	C	4.54898	25.7	176	59	GAG	2	GCG	E	A	E59A	M
22	23791838	A	G	5.69117	33	176	59	GAG	2	GGG	E	G	E59G	M
22	23791838	A	T	5.41546	31	176	59	GAG	2	GTG	E	V	E59V	M
22	23791839	G	A	0.868875	8.951	177	59	GAG	3	GAA	E	E	E59E	S
22	23791839	G	C	3.20318	21.8	177	59	GAG	3	GAC	E	D	E59D	M
22	23791839	G	T	3.48354	22.6	177	59	GAG	3	GAT	E	D	E59D	M
22	23791840	A	C	1.29941	12.9	178	60	AGG	1	CGG	R	R	R60R	S
22	23791840	A	G	5.00391	27.9	178	60	AGG	1	GGG	R	G	R60G	M
22	23791840	A	T	5.0118	28	178	60	AGG	1	TGG	R	W	R60W	M
22	23791841	G	A	4.00021	24	179	60	AGG	2	AAG	R	K	R60K	M
22	23791841	G	C	4.89086	27.3	179	60	AGG	2	ACG	R	T	R60T	M
22	23791841	G	T	4.87662	27.2	179	60	AGG	2	ATG	R	M	R60M	M
22	23791842	G	A	1.62345	14.89	180	60	AGG	3	AGA	R	R	R60R	S
22	23791842	G	C	5.44848	32	180	60	AGG	3	AGC	R	S	R60S	M
22	23791842	G	T	7.3528	36	180	60	AGG	3	AGT	R	S	R60S	M
22	23791843	A	C	4.70123	26.3	181	61	AAG	1	CAG	K	Q	K61Q	M
22	23791843	A	G	4.27067	24.8	181	61	AAG	1	GAG	K	E	K61E	M
22	23791843	A	T	11.4934	53	181	61	AAG	1	TAG	K	Stop	K61X	Stop
22	23791844	A	C	4.39681	25.2	182	61	AAG	2	ACG	K	T	K61T	M
22	23791844	A	G	3.78342	23.5	182	61	AAG	2	AGG	K	R	K61R	M
22	23791844	A	T	5.18457	29.1	182	61	AAG	2	ATG	K	M	K61M	M
22	23791845	G	A	1.54362	14.44	183	61	AAG	3	AAA	K	K	K61K	S
22	23791845	G	C	4.97474	27.8	183	61	AAG	3	AAC	K	N	K61N	M
22	23791845	G	T	5.16067	28.9	183	61	AAG	3	AAT	K	N	K61N	M
22	23791846	A	C	3.9084	23.8	184	62	AAA	1	CAA	K	Q	K62Q	M
22	23791846	A	G	4.00758	24.1	184	62	AAA	1	GAA	K	E	K62E	M
22	23791846	A	T	10.3508	47	184	62	AAA	1	TAA	K	Stop	K62X	Stop
22	23791847	A	C	3.86787	23.7	185	62	AAA	2	ACA	K	T	K62T	M
22	23791847	A	G	3.18572	21.7	185	62	AAA	2	AGA	K	R	K62R	M
22	23791847	A	T	3.68942	23.3	185	62	AAA	2	ATA	K	I	K62I	M
22	23791848	A	C	4.35475	25	186	62	AAA	3	AAC	K	N	K62N	M
22	23791848	A	G	1.38099	13.45	186	62	AAA	3	AAG	K	K	K62K	S
22	23791848	A	T	4.34044	25	186	62	AAA	3	AAT	K	N	K62N	M
22	23791849	A	C	3.18031	21.7	187	63	ATA	1	CTA	I	L	I63L	M
22	23791849	A	G	3.44278	22.5	187	63	ATA	1	GTA	I	V	I63V	M
22	23791849	A	T	3.30421	22.1	187	63	ATA	1	TTA	I	L	I63L	M
22	23791850	T	A	4.32547	24.9	188	63	ATA	2	AAA	I	K	I63K	M
22	23791850	T	C	4.37815	25.1	188	63	ATA	2	ACA	I	T	I63T	M
22	23791850	T	G	4.43429	25.3	188	63	ATA	2	AGA	I	R	I63R	M
22	23791851	A	C	1.42222	13.71	189	63	ATA	3	ATC	I	I	I63I	S
22	23791851	A	G	3.39567	22.4	189	63	ATA	3	ATG	I	M	I63M	M
22	23791851	A	T	1.46507	13.98	189	63	ATA	3	ATT	I	I	I63I	S
22	23791852	G	A	3.48712	22.7	190	64	GTT	1	ATT	V	I	V64I	M
22	23791852	G	C	3.77988	23.5	190	64	GTT	1	CTT	V	L	V64L	M
22	23791852	G	T	4.5299	25.6	190	64	GTT	1	TTT	V	F	V64F	M
22	23791853	T	A	4.0162	24.1	191	64	GTT	2	GAT	V	D	V64D	M
22	23791853	T	C	3.63292	23.1	191	64	GTT	2	GCT	V	A	V64A	M
22	23791853	T	G	4.93264	27.5	191	64	GTT	2	GGT	V	G	V64G	M
22	23791854	T	A	0.947674	9.737	192	64	GTT	3	GTA	V	V	V64V	S
22	23791854	T	C	0.888101	9.141	192	64	GTT	3	GTC	V	V	V64V	S
22	23791854	T	G	0.875339	9.015	192	64	GTT	3	GTG	V	V	V64V	S
22	23791855	G	A	4.30576	24.9	193	65	GCA	1	ACA	A	T	A65T	M
22	23791855	G	C	4.74867	26.6	193	65	GCA	1	CCA	A	P	A65P	M
22	23791855	G	T	3.86892	23.7	193	65	GCA	1	TCA	A	S	A65S	M
22	23791856	C	A	3.27904	22	194	65	GCA	2	GAA	A	E	A65E	M
22	23791856	C	G	3.74595	23.4	194	65	GCA	2	GGA	A	G	A65G	M
22	23791856	C	T	4.02132	24.1	194	65	GCA	2	GTA	A	V	A65V	M
22	23791857	A	C	1.11275	11.49	195	65	GCA	3	GCC	A	A	A65A	S
22	23791857	A	G	1.16814	11.95	195	65	GCA	3	GCG	A	A	A65A	S
22	23791857	A	T	1.1042	11.41	195	65	GCA	3	GCT	A	A	A65A	S
22	23791858	T	A	3.29613	22.1	196	66	TCG	1	ACG	S	T	S66T	M
22	23791858	T	C	3.90407	23.8	196	66	TCG	1	CCG	S	P	S66P	M
22	23791858	T	G	3.28694	22.1	196	66	TCG	1	GCG	S	A	S66A	M
22	23791859	C	A	10.7278	49	197	66	TCG	2	TAG	S	Stop	S66X	Stop
22	23791859	C	G	5.3065	29.8	197	66	TCG	2	TGG	S	W	S66W	M
22	23791859	C	T	4.40577	25.2	197	66	TCG	2	TTG	S	L	S66L	M
22	23791860	G	A	1.81849	15.89	198	66	TCG	3	TCA	S	S	S66S	S
22	23791860	G	C	1.55606	14.51	198	66	TCG	3	TCC	S	S	S66S	S
22	23791860	G	T	1.49723	14.17	198	66	TCG	3	TCT	S	S	S66S	S
22	23791861	T	A	3.61225	23	199	67	TCA	1	ACA	S	T	S67T	M
22	23791861	T	C	4.08889	24.3	199	67	TCA	1	CCA	S	P	S67P	M
22	23791861	T	G	3.63191	23.1	199	67	TCA	1	GCA	S	A	S67A	M
22	23791862	C	A	10.0884	45	200	67	TCA	2	TAA	S	Stop	S67X	Stop
22	23791862	C	G	9.70855	42	200	67	TCA	2	TGA	S	Stop	S67X	Stop
22	23791862	C	T	4.30695	24.9	200	67	TCA	2	TTA	S	L	S67L	M
22	23791863	A	C	1.53045	14.36	201	67	TCA	3	TCC	S	S	S67S	S
22	23791863	A	G	1.52153	14.31	201	67	TCA	3	TCG	S	S	S67S	S
22	23791863	A	T	1.48001	14.07	201	67	TCA	3	TCT	S	S	S67S	S
22	23791864	C	A	3.50345	22.7	202	68	CAT	1	AAT	H	N	H68N	M
22	23791864	C	G	3.76076	23.4	202	68	CAT	1	GAT	H	D	H68D	M
22	23791864	C	T	3.26704	22	202	68	CAT	1	TAT	H	Y	H68Y	M
22	23791865	A	C	3.64298	23.1	203	68	CAT	2	CCT	H	P	H68P	M
22	23791865	A	G	3.41532	22.4	203	68	CAT	2	CGT	H	R	H68R	M
22	23791865	A	T	3.30634	22.1	203	68	CAT	2	CTT	H	L	H68L	M
22	23791866	T	A	3.25124	21.9	204	68	CAT	3	CAA	H	Q	H68Q	M
22	23791866	T	C	1.19354	12.15	204	68	CAT	3	CAC	H	H	H68H	S
22	23791866	T	G	3.3904	22.4	204	68	CAT	3	CAG	H	Q	H68Q	M
22	23791867	G	A	5.39466	31	205	69	GGT	1	AGT	G	S	G69S	M
22	23791867	G	C	7.04696	35	205	69	GGT	1	CGT	G	R	G69R	M
22	23791867	G	T	6.42102	34	205	69	GGT	1	TGT	G	C	G69C	M
22	23791868	G	A	5.21418	29.3	206	69	GGT	2	GAT	G	D	G69D	M
22	23791868	G	C	4.44972	25.3	206	69	GGT	2	GCT	G	A	G69A	M
22	23791868	G	T	5.30825	29.9	206	69	GGT	2	GTT	G	V	G69V	M
22	23791869	T	A	1.93922	16.47	207	69	GGT	3	GGA	G	G	G69G	S
22	23791869	T	C	1.69796	15.28	207	69	GGT	3	GGC	G	G	G69G	S
22	23791869	T	G	1.93207	16.43	207	69	GGT	3	GGG	G	G	G69G	S
22	23791870	A	C	3.83668	23.6	208	70	AAA	1	CAA	K	Q	K70Q	M
22	23791870	A	G	3.46386	22.6	208	70	AAA	1	GAA	K	E	K70E	M
22	23791870	A	T	10.2711	46	208	70	AAA	1	TAA	K	Stop	K70X	Stop
22	23791871	A	C	3.84148	23.6	209	70	AAA	2	ACA	K	T	K70T	M
22	23791871	A	G	3.9601	23.9	209	70	AAA	2	AGA	K	R	K70R	M
22	23791871	A	T	4.19738	24.6	209	70	AAA	2	ATA	K	I	K70I	M
22	23791872	A	C	3.78024	23.5	210	70	AAA	3	AAC	K	N	K70N	M
22	23791872	A	G	1.05316	10.92	210	70	AAA	3	AAG	K	K	K70K	S
22	23791872	A	T	3.7282	23.3	210	70	AAA	3	AAT	K	N	K70N	M
22	23791873	A	C	3.47129	22.6	211	71	AAA	1	CAA	K	Q	K71Q	M
22	23791873	A	G	3.5589	22.9	211	71	AAA	1	GAA	K	E	K71E	M
22	23791873	A	T	9.54192	41	211	71	AAA	1	TAA	K	Stop	K71X	Stop
22	23791874	A	C	3.44595	22.5	212	71	AAA	2	ACA	K	T	K71T	M
22	23791874	A	G	3.44997	22.5	212	71	AAA	2	AGA	K	R	K71R	M
22	23791874	A	T	3.36528	22.3	212	71	AAA	2	ATA	K	I	K71I	M
22	23791875	A	C	3.75289	23.4	213	71	AAA	3	AAC	K	N	K71N	M
22	23791875	A	G	1.25605	12.6	213	71	AAA	3	AAG	K	K	K71K	S
22	23791875	A	T	3.77991	23.5	213	71	AAA	3	AAT	K	N	K71N	M
22	23791876	A	C	3.05004	21.3	214	72	ACA	1	CCA	T	P	T72P	M
22	23791876	A	G	2.86033	20.6	214	72	ACA	1	GCA	T	A	T72A	M
22	23791876	A	T	2.47774	18.89	214	72	ACA	1	TCA	T	S	T72S	M
22	23791877	C	A	3.56058	22.9	215	72	ACA	2	AAA	T	K	T72K	M
22	23791877	C	G	3.52512	22.8	215	72	ACA	2	AGA	T	R	T72R	M
22	23791877	C	T	3.40097	22.4	215	72	ACA	2	ATA	T	I	T72I	M
22	23791878	A	C	1.26819	12.69	216	72	ACA	3	ACC	T	T	T72T	S
22	23791878	A	G	1.31886	13.04	216	72	ACA	3	ACG	T	T	T72T	S
22	23791878	A	T	1.18175	12.06	216	72	ACA	3	ACT	T	T	T72T	S
22	23791879	A	C	3.26087	22	217	73	AAA	1	CAA	K	Q	K73Q	M
22	23791879	A	G	3.22279	21.8	217	73	AAA	1	GAA	K	E	K73E	M
22	23791879	A	T	9.80385	43	217	73	AAA	1	TAA	K	Stop	K73X	Stop
22	23791880	A	C	3.24078	21.9	218	73	AAA	2	ACA	K	T	K73T	M
22	23791880	A	G	3.35263	22.3	218	73	AAA	2	AGA	K	R	K73R	M
22	23791880	A	T	3.62615	23.1	218	73	AAA	2	ATA	K	I	K73I	M
22	23791881	A	C	3.4461	22.5	219	73	AAA	3	AAC	K	N	K73N	M
22	23791881	A	G	1.34571	13.22	219	73	AAA	3	AAG	K	K	K73K	S
22	23791881	A	T	3.41064	22.4	219	73	AAA	3	AAT	K	N	K73N	M
22	23791882	C	A	3.49911	22.7	220	74	CCT	1	ACT	P	T	P74T	M
22	23791882	C	G	3.52517	22.8	220	74	CCT	1	GCT	P	A	P74A	M
22	23791882	C	T	3.62238	23.1	220	74	CCT	1	TCT	P	S	P74S	M
22	23791883	C	A	4.44247	25.3	221	74	CCT	2	CAT	P	H	P74H	M
22	23791883	C	G	3.81135	23.6	221	74	CCT	2	CGT	P	R	P74R	M
22	23791883	C	T	3.86294	23.7	221	74	CCT	2	CTT	P	L	P74L	M
22	23791884	T	A	1.45418	13.91	222	74	CCT	3	CCA	P	P	P74P	S
22	23791884	T	C	1.50038	14.19	222	74	CCT	3	CCC	P	P	P74P	S
22	23791884	T	G	1.46205	13.96	222	74	CCT	3	CCG	P	P	P74P	S
22	23791885	A	C	3.12426	21.5	223	75	AAC	1	CAC	N	H	N75H	M
22	23791885	A	G	3.47362	22.6	223	75	AAC	1	GAC	N	D	N75D	M
22	23791885	A	T	3.04481	21.2	223	75	AAC	1	TAC	N	Y	N75Y	M
22	23791886	A	C	3.50045	22.7	224	75	AAC	2	ACC	N	T	N75T	M
22	23791886	A	G	2.66547	19.71	224	75	AAC	2	AGC	N	S	N75S	M
22	23791886	A	T	3.35524	22.3	224	75	AAC	2	ATC	N	I	N75I	M
22	23791887	C	A	3.41155	22.4	225	75	AAC	3	AAA	N	K	N75K	M
22	23791887	C	G	3.3824	22.4	225	75	AAC	3	AAG	N	K	N75K	M
22	23791887	C	T	1.48202	14.08	225	75	AAC	3	AAT	N	N	N75N	S
22	23791888	A	C	2.81977	20.4	226	76	ACT	1	CCT	T	P	T76P	M
22	23791888	A	G	2.43584	18.71	226	76	ACT	1	GCT	T	A	T76A	M
22	23791888	A	T	2.03992	16.94	226	76	ACT	1	TCT	T	S	T76S	M
22	23791889	C	A	3.28527	22.1	227	76	ACT	2	AAT	T	N	T76N	M
22	23791889	C	G	3.17494	21.7	227	76	ACT	2	AGT	T	S	T76S	M
22	23791889	C	T	3.69385	23.3	227	76	ACT	2	ATT	T	I	T76I	M
22	23791890	T	A	1.09951	11.37	228	76	ACT	3	ACA	T	T	T76T	S
22	23791890	T	C	1.61303	14.83	228	76	ACT	3	ACC	T	T	T76T	S
22	23791890	T	G	1.80729	15.83	228	76	ACT	3	ACG	T	T	T76T	S
22	23791891	A	C	3.30279	22.1	229	77	AAG	1	CAG	K	Q	K77Q	M
22	23791891	A	G	3.35769	22.3	229	77	AAG	1	GAG	K	E	K77E	M
22	23791891	A	T	9.86107	43	229	77	AAG	1	TAG	K	Stop	K77X	Stop
22	23791892	A	C	3.94728	23.9	230	77	AAG	2	ACG	K	T	K77T	M
22	23791892	A	G	3.70907	23.3	230	77	AAG	2	AGG	K	R	K77R	M
22	23791892	A	T	4.39387	25.2	230	77	AAG	2	ATG	K	M	K77M	M
22	23791893	G	A	2.37577	18.45	231	77	AAG	3	AAA	K	K	K77K	S
22	23791893	G	C	3.83301	23.6	231	77	AAG	3	AAC	K	N	K77N	M
22	23791893	G	T	3.84972	23.6	231	77	AAG	3	AAT	K	N	K77N	M
22	23791894	G	A	5.37987	31	232	78	GAT	1	AAT	D	N	D78N	M
22	23791894	G	C	5.55922	32	232	78	GAT	1	CAT	D	H	D78H	M
22	23791894	G	T	5.31877	29.9	232	78	GAT	1	TAT	D	Y	D78Y	M
22	23793559	A	C	3.26591	22	233	78	GAT	2	GCT	D	A	D78A	M
22	23793559	A	G	2.81124	20.4	233	78	GAT	2	GGT	D	G	D78G	M
22	23793559	A	T	4.16634	24.5	233	78	GAT	2	GTT	D	V	D78V	M
22	23793560	T	A	2.13099	17.36	234	78	GAT	3	GAA	D	E	D78E	M
22	23793560	T	C	1.27101	12.71	234	78	GAT	3	GAC	D	D	D78D	S
22	23793560	T	G	2.11739	17.3	234	78	GAT	3	GAG	D	E	D78E	M
22	23793561	C	A	2.91759	20.8	235	79	CAC	1	AAC	H	N	H79N	M
22	23793561	C	G	2.94682	20.9	235	79	CAC	1	GAC	H	D	H79D	M
22	23793561	C	T	2.66547	19.71	235	79	CAC	1	TAC	H	Y	H79Y	M
22	23793562	A	C	2.79361	20.3	236	79	CAC	2	CCC	H	P	H79P	M
22	23793562	A	G	2.58453	19.36	236	79	CAC	2	CGC	H	R	H79R	M
22	23793562	A	T	2.5849	19.36	236	79	CAC	2	CTC	H	L	H79L	M
22	23793563	C	A	-0.584189	0.111	237	79	CAC	3	CAA	H	Q	H79Q	M
22	23793563	C	G	-0.388339	0.232	237	79	CAC	3	CAG	H	Q	H79Q	M
22	23793563	C	T	0.20715	2.352	237	79	CAC	3	CAT	H	H	H79H	S
22	23793564	G	A	4.36064	25	238	80	GGA	1	AGA	G	R	G80R	M
22	23793564	G	C	3.96411	23.9	238	80	GGA	1	CGA	G	R	G80R	M
22	23793564	G	T	9.32354	40	238	80	GGA	1	TGA	G	Stop	G80X	Stop
22	23793565	G	A	3.8388	23.6	239	80	GGA	2	GAA	G	E	G80E	M
22	23793565	G	C	3.79658	23.5	239	80	GGA	2	GCA	G	A	G80A	M
22	23793565	G	T	3.94359	23.9	239	80	GGA	2	GTA	G	V	G80V	M
22	23793566	A	C	-0.152499	0.588	240	80	GGA	3	GGC	G	G	G80G	S
22	23793566	A	G	-0.006027	1.047	240	80	GGA	3	GGG	G	G	G80G	S
22	23793566	A	T	-0.076461	0.796	240	80	GGA	3	GGT	G	G	G80G	S
22	23793567	T	A	3.01829	21.2	241	81	TAC	1	AAC	Y	N	Y81N	M
22	23793567	T	C	2.81814	20.4	241	81	TAC	1	CAC	Y	H	Y81H	M
22	23793567	T	G	3.57792	22.9	241	81	TAC	1	GAC	Y	D	Y81D	M
22	23793568	A	C	2.85795	20.6	242	81	TAC	2	TCC	Y	S	Y81S	M
22	23793568	A	G	3.21688	21.8	242	81	TAC	2	TGC	Y	C	Y81C	M
22	23793568	A	T	2.70488	19.87	242	81	TAC	2	TTC	Y	F	Y81F	M
22	23793569	C	A	6.35359	34	243	81	TAC	3	TAA	Y	Stop	Y81X	Stop
22	23793569	C	G	6.328	34	243	81	TAC	3	TAG	Y	Stop	Y81X	Stop
22	23793569	C	T	0.052264	1.308	243	81	TAC	3	TAT	Y	Y	Y81Y	S
22	23793570	A	C	3.01231	21.1	244	82	ACG	1	CCG	T	P	T82P	M
22	23793570	A	G	2.60752	19.46	244	82	ACG	1	GCG	T	A	T82A	M
22	23793570	A	T	2.49797	18.98	244	82	ACG	1	TCG	T	S	T82S	M
22	23793571	C	A	3.53993	22.8	245	82	ACG	2	AAG	T	K	T82K	M
22	23793571	C	G	3.51095	22.7	245	82	ACG	2	AGG	T	R	T82R	M
22	23793571	C	T	3.52974	22.8	245	82	ACG	2	ATG	T	M	T82M	M
22	23793572	G	A	-0.150209	0.594	246	82	ACG	3	ACA	T	T	T82T	S
22	23793572	G	C	-0.50491	0.149	246	82	ACG	3	ACC	T	T	T82T	S
22	23793572	G	T	-0.481082	0.163	246	82	ACG	3	ACT	T	T	T82T	S
22	23793573	A	C	3.0385	21.2	247	83	ACT	1	CCT	T	P	T83P	M
22	23793573	A	G	2.76142	20.2	247	83	ACT	1	GCT	T	A	T83A	M
22	23793573	A	T	2.28199	18.04	247	83	ACT	1	TCT	T	S	T83S	M
22	23793574	C	A	2.88938	20.7	248	83	ACT	2	AAT	T	N	T83N	M
22	23793574	C	G	2.54764	19.2	248	83	ACT	2	AGT	T	S	T83S	M
22	23793574	C	T	3.16636	21.6	248	83	ACT	2	ATT	T	I	T83I	M
22	23793575	T	A	0.434338	4.768	249	83	ACT	3	ACA	T	T	T83T	S
22	23793575	T	C	0.520225	5.67	249	83	ACT	3	ACC	T	T	T83T	S
22	23793575	T	G	0.445778	4.892	249	83	ACT	3	ACG	T	T	T83T	S
22	23793576	C	A	2.54214	19.18	250	84	CTA	1	ATA	L	I	L84I	M
22	23793576	C	G	2.47623	18.89	250	84	CTA	1	GTA	L	V	L84V	M
22	23793576	C	T	0.944486	9.704	250	84	CTA	1	TTA	L	L	L84L	S
22	23793577	T	A	4.68478	26.3	251	84	CTA	2	CAA	L	Q	L84Q	M
22	23793577	T	C	4.09178	24.3	251	84	CTA	2	CCA	L	P	L84P	M
22	23793577	T	G	4.66072	26.1	251	84	CTA	2	CGA	L	R	L84R	M
22	23793578	A	C	0.500456	5.468	252	84	CTA	3	CTC	L	L	L84L	S
22	23793578	A	G	0.543916	5.908	252	84	CTA	3	CTG	L	L	L84L	S
22	23793578	A	T	0.484982	5.308	252	84	CTA	3	CTT	L	L	L84L	S
22	23793579	G	A	4.20422	24.6	253	85	GCC	1	ACC	A	T	A85T	M
22	23793579	G	C	3.73185	23.4	253	85	GCC	1	CCC	A	P	A85P	M
22	23793579	G	T	3.34221	22.2	253	85	GCC	1	TCC	A	S	A85S	M
22	23793580	C	A	4.10193	24.3	254	85	GCC	2	GAC	A	D	A85D	M
22	23793580	C	G	4.01854	24.1	254	85	GCC	2	GGC	A	G	A85G	M
22	23793580	C	T	4.12897	24.4	254	85	GCC	2	GTC	A	V	A85V	M
22	23793581	C	A	0.689756	7.29	255	85	GCC	3	GCA	A	A	A85A	S
22	23793581	C	G	0.703996	7.419	255	85	GCC	3	GCG	A	A	A85A	S
22	23793581	C	T	0.774449	8.051	255	85	GCC	3	GCT	A	A	A85A	S
22	23793582	A	C	4.74355	26.5	256	86	ACC	1	CCC	T	P	T86P	M
22	23793582	A	G	3.31056	22.1	256	86	ACC	1	GCC	T	A	T86A	M
22	23793582	A	T	2.80187	20.4	256	86	ACC	1	TCC	T	S	T86S	M
22	23793583	C	A	4.41256	25.2	257	86	ACC	2	AAC	T	N	T86N	M
22	23793583	C	G	2.94975	20.9	257	86	ACC	2	AGC	T	S	T86S	M
22	23793583	C	T	4.06582	24.2	257	86	ACC	2	ATC	T	I	T86I	M
22	23793584	C	A	1.1092	11.46	258	86	ACC	3	ACA	T	T	T86T	S
22	23793584	C	G	1.1019	11.39	258	86	ACC	3	ACG	T	T	T86T	S
22	23793584	C	T	1.24923	12.55	258	86	ACC	3	ACT	T	T	T86T	S
22	23793585	A	C	4.75639	26.6	259	87	AGT	1	CGT	S	R	S87R	M
22	23793585	A	G	3.46294	22.6	259	87	AGT	1	GGT	S	G	S87G	M
22	23793585	A	T	4.87661	27.2	259	87	AGT	1	TGT	S	C	S87C	M
22	23793586	G	A	3.03416	21.2	260	87	AGT	2	AAT	S	N	S87N	M
22	23793586	G	C	4.24027	24.7	260	87	AGT	2	ACT	S	T	S87T	M
22	23793586	G	T	5.19141	29.1	260	87	AGT	2	ATT	S	I	S87I	M
22	23793587	T	A	2.08368	17.14	261	87	AGT	3	AGA	S	R	S87R	M
22	23793587	T	C	0.43233	4.746	261	87	AGT	3	AGC	S	S	S87S	S
22	23793587	T	G	2.15603	17.47	261	87	AGT	3	AGG	S	R	S87R	M
22	23793588	G	A	5.0559	28.3	262	88	GTG	1	ATG	V	M	V88M	M
22	23793588	G	C	3.71009	23.3	262	88	GTG	1	CTG	V	L	V88L	M
22	23793588	G	T	3.73811	23.4	262	88	GTG	1	TTG	V	L	V88L	M
22	23793589	T	A	4.88152	27.2	263	88	GTG	2	GAG	V	E	V88E	M
22	23793589	T	C	4.07221	24.2	263	88	GTG	2	GCG	V	A	V88A	M
22	23793589	T	G	4.81569	26.9	263	88	GTG	2	GGG	V	G	V88G	M
22	23793590	G	A	1.03289	10.7	264	88	GTG	3	GTA	V	V	V88V	S
22	23793590	G	C	0.943668	9.695	264	88	GTG	3	GTC	V	V	V88V	S
22	23793590	G	T	0.977131	10.07	264	88	GTG	3	GTT	V	V	V88V	S
22	23793591	A	C	4.16789	24.5	265	89	ACC	1	CCC	T	P	T89P	M
22	23793591	A	G	3.88467	23.7	265	89	ACC	1	GCC	T	A	T89A	M
22	23793591	A	T	2.8461	20.5	265	89	ACC	1	TCC	T	S	T89S	M
22	23793592	C	A	3.87328	23.7	266	89	ACC	2	AAC	T	N	T89N	M
22	23793592	C	G	2.92465	20.8	266	89	ACC	2	AGC	T	S	T89S	M
22	23793592	C	T	3.51151	22.7	266	89	ACC	2	ATC	T	I	T89I	M
22	23793593	C	A	0.472051	5.172	267	89	ACC	3	ACA	T	T	T89T	S
22	23793593	C	G	0.49015	5.361	267	89	ACC	3	ACG	T	T	T89T	S
22	23793593	C	T	0.546314	5.932	267	89	ACC	3	ACT	T	T	T89T	S
22	23793594	C	A	3.79774	23.5	268	90	CTG	1	ATG	L	M	L90M	M
22	23793594	C	G	3.58503	23	268	90	CTG	1	GTG	L	V	L90V	M
22	23793594	C	T	1.05337	10.92	268	90	CTG	1	TTG	L	L	L90L	S
22	23793595	T	A	4.86133	27.1	269	90	CTG	2	CAG	L	Q	L90Q	M
22	23793595	T	C	4.93339	27.5	269	90	CTG	2	CCG	L	P	L90P	M
22	23793595	T	G	4.87391	27.2	269	90	CTG	2	CGG	L	R	L90R	M
22	23793596	G	A	0.588391	6.344	270	90	CTG	3	CTA	L	L	L90L	S
22	23793596	G	C	0.523058	5.699	270	90	CTG	3	CTC	L	L	L90L	S
22	23793596	G	T	0.542526	5.894	270	90	CTG	3	CTT	L	L	L90L	S
22	23793597	T	A	2.36128	18.39	271	91	TTA	1	ATA	L	I	L91I	M
22	23793597	T	C	0.624473	6.687	271	91	TTA	1	CTA	L	L	L91L	S
22	23793597	T	G	1.0127	10.48	271	91	TTA	1	GTA	L	V	L91V	M
22	23793598	T	A	9.06143	39	272	91	TTA	2	TAA	L	Stop	L91X	Stop
22	23793598	T	C	4.69692	26.3	272	91	TTA	2	TCA	L	S	L91S	M
22	23793598	T	G	9.07187	39	272	91	TTA	2	TGA	L	Stop	L91X	Stop
22	23793599	A	C	2.88067	20.7	273	91	TTA	3	TTC	L	F	L91F	M
22	23793599	A	G	0.622768	6.671	273	91	TTA	3	TTG	L	L	L91L	S
22	23793599	A	T	2.86855	20.6	273	91	TTA	3	TTT	L	F	L91F	M
22	23793600	A	C	4.754	26.6	274	92	AAA	1	CAA	K	Q	K92Q	M
22	23793600	A	G	4.79909	26.8	274	92	AAA	1	GAA	K	E	K92E	M
22	23793600	A	T	9.43912	41	274	92	AAA	1	TAA	K	Stop	K92X	Stop
22	23793601	A	C	4.77468	26.7	275	92	AAA	2	ACA	K	T	K92T	M
22	23793601	A	G	3.27399	22	275	92	AAA	2	AGA	K	R	K92R	M
22	23793601	A	T	5.13643	28.8	275	92	AAA	2	ATA	K	I	K92I	M
22	23793602	A	C	3.85255	23.7	276	92	AAA	3	AAC	K	N	K92N	M
22	23793602	A	G	0.939157	9.649	276	92	AAA	3	AAG	K	K	K92K	S
22	23793602	A	T	3.85176	23.7	276	92	AAA	3	AAT	K	N	K92N	M
22	23793603	G	A	5.18542	29.1	277	93	GCC	1	ACC	A	T	A93T	M
22	23793603	G	C	5.28317	29.7	277	93	GCC	1	CCC	A	P	A93P	M
22	23793603	G	T	4.34441	25	277	93	GCC	1	TCC	A	S	A93S	M
22	23793604	C	A	4.96806	27.7	278	93	GCC	2	GAC	A	D	A93D	M
22	23793604	C	G	4.94258	27.6	278	93	GCC	2	GGC	A	G	A93G	M
22	23793604	C	T	4.42484	25.3	278	93	GCC	2	GTC	A	V	A93V	M
22	23793605	C	A	0.734687	7.695	279	93	GCC	3	GCA	A	A	A93A	S
22	23793605	C	G	0.755993	7.885	279	93	GCC	3	GCG	A	A	A93A	S
22	23793605	C	T	0.815721	8.434	279	93	GCC	3	GCT	A	A	A93A	S
22	23793606	T	A	3.41681	22.5	280	94	TCG	1	ACG	S	T	S94T	M
22	23793606	T	C	4.93316	27.5	280	94	TCG	1	CCG	S	P	S94P	M
22	23793606	T	G	3.53059	22.8	280	94	TCG	1	GCG	S	A	S94A	M
22	23793607	C	A	9.57966	42	281	94	TCG	2	TAG	S	Stop	S94X	Stop
22	23793607	C	G	5.40738	31	281	94	TCG	2	TGG	S	W	S94W	M
22	23793607	C	T	4.66781	26.2	281	94	TCG	2	TTG	S	L	S94L	M
22	23793608	G	A	0.32103	3.504	282	94	TCG	3	TCA	S	S	S94S	S
22	23793608	G	C	0.028922	1.197	282	94	TCG	3	TCC	S	S	S94S	S
22	23793608	G	T	0.033027	1.216	282	94	TCG	3	TCT	S	S	S94S	S
22	23793609	G	A	5.47857	32	283	95	GAA	1	AAA	E	K	E95K	M
22	23793609	G	C	5.18635	29.1	283	95	GAA	1	CAA	E	Q	E95Q	M
22	23793609	G	T	10.1972	46	283	95	GAA	1	TAA	E	Stop	E95X	Stop
22	23793610	A	C	5.00607	28	284	95	GAA	2	GCA	E	A	E95A	M
22	23793610	A	G	5.24818	29.5	284	95	GAA	2	GGA	E	G	E95G	M
22	23793610	A	T	5.30488	29.8	284	95	GAA	2	GTA	E	V	E95V	M
22	23793611	A	C	3.55932	22.9	285	95	GAA	3	GAC	E	D	E95D	M
22	23793611	A	G	0.853363	8.798	285	95	GAA	3	GAG	E	E	E95E	S
22	23793611	A	T	3.58199	23	285	95	GAA	3	GAT	E	D	E95D	M
22	23793612	G	A	5.09264	28.5	286	96	GTG	1	ATG	V	M	V96M	M
22	23793612	G	C	4.2443	24.7	286	96	GTG	1	CTG	V	L	V96L	M
22	23793612	G	T	4.26815	24.8	286	96	GTG	1	TTG	V	L	V96L	M
22	23793613	T	A	4.80614	26.8	287	96	GTG	2	GAG	V	E	V96E	M
22	23793613	T	C	4.13188	24.4	287	96	GTG	2	GCG	V	A	V96A	M
22	23793613	T	G	4.97724	27.8	287	96	GTG	2	GGG	V	G	V96G	M
22	23793614	G	A	0.524122	5.709	288	96	GTG	3	GTA	V	V	V96V	S
22	23793614	G	C	0.389015	4.267	288	96	GTG	3	GTC	V	V	V96V	S
22	23793614	G	T	0.391572	4.296	288	96	GTG	3	GTT	V	V	V96V	S
22	23793615	G	A	5.36571	31	289	97	GAA	1	AAA	E	K	E97K	M
22	23793615	G	C	4.5465	25.7	289	97	GAA	1	CAA	E	Q	E97Q	M
22	23793615	G	T	10.2656	46	289	97	GAA	1	TAA	E	Stop	E97X	Stop
22	23793616	A	C	4.36644	25.1	290	97	GAA	2	GCA	E	A	E97A	M
22	23793616	A	G	5.1723	29	290	97	GAA	2	GGA	E	G	E97G	M
22	23793616	A	T	5.23753	29.4	290	97	GAA	2	GTA	E	V	E97V	M
22	23793617	A	C	1.57502	14.62	291	97	GAA	3	GAC	E	D	E97D	M
22	23793617	A	G	0.749492	7.827	291	97	GAA	3	GAG	E	E	E97E	S
22	23793617	A	T	1.63725	14.96	291	97	GAA	3	GAT	E	D	E97D	M
22	23793618	G	A	5.4328	32	292	98	GAG	1	AAG	E	K	E98K	M
22	23793618	G	C	5.21892	29.3	292	98	GAG	1	CAG	E	Q	E98Q	M
22	23793618	G	T	10.2004	46	292	98	GAG	1	TAG	E	Stop	E98X	Stop
22	23793619	A	C	4.96632	27.7	293	98	GAG	2	GCG	E	A	E98A	M
22	23793619	A	G	5.27401	29.6	293	98	GAG	2	GGG	E	G	E98G	M
22	23793619	A	T	5.06879	28.3	293	98	GAG	2	GTG	E	V	E98V	M
22	23793620	G	A	1.07702	11.16	294	98	GAG	3	GAA	E	E	E98E	S
22	23793620	G	C	3.01553	21.1	294	98	GAG	3	GAC	E	D	E98D	M
22	23793620	G	T	3.05743	21.3	294	98	GAG	3	GAT	E	D	E98D	M
22	23793621	A	C	3.41054	22.4	295	99	ATT	1	CTT	I	L	I99L	M
22	23793621	A	G	3.2651	22	295	99	ATT	1	GTT	I	V	I99V	M
22	23793621	A	T	4.80602	26.8	295	99	ATT	1	TTT	I	F	I99F	M
22	23793622	T	A	4.9424	27.6	296	99	ATT	2	AAT	I	N	I99N	M
22	23793622	T	C	4.68099	26.2	296	99	ATT	2	ACT	I	T	I99T	M
22	23793622	T	G	4.99679	27.9	296	99	ATT	2	AGT	I	S	I99S	M
22	23793623	T	A	0.645263	6.881	297	99	ATT	3	ATA	I	I	I99I	S
22	23793623	T	C	0.679585	7.197	297	99	ATT	3	ATC	I	I	I99I	S
22	23793623	T	G	2.65261	19.66	297	99	ATT	3	ATG	I	M	I99M	M
22	23793624	C	A	3.41811	22.5	298	100	CTG	1	ATG	L	M	L100M	M
22	23793624	C	G	3.24532	21.9	298	100	CTG	1	GTG	L	V	L100V	M
22	23793624	C	T	1.18174	12.06	298	100	CTG	1	TTG	L	L	L100L	S
22	23793625	T	A	4.84469	27	299	100	CTG	2	CAG	L	Q	L100Q	M
22	23793625	T	C	4.91962	27.5	299	100	CTG	2	CCG	L	P	L100P	M
22	23793625	T	G	4.91207	27.4	299	100	CTG	2	CGG	L	R	L100R	M
22	23793626	G	A	0.698768	7.371	300	100	CTG	3	CTA	L	L	L100L	S
22	23793626	G	C	0.575495	6.219	300	100	CTG	3	CTC	L	L	L100L	S
22	23793626	G	T	0.600829	6.463	300	100	CTG	3	CTT	L	L	L100L	S
22	23793627	G	A	3.83236	23.6	301	101	GAT	1	AAT	D	N	D101N	M
22	23793627	G	C	4.51412	25.6	301	101	GAT	1	CAT	D	H	D101H	M
22	23793627	G	T	4.68926	26.3	301	101	GAT	1	TAT	D	Y	D101Y	M
22	23793628	A	C	3.21383	21.8	302	101	GAT	2	GCT	D	A	D101A	M
22	23793628	A	G	3.73849	23.4	302	101	GAT	2	GGT	D	G	D101G	M
22	23793628	A	T	4.12715	24.4	302	101	GAT	2	GTT	D	V	D101V	M
22	23793629	T	A	-1.9023	0.002	303	101	GAT	3	GAA	D	E	D101E	M
22	23793629	T	C	-0.376485	0.243	303	101	GAT	3	GAC	D	D	D101D	S
22	23793629	T	G	-1.78186	0.002	303	101	GAT	3	GAG	D	E	D101E	M
22	23793630	G	A	4.96781	27.7	304	102	GGC	1	AGC	G	S	G102S	M
22	23793630	G	C	4.94371	27.6	304	102	GGC	1	CGC	G	R	G102R	M
22	23793630	G	T	5.11256	28.6	304	102	GGC	1	TGC	G	C	G102C	M
22	23793631	G	A	4.59982	25.9	305	102	GGC	2	GAC	G	D	G102D	M
22	23793631	G	C	4.50411	25.5	305	102	GGC	2	GCC	G	A	G102A	M
22	23793631	G	T	4.58324	25.8	305	102	GGC	2	GTC	G	V	G102V	M
22	23793632	C	A	0.855373	8.818	306	102	GGC	3	GGA	G	G	G102G	S
22	23793632	C	G	0.946868	9.729	306	102	GGC	3	GGG	G	G	G102G	S
22	23793632	C	T	1.02795	10.65	306	102	GGC	3	GGT	G	G	G102G	S
22	23793633	A	C	3.06783	21.3	307	103	AAC	1	CAC	N	H	N103H	M
22	23793633	A	G	3.68479	23.2	307	103	AAC	1	GAC	N	D	N103D	M
22	23793633	A	T	3.78899	23.5	307	103	AAC	1	TAC	N	Y	N103Y	M
22	23793634	A	C	3.70991	23.3	308	103	AAC	2	ACC	N	T	N103T	M
22	23793634	A	G	2.97435	21	308	103	AAC	2	AGC	N	S	N103S	M
22	23793634	A	T	3.92357	23.8	308	103	AAC	2	ATC	N	I	N103I	M
22	23793635	C	A	-1.14479	0.015	309	103	AAC	3	AAA	N	K	N103K	M
22	23793635	C	G	-1.11168	0.017	309	103	AAC	3	AAG	N	K	N103K	M
22	23793635	C	T	0.012931	1.126	309	103	AAC	3	AAT	N	N	N103N	S
22	23793636	G	A	5.24232	29.4	310	104	GAT	1	AAT	D	N	D104N	M
22	23793636	G	C	5.11753	28.6	310	104	GAT	1	CAT	D	H	D104H	M
22	23793636	G	T	5.1747	29	310	104	GAT	1	TAT	D	Y	D104Y	M
22	23793637	A	C	4.27589	24.8	311	104	GAT	2	GCT	D	A	D104A	M
22	23793637	A	G	3.84066	23.6	311	104	GAT	2	GGT	D	G	D104G	M
22	23793637	A	T	4.84133	27	311	104	GAT	2	GTT	D	V	D104V	M
22	23793638	T	A	1.3809	13.45	312	104	GAT	3	GAA	D	E	D104E	M
22	23793638	T	C	0.573221	6.197	312	104	GAT	3	GAC	D	D	D104D	S
22	23793638	T	G	1.39064	13.51	312	104	GAT	3	GAG	D	E	D104E	M
22	23793639	G	A	4.21234	24.6	313	105	GAG	1	AAG	E	K	E105K	M
22	23793639	G	C	5.0523	28.2	313	105	GAG	1	CAG	E	Q	E105Q	M
22	23793639	G	T	10.0745	45	313	105	GAG	1	TAG	E	Stop	E105X	Stop
22	23793640	A	C	4.22659	24.6	314	105	GAG	2	GCG	E	A	E105A	M
22	23793640	A	G	3.90067	23.8	314	105	GAG	2	GGG	E	G	E105G	M
22	23793640	A	T	4.91424	27.4	314	105	GAG	2	GTG	E	V	E105V	M
22	23793641	G	A	1.05075	10.9	315	105	GAG	3	GAA	E	E	E105E	S
22	23793641	G	C	2.80107	20.3	315	105	GAG	3	GAC	E	D	E105D	M
22	23793641	G	T	2.91022	20.8	315	105	GAG	3	GAT	E	D	E105D	M
22	23793642	A	C	4.87569	27.2	316	106	AAG	1	CAG	K	Q	K106Q	M
22	23793642	A	G	4.87654	27.2	316	106	AAG	1	GAG	K	E	K106E	M
22	23793642	A	T	9.87979	43	316	106	AAG	1	TAG	K	Stop	K106X	Stop
22	23793643	A	C	4.89625	27.3	317	106	AAG	2	ACG	K	T	K106T	M
22	23793643	A	G	4.11745	24.3	317	106	AAG	2	AGG	K	R	K106R	M
22	23793643	A	T	5.10171	28.5	317	106	AAG	2	ATG	K	M	K106M	M
22	23793644	G	A	0.785935	8.156	318	106	AAG	3	AAA	K	K	K106K	S
22	23793644	G	C	3.65262	23.2	318	106	AAG	3	AAC	K	N	K106N	M
22	23793644	G	T	3.72529	23.3	318	106	AAG	3	AAT	K	N	K106N	M
22	23793645	T	A	4.99	27.9	319	107	TAC	1	AAC	Y	N	Y107N	M
22	23793645	T	C	5.02142	28	319	107	TAC	1	CAC	Y	H	Y107H	M
22	23793645	T	G	5.02081	28	319	107	TAC	1	GAC	Y	D	Y107D	M
22	23793646	A	C	4.93114	27.5	320	107	TAC	2	TCC	Y	S	Y107S	M
22	23793646	A	G	5.09721	28.5	320	107	TAC	2	TGC	Y	C	Y107C	M
22	23793646	A	T	4.05052	24.2	320	107	TAC	2	TTC	Y	F	Y107F	M
22	23793647	C	A	8.07035	37	321	107	TAC	3	TAA	Y	Stop	Y107X	Stop
22	23793647	C	G	7.97674	36	321	107	TAC	3	TAG	Y	Stop	Y107X	Stop
22	23793647	C	T	0.73294	7.679	321	107	TAC	3	TAT	Y	Y	Y107Y	S
22	23793648	A	C	4.71806	26.4	322	108	AAG	1	CAG	K	Q	K108Q	M
22	23793648	A	G	4.34096	25	322	108	AAG	1	GAG	K	E	K108E	M
22	23793648	A	T	9.9305	44	322	108	AAG	1	TAG	K	Stop	K108X	Stop
22	23793649	A	C	4.76036	26.6	323	108	AAG	2	ACG	K	T	K108T	M
22	23793649	A	G	3.38511	22.4	323	108	AAG	2	AGG	K	R	K108R	M
22	23793649	A	T	5.02396	28.1	323	108	AAG	2	ATG	K	M	K108M	M
22	23793650	G	A	1.07214	11.11	324	108	AAG	3	AAA	K	K	K108K	S
22	23793650	G	C	4.51524	25.6	324	108	AAG	3	AAC	K	N	K108N	M
22	23793650	G	T	4.58448	25.8	324	108	AAG	3	AAT	K	N	K108N	M
22	23793651	G	A	4.01468	24.1	325	109	GCT	1	ACT	A	T	A109T	M
22	23793651	G	C	5.25382	29.5	325	109	GCT	1	CCT	A	P	A109P	M
22	23793651	G	T	3.79623	23.5	325	109	GCT	1	TCT	A	S	A109S	M
22	23793652	C	A	4.92891	27.5	326	109	GCT	2	GAT	A	D	A109D	M
22	23793652	C	G	4.05035	24.2	326	109	GCT	2	GGT	A	G	A109G	M
22	23793652	C	T	5.12643	28.7	326	109	GCT	2	GTT	A	V	A109V	M
22	23793653	T	A	0.155873	1.94	327	109	GCT	3	GCA	A	A	A109A	S
22	23793653	T	C	0.186061	2.174	327	109	GCT	3	GCC	A	A	A109A	S
22	23793653	T	G	0.150677	1.902	327	109	GCT	3	GCG	A	A	A109A	S
22	23793654	G	A	4.51984	25.6	328	110	GTG	1	ATG	V	M	V110M	M
22	23793654	G	C	3.62405	23.1	328	110	GTG	1	CTG	V	L	V110L	M
22	23793654	G	T	3.60991	23	328	110	GTG	1	TTG	V	L	V110L	M
22	23793655	T	A	4.32684	24.9	329	110	GTG	2	GAG	V	E	V110E	M
22	23793655	T	C	3.46199	22.6	329	110	GTG	2	GCG	V	A	V110A	M
22	23793655	T	G	3.74871	23.4	329	110	GTG	2	GGG	V	G	V110G	M
22	23793656	G	A	0.617504	6.621	330	110	GTG	3	GTA	V	V	V110V	S
22	23793656	G	C	0.563403	6.101	330	110	GTG	3	GTC	V	V	V110V	S
22	23793656	G	T	0.5586	6.053	330	110	GTG	3	GTT	V	V	V110V	S
22	23793657	T	A	3.31798	22.2	331	111	TCC	1	ACC	S	T	S111T	M
22	23793657	T	C	4.89026	27.3	331	111	TCC	1	CCC	S	P	S111P	M
22	23793657	T	G	3.50666	22.7	331	111	TCC	1	GCC	S	A	S111A	M
22	23793658	C	A	5.00231	27.9	332	111	TCC	2	TAC	S	Y	S111Y	M
22	23793658	C	G	5.05336	28.2	332	111	TCC	2	TGC	S	C	S111C	M
22	23793658	C	T	5.11887	28.7	332	111	TCC	2	TTC	S	F	S111F	M
22	23793659	C	A	0.972254	10.01	333	111	TCC	3	TCA	S	S	S111S	S
22	23793659	C	G	0.962573	9.898	333	111	TCC	3	TCG	S	S	S111S	S
22	23793659	C	T	1.05516	10.94	333	111	TCC	3	TCT	S	S	S111S	S
22	23793660	A	C	3.31467	22.2	334	112	ATC	1	CTC	I	L	I112L	M
22	23793660	A	G	2.80916	20.4	334	112	ATC	1	GTC	I	V	I112V	M
22	23793660	A	T	4.18499	24.5	334	112	ATC	1	TTC	I	F	I112F	M
22	23793661	T	A	4.32963	24.9	335	112	ATC	2	AAC	I	N	I112N	M
22	23793661	T	C	3.49974	22.7	335	112	ATC	2	ACC	I	T	I112T	M
22	23793661	T	G	3.65977	23.2	335	112	ATC	2	AGC	I	S	I112S	M
22	23793662	C	A	1.08298	11.22	336	112	ATC	3	ATA	I	I	I112I	S
22	23793662	C	G	2.67201	19.74	336	112	ATC	3	ATG	I	M	I112M	M
22	23793662	C	T	1.19231	12.14	336	112	ATC	3	ATT	I	I	I112I	S
22	23793663	A	C	3.61466	23	337	113	AGC	1	CGC	S	R	S113R	M
22	23793663	A	G	3.43565	22.5	337	113	AGC	1	GGC	S	G	S113G	M
22	23793663	A	T	4.20597	24.6	337	113	AGC	1	TGC	S	C	S113C	M
22	23793664	G	A	3.63869	23.1	338	113	AGC	2	AAC	S	N	S113N	M
22	23793664	G	C	3.62679	23.1	338	113	AGC	2	ACC	S	T	S113T	M
22	23793664	G	T	4.46147	25.4	338	113	AGC	2	ATC	S	I	S113I	M
22	23793665	C	A	3.03287	21.2	339	113	AGC	3	AGA	S	R	S113R	M
22	23793665	C	G	3.04744	21.3	339	113	AGC	3	AGG	S	R	S113R	M
22	23793665	C	T	1.1364	11.69	339	113	AGC	3	AGT	S	S	S113S	S
22	23793666	A	C	4.14949	24.4	340	114	ACA	1	CCA	T	P	T114P	M
22	23793666	A	G	3.40957	22.4	340	114	ACA	1	GCA	T	A	T114A	M
22	23793666	A	T	3.07042	21.3	340	114	ACA	1	TCA	T	S	T114S	M
22	23793667	C	A	3.96435	23.9	341	114	ACA	2	AAA	T	K	T114K	M
22	23793667	C	G	4.03357	24.1	341	114	ACA	2	AGA	T	R	T114R	M
22	23793667	C	T	3.46271	22.6	341	114	ACA	2	ATA	T	I	T114I	M
22	23793668	A	C	-0.338075	0.282	342	114	ACA	3	ACC	T	T	T114T	S
22	23793668	A	G	-0.295825	0.333	342	114	ACA	3	ACG	T	T	T114T	S
22	23793668	A	T	-0.346514	0.273	342	114	ACA	3	ACT	T	T	T114T	S
22	23793669	G	A	4.21007	24.6	343	115	GAG	1	AAG	E	K	E115K	M
22	23793669	G	C	4.02094	24.1	343	115	GAG	1	CAG	E	Q	E115Q	M
22	23793669	G	T	10.7566	49	343	115	GAG	1	TAG	E	Stop	E115X	Stop
22	23793670	A	C	3.72793	23.3	344	115	GAG	2	GCG	E	A	E115A	M
22	23793670	A	G	3.94699	23.9	344	115	GAG	2	GGG	E	G	E115G	M
22	23793670	A	T	3.8674	23.7	344	115	GAG	2	GTG	E	V	E115V	M
22	23793671	G	A	0.893462	9.194	345	115	GAG	3	GAA	E	E	E115E	S
22	23793671	G	C	2.52332	19.09	345	115	GAG	3	GAC	E	D	E115D	M
22	23793671	G	T	2.49364	18.96	345	115	GAG	3	GAT	E	D	E115D	M
22	23793672	C	A	3.49443	22.7	346	116	CCC	1	ACC	P	T	P116T	M
22	23793672	C	G	3.47221	22.6	346	116	CCC	1	GCC	P	A	P116A	M
22	23793672	C	T	3.58132	23	346	116	CCC	1	TCC	P	S	P116S	M
22	23793673	C	A	4.48784	25.5	347	116	CCC	2	CAC	P	H	P116H	M
22	23793673	C	G	4.333	25	347	116	CCC	2	CGC	P	R	P116R	M
22	23793673	C	T	3.87678	23.7	347	116	CCC	2	CTC	P	L	P116L	M
22	23793674	C	A	1.07007	11.09	348	116	CCC	3	CCA	P	P	P116P	S
22	23793674	C	G	1.0788	11.18	348	116	CCC	3	CCG	P	P	P116P	S
22	23793674	C	T	1.1429	11.75	348	116	CCC	3	CCT	P	P	P116P	S
22	23793675	C	A	3.57664	22.9	349	117	CCC	1	ACC	P	T	P117T	M
22	23793675	C	G	3.26882	22	349	117	CCC	1	GCC	P	A	P117A	M
22	23793675	C	T	3.59115	23	349	117	CCC	1	TCC	P	S	P117S	M
22	23793676	C	A	5.01988	28	350	117	CCC	2	CAC	P	H	P117H	M
22	23793676	C	G	4.95017	27.6	350	117	CCC	2	CGC	P	R	P117R	M
22	23793676	C	T	4.43832	25.3	350	117	CCC	2	CTC	P	L	P117L	M
22	23793677	C	A	0.81134	8.393	351	117	CCC	3	CCA	P	P	P117P	S
22	23793677	C	G	0.82702	8.542	351	117	CCC	3	CCG	P	P	P117P	S
22	23793677	C	T	0.865631	8.919	351	117	CCC	3	CCT	P	P	P117P	S
22	23793678	A	C	3.56026	22.9	352	118	ACC	1	CCC	T	P	T118P	M
22	23793678	A	G	3.02128	21.2	352	118	ACC	1	GCC	T	A	T118A	M
22	23793678	A	T	2.98032	21	352	118	ACC	1	TCC	T	S	T118S	M
22	23793679	C	A	3.41862	22.5	353	118	ACC	2	AAC	T	N	T118N	M
22	23793679	C	G	3.14805	21.6	353	118	ACC	2	AGC	T	S	T118S	M
22	23793679	C	T	3.65294	23.2	353	118	ACC	2	ATC	T	I	T118I	M
22	23793680	C	A	1.1497	11.8	354	118	ACC	3	ACA	T	T	T118T	S
22	23793680	C	G	1.15424	11.84	354	118	ACC	3	ACG	T	T	T118T	S
22	23793680	C	T	1.23936	12.48	354	118	ACC	3	ACT	T	T	T118T	S
22	23793681	T	A	3.51979	22.8	355	119	TAC	1	AAC	Y	N	Y119N	M
22	23793681	T	C	3.5835	23	355	119	TAC	1	CAC	Y	H	Y119H	M
22	23793681	T	G	3.60086	23	355	119	TAC	1	GAC	Y	D	Y119D	M
22	23793682	A	C	3.37311	22.3	356	119	TAC	2	TCC	Y	S	Y119S	M
22	23793682	A	G	3.78739	23.5	356	119	TAC	2	TGC	Y	C	Y119C	M
22	23793682	A	T	3.11075	21.4	356	119	TAC	2	TTC	Y	F	Y119F	M
22	23793683	C	A	9.68473	42	357	119	TAC	3	TAA	Y	Stop	Y119X	Stop
22	23793683	C	G	9.79617	43	357	119	TAC	3	TAG	Y	Stop	Y119X	Stop
22	23793683	C	T	1.12523	11.6	357	119	TAC	3	TAT	Y	Y	Y119Y	S
22	23793684	C	A	3.4136	22.4	358	120	CTC	1	ATC	L	I	L120I	M
22	23793684	C	G	3.37779	22.3	358	120	CTC	1	GTC	L	V	L120V	M
22	23793684	C	T	3.74757	23.4	358	120	CTC	1	TTC	L	F	L120F	M
22	23793685	T	A	4.21476	24.6	359	120	CTC	2	CAC	L	H	L120H	M
22	23793685	T	C	3.46991	22.6	359	120	CTC	2	CCC	L	P	L120P	M
22	23793685	T	G	3.49594	22.7	359	120	CTC	2	CGC	L	R	L120R	M
22	23793686	C	A	2.45309	18.79	360	120	CTC	3	CTA	L	L	L120L	S
22	23793686	C	G	2.50017	18.99	360	120	CTC	3	CTG	L	L	L120L	S
22	23793686	C	T	2.83908	20.5	360	120	CTC	3	CTT	L	L	L120L	S
22	23793687	A	C	2.62536	19.54	361	121	AGG	1	CGG	R	R	R121R	S
22	23793687	A	G	4.97208	27.8	361	121	AGG	1	GGG	R	G	R121G	M
22	23793687	A	T	6.14861	34	361	121	AGG	1	TGG	R	W	R121W	M
22	23793688	G	A	5.97	34	362	121	AGG	2	AAG	R	K	R121K	M
22	23793688	G	C	7.09592	35	362	121	AGG	2	ACG	R	T	R121T	M
22	23793688	G	T	7.50094	36	362	121	AGG	2	ATG	R	M	R121M	M
22	23800944	G	A	1.36051	13.31	363	121	AGG	3	AGA	R	R	R121R	S
22	23800944	G	C	2.49711	18.98	363	121	AGG	3	AGC	R	S	R121S	M
22	23800944	G	T	2.73725	20	363	121	AGG	3	AGT	R	S	R121S	M
22	23800945	G	A	4.27711	24.8	364	122	GAA	1	AAA	E	K	E122K	M
22	23800945	G	C	4.1864	24.5	364	122	GAA	1	CAA	E	Q	E122Q	M
22	23800945	G	T	10.6282	48	364	122	GAA	1	TAA	E	Stop	E122X	Stop
22	23800946	A	C	3.31155	22.1	365	122	GAA	2	GCA	E	A	E122A	M
22	23800946	A	G	3.9499	23.9	365	122	GAA	2	GGA	E	G	E122G	M
22	23800946	A	T	4.45829	25.4	365	122	GAA	2	GTA	E	V	E122V	M
22	23800947	A	C	1.93887	16.47	366	122	GAA	3	GAC	E	D	E122D	M
22	23800947	A	G	0.585927	6.32	366	122	GAA	3	GAG	E	E	E122E	S
22	23800947	A	T	1.96883	16.61	366	122	GAA	3	GAT	E	D	E122D	M
22	23800948	C	A	3.17344	21.7	367	123	CAG	1	AAG	Q	K	Q123K	M
22	23800948	C	G	2.9499	20.9	367	123	CAG	1	GAG	Q	E	Q123E	M
22	23800948	C	T	9.95451	44	367	123	CAG	1	TAG	Q	Stop	Q123X	Stop
22	23800949	A	C	3.40828	22.4	368	123	CAG	2	CCG	Q	P	Q123P	M
22	23800949	A	G	3.324	22.2	368	123	CAG	2	CGG	Q	R	Q123R	M
22	23800949	A	T	3.51639	22.7	368	123	CAG	2	CTG	Q	L	Q123L	M
22	23800950	G	A	0.838885	8.657	369	123	CAG	3	CAA	Q	Q	Q123Q	S
22	23800950	G	C	4.16643	24.5	369	123	CAG	3	CAC	Q	H	Q123H	M
22	23800950	G	T	4.38179	25.1	369	123	CAG	3	CAT	Q	H	Q123H	M
22	23800951	A	C	4.87166	27.2	370	124	AAG	1	CAG	K	Q	K124Q	M
22	23800951	A	G	4.84384	27	370	124	AAG	1	GAG	K	E	K124E	M
22	23800951	A	T	11.2624	52	370	124	AAG	1	TAG	K	Stop	K124X	Stop
22	23800952	A	C	4.7418	26.5	371	124	AAG	2	ACG	K	T	K124T	M
22	23800952	A	G	3.94278	23.9	371	124	AAG	2	AGG	K	R	K124R	M
22	23800952	A	T	4.5068	25.5	371	124	AAG	2	ATG	K	M	K124M	M
22	23800953	G	A	0.514531	5.612	372	124	AAG	3	AAA	K	K	K124K	S
22	23800953	G	C	2.26862	17.98	372	124	AAG	3	AAC	K	N	K124N	M
22	23800953	G	T	2.30174	18.13	372	124	AAG	3	AAT	K	N	K124N	M
22	23800954	G	A	3.8486	23.6	373	125	GCC	1	ACC	A	T	A125T	M
22	23800954	G	C	3.83364	23.6	373	125	GCC	1	CCC	A	P	A125P	M
22	23800954	G	T	3.33351	22.2	373	125	GCC	1	TCC	A	S	A125S	M
22	23800955	C	A	4.34434	25	374	125	GCC	2	GAC	A	D	A125D	M
22	23800955	C	G	4.0347	24.1	374	125	GCC	2	GGC	A	G	A125G	M
22	23800955	C	T	3.73033	23.4	374	125	GCC	2	GTC	A	V	A125V	M
22	23800956	C	A	0.572868	6.193	375	125	GCC	3	GCA	A	A	A125A	S
22	23800956	C	G	0.66306	7.046	375	125	GCC	3	GCG	A	A	A125A	S
22	23800956	C	T	0.548338	5.952	375	125	GCC	3	GCT	A	A	A125A	S
22	23800957	A	C	4.93621	27.5	376	126	AAG	1	CAG	K	Q	K126Q	M
22	23800957	A	G	4.49275	25.5	376	126	AAG	1	GAG	K	E	K126E	M
22	23800957	A	T	10.3529	47	376	126	AAG	1	TAG	K	Stop	K126X	Stop
22	23800958	A	C	4.27135	24.8	377	126	AAG	2	ACG	K	T	K126T	M
22	23800958	A	G	3.70929	23.3	377	126	AAG	2	AGG	K	R	K126R	M
22	23800958	A	T	5.10043	28.5	377	126	AAG	2	ATG	K	M	K126M	M
22	23800959	G	A	0.651928	6.943	378	126	AAG	3	AAA	K	K	K126K	S
22	23800959	G	C	3.38702	22.4	378	126	AAG	3	AAC	K	N	K126N	M
22	23800959	G	T	3.77341	23.5	378	126	AAG	3	AAT	K	N	K126N	M
22	23800960	A	C	1.36325	13.33	379	127	AGG	1	CGG	R	R	R127R	S
22	23800960	A	G	5.10351	28.6	379	127	AGG	1	GGG	R	G	R127G	M
22	23800960	A	T	4.96517	27.7	379	127	AGG	1	TGG	R	W	R127W	M
22	23800961	G	A	3.85481	23.7	380	127	AGG	2	AAG	R	K	R127K	M
22	23800961	G	C	4.17724	24.5	380	127	AGG	2	ACG	R	T	R127T	M
22	23800961	G	T	5.6227	32	380	127	AGG	2	ATG	R	M	R127M	M
22	23800962	G	A	0.856664	8.831	381	127	AGG	3	AGA	R	R	R127R	S
22	23800962	G	C	3.71228	23.3	381	127	AGG	3	AGC	R	S	R127S	M
22	23800962	G	T	4.04867	24.2	381	127	AGG	3	AGT	R	S	R127S	M
22	23800963	A	C	4.4523	25.3	382	128	AAC	1	CAC	N	H	N128H	M
22	23800963	A	G	4.22799	24.6	382	128	AAC	1	GAC	N	D	N128D	M
22	23800963	A	T	4.98615	27.8	382	128	AAC	1	TAC	N	Y	N128Y	M
22	23800964	A	C	3.05841	21.3	383	128	AAC	2	ACC	N	T	N128T	M
22	23800964	A	G	2.58713	19.37	383	128	AAC	2	AGC	N	S	N128S	M
22	23800964	A	T	3.34867	22.3	383	128	AAC	2	ATC	N	I	N128I	M
22	23800965	C	A	1.42565	13.73	384	128	AAC	3	AAA	N	K	N128K	M
22	23800965	C	G	1.43388	13.78	384	128	AAC	3	AAG	N	K	N128K	M
22	23800965	C	T	0.408336	4.483	384	128	AAC	3	AAT	N	N	N128N	S
22	23800966	A	C	3.65593	23.2	385	129	AGC	1	CGC	S	R	S129R	M
22	23800966	A	G	3.67558	23.2	385	129	AGC	1	GGC	S	G	S129G	M
22	23800966	A	T	4.97535	27.8	385	129	AGC	1	TGC	S	C	S129C	M
22	23800967	G	A	3.18598	21.7	386	129	AGC	2	AAC	S	N	S129N	M
22	23800967	G	C	3.52471	22.8	386	129	AGC	2	ACC	S	T	S129T	M
22	23800967	G	T	4.00129	24	386	129	AGC	2	ATC	S	I	S129I	M
22	23800968	C	A	2.3866	18.5	387	129	AGC	3	AGA	S	R	S129R	M
22	23800968	C	G	2.65998	19.69	387	129	AGC	3	AGG	S	R	S129R	M
22	23800968	C	T	1.18485	12.08	387	129	AGC	3	AGT	S	S	S129S	S
22	23800969	C	A	3.87411	23.7	388	130	CAG	1	AAG	Q	K	Q130K	M
22	23800969	C	G	3.37055	22.3	388	130	CAG	1	GAG	Q	E	Q130E	M
22	23800969	C	T	10.1471	45	388	130	CAG	1	TAG	Q	Stop	Q130X	Stop
22	23800970	A	C	3.69818	23.3	389	130	CAG	2	CCG	Q	P	Q130P	M
22	23800970	A	G	4.91662	27.4	389	130	CAG	2	CGG	Q	R	Q130R	M
22	23800970	A	T	3.71568	23.3	389	130	CAG	2	CTG	Q	L	Q130L	M
22	23800971	G	A	1.2354	12.45	390	130	CAG	3	CAA	Q	Q	Q130Q	S
22	23800971	G	C	3.46072	22.6	390	130	CAG	3	CAC	Q	H	Q130H	M
22	23800971	G	T	3.56204	22.9	390	130	CAG	3	CAT	Q	H	Q130H	M
22	23800972	T	A	5.68164	33	391	131	TGG	1	AGG	W	R	W131R	M
22	23800972	T	C	5.52929	32	391	131	TGG	1	CGG	W	R	W131R	M
22	23800972	T	G	5.76926	33	391	131	TGG	1	GGG	W	G	W131G	M
22	23800973	G	A	11.1895	52	392	131	TGG	2	TAG	W	Stop	W131X	Stop
22	23800973	G	C	5.89981	33	392	131	TGG	2	TCG	W	S	W131S	M
22	23800973	G	T	4.60199	25.9	392	131	TGG	2	TTG	W	L	W131L	M
22	23800974	G	A	12.0861	56	393	131	TGG	3	TGA	W	Stop	W131X	Stop
22	23800974	G	C	5.82896	33	393	131	TGG	3	TGC	W	C	W131C	M
22	23800974	G	T	5.85353	33	393	131	TGG	3	TGT	W	C	W131C	M
22	23800975	G	A	4.54611	25.7	394	132	GTA	1	ATA	V	I	V132I	M
22	23800975	G	C	4.51511	25.6	394	132	GTA	1	CTA	V	L	V132L	M
22	23800975	G	T	4.58507	25.8	394	132	GTA	1	TTA	V	L	V132L	M
22	23800976	T	A	5.61459	32	395	132	GTA	2	GAA	V	E	V132E	M
22	23800976	T	C	4.05948	24.2	395	132	GTA	2	GCA	V	A	V132A	M
22	23800976	T	G	4.24341	24.7	395	132	GTA	2	GGA	V	G	V132G	M
22	23800977	A	C	0.746662	7.802	396	132	GTA	3	GTC	V	V	V132V	S
22	23800977	A	G	0.642894	6.859	396	132	GTA	3	GTG	V	V	V132V	S
22	23800977	A	T	0.761608	7.935	396	132	GTA	3	GTT	V	V	V132V	S
22	23800978	C	A	4.98379	27.8	397	133	CCC	1	ACC	P	T	P133T	M
22	23800978	C	G	4.88405	27.3	397	133	CCC	1	GCC	P	A	P133A	M
22	23800978	C	T	4.37888	25.1	397	133	CCC	1	TCC	P	S	P133S	M
22	23800979	C	A	5.23928	29.4	398	133	CCC	2	CAC	P	H	P133H	M
22	23800979	C	G	5.81196	33	398	133	CCC	2	CGC	P	R	P133R	M
22	23800979	C	T	5.27882	29.7	398	133	CCC	2	CTC	P	L	P133L	M
22	23800980	C	A	0.991146	10.23	399	133	CCC	3	CCA	P	P	P133P	S
22	23800980	C	G	0.884889	9.109	399	133	CCC	3	CCG	P	P	P133P	S
22	23800980	C	T	1.13063	11.64	399	133	CCC	3	CCT	P	P	P133P	S
22	23800981	A	C	4.14023	24.4	400	134	ACC	1	CCC	T	P	T134P	M
22	23800981	A	G	3.42028	22.5	400	134	ACC	1	GCC	T	A	T134A	M
22	23800981	A	T	3.1189	21.5	400	134	ACC	1	TCC	T	S	T134S	M
22	23800982	C	A	3.64284	23.1	401	134	ACC	2	AAC	T	N	T134N	M
22	23800982	C	G	3.35913	22.3	401	134	ACC	2	AGC	T	S	T134S	M
22	23800982	C	T	4.94826	27.6	401	134	ACC	2	ATC	T	I	T134I	M
22	23800983	C	A	0.968105	9.959	402	134	ACC	3	ACA	T	T	T134T	S
22	23800983	C	G	0.926959	9.525	402	134	ACC	3	ACG	T	T	T134T	S
22	23800983	C	T	1.00495	10.39	402	134	ACC	3	ACT	T	T	T134T	S
22	23800984	C	A	2.72875	19.97	403	135	CTG	1	ATG	L	M	L135M	M
22	23800984	C	G	2.46635	18.84	403	135	CTG	1	GTG	L	V	L135V	M
22	23800984	C	T	0.95918	9.86	403	135	CTG	1	TTG	L	L	L135L	S
22	23800985	T	A	3.8139	23.6	404	135	CTG	2	CAG	L	Q	L135Q	M
22	23800985	T	C	5.04127	28.2	404	135	CTG	2	CCG	L	P	L135P	M
22	23800985	T	G	5.00147	27.9	404	135	CTG	2	CGG	L	R	L135R	M
22	23800986	G	A	0.729335	7.647	405	135	CTG	3	CTA	L	L	L135L	S
22	23800986	G	C	0.686091	7.256	405	135	CTG	3	CTC	L	L	L135L	S
22	23800986	G	T	0.715991	7.527	405	135	CTG	3	CTT	L	L	L135L	S
22	23800987	C	A	3.65471	23.2	406	136	CCC	1	ACC	P	T	P136T	M
22	23800987	C	G	4.05514	24.2	406	136	CCC	1	GCC	P	A	P136A	M
22	23800987	C	T	3.70395	23.3	406	136	CCC	1	TCC	P	S	P136S	M
22	23800988	C	A	5.05137	28.2	407	136	CCC	2	CAC	P	H	P136H	M
22	23800988	C	G	5.0241	28.1	407	136	CCC	2	CGC	P	R	P136R	M
22	23800988	C	T	5.1064	28.6	407	136	CCC	2	CTC	P	L	P136L	M
22	23800989	C	A	1.08398	11.23	408	136	CCC	3	CCA	P	P	P136P	S
22	23800989	C	G	1.15161	11.82	408	136	CCC	3	CCG	P	P	P136P	S
22	23800989	C	T	1.05607	10.95	408	136	CCC	3	CCT	P	P	P136P	S
22	23800990	A	C	4.68732	26.3	409	137	AAC	1	CAC	N	H	N137H	M
22	23800990	A	G	4.90282	27.4	409	137	AAC	1	GAC	N	D	N137D	M
22	23800990	A	T	4.91572	27.4	409	137	AAC	1	TAC	N	Y	N137Y	M
22	23800991	A	C	4.04721	24.2	410	137	AAC	2	ACC	N	T	N137T	M
22	23800991	A	G	3.07728	21.3	410	137	AAC	2	AGC	N	S	N137S	M
22	23800991	A	T	4.82857	27	410	137	AAC	2	ATC	N	I	N137I	M
22	23800992	C	A	2.89842	20.7	411	137	AAC	3	AAA	N	K	N137K	M
22	23800992	C	G	3.06606	21.3	411	137	AAC	3	AAG	N	K	N137K	M
22	23800992	C	T	0.287411	3.137	411	137	AAC	3	AAT	N	N	N137N	S
22	23800993	A	C	4.91441	27.4	412	138	AGC	1	CGC	S	R	S138R	M
22	23800993	A	G	3.43853	22.5	412	138	AGC	1	GGC	S	G	S138G	M
22	23800993	A	T	5.02987	28.1	412	138	AGC	1	TGC	S	C	S138C	M
22	23800994	G	A	3.85366	23.7	413	138	AGC	2	AAC	S	N	S138N	M
22	23800994	G	C	3.77834	23.5	413	138	AGC	2	ACC	S	T	S138T	M
22	23800994	G	T	5.18249	29.1	413	138	AGC	2	ATC	S	I	S138I	M
22	23800995	C	A	3.41958	22.5	414	138	AGC	3	AGA	S	R	S138R	M
22	23800995	C	G	3.453	22.6	414	138	AGC	3	AGG	S	R	S138R	M
22	23800995	C	T	0.882861	9.089	414	138	AGC	3	AGT	S	S	S138S	S
22	23800996	T	A	4.2402	24.7	415	139	TCC	1	ACC	S	T	S139T	M
22	23800996	T	C	5.1479	28.8	415	139	TCC	1	CCC	S	P	S139P	M
22	23800996	T	G	4.33617	25	415	139	TCC	1	GCC	S	A	S139A	M
22	23800997	C	A	5.05095	28.2	416	139	TCC	2	TAC	S	Y	S139Y	M
22	23800997	C	G	5.21842	29.3	416	139	TCC	2	TGC	S	C	S139C	M
22	23800997	C	T	5.20675	29.2	416	139	TCC	2	TTC	S	F	S139F	M
22	23800998	C	A	0.97672	10.06	417	139	TCC	3	TCA	S	S	S139S	S
22	23800998	C	G	0.986522	10.18	417	139	TCC	3	TCG	S	S	S139S	S
22	23800998	C	T	1.07074	11.1	417	139	TCC	3	TCT	S	S	S139S	S
22	23800999	C	A	4.79735	26.8	418	140	CAC	1	AAC	H	N	H140N	M
22	23800999	C	G	5.0286	28.1	418	140	CAC	1	GAC	H	D	H140D	M
22	23800999	C	T	4.72373	26.4	418	140	CAC	1	TAC	H	Y	H140Y	M
22	23801000	A	C	4.91062	27.4	419	140	CAC	2	CCC	H	P	H140P	M
22	23801000	A	G	4.58845	25.8	419	140	CAC	2	CGC	H	R	H140R	M
22	23801000	A	T	4.7234	26.4	419	140	CAC	2	CTC	H	L	H140L	M
22	23801001	C	A	2.45804	18.81	420	140	CAC	3	CAA	H	Q	H140Q	M
22	23801001	C	G	2.45027	18.77	420	140	CAC	3	CAG	H	Q	H140Q	M
22	23801001	C	T	0.876878	9.03	420	140	CAC	3	CAT	H	H	H140H	S
22	23801002	C	A	4.76057	26.6	421	141	CAC	1	AAC	H	N	H141N	M
22	23801002	C	G	4.95926	27.7	421	141	CAC	1	GAC	H	D	H141D	M
22	23801002	C	T	4.80744	26.8	421	141	CAC	1	TAC	H	Y	H141Y	M
22	23801003	A	C	4.90114	27.3	422	141	CAC	2	CCC	H	P	H141P	M
22	23801003	A	G	4.56229	25.7	422	141	CAC	2	CGC	H	R	H141R	M
22	23801003	A	T	4.6923	26.3	422	141	CAC	2	CTC	H	L	H141L	M
22	23801004	C	A	2.12109	17.31	423	141	CAC	3	CAA	H	Q	H141Q	M
22	23801004	C	G	2.12192	17.32	423	141	CAC	3	CAG	H	Q	H141Q	M
22	23801004	C	T	0.253974	2.791	423	141	CAC	3	CAT	H	H	H141H	S
22	23801005	T	A	3.73797	23.4	424	142	TTA	1	ATA	L	I	L142I	M
22	23801005	T	C	0.92481	9.504	424	142	TTA	1	CTA	L	L	L142L	S
22	23801005	T	G	3.71361	23.3	424	142	TTA	1	GTA	L	V	L142V	M
22	23801006	T	A	9.61413	42	425	142	TTA	2	TAA	L	Stop	L142X	Stop
22	23801006	T	C	4.78018	26.7	425	142	TTA	2	TCA	L	S	L142S	M
22	23801006	T	G	9.60619	42	425	142	TTA	2	TGA	L	Stop	L142X	Stop
22	23801007	A	C	2.97106	21	426	142	TTA	3	TTC	L	F	L142F	M
22	23801007	A	G	0.498796	5.451	426	142	TTA	3	TTG	L	L	L142L	S
22	23801007	A	T	2.95793	20.9	426	142	TTA	3	TTT	L	F	L142F	M
22	23801008	G	A	5.11081	28.6	427	143	GAT	1	AAT	D	N	D143N	M
22	23801008	G	C	5.13136	28.7	427	143	GAT	1	CAT	D	H	D143H	M
22	23801008	G	T	5.13695	28.8	427	143	GAT	1	TAT	D	Y	D143Y	M
22	23801009	A	C	4.65099	26.1	428	143	GAT	2	GCT	D	A	D143A	M
22	23801009	A	G	4.8498	27.1	428	143	GAT	2	GGT	D	G	D143G	M
22	23801009	A	T	4.76386	26.6	428	143	GAT	2	GTT	D	V	D143V	M
22	23801010	T	A	-0.31852	0.304	429	143	GAT	3	GAA	D	E	D143E	M
22	23801010	T	C	-0.37061	0.248	429	143	GAT	3	GAC	D	D	D143D	S
22	23801010	T	G	-0.286979	0.344	429	143	GAT	3	GAG	D	E	D143E	M
22	23801011	G	A	4.33361	25	430	144	GCC	1	ACC	A	T	A144T	M
22	23801011	G	C	4.20981	24.6	430	144	GCC	1	CCC	A	P	A144P	M
22	23801011	G	T	3.39239	22.4	430	144	GCC	1	TCC	A	S	A144S	M
22	23801012	C	A	4.55457	25.7	431	144	GCC	2	GAC	A	D	A144D	M
22	23801012	C	G	4.48787	25.5	431	144	GCC	2	GGC	A	G	A144G	M
22	23801012	C	T	4.65808	26.1	431	144	GCC	2	GTC	A	V	A144V	M
22	23801013	C	A	0.327807	3.579	432	144	GCC	3	GCA	A	A	A144A	S
22	23801013	C	G	0.281597	3.075	432	144	GCC	3	GCG	A	A	A144A	S
22	23801013	C	T	0.771285	8.023	432	144	GCC	3	GCT	A	A	A144A	S
22	23801014	G	A	5.18048	29	433	145	GTG	1	ATG	V	M	V145M	M
22	23801014	G	C	4.68805	26.3	433	145	GTG	1	CTG	V	L	V145L	M
22	23801014	G	T	4.71382	26.4	433	145	GTG	1	TTG	V	L	V145L	M
22	23801015	T	A	4.58317	25.8	434	145	GTG	2	GAG	V	E	V145E	M
22	23801015	T	C	4.47456	25.4	434	145	GTG	2	GCG	V	A	V145A	M
22	23801015	T	G	4.58984	25.9	434	145	GTG	2	GGG	V	G	V145G	M
22	23801016	G	A	0.426023	4.677	435	145	GTG	3	GTA	V	V	V145V	S
22	23801016	G	C	0.399782	4.388	435	145	GTG	3	GTC	V	V	V145V	S
22	23801016	G	T	0.387783	4.254	435	145	GTG	3	GTT	V	V	V145V	S
22	23801017	C	A	4.3844	25.1	436	146	CCA	1	ACA	P	T	P146T	M
22	23801017	C	G	4.31695	24.9	436	146	CCA	1	GCA	P	A	P146A	M
22	23801017	C	T	4.4751	25.4	436	146	CCA	1	TCA	P	S	P146S	M
22	23801018	C	A	4.57923	25.8	437	146	CCA	2	CAA	P	Q	P146Q	M
22	23801018	C	G	4.62755	26	437	146	CCA	2	CGA	P	R	P146R	M
22	23801018	C	T	4.74886	26.6	437	146	CCA	2	CTA	P	L	P146L	M
22	23801019	A	C	-0.546085	0.128	438	146	CCA	3	CCC	P	P	P146P	S
22	23801019	A	G	-0.466334	0.172	438	146	CCA	3	CCG	P	P	P146P	S
22	23801019	A	T	-0.465633	0.173	438	146	CCA	3	CCT	P	P	P146P	S
22	23801020	T	A	3.08473	21.4	439	147	TGC	1	AGC	C	S	C147S	M
22	23801020	T	C	4.50773	25.5	439	147	TGC	1	CGC	C	R	C147R	M
22	23801020	T	G	3.95874	23.9	439	147	TGC	1	GGC	C	G	C147G	M
22	23801021	G	A	4.81169	26.9	440	147	TGC	2	TAC	C	Y	C147Y	M
22	23801021	G	C	3.41202	22.4	440	147	TGC	2	TCC	C	S	C147S	M
22	23801021	G	T	4.80619	26.8	440	147	TGC	2	TTC	C	F	C147F	M
22	23801022	C	A	7.1232	35	441	147	TGC	3	TGA	C	Stop	C147X	Stop
22	23801022	C	G	3.15084	21.6	441	147	TGC	3	TGG	C	W	C147W	M
22	23801022	C	T	0.549216	5.961	441	147	TGC	3	TGT	C	C	C147C	S
22	23801023	T	A	3.29976	22.1	442	148	TCC	1	ACC	S	T	S148T	M
22	23801023	T	C	3.61274	23	442	148	TCC	1	CCC	S	P	S148P	M
22	23801023	T	G	3.19352	21.7	442	148	TCC	1	GCC	S	A	S148A	M
22	23801024	C	A	4.85915	27.1	443	148	TCC	2	TAC	S	Y	S148Y	M
22	23801024	C	G	4.98399	27.8	443	148	TCC	2	TGC	S	C	S148C	M
22	23801024	C	T	5.03727	28.1	443	148	TCC	2	TTC	S	F	S148F	M
22	23801025	C	A	0.712099	7.492	444	148	TCC	3	TCA	S	S	S148S	S
22	23801025	C	G	0.703012	7.41	444	148	TCC	3	TCG	S	S	S148S	S
22	23801025	C	T	0.788271	8.177	444	148	TCC	3	TCT	S	S	S148S	S
22	23801026	A	C	4.8929	27.3	445	149	ACA	1	CCA	T	P	T149P	M
22	23801026	A	G	4.70961	26.4	445	149	ACA	1	GCA	T	A	T149A	M
22	23801026	A	T	4.44333	25.3	445	149	ACA	1	TCA	T	S	T149S	M
22	23801027	C	A	4.97769	27.8	446	149	ACA	2	AAA	T	K	T149K	M
22	23801027	C	G	4.86233	27.1	446	149	ACA	2	AGA	T	R	T149R	M
22	23801027	C	T	4.92639	27.5	446	149	ACA	2	ATA	T	I	T149I	M
22	23801028	A	C	0.546902	5.938	447	149	ACA	3	ACC	T	T	T149T	S
22	23801028	A	G	0.532393	5.793	447	149	ACA	3	ACG	T	T	T149T	S
22	23801028	A	T	0.507785	5.543	447	149	ACA	3	ACT	T	T	T149T	S
22	23801029	A	C	2.8584	20.6	448	150	ACC	1	CCC	T	P	T150P	M
22	23801029	A	G	3.36017	22.3	448	150	ACC	1	GCC	T	A	T150A	M
22	23801029	A	T	3.16073	21.6	448	150	ACC	1	TCC	T	S	T150S	M
22	23801030	C	A	4.05795	24.2	449	150	ACC	2	AAC	T	N	T150N	M
22	23801030	C	G	3.41447	22.4	449	150	ACC	2	AGC	T	S	T150S	M
22	23801030	C	T	4.21327	24.6	449	150	ACC	2	ATC	T	I	T150I	M
22	23801031	C	A	0.698091	7.365	450	150	ACC	3	ACA	T	T	T150T	S
22	23801031	C	G	0.718091	7.546	450	150	ACC	3	ACG	T	T	T150T	S
22	23801031	C	T	0.754035	7.868	450	150	ACC	3	ACT	T	T	T150T	S
22	23801032	A	C	4.13307	24.4	451	151	ATC	1	CTC	I	L	I151L	M
22	23801032	A	G	3.20924	21.8	451	151	ATC	1	GTC	I	V	I151V	M
22	23801032	A	T	4.82138	26.9	451	151	ATC	1	TTC	I	F	I151F	M
22	23801033	T	A	4.97631	27.8	452	151	ATC	2	AAC	I	N	I151N	M
22	23801033	T	C	4.13245	24.4	452	151	ATC	2	ACC	I	T	I151T	M
22	23801033	T	G	4.93239	27.5	452	151	ATC	2	AGC	I	S	I151S	M
22	23801034	C	A	1.31457	13.01	453	151	ATC	3	ATA	I	I	I151I	S
22	23801034	C	G	4.33484	25	453	151	ATC	3	ATG	I	M	I151M	M
22	23801034	C	T	1.27471	12.73	453	151	ATC	3	ATT	I	I	I151I	S
22	23801035	A	C	4.69115	26.3	454	152	AAC	1	CAC	N	H	N152H	M
22	23801035	A	G	4.27363	24.8	454	152	AAC	1	GAC	N	D	N152D	M
22	23801035	A	T	4.82483	26.9	454	152	AAC	1	TAC	N	Y	N152Y	M
22	23801036	A	C	3.54812	22.8	455	152	AAC	2	ACC	N	T	N152T	M
22	23801036	A	G	3.21941	21.8	455	152	AAC	2	AGC	N	S	N152S	M
22	23801036	A	T	4.29884	24.9	455	152	AAC	2	ATC	N	I	N152I	M
22	23801037	C	A	2.87615	20.6	456	152	AAC	3	AAA	N	K	N152K	M
22	23801037	C	G	2.84663	20.5	456	152	AAC	3	AAG	N	K	N152K	M
22	23801037	C	T	0.695358	7.341	456	152	AAC	3	AAT	N	N	N152N	S
22	23801038	A	C	1.17408	12	457	153	AGG	1	CGG	R	R	R153R	S
22	23801038	A	G	4.3975	25.2	457	153	AGG	1	GGG	R	G	R153G	M
22	23801038	A	T	4.89302	27.3	457	153	AGG	1	TGG	R	W	R153W	M
22	23801039	G	A	4.09058	24.3	458	153	AGG	2	AAG	R	K	R153K	M
22	23801039	G	C	5.16596	29	458	153	AGG	2	ACG	R	T	R153T	M
22	23801039	G	T	5.39878	31	458	153	AGG	2	ATG	R	M	R153M	M
22	23801040	G	A	1.39657	13.55	459	153	AGG	3	AGA	R	R	R153R	S
22	23801040	G	C	4.7853	26.7	459	153	AGG	3	AGC	R	S	R153S	M
22	23801040	G	T	5.11176	28.6	459	153	AGG	3	AGT	R	S	R153S	M
22	23801041	A	C	3.58443	23	460	154	AAC	1	CAC	N	H	N154H	M
22	23801041	A	G	4.28089	24.8	460	154	AAC	1	GAC	N	D	N154D	M
22	23801041	A	T	5.89629	33	460	154	AAC	1	TAC	N	Y	N154Y	M
22	23801042	A	C	3.51664	22.8	461	154	AAC	2	ACC	N	T	N154T	M
22	23801042	A	G	3.07284	21.3	461	154	AAC	2	AGC	N	S	N154S	M
22	23801042	A	T	3.55971	22.9	461	154	AAC	2	ATC	N	I	N154I	M
22	23801043	C	A	2.33292	18.27	462	154	AAC	3	AAA	N	K	N154K	M
22	23801043	C	G	2.35347	18.36	462	154	AAC	3	AAG	N	K	N154K	M
22	23801043	C	T	0.875323	9.015	462	154	AAC	3	AAT	N	N	N154N	S
22	23801044	C	A	5.01756	28	463	155	CGC	1	AGC	R	S	R155S	M
22	23801044	C	G	5.09563	28.5	463	155	CGC	1	GGC	R	G	R155G	M
22	23801044	C	T	5.89401	33	463	155	CGC	1	TGC	R	C	R155C	M
22	23801045	G	A	5.63217	32	464	155	CGC	2	CAC	R	H	R155H	M
22	23801045	G	C	4.71778	26.4	464	155	CGC	2	CCC	R	P	R155P	M
22	23801045	G	T	4.61871	26	464	155	CGC	2	CTC	R	L	R155L	M
22	23801046	C	A	1.29254	12.86	465	155	CGC	3	CGA	R	R	R155R	S
22	23801046	C	G	1.29731	12.89	465	155	CGC	3	CGG	R	R	R155R	S
22	23801046	C	T	1.54271	14.43	465	155	CGC	3	CGT	R	R	R155R	S
22	23801047	A	C	2.59346	19.4	466	156	ATG	1	CTG	M	L	M156L	M
22	23801047	A	G	2.48915	18.94	466	156	ATG	1	GTG	M	V	M156V	M
22	23801047	A	T	2.54443	19.19	466	156	ATG	1	TTG	M	L	M156L	M
22	23801048	T	A	3.43021	22.5	467	156	ATG	2	AAG	M	K	M156K	M
22	23801048	T	C	3.31399	22.1	467	156	ATG	2	ACG	M	T	M156T	M
22	23801048	T	G	3.58458	23	467	156	ATG	2	AGG	M	R	M156R	M
22	23801049	G	A	3.33831	22.2	468	156	ATG	3	ATA	M	I	M156I	M
22	23801049	G	C	3.39592	22.4	468	156	ATG	3	ATC	M	I	M156I	M
22	23801049	G	T	3.24169	21.9	468	156	ATG	3	ATT	M	I	M156I	M
22	23801050	G	A	4.02185	24.1	469	157	GGC	1	AGC	G	S	G157S	M
22	23801050	G	C	4.68415	26.3	469	157	GGC	1	CGC	G	R	G157R	M
22	23801050	G	T	5.44041	32	469	157	GGC	1	TGC	G	C	G157C	M
22	23801051	G	A	4.70274	26.3	470	157	GGC	2	GAC	G	D	G157D	M
22	23801051	G	C	3.81309	23.6	470	157	GGC	2	GCC	G	A	G157A	M
22	23801051	G	T	4.04625	24.2	470	157	GGC	2	GTC	G	V	G157V	M
22	23801052	C	A	0.797466	8.262	471	157	GGC	3	GGA	G	G	G157G	S
22	23801052	C	G	0.76918	8.004	471	157	GGC	3	GGG	G	G	G157G	S
22	23801052	C	T	0.853023	8.795	471	157	GGC	3	GGT	G	G	G157G	S
22	23801053	C	A	1.40732	13.62	472	158	CGA	1	AGA	R	R	R158R	S
22	23801053	C	G	4.20741	24.6	472	158	CGA	1	GGA	R	G	R158G	M
22	23801053	C	T	10.357	47	472	158	CGA	1	TGA	R	Stop	R158X	Stop
22	23801054	G	A	4.4825	25.4	473	158	CGA	2	CAA	R	Q	R158Q	M
22	23801054	G	C	4.27577	24.8	473	158	CGA	2	CCA	R	P	R158P	M
22	23801054	G	T	4.81821	26.9	473	158	CGA	2	CTA	R	L	R158L	M
22	23801055	A	C	0.516481	5.632	474	158	CGA	3	CGC	R	R	R158R	S
22	23801055	A	G	0.546018	5.929	474	158	CGA	3	CGG	R	R	R158R	S
22	23801055	A	T	0.47978	5.253	474	158	CGA	3	CGT	R	R	R158R	S
22	23801056	G	A	3.92543	23.8	475	159	GAC	1	AAC	D	N	D159N	M
22	23801056	G	C	4.63373	26	475	159	GAC	1	CAC	D	H	D159H	M
22	23801056	G	T	5.18324	29.1	475	159	GAC	1	TAC	D	Y	D159Y	M
22	23801057	A	C	3.58277	23	476	159	GAC	2	GCC	D	A	D159A	M
22	23801057	A	G	5.09174	28.5	476	159	GAC	2	GGC	D	G	D159G	M
22	23801057	A	T	3.61524	23.1	476	159	GAC	2	GTC	D	V	D159V	M
22	23801058	C	A	2.89741	20.7	477	159	GAC	3	GAA	D	E	D159E	M
22	23801058	C	G	2.91206	20.8	477	159	GAC	3	GAG	D	E	D159E	M
22	23801058	C	T	1.21984	12.34	477	159	GAC	3	GAT	D	D	D159D	S
22	23801059	A	C	4.86031	27.1	478	160	AAG	1	CAG	K	Q	K160Q	M
22	23801059	A	G	4.93541	27.5	478	160	AAG	1	GAG	K	E	K160E	M
22	23801059	A	T	10.3599	47	478	160	AAG	1	TAG	K	Stop	K160X	Stop
22	23801060	A	C	4.87774	27.2	479	160	AAG	2	ACG	K	T	K160T	M
22	23801060	A	G	3.50674	22.7	479	160	AAG	2	AGG	K	R	K160R	M
22	23801060	A	T	5.07042	28.3	479	160	AAG	2	ATG	K	M	K160M	M
22	23801061	G	A	0.93857	9.643	480	160	AAG	3	AAA	K	K	K160K	S
22	23801061	G	C	4.36832	25.1	480	160	AAG	3	AAC	K	N	K160N	M
22	23801061	G	T	4.51492	25.6	480	160	AAG	3	AAT	K	N	K160N	M
22	23801062	A	C	3.42776	22.5	481	161	AAG	1	CAG	K	Q	K161Q	M
22	23801062	A	G	3.34987	22.3	481	161	AAG	1	GAG	K	E	K161E	M
22	23801062	A	T	12.042	56	481	161	AAG	1	TAG	K	Stop	K161X	Stop
22	23801063	A	C	3.32044	22.2	482	161	AAG	2	ACG	K	T	K161T	M
22	23801063	A	G	3.39052	22.4	482	161	AAG	2	AGG	K	R	K161R	M
22	23801063	A	T	3.91378	23.8	482	161	AAG	2	ATG	K	M	K161M	M
22	23801064	G	A	0.770225	8.013	483	161	AAG	3	AAA	K	K	K161K	S
22	23801064	G	C	2.84113	20.5	483	161	AAG	3	AAC	K	N	K161N	M
22	23801064	G	T	2.90522	20.8	483	161	AAG	3	AAT	K	N	K161N	M
22	23801065	A	C	1.02782	10.65	484	162	AGA	1	CGA	R	R	R162R	S
22	23801065	A	G	4.14857	24.4	484	162	AGA	1	GGA	R	G	R162G	M
22	23801065	A	T	10.0435	44	484	162	AGA	1	TGA	R	Stop	R162X	Stop
22	23801066	G	A	3.72727	23.3	485	162	AGA	2	AAA	R	K	R162K	M
22	23801066	G	C	5.0705	28.3	485	162	AGA	2	ACA	R	T	R162T	M
22	23801066	G	T	5.49735	32	485	162	AGA	2	ATA	R	I	R162I	M
22	23801067	A	C	3.27399	22	486	162	AGA	3	AGC	R	S	R162S	M
22	23801067	A	G	0.824292	8.516	486	162	AGA	3	AGG	R	R	R162R	S
22	23801067	A	T	3.53407	22.8	486	162	AGA	3	AGT	R	S	R162S	M
22	23801068	A	C	4.8133	26.9	487	163	ACC	1	CCC	T	P	T163P	M
22	23801068	A	G	4.6061	25.9	487	163	ACC	1	GCC	T	A	T163A	M
22	23801068	A	T	3.2211	21.8	487	163	ACC	1	TCC	T	S	T163S	M
22	23801069	C	A	4.6531	26.1	488	163	ACC	2	AAC	T	N	T163N	M
22	23801069	C	G	3.45412	22.6	488	163	ACC	2	AGC	T	S	T163S	M
22	23801069	C	T	4.80726	26.8	488	163	ACC	2	ATC	T	I	T163I	M
22	23801070	C	A	0.841453	8.682	489	163	ACC	3	ACA	T	T	T163T	S
22	23801070	C	G	0.805795	8.34	489	163	ACC	3	ACG	T	T	T163T	S
22	23801070	C	T	0.887873	9.139	489	163	ACC	3	ACT	T	T	T163T	S
22	23801071	T	A	4.88614	27.3	490	164	TTC	1	ATC	F	I	F164I	M
22	23801071	T	C	3.76607	23.4	490	164	TTC	1	CTC	F	L	F164L	M
22	23801071	T	G	4.90274	27.4	490	164	TTC	1	GTC	F	V	F164V	M
22	23801072	T	A	3.69506	23.3	491	164	TTC	2	TAC	F	Y	F164Y	M
22	23801072	T	C	4.95411	27.6	491	164	TTC	2	TCC	F	S	F164S	M
22	23801072	T	G	5.15048	28.9	491	164	TTC	2	TGC	F	C	F164C	M
22	23801073	C	A	2.5399	19.17	492	164	TTC	3	TTA	F	L	F164L	M
22	23801073	C	G	2.49038	18.95	492	164	TTC	3	TTG	F	L	F164L	M
22	23801073	C	T	0.925133	9.507	492	164	TTC	3	TTT	F	F	F164F	S
22	23801074	C	A	4.74693	26.5	493	165	CCC	1	ACC	P	T	P165T	M
22	23801074	C	G	4.00172	24	493	165	CCC	1	GCC	P	A	P165A	M
22	23801074	C	T	4.78195	26.7	493	165	CCC	1	TCC	P	S	P165S	M
22	23801075	C	A	4.95149	27.6	494	165	CCC	2	CAC	P	H	P165H	M
22	23801075	C	G	4.94211	27.6	494	165	CCC	2	CGC	P	R	P165R	M
22	23801075	C	T	4.98063	27.8	494	165	CCC	2	CTC	P	L	P165L	M
22	23801076	C	A	0.441088	4.841	495	165	CCC	3	CCA	P	P	P165P	S
22	23801076	C	G	0.176705	2.099	495	165	CCC	3	CCG	P	P	P165P	S
22	23801076	C	T	0.52592	5.728	495	165	CCC	3	CCT	P	P	P165P	S
22	23801077	C	A	2.90903	20.8	496	166	CTT	1	ATT	L	I	L166I	M
22	23801077	C	G	3.44959	22.5	496	166	CTT	1	GTT	L	V	L166V	M
22	23801077	C	T	3.11976	21.5	496	166	CTT	1	TTT	L	F	L166F	M
22	23801078	T	A	4.2803	24.8	497	166	CTT	2	CAT	L	H	L166H	M
22	23801078	T	C	4.89389	27.3	497	166	CTT	2	CCT	L	P	L166P	M
22	23801078	T	G	4.91552	27.4	497	166	CTT	2	CGT	L	R	L166R	M
22	23801079	T	A	0.565033	6.117	498	166	CTT	3	CTA	L	L	L166L	S
22	23801079	T	C	0.616923	6.616	498	166	CTT	3	CTC	L	L	L166L	S
22	23801079	T	G	0.749244	7.825	498	166	CTT	3	CTG	L	L	L166L	S
22	23801080	T	A	3.42814	22.5	499	167	TGC	1	AGC	C	S	C167S	M
22	23801080	T	C	4.39458	25.2	499	167	TGC	1	CGC	C	R	C167R	M
22	23801080	T	G	4.27226	24.8	499	167	TGC	1	GGC	C	G	C167G	M
22	23801081	G	A	5.6	32	500	167	TGC	2	TAC	C	Y	C167Y	M
22	23801081	G	C	4.67579	26.2	500	167	TGC	2	TCC	C	S	C167S	M
22	23801081	G	T	5.53683	32	500	167	TGC	2	TTC	C	F	C167F	M
22	23803295	C	A	9.50475	41	501	167	TGC	3	TGA	C	Stop	C167X	Stop
22	23803295	C	G	4.23532	24.7	501	167	TGC	3	TGG	C	W	C167W	M
22	23803295	C	T	2.24843	17.89	501	167	TGC	3	TGT	C	C	C167C	S
22	23803296	T	A	4.53057	25.6	502	168	TTT	1	ATT	F	I	F168I	M
22	23803296	T	C	3.88056	23.7	502	168	TTT	1	CTT	F	L	F168L	M
22	23803296	T	G	4.45709	25.4	502	168	TTT	1	GTT	F	V	F168V	M
22	23803297	T	A	3.50064	22.7	503	168	TTT	2	TAT	F	Y	F168Y	M
22	23803297	T	C	4.54335	25.7	503	168	TTT	2	TCT	F	S	F168S	M
22	23803297	T	G	5.12275	28.7	503	168	TTT	2	TGT	F	C	F168C	M
22	23803298	T	A	3.35328	22.3	504	168	TTT	3	TTA	F	L	F168L	M
22	23803298	T	C	0.812836	8.407	504	168	TTT	3	TTC	F	F	F168F	S
22	23803298	T	G	2.25687	17.93	504	168	TTT	3	TTG	F	L	F168L	M
22	23803299	G	A	5.261	29.6	505	169	GAT	1	AAT	D	N	D169N	M
22	23803299	G	C	5.49085	32	505	169	GAT	1	CAT	D	H	D169H	M
22	23803299	G	T	6.02816	34	505	169	GAT	1	TAT	D	Y	D169Y	M
22	23803300	A	C	4.99097	27.9	506	169	GAT	2	GCT	D	A	D169A	M
22	23803300	A	G	5.10167	28.5	506	169	GAT	2	GGT	D	G	D169G	M
22	23803300	A	T	5.48479	32	506	169	GAT	2	GTT	D	V	D169V	M
22	23803301	T	A	1.8086	15.84	507	169	GAT	3	GAA	D	E	D169E	M
22	23803301	T	C	0.542245	5.891	507	169	GAT	3	GAC	D	D	D169D	S
22	23803301	T	G	1.81207	15.86	507	169	GAT	3	GAG	D	E	D169E	M
22	23803302	G	A	6.11371	34	508	170	GAC	1	AAC	D	N	D170N	M
22	23803302	G	C	4.75666	26.6	508	170	GAC	1	CAC	D	H	D170H	M
22	23803302	G	T	5.99885	34	508	170	GAC	1	TAC	D	Y	D170Y	M
22	23803303	A	C	4.89408	27.3	509	170	GAC	2	GCC	D	A	D170A	M
22	23803303	A	G	5.02263	28.1	509	170	GAC	2	GGC	D	G	D170G	M
22	23803303	A	T	5.37912	31	509	170	GAC	2	GTC	D	V	D170V	M
22	23803304	C	A	2.80011	20.3	510	170	GAC	3	GAA	D	E	D170E	M
22	23803304	C	G	3.10687	21.4	510	170	GAC	3	GAG	D	E	D170E	M
22	23803304	C	T	0.71145	7.486	510	170	GAC	3	GAT	D	D	D170D	S
22	23803305	C	A	3.58938	23	511	171	CAT	1	AAT	H	N	H171N	M
22	23803305	C	G	3.50234	22.7	511	171	CAT	1	GAT	H	D	H171D	M
22	23803305	C	T	3.3865	22.4	511	171	CAT	1	TAT	H	Y	H171Y	M
22	23803306	A	C	3.72607	23.3	512	171	CAT	2	CCT	H	P	H171P	M
22	23803306	A	G	3.20831	21.8	512	171	CAT	2	CGT	H	R	H171R	M
22	23803306	A	T	3.21323	21.8	512	171	CAT	2	CTT	H	L	H171L	M
22	23803307	T	A	-0.578998	0.113	513	171	CAT	3	CAA	H	Q	H171Q	M
22	23803307	T	C	-0.231249	0.429	513	171	CAT	3	CAC	H	H	H171H	S
22	23803307	T	G	-0.548327	0.126	513	171	CAT	3	CAG	H	Q	H171Q	M
22	23803308	G	A	5.22392	29.3	514	172	GAC	1	AAC	D	N	D172N	M
22	23803308	G	C	4.73209	26.5	514	172	GAC	1	CAC	D	H	D172H	M
22	23803308	G	T	5.90228	33	514	172	GAC	1	TAC	D	Y	D172Y	M
22	23803309	A	C	4.92065	27.5	515	172	GAC	2	GCC	D	A	D172A	M
22	23803309	A	G	4.61989	26	515	172	GAC	2	GGC	D	G	D172G	M
22	23803309	A	T	4.73171	26.5	515	172	GAC	2	GTC	D	V	D172V	M
22	23803310	C	A	2.60922	19.47	516	172	GAC	3	GAA	D	E	D172E	M
22	23803310	C	G	2.622	19.53	516	172	GAC	3	GAG	D	E	D172E	M
22	23803310	C	T	0.955406	9.82	516	172	GAC	3	GAT	D	D	D172D	S
22	23803311	C	A	3.74402	23.4	517	173	CCA	1	ACA	P	T	P173T	M
22	23803311	C	G	3.60806	23	517	173	CCA	1	GCA	P	A	P173A	M
22	23803311	C	T	4.32718	24.9	517	173	CCA	1	TCA	P	S	P173S	M
22	23803312	C	A	4.4772	25.4	518	173	CCA	2	CAA	P	Q	P173Q	M
22	23803312	C	G	5.0344	28.1	518	173	CCA	2	CGA	P	R	P173R	M
22	23803312	C	T	5.01236	28	518	173	CCA	2	CTA	P	L	P173L	M
22	23803313	A	C	0.623719	6.68	519	173	CCA	3	CCC	P	P	P173P	S
22	23803313	A	G	0.497268	5.435	519	173	CCA	3	CCG	P	P	P173P	S
22	23803313	A	T	0.569437	6.16	519	173	CCA	3	CCT	P	P	P173P	S
22	23803314	G	A	4.43837	25.3	520	174	GCT	1	ACT	A	T	A174T	M
22	23803314	G	C	5.05611	28.3	520	174	GCT	1	CCT	A	P	A174P	M
22	23803314	G	T	4.06119	24.2	520	174	GCT	1	TCT	A	S	A174S	M
22	23803315	C	A	4.47081	25.4	521	174	GCT	2	GAT	A	D	A174D	M
22	23803315	C	G	4.33064	25	521	174	GCT	2	GGT	A	G	A174G	M
22	23803315	C	T	4.44398	25.3	521	174	GCT	2	GTT	A	V	A174V	M
22	23803316	T	A	0.625423	6.696	522	174	GCT	3	GCA	A	A	A174A	S
22	23803316	T	C	0.661286	7.029	522	174	GCT	3	GCC	A	A	A174A	S
22	23803316	T	G	0.619929	6.644	522	174	GCT	3	GCG	A	A	A174A	S
22	23803317	G	A	4.34085	25	523	175	GTG	1	ATG	V	M	V175M	M
22	23803317	G	C	3.84449	23.6	523	175	GTG	1	CTG	V	L	V175L	M
22	23803317	G	T	3.70327	23.3	523	175	GTG	1	TTG	V	L	V175L	M
22	23803318	T	A	3.79043	23.5	524	175	GTG	2	GAG	V	E	V175E	M
22	23803318	T	C	3.12319	21.5	524	175	GTG	2	GCG	V	A	V175A	M
22	23803318	T	G	3.82632	23.6	524	175	GTG	2	GGG	V	G	V175G	M
22	23803319	G	A	1.03382	10.71	525	175	GTG	3	GTA	V	V	V175V	S
22	23803319	G	C	0.721443	7.576	525	175	GTG	3	GTC	V	V	V175V	S
22	23803319	G	T	0.953478	9.799	525	175	GTG	3	GTT	V	V	V175V	S
22	23803320	A	C	3.91772	23.8	526	176	ATC	1	CTC	I	L	I176L	M
22	23803320	A	G	3.31808	22.2	526	176	ATC	1	GTC	I	V	I176V	M
22	23803320	A	T	4.09307	24.3	526	176	ATC	1	TTC	I	F	I176F	M
22	23803321	T	A	4.18888	24.5	527	176	ATC	2	AAC	I	N	I176N	M
22	23803321	T	C	4.46185	25.4	527	176	ATC	2	ACC	I	T	I176T	M
22	23803321	T	G	4.93256	27.5	527	176	ATC	2	AGC	I	S	I176S	M
22	23803322	C	A	1.15461	11.84	528	176	ATC	3	ATA	I	I	I176I	S
22	23803322	C	G	2.99294	21.1	528	176	ATC	3	ATG	I	M	I176M	M
22	23803322	C	T	1.22037	12.34	528	176	ATC	3	ATT	I	I	I176I	S
22	23803323	C	A	3.54335	22.8	529	177	CAT	1	AAT	H	N	H177N	M
22	23803323	C	G	4.2345	24.7	529	177	CAT	1	GAT	H	D	H177D	M
22	23803323	C	T	3.54225	22.8	529	177	CAT	1	TAT	H	Y	H177Y	M
22	23803324	A	C	4.23541	24.7	530	177	CAT	2	CCT	H	P	H177P	M
22	23803324	A	G	3.40662	22.4	530	177	CAT	2	CGT	H	R	H177R	M
22	23803324	A	T	3.41278	22.4	530	177	CAT	2	CTT	H	L	H177L	M
22	23803325	T	A	-0.756091	0.059	531	177	CAT	3	CAA	H	Q	H177Q	M
22	23803325	T	C	-0.443016	0.188	531	177	CAT	3	CAC	H	H	H177H	S
22	23803325	T	G	-0.741433	0.062	531	177	CAT	3	CAG	H	Q	H177Q	M
22	23803326	G	A	4.24576	24.7	532	178	GAG	1	AAG	E	K	E178K	M
22	23803326	G	C	4.38219	25.1	532	178	GAG	1	CAG	E	Q	E178Q	M
22	23803326	G	T	10.4154	47	532	178	GAG	1	TAG	E	Stop	E178X	Stop
22	23803327	A	C	4.29606	24.8	533	178	GAG	2	GCG	E	A	E178A	M
22	23803327	A	G	4.53543	25.6	533	178	GAG	2	GGG	E	G	E178G	M
22	23803327	A	T	4.98913	27.9	533	178	GAG	2	GTG	E	V	E178V	M
22	23803328	G	A	1.08243	11.21	534	178	GAG	3	GAA	E	E	E178E	S
22	23803328	G	C	2.85781	20.6	534	178	GAG	3	GAC	E	D	E178D	M
22	23803328	G	T	2.99577	21.1	534	178	GAG	3	GAT	E	D	E178D	M
22	23803329	A	C	4.13745	24.4	535	179	AAC	1	CAC	N	H	N179H	M
22	23803329	A	G	4.71236	26.4	535	179	AAC	1	GAC	N	D	N179D	M
22	23803329	A	T	4.99773	27.9	535	179	AAC	1	TAC	N	Y	N179Y	M
22	23803330	A	C	4.64255	26.1	536	179	AAC	2	ACC	N	T	N179T	M
22	23803330	A	G	4.37158	25.1	536	179	AAC	2	AGC	N	S	N179S	M
22	23803330	A	T	4.81497	26.9	536	179	AAC	2	ATC	N	I	N179I	M
22	23803331	C	A	0.12806	1.746	537	179	AAC	3	AAA	N	K	N179K	M
22	23803331	C	G	0.110095	1.631	537	179	AAC	3	AAG	N	K	N179K	M
22	23803331	C	T	-0.364459	0.254	537	179	AAC	3	AAT	N	N	N179N	S
22	23803332	G	A	5.15623	28.9	538	180	GCA	1	ACA	A	T	A180T	M
22	23803332	G	C	5.12048	28.7	538	180	GCA	1	CCA	A	P	A180P	M
22	23803332	G	T	3.48567	22.7	538	180	GCA	1	TCA	A	S	A180S	M
22	23803333	C	A	4.67868	26.2	539	180	GCA	2	GAA	A	E	A180E	M
22	23803333	C	G	4.6493	26.1	539	180	GCA	2	GGA	A	G	A180G	M
22	23803333	C	T	4.72483	26.4	539	180	GCA	2	GTA	A	V	A180V	M
22	23803334	A	C	-0.440342	0.19	540	180	GCA	3	GCC	A	A	A180A	S
22	23803334	A	G	-0.373158	0.246	540	180	GCA	3	GCG	A	A	A180A	S
22	23803334	A	T	-0.442701	0.188	540	180	GCA	3	GCT	A	A	A180A	S
22	23803335	T	A	2.71589	19.92	541	181	TCT	1	ACT	S	T	S181T	M
22	23803335	T	C	3.88122	23.7	541	181	TCT	1	CCT	S	P	S181P	M
22	23803335	T	G	2.60671	19.46	541	181	TCT	1	GCT	S	A	S181A	M
22	23803336	C	A	4.83939	27	542	181	TCT	2	TAT	S	Y	S181Y	M
22	23803336	C	G	4.88927	27.3	542	181	TCT	2	TGT	S	C	S181C	M
22	23803336	C	T	4.47731	25.4	542	181	TCT	2	TTT	S	F	S181F	M
22	23803337	T	A	0.412649	4.53	543	181	TCT	3	TCA	S	S	S181S	S
22	23803337	T	C	0.481823	5.275	543	181	TCT	3	TCC	S	S	S181S	S
22	23803337	T	G	0.429086	4.711	543	181	TCT	3	TCG	S	S	S181S	S
22	23803338	C	A	4.31569	24.9	544	182	CAG	1	AAG	Q	K	Q182K	M
22	23803338	C	G	3.95199	23.9	544	182	CAG	1	GAG	Q	E	Q182E	M
22	23803338	C	T	10.0299	44	544	182	CAG	1	TAG	Q	Stop	Q182X	Stop
22	23803339	A	C	4.93005	27.5	545	182	CAG	2	CCG	Q	P	Q182P	M
22	23803339	A	G	4.71991	26.4	545	182	CAG	2	CGG	Q	R	Q182R	M
22	23803339	A	T	4.24874	24.7	545	182	CAG	2	CTG	Q	L	Q182L	M
22	23803340	G	A	0.752857	7.857	546	182	CAG	3	CAA	Q	Q	Q182Q	S
22	23803340	G	C	3.61033	23	546	182	CAG	3	CAC	Q	H	Q182H	M
22	23803340	G	T	3.53159	22.8	546	182	CAG	3	CAT	Q	H	Q182H	M
22	23803341	C	A	3.32034	22.2	547	183	CCC	1	ACC	P	T	P183T	M
22	23803341	C	G	3.16785	21.6	547	183	CCC	1	GCC	P	A	P183A	M
22	23803341	C	T	3.33286	22.2	547	183	CCC	1	TCC	P	S	P183S	M
22	23803342	C	A	4.17242	24.5	548	183	CCC	2	CAC	P	H	P183H	M
22	23803342	C	G	4.16339	24.5	548	183	CCC	2	CGC	P	R	P183R	M
22	23803342	C	T	3.70541	23.3	548	183	CCC	2	CTC	P	L	P183L	M
22	23803343	C	A	0.100974	1.575	549	183	CCC	3	CCA	P	P	P183P	S
22	23803343	C	G	0.145671	1.867	549	183	CCC	3	CCG	P	P	P183P	S
22	23803343	C	T	0.515498	5.622	549	183	CCC	3	CCT	P	P	P183P	S
22	23803344	G	A	5.78376	33	550	184	GAG	1	AAG	E	K	E184K	M
22	23803344	G	C	5.36445	31	550	184	GAG	1	CAG	E	Q	E184Q	M
22	23803344	G	T	10.4512	47	550	184	GAG	1	TAG	E	Stop	E184X	Stop
22	23803345	A	C	5.10977	28.6	551	184	GAG	2	GCG	E	A	E184A	M
22	23803345	A	G	4.78482	26.7	551	184	GAG	2	GGG	E	G	E184G	M
22	23803345	A	T	4.73193	26.5	551	184	GAG	2	GTG	E	V	E184V	M
22	23803346	G	A	0.905932	9.317	552	184	GAG	3	GAA	E	E	E184E	S
22	23803346	G	C	2.83168	20.5	552	184	GAG	3	GAC	E	D	E184D	M
22	23803346	G	T	2.83106	20.5	552	184	GAG	3	GAT	E	D	E184D	M
22	23803347	G	A	4.1273	24.4	553	185	GTG	1	ATG	V	M	V185M	M
22	23803347	G	C	3.75697	23.4	553	185	GTG	1	CTG	V	L	V185L	M
22	23803347	G	T	3.76498	23.4	553	185	GTG	1	TTG	V	L	V185L	M
22	23803348	T	A	3.67731	23.2	554	185	GTG	2	GAG	V	E	V185E	M
22	23803348	T	C	3.58653	23	554	185	GTG	2	GCG	V	A	V185A	M
22	23803348	T	G	4.13648	24.4	554	185	GTG	2	GGG	V	G	V185G	M
22	23803349	G	A	1.39792	13.56	555	185	GTG	3	GTA	V	V	V185V	S
22	23803349	G	C	0.985411	10.16	555	185	GTG	3	GTC	V	V	V185V	S
22	23803349	G	T	0.996735	10.29	555	185	GTG	3	GTT	V	V	V185V	S
22	23803350	C	A	4.56439	25.8	556	186	CTG	1	ATG	L	M	L186M	M
22	23803350	C	G	4.48421	25.5	556	186	CTG	1	GTG	L	V	L186V	M
22	23803350	C	T	1.09546	11.33	556	186	CTG	1	TTG	L	L	L186L	S
22	23803351	T	A	5.53963	32	557	186	CTG	2	CAG	L	Q	L186Q	M
22	23803351	T	C	5.65838	33	557	186	CTG	2	CCG	L	P	L186P	M
22	23803351	T	G	5.63458	32	557	186	CTG	2	CGG	L	R	L186R	M
22	23803352	G	A	0.763011	7.948	558	186	CTG	3	CTA	L	L	L186L	S
22	23803352	G	C	0.64204	6.851	558	186	CTG	3	CTC	L	L	L186L	S
22	23803352	G	T	0.66486	7.062	558	186	CTG	3	CTT	L	L	L186L	S
22	23803353	G	A	4.02751	24.1	559	187	GTC	1	ATC	V	I	V187I	M
22	23803353	G	C	5.37769	31	559	187	GTC	1	CTC	V	L	V187L	M
22	23803353	G	T	5.6852	33	559	187	GTC	1	TTC	V	F	V187F	M
22	23803354	T	A	5.73783	33	560	187	GTC	2	GAC	V	D	V187D	M
22	23803354	T	C	5.3109	29.9	560	187	GTC	2	GCC	V	A	V187A	M
22	23803354	T	G	5.70533	33	560	187	GTC	2	GGC	V	G	V187G	M
22	23803355	C	A	0.276378	3.02	561	187	GTC	3	GTA	V	V	V187V	S
22	23803355	C	G	0.289685	3.161	561	187	GTC	3	GTG	V	V	V187V	S
22	23803355	C	T	0.356047	3.896	561	187	GTC	3	GTT	V	V	V187V	S
22	23803356	C	A	5.27946	29.7	562	188	CCC	1	ACC	P	T	P188T	M
22	23803356	C	G	5.20364	29.2	562	188	CCC	1	GCC	P	A	P188A	M
22	23803356	C	T	5.35037	31	562	188	CCC	1	TCC	P	S	P188S	M
22	23803357	C	A	5.55151	32	563	188	CCC	2	CAC	P	H	P188H	M
22	23803357	C	G	5.58158	32	563	188	CCC	2	CGC	P	R	P188R	M
22	23803357	C	T	5.5654	32	563	188	CCC	2	CTC	P	L	P188L	M
22	23803358	C	A	1.096	11.34	564	188	CCC	3	CCA	P	P	P188P	S
22	23803358	C	G	1.11556	11.51	564	188	CCC	3	CCG	P	P	P188P	S
22	23803358	C	T	1.20782	12.25	564	188	CCC	3	CCT	P	P	P188P	S
22	23803359	A	C	4.89334	27.3	565	189	ATC	1	CTC	I	L	I189L	M
22	23803359	A	G	3.99757	24	565	189	ATC	1	GTC	I	V	I189V	M
22	23803359	A	T	5.23426	29.4	565	189	ATC	1	TTC	I	F	I189F	M
22	23803360	T	A	5.77277	33	566	189	ATC	2	AAC	I	N	I189N	M
22	23803360	T	C	5.48555	32	566	189	ATC	2	ACC	I	T	I189T	M
22	23803360	T	G	5.17837	29	566	189	ATC	2	AGC	I	S	I189S	M
22	23803361	C	A	1.06727	11.06	567	189	ATC	3	ATA	I	I	I189I	S
22	23803361	C	G	4.1744	24.5	567	189	ATC	3	ATG	I	M	I189M	M
22	23803361	C	T	1.12007	11.55	567	189	ATC	3	ATT	I	I	I189I	S
22	23803362	C	A	1.35938	13.31	568	190	CGG	1	AGG	R	R	R190R	S
22	23803362	C	G	5.09896	28.5	568	190	CGG	1	GGG	R	G	R190G	M
22	23803362	C	T	5.71833	33	568	190	CGG	1	TGG	R	W	R190W	M
22	23803363	G	A	6.26117	34	569	190	CGG	2	CAG	R	Q	R190Q	M
22	23803363	G	C	6.34188	34	569	190	CGG	2	CCG	R	P	R190P	M
22	23803363	G	T	6.00173	34	569	190	CGG	2	CTG	R	L	R190L	M
22	23803364	G	A	0.525005	5.718	570	190	CGG	3	CGA	R	R	R190R	S
22	23803364	G	C	0.484086	5.298	570	190	CGG	3	CGC	R	R	R190R	S
22	23803364	G	T	0.479528	5.251	570	190	CGG	3	CGT	R	R	R190R	S
22	23803365	C	A	4.07573	24.2	571	191	CTG	1	ATG	L	M	L191M	M
22	23803365	C	G	4.18241	24.5	571	191	CTG	1	GTG	L	V	L191V	M
22	23803365	C	T	1.13332	11.67	571	191	CTG	1	TTG	L	L	L191L	S
22	23803366	T	A	5.75908	33	572	191	CTG	2	CAG	L	Q	L191Q	M
22	23803366	T	C	5.80414	33	572	191	CTG	2	CCG	L	P	L191P	M
22	23803366	T	G	5.82716	33	572	191	CTG	2	CGG	L	R	L191R	M
22	23803367	G	A	0.980448	10.11	573	191	CTG	3	CTA	L	L	L191L	S
22	23803367	G	C	0.797351	8.261	573	191	CTG	3	CTC	L	L	L191L	S
22	23803367	G	T	0.844137	8.708	573	191	CTG	3	CTT	L	L	L191L	S
22	23803368	G	A	5.74251	33	574	192	GAC	1	AAC	D	N	D192N	M
22	23803368	G	C	5.83265	33	574	192	GAC	1	CAC	D	H	D192H	M
22	23803368	G	T	5.94811	33	574	192	GAC	1	TAC	D	Y	D192Y	M
22	23803369	A	C	5.5924	32	575	192	GAC	2	GCC	D	A	D192A	M
22	23803369	A	G	5.07565	28.4	575	192	GAC	2	GGC	D	G	D192G	M
22	23803369	A	T	5.61993	32	575	192	GAC	2	GTC	D	V	D192V	M
22	23803370	C	A	3.67793	23.2	576	192	GAC	3	GAA	D	E	D192E	M
22	23803370	C	G	3.68586	23.2	576	192	GAC	3	GAG	D	E	D192E	M
22	23803370	C	T	0.912487	9.381	576	192	GAC	3	GAT	D	D	D192D	S
22	23803371	A	C	3.773	23.5	577	193	ATG	1	CTG	M	L	M193L	M
22	23803371	A	G	4.24008	24.7	577	193	ATG	1	GTG	M	V	M193V	M
22	23803371	A	T	3.80123	23.5	577	193	ATG	1	TTG	M	L	M193L	M
22	23803372	T	A	5.32439	30	578	193	ATG	2	AAG	M	K	M193K	M
22	23803372	T	C	5.07778	28.4	578	193	ATG	2	ACG	M	T	M193T	M
22	23803372	T	G	5.65481	33	578	193	ATG	2	AGG	M	R	M193R	M
22	23803373	G	A	4.24324	24.7	579	193	ATG	3	ATA	M	I	M193I	M
22	23803373	G	C	3.9781	24	579	193	ATG	3	ATC	M	I	M193I	M
22	23803373	G	T	4.15449	24.4	579	193	ATG	3	ATT	M	I	M193I	M
22	23803374	G	A	5.76883	33	580	194	GAG	1	AAG	E	K	E194K	M
22	23803374	G	C	5.62599	32	580	194	GAG	1	CAG	E	Q	E194Q	M
22	23803374	G	T	10.9522	50	580	194	GAG	1	TAG	E	Stop	E194X	Stop
22	23803375	A	C	5.26454	29.6	581	194	GAG	2	GCG	E	A	E194A	M
22	23803375	A	G	5.78755	33	581	194	GAG	2	GGG	E	G	E194G	M
22	23803375	A	T	5.47028	32	581	194	GAG	2	GTG	E	V	E194V	M
22	23803376	G	A	1.03421	10.72	582	194	GAG	3	GAA	E	E	E194E	S
22	23803376	G	C	2.89721	20.7	582	194	GAG	3	GAC	E	D	E194D	M
22	23803376	G	T	2.95423	20.9	582	194	GAG	3	GAT	E	D	E194D	M
22	23803377	A	C	3.70739	23.3	583	195	ATC	1	CTC	I	L	I195L	M
22	23803377	A	G	3.53527	22.8	583	195	ATC	1	GTC	I	V	I195V	M
22	23803377	A	T	4.5251	25.6	583	195	ATC	1	TTC	I	F	I195F	M
22	23803378	T	A	5.32855	30	584	195	ATC	2	AAC	I	N	I195N	M
22	23803378	T	C	4.57964	25.8	584	195	ATC	2	ACC	I	T	I195T	M
22	23803378	T	G	5.30876	29.9	584	195	ATC	2	AGC	I	S	I195S	M
22	23803379	C	A	-0.242185	0.411	585	195	ATC	3	ATA	I	I	I195I	S
22	23803379	C	G	0.235717	2.613	585	195	ATC	3	ATG	I	M	I195M	M
22	23803379	C	T	0.021491	1.163	585	195	ATC	3	ATT	I	I	I195I	S
22	23803380	G	A	5.29359	29.8	586	196	GAT	1	AAT	D	N	D196N	M
22	23803380	G	C	4.9669	27.7	586	196	GAT	1	CAT	D	H	D196H	M
22	23803380	G	T	5.75244	33	586	196	GAT	1	TAT	D	Y	D196Y	M
22	23803381	A	C	4.72692	26.4	587	196	GAT	2	GCT	D	A	D196A	M
22	23803381	A	G	4.75685	26.6	587	196	GAT	2	GGT	D	G	D196G	M
22	23803381	A	T	5.31086	29.9	587	196	GAT	2	GTT	D	V	D196V	M
22	23803382	T	A	0.506377	5.529	588	196	GAT	3	GAA	D	E	D196E	M
22	23803382	T	C	0.241334	2.666	588	196	GAT	3	GAC	D	D	D196D	S
22	23803382	T	G	0.573022	6.195	588	196	GAT	3	GAG	D	E	D196E	M
22	23803383	G	A	5.80503	33	589	197	GGG	1	AGG	G	R	G197R	M
22	23803383	G	C	5.67201	33	589	197	GGG	1	CGG	G	R	G197R	M
22	23803383	G	T	6.05315	34	589	197	GGG	1	TGG	G	W	G197W	M
22	23803384	G	A	5.61171	32	590	197	GGG	2	GAG	G	E	G197E	M
22	23803384	G	C	5.4699	32	590	197	GGG	2	GCG	G	A	G197A	M
22	23803384	G	T	5.62611	32	590	197	GGG	2	GTG	G	V	G197V	M
22	23803385	G	A	1.10129	11.39	591	197	GGG	3	GGA	G	G	G197G	S
22	23803385	G	C	1.03908	10.77	591	197	GGG	3	GGC	G	G	G197G	S
22	23803385	G	T	1.07783	11.17	591	197	GGG	3	GGT	G	G	G197G	S
22	23803386	C	A	3.94259	23.9	592	198	CAG	1	AAG	Q	K	Q198K	M
22	23803386	C	G	3.85777	23.7	592	198	CAG	1	GAG	Q	E	Q198E	M
22	23803386	C	T	10.7636	49	592	198	CAG	1	TAG	Q	Stop	Q198X	Stop
22	23803387	A	C	4.84	27	593	198	CAG	2	CCG	Q	P	Q198P	M
22	23803387	A	G	3.89419	23.8	593	198	CAG	2	CGG	Q	R	Q198R	M
22	23803387	A	T	3.98421	24	593	198	CAG	2	CTG	Q	L	Q198L	M
22	23803388	G	A	0.921493	9.471	594	198	CAG	3	CAA	Q	Q	Q198Q	S
22	23803388	G	C	2.85305	20.6	594	198	CAG	3	CAC	Q	H	Q198H	M
22	23803388	G	T	2.91786	20.8	594	198	CAG	3	CAT	Q	H	Q198H	M
22	23803389	A	C	5.33967	31	595	199	AAG	1	CAG	K	Q	K199Q	M
22	23803389	A	G	5.59344	32	595	199	AAG	1	GAG	K	E	K199E	M
22	23803389	A	T	10.7035	49	595	199	AAG	1	TAG	K	Stop	K199X	Stop
22	23803390	A	C	5.35485	31	596	199	AAG	2	ACG	K	T	K199T	M
22	23803390	A	G	4.07262	24.2	596	199	AAG	2	AGG	K	R	K199R	M
22	23803390	A	T	5.55726	32	596	199	AAG	2	ATG	K	M	K199M	M
22	23803391	G	A	1.07065	11.1	597	199	AAG	3	AAA	K	K	K199K	S
22	23803391	G	C	4.60895	25.9	597	199	AAG	3	AAC	K	N	K199N	M
22	23803391	G	T	4.58573	25.8	597	199	AAG	3	AAT	K	N	K199N	M
22	23803392	C	A	4.12315	24.4	598	200	CTG	1	ATG	L	M	L200M	M
22	23803392	C	G	5.66681	33	598	200	CTG	1	GTG	L	V	L200V	M
22	23803392	C	T	1.02487	10.61	598	200	CTG	1	TTG	L	L	L200L	S
22	23803393	T	A	5.58583	32	599	200	CTG	2	CAG	L	Q	L200Q	M
22	23803393	T	C	5.74098	33	599	200	CTG	2	CCG	L	P	L200P	M
22	23803393	T	G	5.60928	32	599	200	CTG	2	CGG	L	R	L200R	M
22	23803394	G	A	0.500308	5.466	600	200	CTG	3	CTA	L	L	L200L	S
22	23803394	G	C	0.463322	5.08	600	200	CTG	3	CTC	L	L	L200L	S
22	23803394	G	T	0.443812	4.871	600	200	CTG	3	CTT	L	L	L200L	S
22	23803395	C	A	1.28815	12.83	601	201	CGA	1	AGA	R	R	R201R	S
22	23803395	C	G	4.75569	26.6	601	201	CGA	1	GGA	R	G	R201G	M
22	23803395	C	T	10.0469	45	601	201	CGA	1	TGA	R	Stop	R201X	Stop
22	23803396	G	A	5.85791	33	602	201	CGA	2	CAA	R	Q	R201Q	M
22	23803396	G	C	6.08881	34	602	201	CGA	2	CCA	R	P	R201P	M
22	23803396	G	T	5.8968	33	602	201	CGA	2	CTA	R	L	R201L	M
22	23803397	A	C	0.706941	7.445	603	201	CGA	3	CGC	R	R	R201R	S
22	23803397	A	G	0.825155	8.524	603	201	CGA	3	CGG	R	R	R201R	S
22	23803397	A	T	0.738868	7.732	603	201	CGA	3	CGT	R	R	R201R	S
22	23803398	G	A	5.625	32	604	202	GAC	1	AAC	D	N	D202N	M
22	23803398	G	C	5.18072	29	604	202	GAC	1	CAC	D	H	D202H	M
22	23803398	G	T	5.87487	33	604	202	GAC	1	TAC	D	Y	D202Y	M
22	23803399	A	C	5.49134	32	605	202	GAC	2	GCC	D	A	D202A	M
22	23803399	A	G	5.55347	32	605	202	GAC	2	GGC	D	G	D202G	M
22	23803399	A	T	5.72344	33	605	202	GAC	2	GTC	D	V	D202V	M
22	23803400	C	A	0.658179	7.001	606	202	GAC	3	GAA	D	E	D202E	M
22	23803400	C	G	0.795546	8.244	606	202	GAC	3	GAG	D	E	D202E	M
22	23803400	C	T	0.280137	3.059	606	202	GAC	3	GAT	D	D	D202D	S
22	23803401	G	A	3.53096	22.8	607	203	GCC	1	ACC	A	T	A203T	M
22	23803401	G	C	4.94594	27.6	607	203	GCC	1	CCC	A	P	A203P	M
22	23803401	G	T	3.82229	23.6	607	203	GCC	1	TCC	A	S	A203S	M
22	23803402	C	A	4.76966	26.7	608	203	GCC	2	GAC	A	D	A203D	M
22	23803402	C	G	4.5324	25.6	608	203	GCC	2	GGC	A	G	A203G	M
22	23803402	C	T	4.52508	25.6	608	203	GCC	2	GTC	A	V	A203V	M
22	23803403	C	A	0.895369	9.213	609	203	GCC	3	GCA	A	A	A203A	S
22	23803403	C	G	0.930095	9.557	609	203	GCC	3	GCG	A	A	A203A	S
22	23803403	C	T	0.992049	10.24	609	203	GCC	3	GCT	A	A	A203A	S
22	23803404	T	A	5.62195	32	610	204	TTC	1	ATC	F	I	F204I	M
22	23803404	T	C	5.72118	33	610	204	TTC	1	CTC	F	L	F204L	M
22	23803404	T	G	5.58679	32	610	204	TTC	1	GTC	F	V	F204V	M
22	23803405	T	A	5.5509	32	611	204	TTC	2	TAC	F	Y	F204Y	M
22	23803405	T	C	5.97381	34	611	204	TTC	2	TCC	F	S	F204S	M
22	23803405	T	G	5.25778	29.5	611	204	TTC	2	TGC	F	C	F204C	M
22	23803406	C	A	4.25094	24.7	612	204	TTC	3	TTA	F	L	F204L	M
22	23803406	C	G	4.16298	24.5	612	204	TTC	3	TTG	F	L	F204L	M
22	23803406	C	T	0.95277	9.791	612	204	TTC	3	TTT	F	F	F204F	S
22	23803407	A	C	5.03414	28.1	613	205	ACC	1	CCC	T	P	T205P	M
22	23803407	A	G	5.0921	28.5	613	205	ACC	1	GCC	T	A	T205A	M
22	23803407	A	T	4.39051	25.1	613	205	ACC	1	TCC	T	S	T205S	M
22	23803408	C	A	5.25342	29.5	614	205	ACC	2	AAC	T	N	T205N	M
22	23803408	C	G	4.4972	25.5	614	205	ACC	2	AGC	T	S	T205S	M
22	23803408	C	T	5.33047	30	614	205	ACC	2	ATC	T	I	T205I	M
22	23803409	C	A	0.777917	8.083	615	205	ACC	3	ACA	T	T	T205T	S
22	23803409	C	G	0.786884	8.164	615	205	ACC	3	ACG	T	T	T205T	S
22	23803409	C	T	0.844804	8.715	615	205	ACC	3	ACT	T	T	T205T	S
22	23803410	T	A	5.6363	32	616	206	TGG	1	AGG	W	R	W206R	M
22	23803410	T	C	5.69465	33	616	206	TGG	1	CGG	W	R	W206R	M
22	23803410	T	G	5.86463	33	616	206	TGG	1	GGG	W	G	W206G	M
22	23803411	G	A	11.2288	52	617	206	TGG	2	TAG	W	Stop	W206X	Stop
22	23803411	G	C	6.12437	34	617	206	TGG	2	TCG	W	S	W206S	M
22	23803411	G	T	5.3155	29.9	617	206	TGG	2	TTG	W	L	W206L	M
22	23803412	G	A	11.2921	52	618	206	TGG	3	TGA	W	Stop	W206X	Stop
22	23803412	G	C	6.26624	34	618	206	TGG	3	TGC	W	C	W206C	M
22	23803412	G	T	6.47473	34	618	206	TGG	3	TGT	W	C	W206C	M
22	23803413	A	C	4.83513	27	619	207	AAC	1	CAC	N	H	N207H	M
22	23803413	A	G	4.76757	26.6	619	207	AAC	1	GAC	N	D	N207D	M
22	23803413	A	T	7.32364	36	619	207	AAC	1	TAC	N	Y	N207Y	M
22	23803414	A	C	5.31051	29.9	620	207	AAC	2	ACC	N	T	N207T	M
22	23803414	A	G	4.40702	25.2	620	207	AAC	2	AGC	N	S	N207S	M
22	23803414	A	T	5.45005	32	620	207	AAC	2	ATC	N	I	N207I	M
22	23803415	C	A	3.94141	23.9	621	207	AAC	3	AAA	N	K	N207K	M
22	23803415	C	G	3.93378	23.9	621	207	AAC	3	AAG	N	K	N207K	M
22	23803415	C	T	0.829813	8.569	621	207	AAC	3	AAT	N	N	N207N	S
22	23803416	A	C	4.21714	24.6	622	208	ATG	1	CTG	M	L	M208L	M
22	23803416	A	G	4.2344	24.7	622	208	ATG	1	GTG	M	V	M208V	M
22	23803416	A	T	4.22618	24.6	622	208	ATG	1	TTG	M	L	M208L	M
22	23803417	T	A	3.08955	21.4	623	208	ATG	2	AAG	M	K	M208K	M
22	23803417	T	C	4.3476	25	623	208	ATG	2	ACG	M	T	M208T	M
22	23803417	T	G	3.6103	23	623	208	ATG	2	AGG	M	R	M208R	M
22	23803418	G	A	4.63259	26	624	208	ATG	3	ATA	M	I	M208I	M
22	23803418	G	C	4.58381	25.8	624	208	ATG	3	ATC	M	I	M208I	M
22	23803418	G	T	4.77657	26.7	624	208	ATG	3	ATT	M	I	M208I	M
22	23803419	A	C	4.97008	27.7	625	209	AAT	1	CAT	N	H	N209H	M
22	23803419	A	G	5.34802	31	625	209	AAT	1	GAT	N	D	N209D	M
22	23803419	A	T	7.57524	36	625	209	AAT	1	TAT	N	Y	N209Y	M
22	23803420	A	C	5.71072	33	626	209	AAT	2	ACT	N	T	N209T	M
22	23803420	A	G	5.11934	28.7	626	209	AAT	2	AGT	N	S	N209S	M
22	23803420	A	T	6.18409	34	626	209	AAT	2	ATT	N	I	N209I	M
22	23803421	T	A	3.94348	23.9	627	209	AAT	3	AAA	N	K	N209K	M
22	23803421	T	C	1.13469	11.68	627	209	AAT	3	AAC	N	N	N209N	S
22	23803421	T	G	3.9205	23.8	627	209	AAT	3	AAG	N	K	N209K	M
22	23803422	G	A	7.21844	35	628	210	GAG	1	AAG	E	K	E210K	M
22	23803422	G	C	6.82574	35	628	210	GAG	1	CAG	E	Q	E210Q	M
22	23803422	G	T	12.8176	60	628	210	GAG	1	TAG	E	Stop	E210X	Stop
22	23816770	A	C	5.79702	33	629	210	GAG	2	GCG	E	A	E210A	M
22	23816770	A	G	5.84186	33	629	210	GAG	2	GGG	E	G	E210G	M
22	23816770	A	T	6.08791	34	629	210	GAG	2	GTG	E	V	E210V	M
22	23816771	G	A	1.92173	16.38	630	210	GAG	3	GAA	E	E	E210E	S
22	23816771	G	C	4.46247	25.4	630	210	GAG	3	GAC	E	D	E210D	M
22	23816771	G	T	4.33408	25	630	210	GAG	3	GAT	E	D	E210D	M
22	23816772	A	C	4.66507	26.2	631	211	AAG	1	CAG	K	Q	K211Q	M
22	23816772	A	G	4.03017	24.1	631	211	AAG	1	GAG	K	E	K211E	M
22	23816772	A	T	12.4775	58	631	211	AAG	1	TAG	K	Stop	K211X	Stop
22	23816773	A	C	3.55159	22.9	632	211	AAG	2	ACG	K	T	K211T	M
22	23816773	A	G	4.75274	26.6	632	211	AAG	2	AGG	K	R	K211R	M
22	23816773	A	T	5.06687	28.3	632	211	AAG	2	ATG	K	M	K211M	M
22	23816774	G	A	1.45869	13.94	633	211	AAG	3	AAA	K	K	K211K	S
22	23816774	G	C	3.37057	22.3	633	211	AAG	3	AAC	K	N	K211N	M
22	23816774	G	T	3.53233	22.8	633	211	AAG	3	AAT	K	N	K211N	M
22	23816775	T	A	3.78121	23.5	634	212	TTG	1	ATG	L	M	L212M	M
22	23816775	T	C	1.26494	12.66	634	212	TTG	1	CTG	L	L	L212L	S
22	23816775	T	G	3.9162	23.8	634	212	TTG	1	GTG	L	V	L212V	M
22	23816776	T	A	11.4674	53	635	212	TTG	2	TAG	L	Stop	L212X	Stop
22	23816776	T	C	5.2946	29.8	635	212	TTG	2	TCG	L	S	L212S	M
22	23816776	T	G	5.38383	31	635	212	TTG	2	TGG	L	W	L212W	M
22	23816777	G	A	2.22493	17.78	636	212	TTG	3	TTA	L	L	L212L	S
22	23816777	G	C	3.68486	23.2	636	212	TTG	3	TTC	L	F	L212F	M
22	23816777	G	T	3.9324	23.9	636	212	TTG	3	TTT	L	F	L212F	M
22	23816778	A	C	4.04354	24.2	637	213	ATG	1	CTG	M	L	M213L	M
22	23816778	A	G	3.79583	23.5	637	213	ATG	1	GTG	M	V	M213V	M
22	23816778	A	T	3.75869	23.4	637	213	ATG	1	TTG	M	L	M213L	M
22	23816779	T	A	4.62304	26	638	213	ATG	2	AAG	M	K	M213K	M
22	23816779	T	C	4.25448	24.7	638	213	ATG	2	ACG	M	T	M213T	M
22	23816779	T	G	4.7802	26.7	638	213	ATG	2	AGG	M	R	M213R	M
22	23816780	G	A	4.38817	25.1	639	213	ATG	3	ATA	M	I	M213I	M
22	23816780	G	C	3.10914	21.4	639	213	ATG	3	ATC	M	I	M213I	M
22	23816780	G	T	3.49443	22.7	639	213	ATG	3	ATT	M	I	M213I	M
22	23816781	A	C	5.22579	29.3	640	214	ACG	1	CCG	T	P	T214P	M
22	23816781	A	G	4.87453	27.2	640	214	ACG	1	GCG	T	A	T214A	M
22	23816781	A	T	3.42539	22.5	640	214	ACG	1	TCG	T	S	T214S	M
22	23816782	C	A	5.48006	32	641	214	ACG	2	AAG	T	K	T214K	M
22	23816782	C	G	5.39978	31	641	214	ACG	2	AGG	T	R	T214R	M
22	23816782	C	T	5.81771	33	641	214	ACG	2	ATG	T	M	T214M	M
22	23816783	G	A	0.936938	9.626	642	214	ACG	3	ACA	T	T	T214T	S
22	23816783	G	C	0.724991	7.608	642	214	ACG	3	ACC	T	T	T214T	S
22	23816783	G	T	0.390882	4.288	642	214	ACG	3	ACT	T	T	T214T	S
22	23816784	C	A	4.9487	27.6	643	215	CCT	1	ACT	P	T	P215T	M
22	23816784	C	G	4.82309	26.9	643	215	CCT	1	GCT	P	A	P215A	M
22	23816784	C	T	5.59734	32	643	215	CCT	1	TCT	P	S	P215S	M
22	23816785	C	A	5.8579	33	644	215	CCT	2	CAT	P	H	P215H	M
22	23816785	C	G	5.80272	33	644	215	CCT	2	CGT	P	R	P215R	M
22	23816785	C	T	6.10669	34	644	215	CCT	2	CTT	P	L	P215L	M
22	23816786	T	A	0.475898	5.213	645	215	CCT	3	CCA	P	P	P215P	S
22	23816786	T	C	0.549572	5.964	645	215	CCT	3	CCC	P	P	P215P	S
22	23816786	T	G	0.457311	5.016	645	215	CCT	3	CCG	P	P	P215P	S
22	23816787	G	A	5.98377	34	646	216	GAG	1	AAG	E	K	E216K	M
22	23816787	G	C	5.76419	33	646	216	GAG	1	CAG	E	Q	E216Q	M
22	23816787	G	T	12.8626	60	646	216	GAG	1	TAG	E	Stop	E216X	Stop
22	23816788	A	C	7.16268	35	647	216	GAG	2	GCG	E	A	E216A	M
22	23816788	A	G	6.93776	35	647	216	GAG	2	GGG	E	G	E216G	M
22	23816788	A	T	7.07835	35	647	216	GAG	2	GTG	E	V	E216V	M
22	23816789	G	A	3.0549	21.3	648	216	GAG	3	GAA	E	E	E216E	S
22	23816789	G	C	6.43799	34	648	216	GAG	3	GAC	E	D	E216D	M
22	23816789	G	T	5.92345	33	648	216	GAG	3	GAT	E	D	E216D	M
22	23816790	A	C	3.90932	23.8	649	217	ATG	1	CTG	M	L	M217L	M
22	23816790	A	G	3.45639	22.6	649	217	ATG	1	GTG	M	V	M217V	M
22	23816790	A	T	4.99998	27.9	649	217	ATG	1	TTG	M	L	M217L	M
22	23816791	T	A	3.89833	23.8	650	217	ATG	2	AAG	M	K	M217K	M
22	23816791	T	C	3.72496	23.3	650	217	ATG	2	ACG	M	T	M217T	M
22	23816791	T	G	4.62521	26	650	217	ATG	2	AGG	M	R	M217R	M
[truncated: 1,524 more rows]

## Sheet: Fig. 1C
Figure 1C: Mutation data for BT16 and G401 cell lines were retrieved from the Cancer Dependency Map (DepMap) Public portal (https://depmap.org/portal/, accessed October 9, 2025). Genomic alterations for patient-derived cell line CCLF_PEDS9001_T1 were obtained from Tan et al., 2021 (PMID: 34261517).
[truncated: 149 more rows]

[truncated: 5 more sheets: Fig. 1D, Fig. 1E, Fig. 1F, Fig. 1G - Plot Data, Fig. 1G - Source Data]
