# Supplementary material for: SMARCB1 missense mutants disrupt SWI/SNF complex stability and remodeling activity
Source: Nat Commun. 2026 Apr 8;17:4987. doi: 10.1038/s41467-026-71531-8 (PMC13237135; doi:10.1038/s41467-026-71531-8)
Supplement: Supplementary file 4 — Source Data [file 41467_2026_71531_MOESM4_ESM.zip › Source Data/Supp Data 8 - Supplementary_Figure4.xlsx]

## Sheet: Supp. Fig. 4
														Supplementary Figure 4: Missense variants observed in the general population (gnomADv4.1.0) within SMARCB1.
gnomAD.ID	Chromosome	Position	rsIDs	Reference	Alternate	Source	Filters...exomes	Filters...genomes	Transcript	HGVS.Consequence	Protein.Consequence	Transcript.Consequence	VEP.Annotation	ClinVar.Germline.Classification	ClinVar.Variation.ID	Flags	Allele.Count	Allele.Number	Allele.Frequency	Homozygote.Count	Hemizygote.Count	Filters...joint
22-23787175-G-A	22	23787175		G	A	gnomAD Exomes	PASS	NA	ENST00000644036.2	p.Met2Ile	p.Met2Ile	c.6G>A	missense_variant	Uncertain significance	2728217	NA	3	1606814	1.8670487063219515e-6	0	0	PASS
22-23787176-A-T	22	23787176	rs2145951892	A	T	gnomAD Exomes	PASS	NA	ENST00000644036.2	p.Met3Leu	p.Met3Leu	c.7A>T	missense_variant		NA	NA	1	1606534	6.224580369914362e-7	0	0	PASS
22-23787178-G-T	22	23787178	rs748542371	G	T	gnomAD Exomes	PASS	NA	ENST00000644036.2	p.Met3Ile	p.Met3Ile	c.9G>T	missense_variant	Uncertain significance	3320795	NA	3	1607358	1.8664168156689425e-6	0	0	PASS
22-23787179-A-T	22	23787179	rs772433022	A	T	gnomAD Exomes	PASS	NA	ENST00000644036.2	p.Met4Leu	p.Met4Leu	c.10A>T	missense_variant	Uncertain significance	2113167	NA	3	1606404	1.867525230265861e-6	0	0	PASS
22-23787180-T-C	22	23787180	rs371477865	T	C	gnomAD Exomes,gnomAD Genomes	PASS	PASS	ENST00000644036.2	p.Met4Thr	p.Met4Thr	c.11T>C	missense_variant	Uncertain significance	1045351	NA	16	1606560	9.959167413604222e-6	0	0	PASS
22-23787182-G-T	22	23787182		G	T	gnomAD Exomes	PASS	NA	ENST00000644036.2	p.Ala5Ser	p.Ala5Ser	c.13G>T	missense_variant	Uncertain significance	2829104	NA	2	1607972	1.2438027527842524e-6	0	0	PASS
22-23787182-G-A	22	23787182	rs1928040877	G	A	gnomAD Exomes	PASS	NA	ENST00000644036.2	p.Ala5Thr	p.Ala5Thr	c.13G>A	missense_variant		NA	NA	3	1607972	1.8657041291763788e-6	0	0	PASS
22-23787183-C-T	22	23787183	rs1568933235	C	T	gnomAD Exomes	PASS	NA	ENST00000644036.2	p.Ala5Val	p.Ala5Val	c.14C>T	missense_variant	Uncertain significance	577312	NA	1	1607440	6.221072015129648e-7	0	0	PASS
22-23787186-T-C	22	23787186		T	C	gnomAD Exomes	PASS	NA	ENST00000644036.2	p.Leu6Pro	p.Leu6Pro	c.17T>C	missense_variant		NA	NA	1	1608126	6.218418208523462e-7	0	0	PASS
22-23787186-T-A	22	23787186		T	A	gnomAD Exomes	PASS	NA	ENST00000644036.2	p.Leu6Gln	p.Leu6Gln	c.17T>A	missense_variant		NA	NA	1	1608128	6.218410474788077e-7	0	0	PASS
22-23787189-G-A	22	23787189	rs1928042033	G	A	gnomAD Exomes	PASS	NA	ENST00000644036.2	p.Ser7Asn	p.Ser7Asn	c.20G>A	missense_variant	Uncertain significance	1037645	NA	5	1608786	3.107933559839531e-6	0	0	PASS
22-23787189-G-C	22	23787189		G	C	gnomAD Exomes	PASS	NA	ENST00000644036.2	p.Ser7Thr	p.Ser7Thr	c.20G>C	missense_variant		NA	NA	1	1608786	6.215867119679062e-7	0	0	PASS
22-23787190-C-G	22	23787190	rs771334931	C	G	gnomAD Exomes	PASS	NA	ENST00000644036.2	p.Ser7Arg	p.Ser7Arg	c.21C>G	missense_variant		NA	NA	6	1608574	3.7300117992706584e-6	0	0	PASS
22-23787191-A-G	22	23787191	rs2145951968	A	G	gnomAD Exomes	PASS	NA	ENST00000644036.2	p.Lys8Glu	p.Lys8Glu	c.22A>G	missense_variant	Uncertain significance	1379500	NA	1	1608644	6.216415813567203e-7	0	0	PASS
22-23787192-A-G	22	23787192		A	G	gnomAD Exomes	PASS	NA	ENST00000644036.2	p.Lys8Arg	p.Lys8Arg	c.23A>G	missense_variant	Uncertain significance	1790699	NA	1	1608618	6.216516289137632e-7	0	0	PASS
22-23787194-A-T	22	23787194		A	T	gnomAD Exomes	PASS	NA	ENST00000644036.2	p.Thr9Ser	p.Thr9Ser	c.25A>T	missense_variant		NA	NA	1	1608506	6.216949144112612e-7	0	0	PASS
22-23787209-C-T	22	23787209		C	T	gnomAD Exomes	PASS	NA	ENST00000644036.2	p.Pro14Ser	p.Pro14Ser	c.40C>T	missense_variant		NA	NA	1	1609074	6.214754573127153e-7	0	0	PASS
22-23787209-C-A	22	23787209		C	A	gnomAD Exomes	PASS	NA	ENST00000644036.2	p.Pro14Thr	p.Pro14Thr	c.40C>A	missense_variant		NA	NA	1	1609074	6.214754573127153e-7	0	0	PASS
22-23787210-C-A	22	23787210		C	A	gnomAD Exomes	PASS	NA	ENST00000644036.2	p.Pro14His	p.Pro14His	c.41C>A	missense_variant	Pathogenic/Likely pathogenic	1738639	NA	2	1609164	1.242881396799829e-6	0	0	PASS
22-23787212-G-A	22	23787212	rs1379787699	G	A	gnomAD Genomes	NA	PASS	ENST00000644036.2	p.Val15Met	p.Val15Met	c.43G>A	missense_variant	Uncertain significance	2882485	NA	1	1608830	6.215697121510664e-7	0	0	AC0
22-23787212-G-T	22	23787212	rs1379787699	G	T	gnomAD Genomes	NA	PASS	ENST00000644036.2	p.Val15Leu	p.Val15Leu	c.43G>T	missense_variant	Uncertain significance	1740321	NA	1	1608830	6.215697121510664e-7	0	0	PASS
22-23787215-A-C	22	23787215	rs1928044503	A	C	gnomAD Exomes	PASS	NA	ENST00000644036.2	p.Lys16Gln	p.Lys16Gln	c.46A>C	missense_variant		NA	NA	1	1609260	6.214036265115643e-7	0	0	PASS
22-23787228-A-C	22	23787228	rs2145952083	A	C	gnomAD Exomes	PASS	NA	ENST00000644036.2	p.Glu20Ala	p.Glu20Ala	c.59A>C	missense_variant	Uncertain significance	1486330	NA	1	1608084	6.218580621410324e-7	0	0	PASS
22-23787230-G-A	22	23787230	rs1601382598	G	A	gnomAD Exomes	PASS	NA	ENST00000644036.2	p.Asp21Asn	p.Asp21Asn	c.61G>A	missense_variant	Uncertain significance	826242	NA	1	1608138	6.218371806399699e-7	0	0	PASS
22-23787231-A-G	22	23787231	rs2145952092	A	G	gnomAD Exomes	PASS	NA	ENST00000644036.2	p.Asp21Gly	p.Asp21Gly	c.62A>G	missense_variant	Uncertain significance	1218089	NA	1	1607852	6.219477912146143e-7	0	0	PASS
22-23787233-G-A	22	23787233	rs1417899723	G	A	gnomAD Exomes,gnomAD Genomes	PASS	PASS	ENST00000644036.2	p.Asp22Asn	p.Asp22Asn	c.64G>A	missense_variant	Uncertain significance	646013	NA	8	1606916	4.978480517961113e-6	0	0	PASS
22-23787235-C-G	22	23787235		C	G	gnomAD Exomes	PASS	NA	ENST00000644036.2	p.Asp22Glu	p.Asp22Glu	c.66C>G	missense_variant		NA	NA	1	1606632	6.224200688147628e-7	0	0	PASS
22-23787236-G-A	22	23787236	rs1287987691	G	A	gnomAD Exomes	PASS	NA	ENST00000644036.2	p.Gly23Ser	p.Gly23Ser	c.67G>A	missense_variant	Uncertain significance	840331	NA	27	1606684	1.6804797956536568e-5	0	0	PASS
22-23787236-G-C	22	23787236	rs1287987691	G	C	gnomAD Exomes	PASS	NA	ENST00000644036.2	p.Gly23Arg	p.Gly23Arg	c.67G>C	missense_variant		NA	NA	6	1606686	3.734394897322812e-6	0	0	PASS
22-23787237-G-T	22	23787237		G	T	gnomAD Exomes	PASS	NA	ENST00000644036.2	p.Gly23Val	p.Gly23Val	c.68G>T	missense_variant		NA	NA	1	1606488	6.224758603861342e-7	0	0	PASS
22-23787237-G-A	22	23787237	rs1601382621	G	A	gnomAD Exomes	PASS	NA	ENST00000644036.2	p.Gly23Asp	p.Gly23Asp	c.68G>A	missense_variant	Uncertain significance	826695	NA	1	1606488	6.224758603861342e-7	0	0	PASS
22-23787239-G-A	22	23787239	rs1601382640	G	A	gnomAD Exomes	PASS	NA	ENST00000644036.2	p.Glu24Lys	p.Glu24Lys	c.70G>A	missense_variant	Uncertain significance	826836	NA	2	1605972	1.2453517246876035e-6	0	0	PASS
22-23787241-G-C	22	23787241		G	C	gnomAD Exomes	PASS	NA	ENST00000644036.2	p.Glu24Asp	p.Glu24Asp	c.72G>C	missense_variant		NA	NA	1	1605234	6.229621351155034e-7	0	0	PASS
22-23787242-T-C	22	23787242		T	C	gnomAD Exomes	PASS	NA	ENST00000644036.2	p.Phe25Leu	p.Phe25Leu	c.73T>C	missense_variant		NA	NA	1	1603360	6.236902504740046e-7	0	0	PASS
22-23787245-T-C	22	23787245	rs866039663	T	C	gnomAD Exomes	PASS	NA	ENST00000644036.2	p.Tyr26His	p.Tyr26His	c.76T>C	missense_variant		NA	NA	2	1603144	1.2475485670657158e-6	0	0	PASS
22-23787248-A-C	22	23787248	rs762676176	A	C	gnomAD Exomes	PASS	NA	ENST00000644036.2	p.Met27Leu	p.Met27Leu	c.79A>C	missense_variant	Uncertain significance	464339	NA	4	1601198	2.4981295255177685e-6	0	0	PASS
22-23787248-A-G	22	23787248	rs762676176	A	G	gnomAD Exomes	PASS	NA	ENST00000644036.2	p.Met27Val	p.Met27Val	c.79A>G	missense_variant	Uncertain significance	941247	NA	2	1601198	1.2490647627588842e-6	0	0	PASS
22-23787249-T-C	22	23787249	rs763994045	T	C	gnomAD Exomes	PASS	NA	ENST00000644036.2	p.Met27Thr	p.Met27Thr	c.80T>C	missense_variant		NA	NA	2	1601440	1.2488760115895694e-6	0	0	PASS
22-23787251-A-G	22	23787251		A	G	gnomAD Exomes	PASS	NA	ENST00000644036.2	p.Ile28Val	p.Ile28Val	c.82A>G	missense_variant	Uncertain significance	2630806	NA	1	1599140	6.253361181635128e-7	0	0	PASS
22-23787261-A-T	22	23787261	rs267607072	A	T	gnomAD Exomes	PASS	NA	ENST00000644036.2	p.Glu31Val	p.Glu31Val	c.92A>T	missense_variant	Conflicting classifications of pathogenicity	8031	NA	1	1587790	6.298062086296046e-7	0	0	PASS
22-23791763-A-G	22	23791763	rs2145959891	A	G	gnomAD Exomes	PASS	NA	ENST00000644036.2	p.Asn34Ser	p.Asn34Ser	c.101A>G	missense_variant	Uncertain significance	1357192	NA	1	1614056	6.195571900851023e-7	0	0	PASS
22-23791768-C-T	22	23791768	rs2145959920	C	T	gnomAD Exomes	PASS	NA	ENST00000644036.2	p.Leu36Phe	p.Leu36Phe	c.106C>T	missense_variant	Uncertain significance	1434297	NA	1	1614036	6.195648672024664e-7	0	0	PASS
22-23791774-A-C	22	23791774		A	C	gnomAD Exomes	PASS	NA	ENST00000644036.2	p.Met38Leu	p.Met38Leu	c.112A>C	missense_variant		NA	NA	1	1614066	6.195533515977661e-7	0	0	PASS
22-23791808-C-T	22	23791808	rs746421595	C	T	gnomAD Exomes	PASS	NA	ENST00000644036.2	p.Ser49Leu	p.Ser49Leu	c.146C>T	missense_variant	Uncertain significance	2011738	NA	1	1613620	6.19724594390253e-7	0	0	PASS
22-23791820-G-A	22	23791820	rs779769475	G	A	gnomAD Exomes,gnomAD Genomes	PASS	PASS	ENST00000644036.2	p.Arg53Gln	p.Arg53Gln	c.158G>A	missense_variant	Uncertain significance	2184420	NA	6	1613602	3.718389045130088e-6	0	0	PASS
22-23791828-A-T	22	23791828	rs1568936098	A	T	gnomAD Genomes	NA	PASS	ENST00000644036.2	p.Thr56Ser	p.Thr56Ser	c.166A>T	missense_variant	Uncertain significance	573208	NA	1	1613644	6.197153771215956e-7	0	0	PASS
22-23791831-G-A	22	23791831	rs922052006	G	A	gnomAD Exomes	PASS	NA	ENST00000644036.2	p.Val57Met	p.Val57Met	c.169G>A	missense_variant	Conflicting classifications of pathogenicity	532973	NA	54	1613898	3.3459363602904275e-5	0	0	PASS
22-23791850-T-G	22	23791850	rs2145960422	T	G	gnomAD Exomes	PASS	NA	ENST00000644036.2	p.Ile63Arg	p.Ile63Arg	c.188T>G	missense_variant		NA	NA	1	1613948	6.195986487792667e-7	0	0	PASS
22-23791855-G-T	22	23791855	rs1555875920	G	T	gnomAD Exomes	PASS	NA	ENST00000644036.2	p.Ala65Ser	p.Ala65Ser	c.193G>T	missense_variant	Uncertain significance	532965	NA	9	1614128	5.575765986340612e-6	0	0	PASS
22-23791859-C-T	22	23791859	rs1268653633	C	T	gnomAD Exomes	PASS	NA	ENST00000644036.2	p.Ser66Leu	p.Ser66Leu	c.197C>T	missense_variant	Uncertain significance	2730811	NA	6	1614018	3.7174306606246025e-6	0	0	PASS
22-23791865-A-G	22	23791865	rs1928403840	A	G	gnomAD Genomes	NA	PASS	ENST00000644036.2	p.His68Arg	p.His68Arg	c.203A>G	missense_variant		NA	NA	1	1614086	6.195456747657807e-7	0	0	PASS
22-23791877-C-A	22	23791877	rs1568936152	C	A	gnomAD Exomes	PASS	NA	ENST00000644036.2	p.Thr72Lys	p.Thr72Lys	c.215C>A	missense_variant		NA	NA	4	1614148	2.4780875111823697e-6	0	0	PASS
22-23791880-A-C	22	23791880		A	C	gnomAD Exomes	PASS	NA	ENST00000644036.2	p.Lys73Thr	p.Lys73Thr	c.218A>C	missense_variant		NA	NA	1	1614190	6.195057583060235e-7	0	0	PASS
22-23791885-A-G	22	23791885	rs2145960610	A	G	gnomAD Exomes	PASS	NA	ENST00000644036.2	p.Asn75Asp	p.Asn75Asp	c.223A>G	missense_variant	Uncertain significance	1399258	NA	3	1614098	1.8586232062737206e-6	0	0	PASS
22-23791888-A-G	22	23791888	rs2145960619	A	G	gnomAD Exomes	PASS	NA	ENST00000644036.2	p.Thr76Ala	p.Thr76Ala	c.226A>G	missense_variant	Uncertain significance	1412662	NA	2	1613978	1.2391742638375492e-6	0	0	PASS
22-23791892-A-C	22	23791892		A	C	gnomAD Exomes	PASS	NA	ENST00000644036.2	p.Lys77Thr	p.Lys77Thr	c.230A>C	missense_variant		NA	NA	2	1614104	1.2390775315593048e-6	0	0	PASS
22-23791894-G-A	22	23791894	rs2145960650	G	A	gnomAD Exomes	PASS	NA	ENST00000644036.2	p.Asp78Asn	p.Asp78Asn	c.232G>A	missense_variant	Uncertain significance	2089405	NA	1	1614082	6.195472101169581e-7	0	0	PASS
22-23793559-A-G	22	23793559	rs2145963588	A	G	gnomAD Exomes	PASS	NA	ENST00000644036.2	p.Asp78Gly	p.Asp78Gly	c.233A>G	missense_variant	Uncertain significance	2196238	NA	2	1614084	1.2390928848808365e-6	0	0	PASS
22-23793560-T-A	22	23793560	rs2145963597	T	A	gnomAD Exomes	PASS	NA	ENST00000644036.2	p.Asp78Glu	p.Asp78Glu	c.234T>A	missense_variant		NA	NA	1	1614036	6.195648672024664e-7	0	0	PASS
22-23793561-C-A	22	23793561	rs2145963608	C	A	gnomAD Exomes	PASS	NA	ENST00000644036.2	p.His79Asn	p.His79Asn	c.235C>A	missense_variant	Uncertain significance	3320818	NA	1	1614016	6.195725445100916e-7	0	0	PASS
22-23793563-C-G	22	23793563	rs200394488	C	G	gnomAD Genomes	NA	PASS	ENST00000644036.2	p.His79Gln	p.His79Gln	c.237C>G	missense_variant		NA	NA	1	1613468	6.197829767928462e-7	0	0	PASS
22-23793564-G-A	22	23793564	rs754395342	G	A	gnomAD Exomes	PASS	NA	ENST00000644036.2	p.Gly80Arg	p.Gly80Arg	c.238G>A	missense_variant	Uncertain significance	1790550	NA	2	1614074	1.2391005616842846e-6	0	0	PASS
22-23793571-C-T	22	23793571	rs1928538526	C	T	gnomAD Exomes	PASS	NA	ENST00000644036.2	p.Thr82Met	p.Thr82Met	c.245C>T	missense_variant	Uncertain significance	1002790	NA	5	1614076	3.097747565789963e-6	0	0	PASS
22-23793573-A-T	22	23793573	rs2145963720	A	T	gnomAD Exomes	PASS	NA	ENST00000644036.2	p.Thr83Ser	p.Thr83Ser	c.247A>T	missense_variant		NA	NA	1	1613950	6.195978809752471e-7	0	0	PASS
22-23793583-C-A	22	23793583	rs747794500	C	A	gnomAD Exomes	PASS	NA	ENST00000644036.2	p.Thr86Asn	p.Thr86Asn	c.257C>A	missense_variant	Uncertain significance	1392274	NA	1	1614046	6.195610286200021e-7	0	0	PASS
22-23793597-T-A	22	23793597	rs746745700	T	A	gnomAD Exomes	PASS	NA	ENST00000644036.2	p.Leu91Ile	p.Leu91Ile	c.271T>A	missense_variant	Uncertain significance	3609637	NA	1	1614044	6.195617963326898e-7	0	0	PASS
22-23793603-G-A	22	23793603	rs2145963919	G	A	gnomAD Exomes	PASS	NA	ENST00000644036.2	p.Ala93Thr	p.Ala93Thr	c.277G>A	missense_variant	Uncertain significance	1435720	NA	2	1614048	1.239120521818434e-6	0	0	PASS
22-23793604-C-G	22	23793604	rs2145963921	C	G	gnomAD Exomes	PASS	NA	ENST00000644036.2	p.Ala93Gly	p.Ala93Gly	c.278C>G	missense_variant	Uncertain significance	3446093	NA	1	1613936	6.196032556433464e-7	0	0	PASS
22-23793607-C-T	22	23793607	rs1223772419	C	T	gnomAD Exomes,gnomAD Genomes	PASS	PASS	ENST00000644036.2	p.Ser94Leu	p.Ser94Leu	c.281C>T	missense_variant	Uncertain significance	852841	NA	4	1613852	2.4785420224407195e-6	0	0	PASS
22-23793620-G-T	22	23793620	rs1928541984	G	T	gnomAD Genomes	NA	PASS	ENST00000644036.2	p.Glu98Asp	p.Glu98Asp	c.294G>T	missense_variant		NA	NA	1	1613986	6.195840608282848e-7	0	0	PASS
22-23793624-C-A	22	23793624	rs2145964047	C	A	gnomAD Exomes	PASS	NA	ENST00000644036.2	p.Leu100Met	p.Leu100Met	c.298C>A	missense_variant		NA	NA	1	1614136	6.195264835181174e-7	0	0	PASS
22-23793627-G-A	22	23793627	rs774488493	G	A	gnomAD Exomes	PASS	NA	ENST00000644036.2	p.Asp101Asn	p.Asp101Asn	c.301G>A	missense_variant	Uncertain significance	653538	NA	1	1614108	6.195372304703279e-7	0	0	PASS
22-23793628-A-G	22	23793628	rs762188226	A	G	gnomAD Exomes	PASS	NA	ENST00000644036.2	p.Asp101Gly	p.Asp101Gly	c.302A>G	missense_variant	Uncertain significance	582394	NA	1	1614144	6.195234130288251e-7	0	0	PASS
22-23793636-G-T	22	23793636	rs767791254	G	T	gnomAD Exomes	PASS	NA	ENST00000644036.2	p.Asp104Tyr	p.Asp104Tyr	c.310G>T	missense_variant		NA	NA	1	1614122	6.195318569476161e-7	0	0	PASS
22-23793636-G-A	22	23793636	rs767791254	G	A	gnomAD Exomes	PASS	NA	ENST00000644036.2	p.Asp104Asn	p.Asp104Asn	c.310G>A	missense_variant	Uncertain significance	2624835	NA	1	1614122	6.195318569476161e-7	0	0	PASS
22-23793654-G-C	22	23793654	rs2145964279	G	C	gnomAD Exomes	PASS	NA	ENST00000644036.2	p.Val110Leu	p.Val110Leu	c.328G>C	missense_variant		NA	NA	1	1614150	6.195211101818295e-7	0	0	PASS
22-23793658-C-G	22	23793658	rs1162709488	C	G	gnomAD Exomes	PASS	NA	ENST00000644036.2	p.Ser111Cys	p.Ser111Cys	c.332C>G	missense_variant	Uncertain significance	1919200	NA	1	1614094	6.195426040862552e-7	0	0	PASS
22-23793658-C-T	22	23793658	rs1162709488	C	T	gnomAD Exomes	PASS	NA	ENST00000644036.2	p.Ser111Phe	p.Ser111Phe	c.332C>T	missense_variant	Uncertain significance	3683784	NA	1	1614094	6.195426040862552e-7	0	0	PASS
22-23793661-T-G	22	23793661	rs2145964341	T	G	gnomAD Exomes	PASS	NA	ENST00000644036.2	p.Ile112Ser	p.Ile112Ser	c.335T>G	missense_variant		NA	NA	1	1614054	6.195579577882773e-7	0	0	PASS
22-23793663-A-G	22	23793663	rs2145964364	A	G	gnomAD Exomes	PASS	NA	ENST00000644036.2	p.Ser113Gly	p.Ser113Gly	c.337A>G	missense_variant		NA	NA	1	1614174	6.195118989650434e-7	0	0	PASS
22-23793666-A-C	22	23793666	rs750822703	A	C	gnomAD Exomes	PASS	NA	ENST00000644036.2	p.Thr114Pro	p.Thr114Pro	c.340A>C	missense_variant	Conflicting classifications of pathogenicity	655687	NA	6	1614232	3.7169378379315985e-6	0	0	PASS
22-23793672-C-G	22	23793672	rs1928547553	C	G	gnomAD Genomes	NA	PASS	ENST00000644036.2	p.Pro116Ala	p.Pro116Ala	c.346C>G	missense_variant		NA	NA	1	1613980	6.195863641432979e-7	0	0	PASS
22-23793673-C-A	22	23793673	rs1928548399	C	A	gnomAD Genomes	NA	PASS	ENST00000644036.2	p.Pro116His	p.Pro116His	c.347C>A	missense_variant	Uncertain significance	1731824	NA	1	1614042	6.1956256404728e-7	0	0	PASS
22-23793673-C-T	22	23793673	rs1928548399	C	T	gnomAD Exomes	PASS	NA	ENST00000644036.2	p.Pro116Leu	p.Pro116Leu	c.347C>T	missense_variant	Uncertain significance	2769304	NA	1	1614160	6.195172721415473e-7	0	0	PASS
22-23793682-A-G	22	23793682	rs767018537	A	G	gnomAD Exomes	PASS	NA	ENST00000644036.2	p.Tyr119Cys	p.Tyr119Cys	c.356A>G	missense_variant		NA	NA	1	1613352	6.198275391854971e-7	0	0	PASS
22-23793684-C-T	22	23793684	rs754350320	C	T	gnomAD Exomes,gnomAD Genomes	PASS	PASS	ENST00000644036.2	p.Leu120Phe	p.Leu120Phe	c.358C>T	missense_variant	Uncertain significance	410712	NA	3	1614048	1.8586807827276513e-6	0	0	PASS
22-23800947-A-T	22	23800947	rs1060503018	A	T	gnomAD Exomes,gnomAD Genomes	PASS	PASS	ENST00000644036.2	p.Glu122Asp	p.Glu122Asp	c.366A>T	missense_variant	Uncertain significance	410705	NA	7	1612666	4.340638421098975e-6	0	0	PASS
22-23800950-G-C	22	23800950	rs760015392	G	C	gnomAD Exomes	PASS	NA	ENST00000644036.2	p.Gln123His	p.Gln123His	c.369G>C	missense_variant		NA	NA	2	1613504	1.2395382967752172e-6	0	0	PASS
22-23800955-C-G	22	23800955	rs1029942798	C	G	gnomAD Exomes,gnomAD Genomes	PASS	PASS	ENST00000644036.2	p.Ala125Gly	p.Ala125Gly	c.374C>G	missense_variant	Conflicting classifications of pathogenicity	658087	NA	6	1613554	3.718499659757281e-6	0	0	PASS
22-23800958-A-G	22	23800958		A	G	gnomAD Exomes	PASS	NA	ENST00000644036.2	p.Lys126Arg	p.Lys126Arg	c.377A>G	missense_variant	Uncertain significance	2156962	NA	1	1613812	6.196508639172344e-7	0	0	PASS
22-23800961-G-A	22	23800961	rs1291281325	G	A	gnomAD Genomes	NA	PASS	ENST00000644036.2	p.Arg127Lys	p.Arg127Lys	c.380G>A	missense_variant	Uncertain significance	3320791	NA	1	1613870	6.196285946203845e-7	0	0	PASS
22-23800975-G-A	22	23800975	rs895404519	G	A	gnomAD Exomes	PASS	NA	ENST00000644036.2	p.Val132Ile	p.Val132Ile	c.394G>A	missense_variant		NA	NA	1	1614064	6.195541192914283e-7	0	0	PASS
22-23800981-A-C	22	23800981		A	C	gnomAD Exomes	PASS	NA	ENST00000644036.2	p.Thr134Pro	p.Thr134Pro	c.400A>C	missense_variant	Uncertain significance	1723694	NA	1	1613818	6.196485601226409e-7	0	0	PASS
22-23800984-C-G	22	23800984		C	G	gnomAD Exomes	PASS	NA	ENST00000644036.2	p.Leu135Val	p.Leu135Val	c.403C>G	missense_variant	Uncertain significance	2005109	NA	1	1614154	6.1951957496001e-7	0	0	PASS
22-23800991-A-G	22	23800991	rs765717675	A	G	gnomAD Exomes	PASS	NA	ENST00000644036.2	p.Asn137Ser	p.Asn137Ser	c.410A>G	missense_variant		NA	NA	1	1614104	6.195387657796524e-7	0	0	PASS
22-23801000-A-G	22	23801000	rs757862190	A	G	gnomAD Exomes	PASS	NA	ENST00000644036.2	p.His140Arg	p.His140Arg	c.419A>G	missense_variant		NA	NA	1	1614064	6.195541192914283e-7	0	0	PASS
22-23801011-G-A	22	23801011	rs2145978453	G	A	gnomAD Exomes	PASS	NA	ENST00000644036.2	p.Ala144Thr	p.Ala144Thr	c.430G>A	missense_variant	Uncertain significance	1739623	NA	1	1614128	6.195295540378459e-7	0	0	PASS
22-23801024-C-T	22	23801024		C	T	gnomAD Exomes	PASS	NA	ENST00000644036.2	p.Ser148Phe	p.Ser148Phe	c.443C>T	missense_variant		NA	NA	1	1614178	6.195103637888758e-7	0	0	PASS
22-23801029-A-G	22	23801029	rs745619005	A	G	gnomAD Exomes	PASS	NA	ENST00000644036.2	p.Thr150Ala	p.Thr150Ala	c.448A>G	missense_variant	Uncertain significance	852718	NA	4	1613980	2.4783454565731916e-6	0	0	PASS
22-23801035-A-G	22	23801035		A	G	gnomAD Exomes	PASS	NA	ENST00000644036.2	p.Asn152Asp	p.Asn152Asp	c.454A>G	missense_variant		NA	NA	1	1614072	6.195510485281946e-7	0	0	PASS
22-23801036-A-G	22	23801036	rs2145978597	A	G	gnomAD Exomes	PASS	NA	ENST00000644036.2	p.Asn152Ser	p.Asn152Ser	c.455A>G	missense_variant		NA	NA	1	1614074	6.195502808421423e-7	0	0	PASS
22-23801042-A-G	22	23801042	rs1057523475	A	G	gnomAD Exomes	PASS	NA	ENST00000644036.2	p.Asn154Ser	p.Asn154Ser	c.461A>G	missense_variant	Uncertain significance	389577	NA	1	1614076	6.195495131579926e-7	0	0	PASS
22-23801044-C-T	22	23801044	rs1458920579	C	T	gnomAD Exomes,gnomAD Genomes	PASS	PASS	ENST00000644036.2	p.Arg155Cys	p.Arg155Cys	c.463C>T	missense_variant	Uncertain significance	835144	NA	3	1614052	1.8586761764800638e-6	0	0	PASS
22-23801044-C-A	22	23801044	rs1458920579	C	A	gnomAD Exomes	PASS	NA	ENST00000644036.2	p.Arg155Ser	p.Arg155Ser	c.463C>A	missense_variant		NA	NA	1	1614170	6.195134341488195e-7	0	0	PASS
22-23801047-A-G	22	23801047	rs540120954	A	G	gnomAD Exomes	PASS	NA	ENST00000644036.2	p.Met156Val	p.Met156Val	c.466A>G	missense_variant	Uncertain significance	410711	NA	3	1614164	1.8585472108162492e-6	0	0	PASS
22-23801047-A-T	22	23801047	rs540120954	A	T	gnomAD Genomes	NA	PASS	ENST00000644036.2	p.Met156Leu	p.Met156Leu	c.466A>T	missense_variant		NA	NA	1	1614164	6.195157369387497e-7	0	0	PASS
22-23801048-T-C	22	23801048	rs1255628401	T	C	gnomAD Exomes	PASS	NA	ENST00000644036.2	p.Met156Thr	p.Met156Thr	c.467T>C	missense_variant	Uncertain significance	2179538	NA	1	1614192	6.195049907322053e-7	0	0	PASS
22-23801050-G-A	22	23801050	rs1568941668	G	A	gnomAD Exomes	PASS	NA	ENST00000644036.2	p.Gly157Ser	p.Gly157Ser	c.469G>A	missense_variant		NA	NA	1	1614166	6.195149693402042e-7	0	0	PASS
22-23801054-G-A	22	23801054	rs1232172026	G	A	gnomAD Exomes	PASS	NA	ENST00000644036.2	p.Arg158Gln	p.Arg158Gln	c.473G>A	missense_variant	Uncertain significance	2196498	NA	1	1614192	6.195049907322053e-7	0	0	PASS
22-23801054-G-T	22	23801054	rs1232172026	G	T	gnomAD Exomes	PASS	NA	ENST00000644036.2	p.Arg158Leu	p.Arg158Leu	c.473G>T	missense_variant	Uncertain significance	945406	NA	3	1614192	1.858514972196616e-6	0	0	PASS
22-23801059-A-G	22	23801059	rs2145978771	A	G	gnomAD Exomes	PASS	NA	ENST00000644036.2	p.Lys160Glu	p.Lys160Glu	c.478A>G	missense_variant		NA	NA	1	1614158	6.195180397457993e-7	0	0	PASS
22-23801063-A-G	22	23801063	rs560304109	A	G	gnomAD Genomes	NA	PASS	ENST00000644036.2	p.Lys161Arg	p.Lys161Arg	c.482A>G	missense_variant		NA	NA	1	1614088	6.195449070930457e-7	0	0	PASS
22-23801066-G-A	22	23801066	rs2145978812	G	A	gnomAD Exomes	PASS	NA	ENST00000644036.2	p.Arg162Lys	p.Arg162Lys	c.485G>A	missense_variant		NA	NA	1	1614192	6.195049907322053e-7	0	0	PASS
22-23803295-C-G	22	23803295	rs779221331	C	G	gnomAD Exomes	PASS	NA	ENST00000644036.2	p.Cys167Trp	p.Cys167Trp	c.501C>G	missense_variant	Uncertain significance	575245	NA	7	1614186	4.336551054215561e-6	0	0	PASS
22-23803299-G-C	22	23803299		G	C	gnomAD Exomes	PASS	NA	ENST00000644036.2	p.Asp169His	p.Asp169His	c.505G>C	missense_variant	Uncertain significance	1745098	NA	1	1614164	6.195157369387497e-7	0	0	PASS
22-23803302-G-A	22	23803302	rs1568943134	G	A	gnomAD Exomes	PASS	NA	ENST00000644036.2	p.Asp170Asn	p.Asp170Asn	c.508G>A	missense_variant	Uncertain significance	565841	NA	1	1614182	6.195088286203166e-7	0	0	PASS
22-23803306-A-G	22	23803306	rs794727718	A	G	gnomAD Exomes	PASS	NA	ENST00000644036.2	p.His171Arg	p.His171Arg	c.512A>G	missense_variant	Uncertain significance	197748	NA	1	1614160	6.195172721415473e-7	0	0	PASS
22-23803308-G-T	22	23803308	rs772442515	G	T	gnomAD Exomes	PASS	NA	ENST00000644036.2	p.Asp172Tyr	p.Asp172Tyr	c.514G>T	missense_variant		NA	NA	2	1614182	1.2390176572406333e-6	0	0	PASS
22-23803311-C-T	22	23803311	rs772788649	C	T	gnomAD Exomes,gnomAD Genomes	PASS	PASS	ENST00000644036.2	p.Pro173Ser	p.Pro173Ser	c.517C>T	missense_variant	Uncertain significance	2891649	NA	4	1614066	2.4782134063910645e-6	0	0	PASS
22-23803314-G-T	22	23803314	rs746433763	G	T	gnomAD Exomes,gnomAD Genomes	PASS	PASS	ENST00000644036.2	p.Ala174Ser	p.Ala174Ser	c.520G>T	missense_variant	Conflicting classifications of pathogenicity	486502	NA	5	1614056	3.097785950425512e-6	0	0	PASS
22-23803321-T-C	22	23803321		T	C	gnomAD Exomes	PASS	NA	ENST00000644036.2	p.Ile176Thr	p.Ile176Thr	c.527T>C	missense_variant		NA	NA	1	1614176	6.195111313760086e-7	0	0	PASS
22-23803332-G-T	22	23803332		G	T	gnomAD Exomes	PASS	NA	ENST00000644036.2	p.Ala180Ser	p.Ala180Ser	c.538G>T	missense_variant	Uncertain significance	1705235	NA	2	1614126	1.2390606433450672e-6	0	0	PASS
22-23803336-C-A	22	23803336		C	A	gnomAD Exomes	PASS	NA	ENST00000644036.2	p.Ser181Tyr	p.Ser181Tyr	c.542C>A	missense_variant		NA	NA	1	1614204	6.195003853292397e-7	0	0	PASS
22-23803339-A-T	22	23803339	rs554514769	A	T	gnomAD Exomes,gnomAD Genomes	PASS	PASS	ENST00000644036.2	p.Gln182Leu	p.Gln182Leu	c.545A>T	missense_variant		NA	NA	2	1614008	1.2391512309728328e-6	0	0	PASS
22-23803340-G-C	22	23803340		G	C	gnomAD Exomes	PASS	NA	ENST00000644036.2	p.Gln182His	p.Gln182His	c.546G>C	missense_variant		NA	NA	1	1614202	6.195011528916455e-7	0	0	PASS
22-23803344-G-C	22	23803344		G	C	gnomAD Exomes	PASS	NA	ENST00000644036.2	p.Glu184Gln	p.Glu184Gln	c.550G>C	missense_variant	Uncertain significance	3320800	NA	1	1614198	6.195026880221633e-7	0	0	PASS
22-23803344-G-A	22	23803344	rs776374083	G	A	gnomAD Exomes,gnomAD Genomes	PASS	PASS	ENST00000644036.2	p.Glu184Lys	p.Glu184Lys	c.550G>A	missense_variant	Uncertain significance	825794	NA	4	1614080	2.478191911181602e-6	0	0	PASS
22-23803347-G-A	22	23803347	rs1251083217	G	A	gnomAD Exomes,gnomAD Genomes	PASS	PASS	ENST00000644036.2	p.Val185Met	p.Val185Met	c.553G>A	missense_variant	Uncertain significance	1060761	NA	3	1614078	1.8586462364272359e-6	0	0	PASS
22-23803353-G-A	22	23803353		G	A	gnomAD Exomes	PASS	NA	ENST00000644036.2	p.Val187Ile	p.Val187Ile	c.559G>A	missense_variant		NA	NA	1	1614176	6.195111313760086e-7	0	0	PASS
22-23803359-A-G	22	23803359	rs1601405054	A	G	gnomAD Exomes	PASS	NA	ENST00000644036.2	p.Ile189Val	p.Ile189Val	c.565A>G	missense_variant	Uncertain significance	665220	NA	1	1614204	6.195003853292397e-7	0	0	PASS
22-23803360-T-C	22	23803360		T	C	gnomAD Exomes	PASS	NA	ENST00000644036.2	p.Ile189Thr	p.Ile189Thr	c.566T>C	missense_variant	Uncertain significance	3320811	NA	1	1614180	6.195095962036452e-7	0	0	PASS
22-23803371-A-G	22	23803371	rs368791010	A	G	gnomAD Exomes,gnomAD Genomes	PASS	PASS	ENST00000644036.2	p.Met193Val	p.Met193Val	c.577A>G	missense_variant	Uncertain significance	3223084	NA	2	1614046	1.2391220572400042e-6	0	0	PASS
22-23803398-G-A	22	23803398	rs1188493391	G	A	gnomAD Exomes	PASS	NA	ENST00000644036.2	p.Asp202Asn	p.Asp202Asn	c.604G>A	missense_variant		NA	NA	1	1614190	6.195057583060235e-7	0	0	PASS
22-23803398-G-C	22	23803398		G	C	gnomAD Exomes	PASS	NA	ENST00000644036.2	p.Asp202His	p.Asp202His	c.604G>C	missense_variant		NA	NA	3	1614190	1.8585172749180703e-6	0	0	PASS
22-23803401-G-A	22	23803401	rs762962010	G	A	gnomAD Exomes	PASS	NA	ENST00000644036.2	p.Ala203Thr	p.Ala203Thr	c.607G>A	missense_variant	Conflicting classifications of pathogenicity	340912	NA	25	1614148	1.548804694488981e-5	1	0	PASS
22-23803404-T-A	22	23803404		T	A	gnomAD Exomes	PASS	NA	ENST00000644036.2	p.Phe204Ile	p.Phe204Ile	c.610T>A	missense_variant		NA	NA	1	1614174	6.195118989650434e-7	0	0	PASS
22-23803408-C-T	22	23803408	rs2145983068	C	T	gnomAD Exomes	PASS	NA	ENST00000644036.2	p.Thr205Ile	p.Thr205Ile	c.614C>T	missense_variant	Uncertain significance	1395589	NA	1	1614166	6.195149693402042e-7	0	0	PASS
22-23803412-G-C	22	23803412	rs2145983087	G	C	gnomAD Exomes	PASS	NA	ENST00000644036.2	p.Trp206Cys	p.Trp206Cys	c.618G>C	missense_variant		NA	NA	1	1614130	6.195287864050603e-7	0	0	PASS
22-23803413-A-G	22	23803413		A	G	gnomAD Exomes	PASS	NA	ENST00000644036.2	p.Asn207Asp	p.Asn207Asp	c.619A>G	missense_variant		NA	NA	1	1614146	6.195226454112577e-7	0	0	PASS
22-23803414-A-G	22	23803414	rs763872301	A	G	gnomAD Exomes	PASS	NA	ENST00000644036.2	p.Asn207Ser	p.Asn207Ser	c.620A>G	missense_variant	Uncertain significance	1478236	NA	1	1614120	6.195326245880108e-7	0	0	PASS
22-23803416-A-T	22	23803416	rs1457130071	A	T	gnomAD Exomes	PASS	NA	ENST00000644036.2	p.Met208Leu	p.Met208Leu	c.622A>T	missense_variant	Uncertain significance	3798948	NA	3	1614134	1.8585817534355885e-6	0	0	PASS
22-23803416-A-G	22	23803416	rs1457130071	A	G	gnomAD Exomes	PASS	NA	ENST00000644036.2	p.Met208Val	p.Met208Val	c.622A>G	missense_variant	Uncertain significance	1383821	NA	4	1614134	2.4781090045807843e-6	0	0	PASS
22-23803420-A-G	22	23803420	rs750548018	A	G	gnomAD Exomes	PASS	NA	ENST00000644036.2	p.Asn209Ser	p.Asn209Ser	c.626A>G	missense_variant		NA	NA	1	1614100	6.195403010965864e-7	0	0	PASS
22-23803421-T-A	22	23803421	rs1425259448	T	A	gnomAD Exomes	PASS	NA	ENST00000644036.2	p.Asn209Lys	p.Asn209Lys	c.627T>A	missense_variant	Uncertain significance	2102868	NA	1	1614098	6.195410687579069e-7	0	0	PASS
22-23816771-G-T	22	23816771	rs142218902	G	T	gnomAD Exomes	PASS	NA	ENST00000644036.2	p.Glu210Asp	p.Glu210Asp	c.630G>T	missense_variant	Uncertain significance	1752795	NA	29	1613584	1.7972414203413023e-5	0	0	PASS
22-23816776-T-C	22	23816776	rs1370684080	T	C	gnomAD Exomes,gnomAD Genomes	PASS	PASS	ENST00000644036.2	p.Leu212Ser	p.Leu212Ser	c.635T>C	missense_variant		NA	NA	2	1613652	1.2394246095192767e-6	0	0	PASS
22-23816782-C-T	22	23816782	rs780906523	C	T	gnomAD Exomes	PASS	NA	ENST00000644036.2	p.Thr214Met	p.Thr214Met	c.641C>T	missense_variant	Conflicting classifications of pathogenicity	859261	NA	12	1613756	7.43606840191454e-6	0	0	PASS
22-23816782-C-G	22	23816782	rs780906523	C	G	gnomAD Exomes	PASS	NA	ENST00000644036.2	p.Thr214Arg	p.Thr214Arg	c.641C>G	missense_variant	Uncertain significance	1327094	NA	2	1613756	1.2393447336524232e-6	0	0	PASS
22-23816785-C-T	22	23816785	rs769517643	C	T	gnomAD Exomes,gnomAD Genomes	PASS	PASS	ENST00000644036.2	p.Pro215Leu	p.Pro215Leu	c.644C>T	missense_variant		NA	NA	2	1613826	1.2392909768463268e-6	0	0	PASS
22-23816793-T-C	22	23816793	rs2146009419	T	C	gnomAD Exomes	PASS	NA	ENST00000644036.2	p.Phe218Leu	p.Phe218Leu	c.652T>C	missense_variant	Uncertain significance	1707957	NA	8	1613998	4.956635633997068e-6	0	0	PASS
22-23816794-T-G	22	23816794	rs779524927	T	G	gnomAD Exomes	PASS	NA	ENST00000644036.2	p.Phe218Cys	p.Phe218Cys	c.653T>G	missense_variant		NA	NA	1	1614066	6.195533515977661e-7	0	0	PASS
22-23816799-G-C	22	23816799	rs1178139718	G	C	gnomAD Exomes	PASS	NA	ENST00000644036.2	p.Glu220Gln	p.Glu220Gln	c.658G>C	missense_variant		NA	NA	1	1614030	6.195671703747762e-7	0	0	PASS
22-23816809-G-A	22	23816809	rs1470474620	G	A	gnomAD Exomes	PASS	NA	ENST00000644036.2	p.Cys223Tyr	p.Cys223Tyr	c.668G>A	missense_variant	Uncertain significance	659792	NA	2	1614062	1.2391097739739861e-6	0	0	PASS
22-23816814-G-A	22	23816814	rs768379745	G	A	gnomAD Exomes	PASS	NA	ENST00000644036.2	p.Asp225Asn	p.Asp225Asn	c.673G>A	missense_variant	Uncertain significance	1041054	NA	2	1614042	1.23912512809456e-6	0	0	PASS
22-23816814-G-T	22	23816814	rs768379745	G	T	gnomAD Exomes	PASS	NA	ENST00000644036.2	p.Asp225Tyr	p.Asp225Tyr	c.673G>T	missense_variant	Uncertain significance	581167	NA	1	1614042	6.1956256404728e-7	0	0	PASS
22-23816821-A-G	22	23816821		A	G	gnomAD Exomes	PASS	NA	ENST00000644036.2	p.Asp227Gly	p.Asp227Gly	c.680A>G	missense_variant		NA	NA	1	1614100	6.195403010965864e-7	0	0	PASS
22-23816829-C-T	22	23816829	rs2146009752	C	T	gnomAD Exomes	PASS	NA	ENST00000644036.2	p.Pro230Ser	p.Pro230Ser	c.688C>T	missense_variant		NA	NA	1	1613968	6.195909708247003e-7	0	0	PASS
22-23816830-C-T	22	23816830	rs2146009762	C	T	gnomAD Exomes	PASS	NA	ENST00000644036.2	p.Pro230Leu	p.Pro230Leu	c.689C>T	missense_variant	Uncertain significance	1449813	NA	5	1613968	3.097954854123502e-6	0	0	PASS
22-23816836-C-T	22	23816836	rs776693680	C	T	gnomAD Exomes	PASS	NA	ENST00000644036.2	p.Thr232Met	p.Thr232Met	c.695C>T	missense_variant	Conflicting classifications of pathogenicity	464334	NA	19	1613996	1.1772024218151719e-5	0	0	PASS
22-23816839-T-A	22	23816839	rs2146009845	T	A	gnomAD Exomes	PASS	NA	ENST00000644036.2	p.Phe233Tyr	p.Phe233Tyr	c.698T>A	missense_variant	Uncertain significance	2172231	NA	5	1613990	3.097912626472283e-6	0	0	PASS
22-23816841-G-T	22	23816841	rs1272912695	G	T	gnomAD Genomes	NA	PASS	ENST00000644036.2	p.Val234Leu	p.Val234Leu	c.700G>T	missense_variant	Uncertain significance	2116736	NA	1	1613836	6.196416488416419e-7	0	0	PASS
22-23816844-C-T	22	23816844	rs2146009871	C	T	gnomAD Exomes	PASS	NA	ENST00000644036.2	p.Pro235Ser	p.Pro235Ser	c.703C>T	missense_variant	Uncertain significance	3653455	NA	1	1613694	6.196961753591449e-7	0	0	PASS
22-23816848-C-G	22	23816848	rs2146009906	C	G	gnomAD Exomes	PASS	NA	ENST00000644036.2	p.Ala236Gly	p.Ala236Gly	c.707C>G	missense_variant		NA	NA	1	1613986	6.195840608282848e-7	0	0	PASS
22-23816850-A-G	22	23816850	rs1481943784	A	G	gnomAD Exomes,gnomAD Genomes	PASS	PASS	ENST00000644036.2	p.Ile237Val	p.Ile237Val	c.709A>G	missense_variant	Uncertain significance	3446065	NA	2	1613902	1.2392326175938812e-6	0	0	PASS
22-23816853-G-A	22	23816853	rs765514964	G	A	gnomAD Exomes,gnomAD Genomes	PASS	PASS	ENST00000644036.2	p.Ala238Thr	p.Ala238Thr	c.712G>A	missense_variant	Conflicting classifications of pathogenicity	410709	NA	31	1613602	1.921167673317212e-5	0	0	PASS
22-23816854-C-T	22	23816854	rs1060503019	C	T	gnomAD Exomes	PASS	NA	ENST00000644036.2	p.Ala238Val	p.Ala238Val	c.713C>T	missense_variant	Uncertain significance	410708	NA	2	1613832	1.239286369337081e-6	0	0	PASS
22-23816862-A-G	22	23816862		A	G	gnomAD Exomes	PASS	NA	ENST00000644036.2	p.Ile241Val	p.Ile241Val	c.721A>G	missense_variant	Uncertain significance	2888808	NA	1	1613932	6.1960479127993e-7	0	0	PASS
22-23816863-T-C	22	23816863	rs2146010028	T	C	gnomAD Exomes	PASS	NA	ENST00000644036.2	p.Ile241Thr	p.Ile241Thr	c.722T>C	missense_variant		NA	NA	1	1614086	6.195456747657807e-7	0	0	PASS
22-23816872-A-T	22	23816872	rs763202805	A	T	gnomAD Exomes	PASS	NA	ENST00000644036.2	p.Gln244Leu	p.Gln244Leu	c.731A>T	missense_variant	Uncertain significance	532972	NA	3	1614114	1.8586047825618264e-6	0	0	PASS
22-23816876-C-G	22	23816876	rs570024912	C	G	gnomAD Exomes	PASS	NA	ENST00000644036.2	p.Ile245Met	p.Ile245Met	c.735C>G	missense_variant		NA	NA	3	1614026	1.8587061174974876e-6	0	0	PASS
22-23816884-A-G	22	23816884	rs1444281296	A	G	gnomAD Exomes,gnomAD Genomes	PASS	PASS	ENST00000644036.2	p.Tyr248Cys	p.Tyr248Cys	c.743A>G	missense_variant	Uncertain significance	1008863	NA	4	1613862	2.4785266646094896e-6	0	0	PASS
22-23816890-C-T	22	23816890	rs751957685	C	T	gnomAD Exomes,gnomAD Genomes	PASS	PASS	ENST00000644036.2	p.Thr250Met	p.Thr250Met	c.749C>T	missense_variant	Conflicting classifications of pathogenicity	464337	NA	18	1614088	1.1151808327674823e-5	0	0	PASS
22-23816895-A-G	22	23816895	rs2146010289	A	G	gnomAD Exomes	PASS	NA	ENST00000644036.2	p.Ser252Gly	p.Ser252Gly	c.754A>G	missense_variant	Uncertain significance	1759465	NA	1	1614142	6.195241806482949e-7	0	0	PASS
22-23816896-G-A	22	23816896	rs372924301	G	A	gnomAD Exomes,gnomAD Genomes	PASS	PASS	ENST00000644036.2	p.Ser252Asn	p.Ser252Asn	c.755G>A	missense_variant	Conflicting classifications of pathogenicity	577001	NA	6	1613984	3.717508971588318e-6	0	0	PASS
22-23816908-A-G	22	23816908	rs749976156	A	G	gnomAD Exomes	PASS	NA	ENST00000644036.2	p.Asp256Gly	p.Asp256Gly	c.767A>G	missense_variant	Uncertain significance	858679	NA	2	1614090	1.2390882788444264e-6	0	0	PASS
22-23816911-A-G	22	23816911	rs1930228261	A	G	gnomAD Genomes	NA	PASS	ENST00000644036.2	p.Gln257Arg	p.Gln257Arg	c.770A>G	missense_variant		NA	NA	1	1614030	6.195671703747762e-7	0	0	PASS
22-23816912-G-T	22	23816912		G	T	gnomAD Exomes	PASS	NA	ENST00000644036.2	p.Gln257His	p.Gln257His	c.771G>T	missense_variant		NA	NA	1	1614114	6.195349275206088e-7	0	0	PASS
22-23816916-G-A	22	23816916	rs1330144494	G	A	gnomAD Exomes	PASS	NA	ENST00000644036.2	p.Asp259Asn	p.Asp259Asn	c.775G>A	missense_variant		NA	NA	1	1614076	6.195495131579926e-7	0	0	PASS
22-23816922-C-T	22	23816922	rs1368176286	C	T	gnomAD Exomes,gnomAD Genomes	PASS	PASS	ENST00000644036.2	p.Arg261Cys	p.Arg261Cys	c.781C>T	missense_variant	Uncertain significance	1692746	NA	12	1613876	7.435515491896527e-6	0	0	PASS
22-23816923-G-A	22	23816923	rs779587990	G	A	gnomAD Exomes	PASS	NA	ENST00000644036.2	p.Arg261His	p.Arg261His	c.782G>A	missense_variant	Uncertain significance	1061155	NA	6	1613922	3.717651782428147e-6	0	0	PASS
22-23816925-G-A	22	23816925	rs1341827515	G	A	gnomAD Exomes,gnomAD Genomes	PASS	PASS	ENST00000644036.2	p.Val262Ile	p.Val262Ile	c.784G>A	missense_variant	Uncertain significance	2240619	NA	3	1613756	1.859017100478635e-6	0	0	PASS
22-23816928-A-G	22	23816928	rs2146010564	A	G	gnomAD Exomes	PASS	NA	ENST00000644036.2	p.Ile263Val	p.Ile263Val	c.787A>G	missense_variant	Uncertain significance	1760986	NA	15	1613888	9.294325256771226e-6	0	0	PASS
22-23816931-A-T	22	23816931	rs887245809	A	T	gnomAD Exomes	PASS	NA	ENST00000644036.2	p.Ile264Phe	p.Ile264Phe	c.790A>T	missense_variant	Uncertain significance	1021461	NA	1	1613810	6.196516318525725e-7	0	0	PASS
22-23816931-A-G	22	23816931	rs887245809	A	G	gnomAD Exomes,gnomAD Genomes	PASS	PASS	ENST00000644036.2	p.Ile264Val	p.Ile264Val	c.790A>G	missense_variant	Uncertain significance	580688	NA	4	1613692	2.4787877736271854e-6	0	0	PASS
22-23825231-A-G	22	23825231		A	G	gnomAD Exomes	PASS	NA	ENST00000644036.2	p.Ile268Val	p.Ile268Val	c.802A>G	missense_variant		NA	NA	1	1614010	6.195748477394811e-7	0	0	PASS
22-23825235-A-G	22	23825235		A	G	gnomAD Exomes	PASS	NA	ENST00000644036.2	p.His269Arg	p.His269Arg	c.806A>G	missense_variant		NA	NA	1	1614052	6.195587254933546e-7	0	0	PASS
22-23825277-T-C	22	23825277		T	C	gnomAD Exomes	PASS	NA	ENST00000644036.2	p.Met283Thr	p.Met283Thr	c.848T>C	missense_variant		NA	NA	1	1614132	6.19528018774177e-7	0	0	PASS
22-23825278-G-A	22	23825278	rs1601433375	G	A	gnomAD Exomes	PASS	NA	ENST00000644036.2	p.Met283Ile	p.Met283Ile	c.849G>A	missense_variant	Uncertain significance	822513	NA	1	1614170	6.195134341488195e-7	0	0	PASS
22-23825279-T-A	22	23825279	rs2146026778	T	A	gnomAD Exomes	PASS	NA	ENST00000644036.2	p.Ser284Thr	p.Ser284Thr	c.850T>A	missense_variant		NA	NA	1	1614142	6.195241806482949e-7	0	0	PASS
22-23825288-G-A	22	23825288	rs2030321832	G	A	gnomAD Genomes	NA	PASS	ENST00000644036.2	p.Glu287Lys	p.Glu287Lys	c.859G>A	missense_variant	Uncertain significance	3698502	NA	1	1614060	6.195556546844603e-7	0	0	PASS
22-23825295-C-T	22	23825295	rs2030322042	C	T	gnomAD Exomes	PASS	NA	ENST00000644036.2	p.Ser289Leu	p.Ser289Leu	c.866C>T	missense_variant	Uncertain significance	962107	NA	1	1614148	6.195218777955924e-7	0	0	PASS
22-23825297-C-A	22	23825297	rs2030322683	C	A	gnomAD Exomes	PASS	NA	ENST00000644036.2	p.Pro290Thr	p.Pro290Thr	c.868C>A	missense_variant		NA	NA	1	1614080	6.195479777954005e-7	0	0	PASS
22-23825297-C-T	22	23825297		C	T	gnomAD Exomes	PASS	NA	ENST00000644036.2	p.Pro290Ser	p.Pro290Ser	c.868C>T	missense_variant	Likely benign	1805132	NA	2	1614080	1.239095955590801e-6	0	0	PASS
22-23825309-G-A	22	23825309	rs1555880578	G	A	gnomAD Exomes	PASS	NA	ENST00000644036.2	p.Ala294Thr	p.Ala294Thr	c.880G>A	missense_variant	Uncertain significance	532967	NA	2	1614168	1.2390284034871216e-6	0	0	PASS
22-23825317-G-T	22	23825317	rs769322487	G	T	gnomAD Genomes	NA	PASS	ENST00000644036.2	p.Lys296Asn	p.Lys296Asn	c.888G>T	missense_variant	Conflicting classifications of pathogenicity	198489	NA	1	1614092	6.19543371753283e-7	0	0	PASS
22-23825325-C-G	22	23825325		C	G	gnomAD Exomes	PASS	NA	ENST00000644036.2	p.Ser299Trp	p.Ser299Trp	c.896C>G	missense_variant		NA	NA	1	1614140	6.195249482696668e-7	0	0	PASS
22-23825325-C-T	22	23825325	rs1362758319	C	T	gnomAD Exomes	PASS	NA	ENST00000644036.2	p.Ser299Leu	p.Ser299Leu	c.896C>T	missense_variant	Conflicting classifications of pathogenicity	937299	NA	10	1614140	6.195249482696668e-6	0	0	PASS
22-23825334-G-A	22	23825334		G	A	gnomAD Genomes	NA	PASS	ENST00000644036.2	p.Gly302Glu	p.Gly302Glu	c.905G>A	missense_variant		NA	NA	1	1614088	6.195449070930457e-7	0	0	PASS
22-23825339-G-A	22	23825339		G	A	gnomAD Exomes	PASS	NA	ENST00000644036.2	p.Gly304Ser	p.Gly304Ser	c.910G>A	missense_variant		NA	NA	1	1614190	6.195057583060235e-7	0	0	PASS
22-23825342-G-A	22	23825342	rs1295909994	G	A	gnomAD Exomes,gnomAD Genomes	PASS	PASS	ENST00000644036.2	p.Gly305Arg	p.Gly305Arg	c.913G>A	missense_variant		NA	NA	2	1613976	1.239175799392308e-6	0	0	PASS
22-23825345-G-A	22	23825345		G	A	gnomAD Exomes	PASS	NA	ENST00000644036.2	p.Glu306Lys	p.Glu306Lys	c.916G>A	missense_variant		NA	NA	1	1614168	6.195142017435608e-7	0	0	PASS
22-23825360-A-G	22	23825360		A	G	gnomAD Exomes	PASS	NA	ENST00000644036.2	p.Ile311Val	p.Ile311Val	c.931A>G	missense_variant	Uncertain significance	3798947	NA	2	1614154	1.23903914992002e-6	0	0	PASS
22-23825362-C-G	22	23825362	rs150722737	C	G	gnomAD Exomes	PASS	NA	ENST00000644036.2	p.Ile311Met	p.Ile311Met	c.933C>G	missense_variant	Uncertain significance	1718558	NA	2	1614144	1.2390468260576503e-6	0	0	PASS
22-23825363-G-A	22	23825363	rs749348930	G	A	gnomAD Exomes,gnomAD Genomes	PASS	PASS	ENST00000644036.2	p.Ala312Thr	p.Ala312Thr	c.934G>A	missense_variant	Uncertain significance	961239	NA	6	1613974	3.7175320048526183e-6	0	0	PASS
22-23825375-C-T	22	23825375	rs769023941	C	T	gnomAD Exomes	PASS	NA	ENST00000644036.2	p.Arg316Trp	p.Arg316Trp	c.946C>T	missense_variant	Uncertain significance	464341	NA	5	1614072	3.0977552426409726e-6	0	0	PASS
22-23825375-C-G	22	23825375		C	G	gnomAD Exomes	PASS	NA	ENST00000644036.2	p.Arg316Gly	p.Arg316Gly	c.946C>G	missense_variant	Uncertain significance	2728487	NA	1	1614072	6.195510485281946e-7	0	0	PASS
22-23825376-G-A	22	23825376	rs2030327999	G	A	gnomAD Genomes	NA	PASS	ENST00000644036.2	p.Arg316Gln	p.Arg316Gln	c.947G>A	missense_variant	Uncertain significance	951906	NA	1	1613942	6.196009522027433e-7	0	0	PASS
22-23825378-G-A	22	23825378		G	A	gnomAD Exomes	PASS	NA	ENST00000644036.2	p.Gly317Arg	p.Gly317Arg	c.949G>A	missense_variant		NA	NA	1	1614096	6.195418364211298e-7	0	0	PASS
22-23825393-C-T	22	23825393	rs2146027166	C	T	gnomAD Exomes	PASS	NA	ENST00000644036.2	p.His322Tyr	p.His322Tyr	c.964C>T	missense_variant	Uncertain significance	2566864	NA	2	1614104	1.2390775315593048e-6	0	0	PASS
22-23825403-C-T	22	23825403	rs1244451002	C	T	gnomAD Genomes	NA	PASS	ENST00000644036.2	p.Thr325Ile	p.Thr325Ile	c.974C>T	missense_variant		NA	NA	1	1613884	6.196232195126788e-7	0	0	PASS
22-23825408-G-A	22	23825408	rs1601433577	G	A	gnomAD Exomes	PASS	NA	ENST00000644036.2	p.Ala327Thr	p.Ala327Thr	c.979G>A	missense_variant	Uncertain significance	660223	NA	1	1613570	6.197437979139423e-7	0	0	PASS
22-23833573-G-A	22	23833573		G	A	gnomAD Exomes	PASS	NA	ENST00000644036.2	p.Glu330Lys	p.Glu330Lys	c.988G>A	missense_variant	Uncertain significance	2482362	NA	1	1614196	6.195034555902752e-7	0	0	PASS
22-23833577-A-C	22	23833577	rs1354063971	A	C	gnomAD Genomes	NA	PASS	ENST00000644036.2	p.Asn331Thr	p.Asn331Thr	c.992A>C	missense_variant		NA	NA	1	1614042	6.1956256404728e-7	0	0	PASS
22-23833591-G-A	22	23833591		G	A	gnomAD Exomes	PASS	NA	ENST00000644036.2	p.Val336Met	p.Val336Met	c.1006G>A	missense_variant	Uncertain significance	3798963	NA	1	1614240	6.194865695311726e-7	0	0	PASS
22-23833592-T-C	22	23833592		T	C	gnomAD Exomes	PASS	NA	ENST00000644036.2	p.Val336Ala	p.Val336Ala	c.1007T>C	missense_variant	Uncertain significance	1788372	NA	1	1614136	6.195264835181174e-7	0	0	PASS
22-23833594-G-A	22	23833594	rs1299745562	G	A	gnomAD Exomes	PASS	NA	ENST00000644036.2	p.Glu337Lys	p.Glu337Lys	c.1009G>A	missense_variant		NA	NA	1	1614204	6.195003853292397e-7	0	0	PASS
22-23833597-A-G	22	23833597		A	G	gnomAD Exomes	PASS	NA	ENST00000644036.2	p.Ile338Val	p.Ile338Val	c.1012A>G	missense_variant	Uncertain significance	2828090	NA	1	1614116	6.195341598745072e-7	0	0	PASS
22-23833598-T-C	22	23833598	rs2146041839	T	C	gnomAD Exomes	PASS	NA	ENST00000644036.2	p.Ile338Thr	p.Ile338Thr	c.1013T>C	missense_variant	Uncertain significance	1380690	NA	2	1614168	1.2390284034871216e-6	0	0	PASS
22-23833606-C-T	22	23833606	rs772804160	C	T	gnomAD Exomes	PASS	NA	ENST00000644036.2	p.Arg341Trp	p.Arg341Trp	c.1021C>T	missense_variant	Uncertain significance	1760991	NA	1	1614206	6.194996177687358e-7	0	0	PASS
22-23833607-G-A	22	23833607	rs748441485	G	A	gnomAD Exomes,gnomAD Genomes	PASS	PASS	ENST00000644036.2	p.Arg341Gln	p.Arg341Gln	c.1022G>A	missense_variant	Conflicting classifications of pathogenicity	532966	NA	65	1614110	4.0269870083203745e-5	0	0	PASS
22-23833612-A-G	22	23833612	rs2146042018	A	G	gnomAD Exomes	PASS	NA	ENST00000644036.2	p.Thr343Ala	p.Thr343Ala	c.1027A>G	missense_variant	Uncertain significance	3647296	NA	1	1614222	6.19493477353177e-7	0	0	PASS
22-23833613-C-T	22	23833613	rs773457718	C	T	gnomAD Exomes,gnomAD Genomes	PASS	PASS	ENST00000644036.2	p.Thr343Met	p.Thr343Met	c.1028C>T	missense_variant	Uncertain significance	464320	NA	15	1614100	9.293104516448795e-6	0	0	PASS
22-23833618-G-T	22	23833618	rs794727911	G	T	gnomAD Exomes	PASS	NA	ENST00000644036.2	p.Asp345Tyr	p.Asp345Tyr	c.1033G>T	missense_variant	Uncertain significance	198781	NA	1	1614196	6.195034555902752e-7	0	0	PASS
22-23833618-G-A	22	23833618	rs794727911	G	A	gnomAD Genomes	NA	PASS	ENST00000644036.2	p.Asp345Asn	p.Asp345Asn	c.1033G>A	missense_variant	Uncertain significance	546230	NA	1	1614078	6.195487454757453e-7	0	0	PASS
22-23833619-A-G	22	23833619		A	G	gnomAD Exomes	PASS	NA	ENST00000644036.2	p.Asp345Gly	p.Asp345Gly	c.1034A>G	missense_variant		NA	NA	1	1614190	6.195057583060235e-7	0	0	PASS
22-23833622-C-T	22	23833622	rs1231539032	C	T	gnomAD Exomes	PASS	NA	ENST00000644036.2	p.Ala346Val	p.Ala346Val	c.1037C>T	missense_variant	Uncertain significance	1063816	NA	2	1614134	1.2390545022903922e-6	0	0	PASS
22-23833643-T-C	22	23833643		T	C	gnomAD Exomes	PASS	NA	ENST00000644036.2	p.Leu353Pro	p.Leu353Pro	c.1058T>C	missense_variant		NA	NA	1	1614190	6.195057583060235e-7	0	0	PASS
22-23833660-G-T	22	23833660		G	T	gnomAD Exomes	PASS	NA	ENST00000644036.2	p.Ala359Ser	p.Ala359Ser	c.1075G>T	missense_variant		NA	NA	1	1614178	6.195103637888758e-7	0	0	PASS
22-23833682-G-A	22	23833682	rs1555881572	G	A	gnomAD Exomes	PASS	NA	ENST00000644036.2	p.Arg366His	p.Arg366His	c.1097G>A	missense_variant	Uncertain significance	532968	NA	2	1614114	1.2390698550412176e-6	0	0	PASS
22-23833700-C-T	22	23833700	rs992198711	C	T	gnomAD Exomes,gnomAD Genomes	PASS	PASS	ENST00000644036.2	p.Thr372Met	p.Thr372Met	c.1115C>T	missense_variant	Uncertain significance	464321	NA	7	1613936	4.337222789503425e-6	0	0	PASS
22-23834147-G-T	22	23834147		G	T	gnomAD Exomes	PASS	NA	ENST00000644036.2	p.Met375Ile	p.Met375Ile	c.1125G>T	missense_variant		NA	NA	1	1592472	6.279545260450419e-7	0	0	PASS
22-23834147-G-A	22	23834147	rs1206607946	G	A	gnomAD Exomes	PASS	NA	ENST00000644036.2	p.Met375Ile	p.Met375Ile	c.1125G>A	missense_variant		NA	NA	3	1592472	1.8838635781351258e-6	0	0	PASS
22-23834151-C-A	22	23834151	rs1601446826	C	A	gnomAD Exomes	PASS	NA	ENST00000644036.2	p.Arg377Ser	p.Arg377Ser	c.1129C>A	missense_variant		NA	NA	1	1593658	6.274872023985071e-7	0	0	PASS
22-23834152-G-A	22	23834152	rs387906812	G	A	gnomAD Exomes,gnomAD Genomes	PASS	PASS	ENST00000644036.2	p.Arg377His	p.Arg377His	c.1130G>A	missense_variant	Conflicting classifications of pathogenicity	30203	NA	2	1593918	1.254769693296644e-6	0	0	PASS
22-23834157-G-T	22	23834157		G	T	gnomAD Exomes	PASS	NA	ENST00000644036.2	p.Ala379Ser	p.Ala379Ser	c.1135G>T	missense_variant		NA	NA	1	1594064	6.273273845968543e-7	0	0	PASS
22-23834157-G-A	22	23834157	rs1420423974	G	A	gnomAD Exomes	PASS	NA	ENST00000644036.2	p.Ala379Thr	p.Ala379Thr	c.1135G>A	missense_variant		NA	NA	1	1594064	6.273273845968543e-7	0	0	PASS
22-23834160-A-C	22	23834160	rs2146045094	A	C	gnomAD Exomes	PASS	NA	ENST00000644036.2	p.Asn380His	p.Asn380His	c.1138A>C	missense_variant		NA	NA	1	1594484	6.271621414827619e-7	0	0	PASS
22-23834164-C-T	22	23834164	rs1387467529	C	T	gnomAD Exomes,gnomAD Genomes	PASS	PASS	ENST00000644036.2	p.Thr381Met	p.Thr381Met	c.1142C>T	missense_variant	Uncertain significance	651993	NA	13	1593400	8.158654449604619e-6	0	0	PASS
22-23834166-G-A	22	23834166	rs2146045175	G	A	gnomAD Exomes	PASS	NA	ENST00000644036.2	p.Ala382Thr	p.Ala382Thr	c.1144G>A	missense_variant	Uncertain significance	3602707	NA	4	1593134	2.510774360474386e-6	0	0	PASS
22-23834167-C-T	22	23834167	rs756129754	C	T	gnomAD Exomes	PASS	NA	ENST00000644036.2	p.Ala382Val	p.Ala382Val	c.1145C>T	missense_variant	Uncertain significance	822249	NA	14	1593190	8.78740137711133e-6	0	0	PASS
22-23834167-C-A	22	23834167	rs756129754	C	A	gnomAD Exomes	PASS	NA	ENST00000644036.2	p.Ala382Asp	p.Ala382Asp	c.1145C>A	missense_variant		NA	NA	1	1593190	6.276715269365236e-7	0	0	PASS
22-23834169-C-A	22	23834169	rs1361302257	C	A	gnomAD Exomes	PASS	NA	ENST00000644036.2	p.Pro383Thr	p.Pro383Thr	c.1147C>A	missense_variant		NA	NA	1	1593002	6.277456023281829e-7	0	0	PASS
22-23834170-C-T	22	23834170	rs2146045242	C	T	gnomAD Exomes	PASS	NA	ENST00000644036.2	p.Pro383Leu	p.Pro383Leu	c.1148C>T	missense_variant	Uncertain significance	1710405	NA	1	1592504	6.27941907838222e-7	0	0	PASS
22-23834175-T-C	22	23834175		T	C	gnomAD Exomes	PASS	NA	ENST00000644036.2	p.Trp385Arg	p.Trp385Arg	c.1153T>C	missense_variant		NA	NA	1	1591328	6.284059603048522e-7	0	0	PASS
22-23834176-G-T	22	23834176		G	T	gnomAD Exomes	PASS	NA	ENST00000644036.2	p.Trp385Leu	p.Trp385Leu	c.1154G>T	missense_variant		NA	NA	1	1590992	6.285386727274556e-7	0	0	PASS
