# Supplementary material for: SMARCB1 missense mutants disrupt SWI/SNF complex stability and remodeling activity
Source: Nat Commun. 2026 Apr 8;17:4987. doi: 10.1038/s41467-026-71531-8 (PMC13237135; doi:10.1038/s41467-026-71531-8)
Supplement: Supplementary file 4 — Source Data [file 41467_2026_71531_MOESM4_ESM.zip › Source Data/Supp Data 2 - Figure2.xlsx]

## Sheet: Fig. 2A,B
Fig 2A,B: Distribution of functional scores for SMARCB1 variants grouped by mutation type (frameshift, missense, nonsense, synonymous). Scores represent z-score normalized variant enrichment from deep mutational scanning.
Residue	Substitution	Wildtype_Amino_Acid	Mutant_Amino_Acid	Mutation_Type	G401 R1 zscore	G401 R2 zscore	BT16 R1 zscore	BT16 R2 zscore	RCRF1009T R1 zscore	RCRF1009T R2 zscore	G401 average zscore	BT16 average zscore	RCRF1009T average zscore	All reps zscore	All reps zscore SD
1	M1Fs	M	Fs	F	-0.562785	-1.89533	0.672099	-0.751005	-3.16204	-0.572002	-1.22906	-0.0394533	-1.86702	-1.04518	1.31879
2	M2Fs	M	Fs	F	-3.37426	-3.83854	-8.05393	-0.566397	0.572025	-0.334921	-3.6064	-4.31016	0.118552	-2.59934	3.20021
3	M3Fs	M	Fs	F	-2.31392	-0.533726	-2.40235	-1.18445	1.74767	-0.251455	-1.42382	-1.7934	0.748107	-0.823039	1.54055
4	M4Fs	M	Fs	F	0.933281	0.451351	0.900458	-0.423499	5.36455	0.324861	0.692316	0.238479	2.84471	1.2585	2.07103
5	A5Fs	A	Fs	F	1.01796	1.53701	1.63126	1.81496	1.61194	1.06409	1.27748	1.72311	1.33802	1.4462	0.327212
6	L6Fs	L	Fs	F	2.14659	1.45655	1.12529	0.780231	-1.97468	0.141775	1.80157	0.952759	-0.916453	0.612626	1.43332
7	S7Fs	S	Fs	F	0.530908	0.963299	1.87616	0.517389	1.9579	1.27024	0.747104	1.19677	1.61407	1.18598	0.633249
8	K8Fs	K	Fs	F	1.14985	2.18365	1.85658	1.3459	3.03658	2.863	1.66675	1.60124	2.94979	2.0726	0.773632
9	T9Fs	T	Fs	F	2.69111	2.0137	2.00355	0.837644	0.866401	2.04779	2.3524	1.4206	1.4571	1.74337	0.737708
10	F10Fs	F	Fs	F	0.0701538	1.81895	0.0918316	-0.928855	-0.404736	-2.4729	0.944553	-0.418512	-1.43882	-0.30426	1.40772
11	G11Fs	G	Fs	F	-0.130645	1.60051	0.604598	-0.719955	-0.188019	2.2137	0.734934	-0.0576786	1.01284	0.563366	1.13966
12	Q12Fs	Q	Fs	F	-1.56227	1.4847	1.97895	-3.34659	-0.907222	0.263149	-0.0387837	-0.683819	-0.322037	-0.348213	1.99628
13	K13Fs	K	Fs	F	2.04167	1.31385	2.35344	1.41328	1.47137	0.893308	1.67776	1.88336	1.18234	1.58115	0.527886
14	P14Fs	P	Fs	F	1.39121	1.07897	-0.562831	-1.49613	-0.262402	-0.209645	1.23509	-1.02948	-0.236023	-0.0101373	1.07397
15	V15Fs	V	Fs	F	1.962	-0.340083	2.90563	2.38114	-0.538917	-0.101695	0.810959	2.64338	-0.320306	1.04468	1.5382
16	K16Fs	K	Fs	F	2.80997	2.07071	1.00952	1.76579	1.23893	1.49951	2.44034	1.38765	1.36922	1.7324	0.647616
17	F17Fs	F	Fs	F	1.25318	0.827343	-1.0883	1.24152	2.50655	0.801629	1.04026	0.0766104	1.65409	0.923654	1.1651
18	Q18Fs	Q	Fs	F	1.70543	2.20875	-0.512972	0.150951	2.1724	0.677428	1.95709	-0.181011	1.42491	1.067	1.13317
19	L19Fs	L	Fs	F	2.0457	1.30014	3.33041	1.50204	-2.46089	1.3547	1.67292	2.41622	-0.553095	1.17868	1.93796
20	E20Fs	E	Fs	F	2.74136	3.11371	3.08607	0.712646	3.55283	0.727938	2.92753	1.89936	2.14038	2.32243	1.26747
21	D21Fs	D	Fs	F	1.95549	1.76116	-1.2025	1.03581	0.960074	0.127597	1.85832	-0.0833472	0.543836	0.772937	1.16601
22	D22Fs	D	Fs	F	3.45397	2.29641	4.36582	2.52887	1.95699	1.93891	2.87519	3.44734	1.94795	2.75683	0.964108
23	G23Fs	G	Fs	F	2.06813	-1.35148	0.514116	-0.992927	0.766224	1.72145	0.358328	-0.239406	1.24384	0.454254	1.39042
24	E24Fs	E	Fs	F	4.17605	3.03252	1.81863	2.15181	5.04655	3.41504	3.60428	1.98522	4.23079	3.27343	1.21748
25	F25Fs	F	Fs	F	5.38405	3.95872	1.91959	2.09232	1.78261	1.27846	4.67138	2.00596	1.53053	2.73596	1.5888
26	Y26Fs	Y	Fs	F	-0.720071	0.735536	0.145681	-2.94752	1.91845	-0.525813	0.00773244	-1.40092	0.69632	-0.232289	1.63718
27	M27Fs	M	Fs	F	2.6414	4.95912	1.37642	0.689522	3.3782	2.7563	3.80026	1.03297	3.06725	2.63349	1.50583
28	I28Fs	I	Fs	F	4.16902	5.08508	1.52401	2.18839	3.85654	3.87301	4.62705	1.8562	3.86478	3.44934	1.32934
29	G29Fs	G	Fs	F	4.9637	5.39835	3.0469	2.12217	4.7794	3.49673	5.18102	2.58453	4.13806	3.96787	1.27854
30	S30Fs	S	Fs	F	2.40869	3.90695	2.32942	2.20989	4.75785	3.44432	3.15782	2.26965	4.10109	3.17619	1.03415
31	E31Fs	E	Fs	F	1.73262	3.11927	0.724939	1.38368	2.59335	2.39488	2.42595	1.05431	2.49411	1.99146	0.876065
32	V32Fs	V	Fs	F	1.66029	1.70887	0.907927	0.740498	1.90161	1.79811	1.68458	0.824212	1.84986	1.45289	0.496701
33	G33Fs	G	Fs	F	1.63508	2.3647	0.728943	0.869383	2.62731	2.33633	1.99989	0.799163	2.48182	1.76029	0.815099
34	N34Fs	N	Fs	F	1.13629	1.76402	1.1543	1.13539	3.44377	2.28951	1.45015	1.14485	2.86664	1.82055	0.920813
35	Y35Fs	Y	Fs	F	0.679207	1.20724	0.837697	0.56251	1.10769	1.44145	0.943222	0.700104	1.27457	0.972631	0.336325
36	L36Fs	L	Fs	F	2.12789	1.50231	1.90367	0.657267	1.67933	2.2889	1.8151	1.28047	1.98411	1.69323	0.582734
37	R37Fs	R	Fs	F	3.17347	2.3668	2.02005	3.03873	1.6507	1.88745	2.77014	2.52939	1.76908	2.3562	0.626792
38	M38Fs	M	Fs	F	3.00989	1.69859	1.84371	2.1461	1.91687	1.59254	2.35424	1.99491	1.75471	2.03462	0.514245
39	F39Fs	F	Fs	F	1.66772	1.56084	0.786569	1.95556	2.10075	2.29031	1.61428	1.37106	2.19553	1.72696	0.533812
40	R40Fs	R	Fs	F	2.90975	1.95438	1.58248	1.88965	2.85373	5.15363	2.43206	1.73607	4.00368	2.72394	1.30736
41	G41Fs	G	Fs	F	3.01109	1.98737	1.81582	1.7411	2.51347	4.36509	2.49923	1.77846	3.43928	2.57232	1.00154
42	S42Fs	S	Fs	F	3.59288	1.77119	1.96279	2.02976	2.56691	5.30971	2.68203	1.99628	3.93831	2.87221	1.36404
43	L43Fs	L	Fs	F	4.29593	2.5981	1.51403	1.77788	3.36646	4.72386	3.44702	1.64596	4.04516	3.04604	1.31422
44	Y44Fs	Y	Fs	F	1.92115	2.30653	0.769628	1.85016	1.61855	2.18402	2.11384	1.3099	1.90129	1.77501	0.549925
45	K45Fs	K	Fs	F	3.59851	2.34849	1.12385	2.71331	2.4752	2.3441	2.9735	1.91858	2.40965	2.43391	0.795949
46	R46Fs	R	Fs	F	1.91235	2.89161	0.928252	2.6595	3.02401	3.1582	2.40198	1.79388	3.0911	2.42899	0.856982
47	Y47Fs	Y	Fs	F	1.55632	1.77006	1.13751	0.986402	1.36222	2.09508	1.66319	1.06196	1.72865	1.4846	0.410602
48	P48Fs	P	Fs	F	1.96273	3.74211	1.35203	3.00075	2.12419	3.17676	2.85242	2.17639	2.65047	2.55976	0.891952
49	S49Fs	S	Fs	F	1.97577	2.01695	1.47397	1.6657	2.2477	1.34508	1.99636	1.56984	1.79639	1.78753	0.348928
50	L50Fs	L	Fs	F	1.39759	2.07629	2.12228	1.85616	3.34747	1.89046	1.73694	1.98922	2.61896	2.11504	0.656145
51	W51Fs	W	Fs	F	0.865249	0.247541	1.50953	0.76686	1.533	1.69263	0.556395	1.1382	1.61281	1.10247	0.565536
52	R52Fs	R	Fs	F	1.12885	1.40739	1.52813	1.83825	2.70834	2.05089	1.26812	1.68319	2.37961	1.77697	0.559431
53	R53Fs	R	Fs	F	1.40433	1.9583	1.69657	1.69514	3.09105	2.18711	1.68131	1.69585	2.63908	2.00542	0.594442
54	L54Fs	L	Fs	F	1.84851	1.84814	2.08036	1.64307	3.15431	2.76744	1.84832	1.86171	2.96088	2.22364	0.600199
55	A55Fs	A	Fs	F	3.02239	3.42669	3.27627	1.95813	3.18956	3.34714	3.22454	2.6172	3.26835	3.0367	0.546395
56	T56Fs	T	Fs	F	3.31411	4.01523	2.83261	2.04064	2.94034	3.01048	3.66467	2.43662	2.97541	3.02557	0.644592
57	V57Fs	V	Fs	F	2.32042	3.13965	2.27954	2.04353	4.34746	3.57486	2.73004	2.16153	3.96116	2.95091	0.899655
58	E58Fs	E	Fs	F	2.95178	3.70708	2.23322	0.671897	1.46936	2.28889	3.32943	1.45256	1.87913	2.22037	1.06882
59	E59Fs	E	Fs	F	2.39035	2.348	2.67672	1.12685	2.49016	2.02967	2.36918	1.90179	2.25991	2.17696	0.556249
60	R60Fs	R	Fs	F	2.10898	2.1484	2.20481	2.43346	6.55123	2.39628	2.12869	2.31914	4.47376	2.97386	1.7575
61	K61Fs	K	Fs	F	2.89	1.77048	1.59067	1.02705	2.4269	2.45224	2.33024	1.30886	2.43957	2.02622	0.684341
62	K62Fs	K	Fs	F	2.09231	2.11641	1.14758	0.925446	2.4377	2.3286	2.10436	1.03652	2.38315	1.84134	0.640606
63	I63Fs	I	Fs	F	2.34694	1.78936	0.872492	0.793508	2.39582	1.80759	2.06815	0.833	2.10171	1.66762	0.696056
64	V64Fs	V	Fs	F	1.44479	1.07192	0.645261	0.519431	1.80031	1.77336	1.25835	0.582346	1.78684	1.20918	0.55423
65	A65Fs	A	Fs	F	1.33416	1.37418	0.342354	0.576867	1.96475	1.37363	1.35417	0.459611	1.66919	1.16099	0.596329
66	S66Fs	S	Fs	F	1.14361	1.22472	0.498987	0.607182	1.88577	1.15496	1.18417	0.553085	1.52036	1.08587	0.498156
67	S67Fs	S	Fs	F	0.890314	1.19472	0.698203	0.67305	1.77943	1.02241	1.04252	0.685626	1.40092	1.04302	0.411054
68	H68Fs	H	Fs	F	1.14093	1.69448	0.87973	0.904073	1.98562	0.708109	1.4177	0.891902	1.34686	1.21882	0.508954
69	G69Fs	G	Fs	F	0.875289	2.1359	0.60119	0.588463	2.18656	1.17286	1.5056	0.594826	1.67971	1.26004	0.730248
70	K70Fs	K	Fs	F	1.8081	2.06093	1.26805	1.41977	2.55138	2.19429	1.93451	1.34391	2.37283	1.88375	0.48449
71	K71Fs	K	Fs	F	1.99533	1.95527	1.27448	1.56241	2.97991	1.59919	1.9753	1.41845	2.28955	1.89443	0.595632
72	T72Fs	T	Fs	F	3.13838	2.64553	0.58765	2.33014	5.50392	4.5659	2.89196	1.45889	5.03491	3.12859	1.73409
73	K73Fs	K	Fs	F	3.56884	2.55613	0.643251	3.04682	4.76332	3.72157	3.06248	1.84504	4.24245	3.04999	1.39227
74	P74Fs	P	Fs	F	3.33009	2.68188	1.09047	3.21895	3.61528	3.10972	3.00599	2.15471	3.3625	2.84107	0.910325
75	N75Fs	N	Fs	F	3.01936	4.14364	0.815921	4.07363	3.28483	2.87679	3.5815	2.44478	3.08081	3.03569	1.20995
76	T76Fs	T	Fs	F	2.69067	5.14936	1.52828	4.9265	3.91991	2.2891	3.92001	3.22739	3.10451	3.4173	1.47645
77	K77Fs	K	Fs	F	4.43001	3.26566	3.57196	5.61728	3.667	2.00859	3.84784	4.59462	2.8378	3.76008	1.20451
78	D78Fs	D	Fs	F	2.71735	3.93833	2.43726	3.69733	3.42704	3.00639	3.32784	3.06729	3.21671	3.20395	0.582432
79	H79Fs	H	Fs	F	3.12307	4.24365	1.73163	3.6253	4.16861	2.53043	3.68336	2.67847	3.34952	3.23711	0.980853
80	G80Fs	G	Fs	F	2.80224	2.36427	1.28836	3.19759	1.5281	2.43671	2.58325	2.24298	1.9824	2.26954	0.734086
81	Y81Fs	Y	Fs	F	2.81941	2.18889	1.396	2.32257	2.10035	2.02826	2.50415	1.85929	2.06431	2.14258	0.461489
82	T82Fs	T	Fs	F	2.69327	2.49053	1.48426	2.60525	1.94916	2.53349	2.5919	2.04476	2.24133	2.29266	0.47473
83	T83Fs	T	Fs	F	3.65884	2.22461	1.7342	2.24856	1.95315	2.43908	2.94173	1.99138	2.19611	2.37641	0.675208
84	L84Fs	L	Fs	F	3.14802	2.35698	1.98326	2.26773	2.34762	2.55064	2.7525	2.1255	2.44913	2.44238	0.391715
85	A85Fs	A	Fs	F	2.03925	2.17968	1.90912	2.1944	2.32668	3.1053	2.10947	2.05176	2.71599	2.29241	0.423149
86	T86Fs	T	Fs	F	0.726371	1.6335	1.05198	2.30717	1.34837	2.14692	1.17993	1.67957	1.74765	1.53572	0.616831
87	S87Fs	S	Fs	F	1.88262	2.03419	1.54387	2.75375	0.751579	2.68046	1.95841	2.14881	1.71602	1.94108	0.747248
88	V88Fs	V	Fs	F	1.51176	2.62242	0.848854	1.52663	1.6563	3.74559	2.06709	1.18774	2.70094	1.98526	1.03334
89	T89Fs	T	Fs	F	1.38051	1.55765	1.21721	1.02011	1.14363	2.25276	1.46908	1.11866	1.6982	1.42865	0.445187
90	L90Fs	L	Fs	F	0.911664	1.13676	1.05309	0.64213	1.80837	1.72381	1.02421	0.847609	1.76609	1.21264	0.461188
91	L91Fs	L	Fs	F	0.470176	1.46891	1.05941	1.09684	1.45297	2.81162	0.969545	1.07812	2.13229	1.39332	0.783894
92	K92Fs	K	Fs	F	1.44256	1.82837	1.01403	0.7843	2.61453	2.55782	1.63547	0.899164	2.58617	1.70693	0.769901
93	A93Fs	A	Fs	F	1.37774	1.47932	1.631	1.70406	4.5358	2.14965	1.42853	1.66753	3.34272	2.14626	1.20053
94	S94Fs	S	Fs	F	3.40387	4.09483	2.10337	4.70898	4.47891	4.72677	3.74935	3.40618	4.60284	3.91945	1.01812
95	E95Fs	E	Fs	F	3.2323	3.66799	2.67583	2.87022	3.45265	3.58248	3.45015	2.77303	3.51756	3.24691	0.400122
96	V96Fs	V	Fs	F	4.64536	7.36565	1.58635	4.90058	3.68874	3.94411	6.0055	3.24346	3.81643	4.35513	1.88277
97	E97Fs	E	Fs	F	3.19218	2.69453	2.98097	4.70719	5.73536	4.50673	2.94336	3.84408	5.12105	3.96949	1.1965
98	E98Fs	E	Fs	F	3.08248	3.17866	2.61715	3.03931	4.05412	2.78557	3.13057	2.82823	3.41984	3.12621	0.499684
99	I99Fs	I	Fs	F	1.79907	1.74864	1.67191	2.18236	3.43833	2.49486	1.77386	1.92713	2.96659	2.22253	0.672462
100	L100Fs	L	Fs	F	3.45236	2.59993	0.721484	0.613581	1.90191	2.23679	3.02614	0.667533	2.06935	1.92101	1.10039
101	D101Fs	D	Fs	F	1.61678	1.58426	2.84795	1.58955	3.07197	2.1007	1.60052	2.21875	2.58634	2.1352	0.671829
102	G102Fs	G	Fs	F	5.62877	2.8804	3.49311	2.80553	3.78812	3.9502	4.25459	3.14932	3.86916	3.75769	1.02812
103	N103Fs	N	Fs	F	7.66055	4.94848	6.30272	4.39107	6.18969	4.26967	6.30452	5.34689	5.22968	5.62703	1.32203
104	D104Fs	D	Fs	F	8.92468	10.1873	5.48999	2.8073	3.69664	3.95837	9.556	4.14865	3.8275	5.84405	3.02882
105	E105Fs	E	Fs	F	10.7773	8.06373	5.33472	3.69298	4.34455	5.47995	9.42051	4.51385	4.91225	6.2822	2.66006
106	K106Fs	K	Fs	F	8.30346	10.5471	4.14053	3.99479	4.001	4.79685	9.42527	4.06766	4.39892	5.96395	2.78913
107	Y107Fs	Y	Fs	F	6.01897	7.88158	3.13914	2.86263	3.45698	3.93113	6.95027	3.00089	3.69405	4.5484	1.98357
108	K108Fs	K	Fs	F	6.75158	8.05817	2.20047	1.69493	2.75434	2.40323	7.40487	1.9477	2.57878	3.97712	2.70887
109	A109Fs	A	Fs	F	3.75973	5.98374	1.66711	2.18643	2.98934	4.11432	4.87173	1.92677	3.55183	3.45011	1.54561
110	V110Fs	V	Fs	F	4.0348	5.13135	1.73552	1.73915	3.25996	1.83846	4.58308	1.73734	2.54921	2.95654	1.42881
111	S111Fs	S	Fs	F	1.83352	3.61852	2.3291	1.93675	4.27082	3.07332	2.72602	2.13293	3.67207	2.84367	0.979548
112	I112Fs	I	Fs	F	1.74978	2.18634	2.2485	1.94712	3.26078	2.66543	1.96806	2.09781	2.96311	2.34299	0.545598
113	S113Fs	S	Fs	F	2.00933	2.19388	1.71793	2.6333	3.88322	1.89412	2.1016	2.17561	2.88867	2.38863	0.796222
114	T114Fs	T	Fs	F	1.85075	2.13826	2.18177	2.39617	6.15975	2.4785	1.99451	2.28897	4.31913	2.86753	1.62777
115	E115Fs	E	Fs	F	1.62964	2.58585	2.65276	2.42366	4.72634	3.3786	2.10775	2.53821	4.05247	2.89947	1.055
116	P116Fs	P	Fs	F	3.96731	3.22967	3.18038	5.55869	3.90475	2.73474	3.59849	4.36953	3.31975	3.76259	0.996748
117	P117Fs	P	Fs	F	4.15163	3.53505	4.98002	5.24288	5.18511	3.94766	3.84334	5.11145	4.56638	4.50706	0.722349
118	T118Fs	T	Fs	F	4.03609	3.7325	4.4948	3.91925	4.48998	2.63158	3.88429	4.20702	3.56078	3.88403	0.686464
119	Y119Fs	Y	Fs	F	2.15149	3.33256	4.72941	3.15769	3.5774	3.61014	2.74202	3.94355	3.59377	3.42645	0.831962
120	L120Fs	L	Fs	F	2.19296	2.45813	2.85484	2.50592	3.56219	2.19681	2.32554	2.68038	2.8795	2.62847	0.518288
121	R121Fs	R	Fs	F	2.72749	2.23623	3.7486	2.42675	3.34621	2.30725	2.48186	3.08768	2.82673	2.79876	0.61699
122	E122Fs	E	Fs	F	2.07692	2.53626	2.81628	2.37884	2.71644	2.39883	2.30659	2.59756	2.55763	2.48726	0.265001
123	Q123Fs	Q	Fs	F	1.65948	2.45846	2.2823	2.69472	2.95118	2.37664	2.05897	2.48851	2.66391	2.4038	0.437439
124	K124Fs	K	Fs	F	2.90544	5.28255	1.9384	5.16085	3.83979	6.11974	4.09399	3.54963	4.97977	4.2078	1.59378
125	A125Fs	A	Fs	F	2.48498	3.07001	1.43742	2.7291	4.06546	4.49036	2.7775	2.08326	4.27791	3.04622	1.10714
126	K126Fs	K	Fs	F	3.10216	3.96914	1.49315	2.57436	4.10248	4.16699	3.53565	2.03375	4.13474	3.23471	1.06285
127	R127Fs	R	Fs	F	1.19234	1.03036	0.570819	0.61805	1.34838	1.44631	1.11135	0.594435	1.39734	1.03438	0.369179
128	N128Fs	N	Fs	F	3.52657	1.84302	0.860011	1.42813	1.56749	2.57296	2.6848	1.14407	2.07023	1.96637	0.947653
129	S129Fs	S	Fs	F	3.24244	0.836014	1.26836	1.28457	2.28174	2.776	2.03923	1.27647	2.52887	1.94819	0.960323
130	Q130Fs	Q	Fs	F	4.94612	1.14381	0.931869	1.03981	2.16609	1.98096	3.04496	0.985842	2.07353	2.03478	1.51633
131	W131Fs	W	Fs	F	4.53004	1.34804	1.04818	1.07938	0.378379	2.53332	2.93904	1.06378	1.45585	1.81955	1.50322
132	V132Fs	V	Fs	F	3.59445	2.73596	1.71559	1.89908	3.47646	4.52153	3.1652	1.80733	3.999	2.99051	1.07948
133	P133Fs	P	Fs	F	4.25316	3.17243	1.66002	1.80587	3.85914	4.95482	3.7128	1.73294	4.40698	3.28424	1.33389
134	T134Fs	T	Fs	F	3.66326	2.88964	2.11286	2.10421	2.10739	2.85918	3.27645	2.10853	2.48329	2.62276	0.63313
135	L135Fs	L	Fs	F	3.52786	3.50635	2.52747	2.9915	3.03271	2.9111	3.5171	2.75949	2.97191	3.08283	0.381101
136	P136Fs	P	Fs	F	3.59777	2.60472	1.61435	1.74649	4.56455	3.87301	3.10125	1.68042	4.21878	3.00015	1.20124
137	N137Fs	N	Fs	F	2.86186	2.70196	1.27945	1.60987	1.86538	1.83818	2.78191	1.44466	1.85178	2.02612	0.624046
138	S138Fs	S	Fs	F	3.29771	3.44062	1.69877	1.44438	2.86943	1.31664	3.36916	1.57158	2.09303	2.34459	0.966365
139	S139Fs	S	Fs	F	4.55847	3.3377	1.18056	2.05405	2.34214	3.91784	3.94809	1.61731	3.12999	2.89846	1.26185
140	H140Fs	H	Fs	F	5.13677	2.07772	1.56048	2.53244	2.80359	4.96635	3.60725	2.04646	3.88497	3.17956	1.51122
141	H141Fs	H	Fs	F	5.4728	2.1368	2.01487	3.58258	1.72276	4.22167	3.8048	2.79873	2.97222	3.19191	1.48812
142	L142Fs	L	Fs	F	5.1189	1.96377	1.97166	2.29194	3.00988	4.3051	3.54134	2.1318	3.65749	3.11021	1.32309
143	D143Fs	D	Fs	F	4.55307	3.05232	2.80372	2.49379	3.46814	5.87153	3.80269	2.64876	4.66984	3.7071	1.27863
144	A144Fs	A	Fs	F	5.49912	2.72842	3.50544	3.27195	3.1828	7.03285	4.11377	3.38869	5.10782	4.20343	1.68859
145	V145Fs	V	Fs	F	5.01251	4.4456	3.27621	2.98734	5.07556	5.81566	4.72905	3.13177	5.44561	4.43548	1.10351
146	P146Fs	P	Fs	F	5.37673	4.37291	4.12095	2.70078	5.89714	5.39655	4.87482	3.41086	5.64684	4.64417	1.16591
147	C147Fs	C	Fs	F	4.00072	2.64355	6.01699	3.25464	4.08109	6.51479	3.32214	4.63582	5.29794	4.41863	1.53251
148	S148Fs	S	Fs	F	3.69913	2.84665	3.36315	3.10363	4.60698	4.66836	3.27289	3.23339	4.63767	3.71465	0.768945
149	T149Fs	T	Fs	F	2.9449	2.03677	3.37469	2.81769	3.86237	2.67057	2.49084	3.09619	3.26647	2.95116	0.623279
150	T150Fs	T	Fs	F	3.50895	2.16724	3.15171	2.77553	3.8293	2.9877	2.8381	2.96362	3.4085	3.07007	0.580406
151	I151Fs	I	Fs	F	1.82363	2.66453	2.84431	2.77732	2.34873	3.64696	2.24408	2.81081	2.99784	2.68425	0.602448
152	N152Fs	N	Fs	F	1.66	6.0882	2.20412	2.78428	3.16624	3.09278	3.8741	2.4942	3.12951	3.16594	1.54166
153	R153Fs	R	Fs	F	2.01545	6.85503	2.17221	2.50447	1.90636	2.76911	4.43524	2.33834	2.33773	3.0371	1.8975
154	N154Fs	N	Fs	F	2.15536	7.25924	1.99562	3.28325	2.93832	3.81699	4.7073	2.63944	3.37765	3.5748	1.93041
155	R155Fs	R	Fs	F	2.52858	6.00767	2.03649	3.52478	2.38666	4.93623	4.26813	2.78064	3.66145	3.57007	1.59043
156	M156Fs	M	Fs	F	5.22477	3.9521	2.45025	3.43389	5.60891	3.85996	4.58843	2.94207	4.73444	4.08831	1.16499
157	G157Fs	G	Fs	F	5.21572	3.47454	2.80362	3.32387	5.79846	4.5076	4.34513	3.06375	5.15303	4.1873	1.17679
158	R158Fs	R	Fs	F	4.19119	3.37674	2.15079	3.41719	2.82246	3.02347	3.78396	2.78399	2.92296	3.16364	0.682272
159	D159Fs	D	Fs	F	1.68041	2.98257	1.68165	3.09367	2.92275	2.85525	2.33149	2.38766	2.889	2.53605	0.666914
160	K160Fs	K	Fs	F	2.64421	4.06006	1.06929	1.72124	2.61139	0.890947	3.35214	1.39527	1.75117	2.16619	1.18666
161	K161Fs	K	Fs	F	3.4868	3.16896	2.06486	2.23175	2.90619	1.73393	3.32788	2.1483	2.32006	2.59875	0.689337
162	R162Fs	R	Fs	F	2.50179	3.14249	1.21486	1.19365	3.32283	1.19084	2.82214	1.20426	2.25683	2.09441	1.01734
163	T163Fs	T	Fs	F	3.09412	2.79655	2.42157	1.29171	2.99628	1.5742	2.94534	1.85664	2.28524	2.36241	0.761163
164	F164Fs	F	Fs	F	3.62786	2.78376	3.26498	1.41341	5.79906	1.70872	3.20581	2.3392	3.75389	3.09963	1.57931
165	P165Fs	P	Fs	F	4.87857	1.92454	5.48461	3.88479	9.2714	4.30919	3.40155	4.6847	6.7903	4.95885	2.43572
166	L166Fs	L	Fs	F	2.99207	2.71165	2.88975	3.65392	3.88673	4.45251	2.85186	3.27184	4.16962	3.43111	0.678816
167	C167Fs	C	Fs	F	3.54452	1.89627	5.46405	3.17353	5.23469	5.96208	2.7204	4.31879	5.59838	4.21252	1.58511
168	F168Fs	F	Fs	F	1.48914	2.77374	3.44067	4.14849	6.74029	8.0677	2.13144	3.79458	7.404	4.44334	2.49075
169	D169Fs	D	Fs	F	5.82017	6.0139	2.64875	6.40832	3.99976	8.02905	5.91704	4.52853	6.01441	5.48666	1.89563
170	D170Fs	D	Fs	F	13.4797	6.89281	3.91794	10.1443	3.03166	7.49992	10.1863	7.03114	5.26579	7.4944	3.89655
171	H171Fs	H	Fs	F	4.41237	4.27249	3.53874	4.6365	6.42538	1.5757	4.34243	4.08762	4.00054	4.14353	1.58103
172	D172Fs	D	Fs	F	3.50724	2.41807	3.25449	2.46681	3.61781	4.32266	2.96266	2.86065	3.97023	3.26451	0.728878
173	P173Fs	P	Fs	F	2.85964	1.5836	3.25838	3.07021	1.59347	2.67139	2.22162	3.16429	2.13243	2.50611	0.737612
174	A174Fs	A	Fs	F	5.29511	3.92561	3.50571	3.92997	5.95862	4.15048	4.61036	3.71784	5.05455	4.46092	0.950394
175	V175Fs	V	Fs	F	3.75208	2.60794	1.31606	0.98069	3.78618	2.70643	3.18001	1.14837	3.24631	2.5249	1.18174
176	I176Fs	I	Fs	F	2.58773	2.90562	2.67531	4.50802	5.29021	3.72192	2.74668	3.59166	4.50607	3.6148	1.10061
177	H177Fs	H	Fs	F	3.85646	7.04799	2.13837	3.16068	4.07761	3.54295	5.45223	2.64953	3.81028	3.97068	1.65473
178	E178Fs	E	Fs	F	3.18279	3.95397	2.34683	4.80753	4.78052	3.07437	3.56838	3.57718	3.92744	3.691	0.994801
179	N179Fs	N	Fs	F	2.07937	2.18742	1.98131	1.79672	1.83067	2.28307	2.13339	1.88901	2.05687	2.02642	0.193757
180	A180Fs	A	Fs	F	3.70254	2.31227	2.65254	2.57328	3.27035	5.56778	3.0074	2.61291	4.41907	3.34646	1.20131
181	S181Fs	S	Fs	F	2.16303	2.73173	3.58873	3.02479	4.8252	2.73826	2.44738	3.30676	3.78173	3.17862	0.930389
182	Q182Fs	Q	Fs	F	2.60521	1.78269	3.90161	2.67514	3.49966	3.0345	2.19395	3.28838	3.26708	2.91647	0.743659
183	P183Fs	P	Fs	F	3.52719	1.94605	4.17311	3.14728	6.38739	3.65331	2.73662	3.66019	5.02035	3.80572	1.4692
184	E184Fs	E	Fs	F	3.07709	5.31531	3.96253	3.69783	5.23385	2.39284	4.1962	3.83018	3.81334	3.94657	1.16299
185	V185Fs	V	Fs	F	3.05471	5.11741	2.92235	3.32547	7.04226	3.41847	4.08606	3.12391	5.23036	4.14678	1.62621
186	L186Fs	L	Fs	F	3.65829	4.9128	2.25449	3.00117	6.58745	1.87211	4.28555	2.62783	4.22978	3.71439	1.77357
187	V187Fs	V	Fs	F	2.85127	4.33414	3.18769	5.18619	6.94017	2.98972	3.59271	4.18694	4.96495	4.2482	1.59961
188	P188Fs	P	Fs	F	1.85578	4.99639	2.96347	3.56849	6.77736	2.73298	3.42609	3.26598	4.75517	3.81575	1.78698
189	I189Fs	I	Fs	F	2.68095	2.80167	2.42318	4.00703	5.28342	3.48562	2.74131	3.21511	4.38452	3.44698	1.07136
190	R190Fs	R	Fs	F	1.66938	3.45688	3.85017	8.22357	2.52657	3.16937	2.56313	6.03687	2.84797	3.81599	2.29109
191	L191Fs	L	Fs	F	4.26695	2.1052	4.47672	11.0382	3.12391	1.65917	3.18607	7.75744	2.39154	4.44502	3.42004
192	D192Fs	D	Fs	F	3.06437	3.12048	5.86881	16.1153	7.46063	1.26493	3.09243	10.9921	4.36278	6.14909	5.36035
193	M193Fs	M	Fs	F	3.59166	1.90841	4.87025	4.55237	3.87864	5.06801	2.75003	4.71131	4.47333	3.97822	1.16245
194	E194Fs	E	Fs	F	5.0232	6.74161	3.86306	4.70096	3.2046	4.15921	5.8824	4.28201	3.6819	4.61544	1.22138
195	I195Fs	I	Fs	F	2.74373	5.16503	3.07852	1.68383	2.86711	3.50094	3.95438	2.38117	3.18402	3.17319	1.14718
196	D196Fs	D	Fs	F	3.7389	3.78195	2.87092	4.4598	4.28026	2.31765	3.76043	3.66536	3.29896	3.57492	0.827841
197	G197Fs	G	Fs	F	3.91826	6.43498	3.82831	3.87442	4.63825	3.38195	5.17662	3.85136	4.0101	4.34603	1.10018
198	Q198Fs	Q	Fs	F	5.22518	3.40688	2.54354	4.30811	3.16468	1.99806	4.31603	3.42583	2.58137	3.44108	1.17475
199	K199Fs	K	Fs	F	4.82998	4.0794	2.50632	5.70011	2.45161	5.72948	4.45469	4.10322	4.09055	4.21615	1.47817
200	L200Fs	L	Fs	F	6.67728	5.33624	2.58213	6.23708	3.79216	7.2451	6.00676	4.4096	5.51863	5.31166	1.80107
201	R201Fs	R	Fs	F	2.97935	5.23836	2.59745	4.90641	4.56401	8.94155	4.10885	3.75193	6.75278	4.87119	2.26041
202	D202Fs	D	Fs	F	5.20859	4.38418	2.00335	4.69636	5.52987	4.57721	4.79638	3.34985	5.05354	4.39992	1.24851
203	A203Fs	A	Fs	F	3.64458	3.41946	2.14499	5.52435	3.17793	4.44071	3.53202	3.83467	3.80932	3.72534	1.15286
204	F204Fs	F	Fs	F	3.04003	5.25761	4.37847	5.74938	4.90028	7.05575	4.14882	5.06393	5.97802	5.06359	1.34666
205	T205Fs	T	Fs	F	2.56204	3.59689	3.05643	6.44666	3.42916	3.84903	3.07947	4.75155	3.63909	3.82337	1.36148
206	W206Fs	W	Fs	F	2.49759	3.96363	6.25461	9.11804	3.83026	7.04368	3.23061	7.68632	5.43697	5.4513	2.45729
207	N207Fs	N	Fs	F	4.4203	2.68386	4.95389	8.18886	2.67307	7.61489	3.55208	6.57137	5.14398	5.08914	2.36964
208	M208Fs	M	Fs	F	4.06448	7.84285	5.8731	40.3436	5.8145	8.84181	5.95367	23.1084	7.32815	12.1301	13.9233
209	N209Fs	N	Fs	F	6.037	9.31576	8.60967	5.48529	6.32703	9.63042	7.67638	7.04748	7.97872	7.56753	1.82291
210	E210Fs	E	Fs	F	2.33612	5.38202	5.15027	6.06567	3.59929	7.97131	3.85907	5.60797	5.7853	5.08411	1.95697
211	K211Fs	K	Fs	F	3.81525	4.94374	4.74159	6.7428	4.21239	6.85327	4.3795	5.74219	5.53283	5.21817	1.28688
212	L212Fs	L	Fs	F	4.19995	7.08572	6.8777	7.75756	4.89854	7.05736	5.64284	7.31763	5.97795	6.3128	1.4158
213	M213Fs	M	Fs	F	5.33013	5.61041	5.39438	8.8983	8.84597	4.47523	5.47027	7.14634	6.6606	6.42574	1.93413
214	T214Fs	T	Fs	F	2.3495	4.75249	2.28884	3.00395	0.863044	1.81925	3.55099	2.64639	1.34115	2.51284	1.30667
215	P215Fs	P	Fs	F	4.87235	3.85354	1.88468	4.30824	1.62489	0.81149	4.36294	3.09646	1.21819	2.89253	1.66138
216	E216Fs	E	Fs	F	2.00569	-1.9892	NA	NA	1.22824	-0.480445	0.00824399	NA	0.373897	0.191071	1.78635
217	M217Fs	M	Fs	F	4.21369	3.15208	3.21097	2.54652	4.89	-1.47221	3.68289	2.87875	1.7089	2.75684	2.23447
218	F218Fs	F	Fs	F	4.94271	-2.75601	NA	4.79979	-5.55907	6.82983	1.09335	4.79979	0.635381	1.65145	5.45383
219	S219Fs	S	Fs	F	2.2276	2.48945	3.76853	1.96787	2.94201	3.02233	2.35853	2.8682	2.98217	2.7363	0.648045
220	E220Fs	E	Fs	F	2.12285	0.393295	3.56852	1.1058	0.105421	2.68865	1.25807	2.33716	1.39704	1.66409	1.35964
221	I221Fs	I	Fs	F	5.78017	3.49131	3.72204	3.13654	3.39101	2.38291	4.63574	3.42929	2.88696	3.65067	1.14055
222	L222Fs	L	Fs	F	3.80426	4.17628	2.97454	1.44454	4.2087	2.24619	3.99027	2.20954	3.22744	3.14242	1.12766
223	C223Fs	C	Fs	F	11.1916	10.3262	1.97753	3.02397	0.947898	4.68967	10.7589	2.50075	2.81879	5.35947	4.36999
224	D224Fs	D	Fs	F	9.92074	7.47056	8.24089	4.07593	14.3823	4.18171	8.69565	6.15841	9.28201	8.04536	3.86592
225	D225Fs	D	Fs	F	3.7237	7.11852	1.811	6.94175	6.11645	4.68948	5.42111	4.37638	5.40296	5.06682	2.06752
226	L226Fs	L	Fs	F	3.34789	0.602385	2.5697	6.45038	1.61437	1.41937	1.97514	4.51004	1.51687	2.66735	2.08395
227	D227Fs	D	Fs	F	1.74615	1.78992	2.15223	5.80604	4.7996	0.606411	1.76803	3.97913	2.70301	2.81673	2.01967
228	L228Fs	L	Fs	F	1.65043	2.38452	2.80466	2.44841	1.88206	0.398496	2.01748	2.62654	1.14028	1.9281	0.856307
229	N229Fs	N	Fs	F	2.21871	2.72816	2.21049	3.07538	2.9432	4.22062	2.47343	2.64294	3.58191	2.89943	0.741049
230	P230Fs	P	Fs	F	1.20882	1.25541	1.31772	1.69372	1.17758	2.06899	1.23211	1.50572	1.62329	1.45371	0.355023
231	L231Fs	L	Fs	F	0.500241	4.68562	4.89083	2.78464	7.70519	13.121	2.59293	3.83774	10.4131	5.61458	4.38791
232	T232Fs	T	Fs	F	4.41184	7.51254	3.13009	2.26726	3.46362	4.19521	5.96219	2.69867	3.82942	4.16343	1.81286
233	F233Fs	F	Fs	F	0.91017	5.19159	2.76039	2.55405	7.06132	7.69448	3.05088	2.65722	7.3779	4.362	2.714
234	V234Fs	V	Fs	F	3.86618	4.96945	7.5804	3.15146	5.59685	5.56566	4.41781	5.36593	5.58126	5.12167	1.54593
235	P235Fs	P	Fs	F	1.85144	2.02132	2.95495	1.37734	-0.379426	1.96295	1.93638	2.16614	0.791762	1.63143	1.11087
236	A236Fs	A	Fs	F	3.67021	3.28288	4.29632	3.15918	8.44021	0.353825	3.47654	3.72775	4.39702	3.8671	2.62
237	I237Fs	I	Fs	F	1.63301	2.05862	2.85523	2.94678	2.93322	2.34835	1.84582	2.90101	2.64078	2.46254	0.543054
238	A238Fs	A	Fs	F	2.45168	2.32159	5.19259	1.10807	2.66233	0.843526	2.38664	3.15033	1.75293	2.42997	1.54677
239	S239Fs	S	Fs	F	0.251271	1.61747	4.79029	1.00865	1.15018	0.926363	0.934368	2.89947	1.03827	1.62404	1.61243
240	A240Fs	A	Fs	F	1.91377	2.60086	5.07435	3.03276	3.2532	2.50724	2.25732	4.05355	2.88022	3.0637	1.08865
241	I241Fs	I	Fs	F	3.10826	4.16679	4.61275	2.54611	2.99936	3.88332	3.63753	3.57943	3.44134	3.55276	0.790828
242	R242Fs	R	Fs	F	4.04617	7.53033	3.0188	2.22197	5.73999	2.78814	5.78825	2.62039	4.26406	4.22423	2.03882
243	Q243Fs	Q	Fs	F	2.38603	5.497	2.09128	2.42687	4.89613	3.57125	3.94151	2.25907	4.23369	3.47809	1.43641
244	Q244Fs	Q	Fs	F	1.67487	5.73884	2.06026	2.89579	5.9374	2.15601	3.70685	2.47803	4.0467	3.41053	1.92253
245	I245Fs	I	Fs	F	3.75716	3.51539	2.90124	2.27279	5.06565	3.07585	3.63627	2.58701	4.07075	3.43135	0.95224
246	E246Fs	E	Fs	F	1.68141	3.05298	1.21865	1.05155	1.87279	1.36741	2.36719	1.1351	1.6201	1.70747	0.724322
247	S247Fs	S	Fs	F	2.05691	1.55245	3.66694	1.51245	3.48196	2.0035	1.80468	2.5897	2.74273	2.37904	0.954373
248	Y248Fs	Y	Fs	F	1.39593	2.79432	1.58644	1.30321	1.78801	0.796809	2.09512	1.44482	1.29241	1.61078	0.668741
249	P249Fs	P	Fs	F	1.62805	1.99234	3.42267	2.2302	3.46686	2.70371	1.81019	2.82644	3.08529	2.57397	0.759686
250	T250Fs	T	Fs	F	2.64082	0.994923	2.01221	1.51218	3.05984	1.94274	1.81787	1.7622	2.50129	2.02712	0.745798
251	D251Fs	D	Fs	F	1.84419	2.28746	1.41792	1.38252	3.75687	1.49185	2.06583	1.40022	2.62436	2.03013	0.912839
252	S252Fs	S	Fs	F	1.55453	0.795912	0.318406	0.392505	2.46197	0.793964	1.17522	0.355456	1.62796	1.05288	0.818021
253	I253Fs	I	Fs	F	3.84376	4.06511	2.64041	1.53166	2.15164	3.70967	3.95444	2.08603	2.93065	2.99037	1.03484
254	L254Fs	L	Fs	F	3.17685	2.18709	1.4969	0.859976	1.5976	0.166858	2.68197	1.17844	0.882227	1.58088	1.04318
255	E255Fs	E	Fs	F	0.595098	6.85243	0.367391	0.785629	0.91762	-0.643624	3.72376	0.57651	0.136998	1.47909	2.69043
256	D256Fs	D	Fs	F	2.28047	2.90285	1.49869	2.07338	2.06145	2.75214	2.59166	1.78603	2.4068	2.2615	0.511804
257	Q257Fs	Q	Fs	F	2.39257	2.6426	1.55331	2.28077	2.35144	1.10963	2.51759	1.91704	1.73054	2.05506	0.590509
258	S258Fs	S	Fs	F	2.12764	2.57773	1.21514	2.33474	4.62444	3.51006	2.35268	1.77494	4.06725	2.73162	1.18612
259	D259Fs	D	Fs	F	3.38332	7.34818	0.260509	2.92143	2.76133	3.40492	5.36575	1.59097	3.08313	3.34661	2.28318
260	Q260Fs	Q	Fs	F	1.73401	3.24988	0.967352	1.60021	1.68062	2.03389	2.49195	1.28378	1.85725	1.87766	0.757957
261	R261Fs	R	Fs	F	4.28514	3.90039	2.65042	1.28174	2.56982	2.03272	4.09276	1.96608	2.30127	2.78671	1.13001
262	V262Fs	V	Fs	F	2.38879	3.57896	3.13212	1.48219	1.76368	0.508355	2.98387	2.30715	1.13602	2.14235	1.12724
263	I263Fs	I	Fs	F	2.19118	3.4518	3.22196	1.09612	2.55481	1.46381	2.82149	2.15904	2.00931	2.32995	0.93772
264	I264Fs	I	Fs	F	1.91313	3.1295	2.65961	1.06986	4.16697	1.43768	2.52132	1.86474	2.80232	2.39612	1.15361
265	K265Fs	K	Fs	F	5.24428	6.44105	2.72186	2.06016	2.55526	0.842207	5.84267	2.39101	1.69873	3.3108	2.10298
266	L266Fs	L	Fs	F	5.0133	9.95237	3.84032	2.33618	4.23271	3.60425	7.48284	3.08825	3.91848	4.82986	2.6582
267	N267Fs	N	Fs	F	6.54105	8.36207	2.90928	5.20464	8.75996	2.75059	7.45156	4.05696	5.75527	5.7546	2.60276
268	I268Fs	I	Fs	F	4.04287	2.61726	2.61645	1.66507	9.26525	5.34732	3.33006	2.14076	7.30629	4.25904	2.77184
269	H269Fs	H	Fs	F	1.57601	3.02765	3.21336	2.70644	3.68625	2.47321	2.30183	2.9599	3.07973	2.78049	0.723815
270	V270Fs	V	Fs	F	2.66123	4.08202	1.0383	2.07421	4.16265	4.34351	3.37162	1.55625	4.25308	3.06032	1.35099
271	G271Fs	G	Fs	F	2.69126	3.33859	2.77717	3.91881	4.64318	5.67174	3.01493	3.34799	5.15746	3.84012	1.1582
272	N272Fs	N	Fs	F	2.15081	3.90012	2.47492	2.69752	4.47671	1.88175	3.02546	2.58622	3.17923	2.9303	1.02962
273	I273Fs	I	Fs	F	4.2236	10.2189	2.81497	4.17991	5.00252	8.28628	7.22125	3.49744	6.6444	5.7877	2.84125
274	S274Fs	S	Fs	F	3.49673	7.67558	4.81056	3.55229	4.29789	3.55225	5.58615	4.18143	3.92507	4.56422	1.61244
275	L275Fs	L	Fs	F	1.87496	5.68137	2.82823	2.95658	3.00442	4.1496	3.77817	2.89241	3.57701	3.41586	1.32445
276	V276Fs	V	Fs	F	2.71953	6.14053	4.22046	1.9183	3.35137	1.49259	4.43003	3.06938	2.42198	3.30713	1.69888
277	D277Fs	D	Fs	F	2.02432	5.09109	8.64686	4.50473	6.23501	7.34644	3.5577	6.5758	6.79072	5.64141	2.32252
278	Q278Fs	Q	Fs	F	1.89797	5.82081	6.33313	3.1819	4.70237	5.39377	3.85939	4.75752	5.04807	4.55499	1.69909
279	F279Fs	F	Fs	F	2.89576	7.65791	2.79341	5.64852	3.42792	22.8035	5.27683	4.22097	13.1157	7.53784	7.71459
280	E280Fs	E	Fs	F	7.16713	7.90975	4.20042	3.96359	5.03483	14.8676	7.53844	4.08201	9.9512	7.19055	4.08548
281	W281Fs	W	Fs	F	3.64721	1.42079	2.67512	1.55369	3.38218	6.21091	2.534	2.11441	4.79655	3.14832	1.75694
282	D282Fs	D	Fs	F	7.03358	3.51754	4.07175	1.42286	3.70762	6.2384	5.27556	2.74731	4.97301	4.33196	2.02568
283	M283Fs	M	Fs	F	5.38907	2.04674	6.70531	1.07398	1.66509	0.855335	3.7179	3.88965	1.26021	2.95592	2.46678
284	S284Fs	S	Fs	F	4.15309	0.915305	2.74367	2.20761	0.771868	2.80069	2.5342	2.47564	1.78628	2.26537	1.27557
285	E285Fs	E	Fs	F	2.86289	2.35609	3.22215	3.07137	0.657348	1.77996	2.60949	3.14676	1.21866	2.32497	0.972662
286	K286Fs	K	Fs	F	1.44231	2.23237	1.31989	2.71678	0.216164	1.23744	1.83734	2.01834	0.726801	1.52749	0.867795
287	E287Fs	E	Fs	F	2.02693	4.20035	2.54428	2.11651	2.00499	1.03584	3.11364	2.33039	1.52041	2.32148	1.04514
288	N288Fs	N	Fs	F	6.05426	4.15384	4.94675	2.81011	2.89043	3.63997	5.10405	3.87843	3.2652	4.08256	1.25504
289	S289Fs	S	Fs	F	2.12843	2.89487	2.94818	1.83861	1.53821	3.89425	2.51165	2.39339	2.71623	2.54043	0.8708
290	P290Fs	P	Fs	F	2.45183	4.14011	3.41802	2.59687	2.02097	5.13151	3.29597	3.00745	3.57624	3.29322	1.17674
291	E291Fs	E	Fs	F	4.15524	3.7777	2.83791	3.67339	5.62414	4.47073	3.96647	3.25565	5.04743	4.08985	0.931837
292	K292Fs	K	Fs	F	2.75224	5.26284	6.10763	2.77562	4.14745	4.44425	4.00754	4.44163	4.29585	4.24834	1.33731
293	F293Fs	F	Fs	F	2.46751	6.59243	3.36106	2.85576	3.76609	5.90653	4.52997	3.10841	4.83631	4.15823	1.6927
294	A294Fs	A	Fs	F	2.00364	4.49733	4.36038	1.96122	2.59766	3.88851	3.25048	3.1608	3.24309	3.21813	1.16879
295	L295Fs	L	Fs	F	2.28992	6.19421	3.74468	2.04129	1.47497	2.78997	4.24207	2.89299	2.13247	3.08917	1.70312
296	K296Fs	K	Fs	F	3.57493	5.61349	3.78602	2.22914	8.99533	6.66832	4.59421	3.00758	7.83182	5.14454	2.45679
297	L297Fs	L	Fs	F	5.48348	6.15361	3.86306	2.11852	6.38957	2.68048	5.81855	2.99079	4.53502	4.44812	1.82449
298	C298Fs	C	Fs	F	2.71098	4.70617	2.26471	2.48934	5.34594	4.981	3.70858	2.37702	5.16347	3.74969	1.40368
299	S299Fs	S	Fs	F	2.94087	4.22179	3.1891	2.45107	2.62192	3.17888	3.58133	2.82008	2.9004	3.1006	0.624109
300	E300Fs	E	Fs	F	5.24218	7.16965	3.734	2.55748	5.59698	2.67469	6.20591	3.14574	4.13583	4.49583	1.82061
301	L301Fs	L	Fs	F	5.0332	3.71256	2.73317	2.78154	4.37961	1.2327	4.37288	2.75736	2.80615	3.31213	1.35666
302	G302Fs	G	Fs	F	5.14752	6.28992	4.51043	3.35775	5.73411	4.64314	5.71872	3.93409	5.18862	4.94715	1.02682
303	L303Fs	L	Fs	F	3.08802	4.16592	2.95114	2.08352	4.33157	3.82111	3.62697	2.51733	4.07634	3.40688	0.855972
304	G304Fs	G	Fs	F	4.15782	2.98744	4.21445	2.93094	4.67454	3.63166	3.57263	3.57269	4.1531	3.76614	0.707333
305	G305Fs	G	Fs	F	3.86311	3.35186	4.91291	2.79682	6.33768	3.5462	3.60748	3.85487	4.94194	4.13476	1.28698
306	E306Fs	E	Fs	F	3.33232	4.07876	2.731	1.82579	5.44374	2.29409	3.70554	2.2784	3.86892	3.28428	1.31989
307	F307Fs	F	Fs	F	4.06639	3.81832	4.56764	3.48592	5.7048	3.80211	3.94235	4.02678	4.75345	4.24086	0.802661
308	V308Fs	V	Fs	F	4.83606	4.30898	4.33063	3.2388	4.58265	4.17526	4.57252	3.78471	4.37896	4.2454	0.546278
309	T309Fs	T	Fs	F	2.94939	4.47962	4.46814	2.14024	4.63558	3.1691	3.71451	3.30419	3.90234	3.64035	1.03246
310	T310Fs	T	Fs	F	2.8768	3.47585	4.06775	2.57819	3.21471	3.09896	3.17633	3.32297	3.15684	3.21871	0.515464
311	I311Fs	I	Fs	F	3.2957	3.23524	4.35898	2.59739	2.95579	4.60602	3.26547	3.47819	3.78091	3.50819	0.797924
312	A312Fs	A	Fs	F	2.30128	3.95116	4.61382	1.00942	3.35714	2.10632	3.12622	2.81162	2.73173	2.88986	1.32764
313	Y313Fs	Y	Fs	F	2.80527	3.57336	1.97164	2.64875	6.08957	3.56464	3.18932	2.31019	4.8271	3.4422	1.43098
314	S314Fs	S	Fs	F	2.17697	4.829	2.75439	1.77412	3.47508	3.06183	3.50299	2.26425	3.26846	3.0119	1.07837
315	I315Fs	I	Fs	F	2.52643	4.5539	2.77003	2.19894	3.04895	4.29098	3.54016	2.48449	3.66997	3.23154	0.967557
316	R316Fs	R	Fs	F	1.08068	2.31828	2.77303	0.90905	-0.890908	5.72157	1.69948	1.84104	2.41533	1.98528	2.2334
317	G317Fs	G	Fs	F	2.77867	1.45855	3.25283	1.62778	2.44036	3.7324	2.11861	2.4403	3.08638	2.54843	0.894213
318	Q318Fs	Q	Fs	F	4.85992	5.28808	3.50918	2.61803	3.25649	1.82533	5.074	3.06361	2.54091	3.55951	1.3166
319	L319Fs	L	Fs	F	3.92519	6.09226	2.65556	1.77682	2.58995	3.34064	5.00873	2.21619	2.96529	3.39674	1.50815
320	S320Fs	S	Fs	F	3.59656	2.56764	1.37017	0.407359	1.73891	5.06195	3.0821	0.888766	3.40043	2.4571	1.67299
321	W321Fs	W	Fs	F	2.77046	4.36404	2.15794	2.38958	1.90819	1.76373	3.56725	2.27376	1.83596	2.55899	0.953776
322	H322Fs	H	Fs	F	1.76786	5.51389	1.30071	2.72022	3.55324	3.83643	3.64088	2.01046	3.69484	3.11539	1.53163
323	Q323Fs	Q	Fs	F	1.63787	4.52697	4.80175	1.05387	2.23859	1.77315	3.08242	2.92781	2.00587	2.67203	1.59124
324	K324Fs	K	Fs	F	1.32497	6.12978	0.271726	0.11545	3.69363	2.6699	3.72738	0.193588	3.18176	2.36758	2.30459
325	T325Fs	T	Fs	F	2.00222	2.6781	1.35117	0.447312	3.5854	-0.21105	2.34016	0.899241	1.68718	1.64219	1.40895
326	Y326Fs	Y	Fs	F	1.61718	3.97446	1.96196	-0.960385	4.54405	2.47649	2.79582	0.500785	3.51027	2.26896	1.95323
327	A327Fs	A	Fs	F	1.57523	4.27449	2.30559	0.203849	2.50719	1.68439	2.92486	1.25472	2.09579	2.09179	1.34012
328	F328Fs	F	Fs	F	1.02118	2.98523	0.64263	1.41222	1.66442	0.420841	2.0032	1.02743	1.04263	1.35775	0.921756
329	S329Fs	S	Fs	F	1.58123	1.42705	0.13112	0.713491	2.29603	1.19919	1.50414	0.422305	1.74761	1.22469	0.744811
330	E330Fs	E	Fs	F	1.84949	4.4389	1.93148	-0.233778	0.157409	0.630902	3.14419	0.84885	0.394156	1.4624	1.70299
331	N331Fs	N	Fs	F	2.59013	1.54617	0.672528	0.00347453	1.59898	1.79702	2.06815	0.338001	1.698	1.36805	0.906462
332	P332Fs	P	Fs	F	0.702713	0.260323	-0.456676	-0.418373	0.955441	0.456634	0.481518	-0.437524	0.706037	0.25001	0.581638
333	L333Fs	L	Fs	F	1.1775	2.30029	0.47992	1.46407	-1.02163	1.30601	1.73889	0.971994	0.142186	0.951024	1.1291
334	P334Fs	P	Fs	F	0.789929	1.21163	-0.893359	0.756154	-1.09196	1.06665	1.00078	-0.0686029	-0.012654	0.306507	1.02258
335	T335Fs	T	Fs	F	-0.712307	0.531904	0.534127	-1.32059	-0.591882	-0.130886	-0.0902014	-0.393234	-0.361384	-0.281606	0.73637
336	V336Fs	V	Fs	F	0.693027	1.25104	1.08699	0.00239365	-0.236623	0.997647	0.972033	0.544692	0.380512	0.632412	0.612953
337	E337Fs	E	Fs	F	1.40985	3.0189	0.247542	1.46917	1.68667	1.83326	2.21438	0.858358	1.75996	1.6109	0.889596
338	I338Fs	I	Fs	F	-0.200905	0.855637	-1.83126	0.327789	2.68593	-2.07972	0.327366	-0.751736	0.303105	-0.0404214	1.77556
339	A339Fs	A	Fs	F	1.06862	0.464015	-0.527366	0.198568	2.59571	0.280648	0.76632	-0.164399	1.43818	0.680032	1.06926
340	I340Fs	I	Fs	F	0.519024	-0.2477	2.00568	0.517664	2.25973	4.42998	0.135662	1.26167	3.34485	1.58073	1.69472
341	R341Fs	R	Fs	F	0.73909	1.93667	0.265754	0.430301	0.0845326	0.95142	1.33788	0.348028	0.517976	0.734628	0.667385
342	N342Fs	N	Fs	F	0.744791	-1.21356	-1.34641	-1.29712	-0.849251	-1.6166	-0.234387	-1.32176	-1.23293	-0.929692	0.856907
343	T343Fs	T	Fs	F	-0.0150735	0.116383	0.757613	-0.216644	1.48195	-0.642523	0.0506549	0.270484	0.419715	0.246951	0.758656
344	G344Fs	G	Fs	F	-0.56571	-1.40028	0.173821	1.79697	-0.502752	0.00179507	-0.982993	0.985394	-0.250479	-0.0826927	1.07255
345	D345Fs	D	Fs	F	0.139119	0.781965	0.0079936	-1.18863	-0.609087	-0.548982	0.460542	-0.590319	-0.579035	-0.236271	0.690095
346	A346Fs	A	Fs	F	2.22429	0.666316	0.373825	-1.25303	-0.250983	-2.1799	1.4453	-0.439603	-1.21544	-0.0699145	1.54187
347	D347Fs	D	Fs	F	-2.40224	2.63821	-0.447894	-0.748005	-1.36037	-1.27009	0.117984	-0.597949	-1.31523	-0.598398	1.72083
348	Q348Fs	Q	Fs	F	-2.61794	-0.0239667	-6.8568	-8.53428	-1.8408	-0.44854	-1.32095	-7.69554	-1.14467	-3.38706	3.50602
349	W349Fs	W	Fs	F	-2.22451	0.257087	-1.19924	-0.852135	-0.939756	3.09613	-0.98371	-1.02569	1.07819	-0.310404	1.8477
350	C350Fs	C	Fs	F	-0.838774	0.368217	-0.514587	-1.75225	0.101371	-0.887427	-0.235279	-1.13342	-0.393028	-0.587241	0.761968
351	P351Fs	P	Fs	F	1.96547	0.343941	-0.152719	0.569057	0.255899	0.103339	1.1547	0.208169	0.179619	0.514164	0.750796
352	L352Fs	L	Fs	F	2.58595	1.58045	0.21593	0.0594026	-0.337246	-0.366521	2.0832	0.137666	-0.351883	0.622995	1.1962
353	L353Fs	L	Fs	F	-0.853369	1.67662	0.205751	1.02123	0.77473	-0.0567104	0.411628	0.613492	0.35901	0.461376	0.888906
354	E354Fs	E	Fs	F	2.57733	2.52646	0.7347	-1.80637	-0.563945	-0.77794	2.55189	-0.535836	-0.670943	0.448372	1.81909
355	T355Fs	T	Fs	F	0.605931	0.434042	-0.189782	0.232973	0.396111	0.470943	0.519987	0.0215954	0.433527	0.325036	0.279513
356	L356Fs	L	Fs	F	1.62503	1.34037	-0.289532	-0.754702	1.60378	1.4243	1.4827	-0.522117	1.51404	0.824875	1.05915
357	T357Fs	T	Fs	F	1.56798	-0.870156	-3.72013	-1.73817	3.53525	0.591818	0.348913	-2.72915	2.06353	-0.105569	2.5635
358	D358Fs	D	Fs	F	0.574493	0.929905	-2.49162	0.65381	0.429935	0.0158778	0.752199	-0.918908	0.222906	0.0187327	1.26597
359	A359Fs	A	Fs	F	0.92359	0.213325	0.728747	0.978281	0.726216	-0.191207	0.568457	0.853514	0.267504	0.563159	0.457754
360	E360Fs	E	Fs	F	0.3907	0.236969	-0.16211	-0.820086	0.443585	-0.39842	0.313835	-0.491098	0.0225825	-0.0515603	0.499435
361	M361Fs	M	Fs	F	0.734553	0.962196	-0.0573449	-0.624468	0.224708	-0.820192	0.848375	-0.340907	-0.297742	0.0699087	0.714496
362	E362Fs	E	Fs	F	0.369525	11.3747	-1.92483	-1.24181	0.152117	-0.246249	5.87209	-1.58332	-0.0470664	1.4139	4.95692
363	K363Fs	K	Fs	F	0.555672	0.812485	-1.33844	-0.80188	0.255548	-0.604388	0.684079	-1.07016	-0.17442	-0.186834	0.851409
364	K364Fs	K	Fs	F	1.48181	1.08064	-1.07266	0.152741	0.0468195	0.162007	1.28123	-0.459958	0.104413	0.30856	0.893829
365	I365Fs	I	Fs	F	1.04407	1.63185	0.0751581	-0.172272	0.105239	-0.7664	1.33796	-0.0485571	-0.33058	0.319607	0.868779
366	R366Fs	R	Fs	F	1.68508	1.11753	0.32246	-0.360298	0.230456	-0.983324	1.4013	-0.0189186	-0.376434	0.335317	0.966185
367	D367Fs	D	Fs	F	0.756246	0.110181	1.17889	-0.28694	2.36547	0.512322	0.433213	0.445976	1.4389	0.772695	0.930779
368	Q368Fs	Q	Fs	F	1.48698	1.14043	-0.526851	-0.158251	1.13825	-0.963786	1.31371	-0.342551	0.0872315	0.352795	1.02879
369	D369Fs	D	Fs	F	1.27589	0.972585	-1.38434	-0.293434	0.882213	0.131755	1.12424	-0.838888	0.506984	0.264111	0.995335
370	R370Fs	R	Fs	F	1.79741	1.13756	-0.227402	0.099593	0.887431	0.470196	1.46749	-0.0639044	0.678813	0.694131	0.7354
371	N371Fs	N	Fs	F	0.954975	0.876593	0.238807	0.275152	0.953156	0.20745	0.915784	0.25698	0.580303	0.584356	0.378377
372	T372Fs	T	Fs	F	0.664777	0.0401296	0.438678	-0.192226	0.688492	-0.543758	0.352453	0.123226	0.0723666	0.182682	0.498475
373	R373Fs	R	Fs	F	1.10404	2.16884	0.54757	-0.347992	0.256194	0.351142	1.63644	0.0997887	0.303668	0.679966	0.867009
374	R374Fs	R	Fs	F	0.233666	1.13732	0.00782336	-0.274225	0.129101	-0.234707	0.685495	-0.133201	-0.0528031	0.166497	0.515518
375	M375Fs	M	Fs	F	1.08551	0.295247	1.17889	0.0680445	0.542111	0.578351	0.690379	0.623467	0.560231	0.624692	0.435166
376	R376Fs	R	Fs	F	0.415747	0.375467	0.0936033	-0.124336	0.483441	-0.227691	0.395607	-0.0153662	0.127875	0.169372	0.300493
377	R377Fs	R	Fs	F	-0.296619	-0.0109306	-1.02993	-0.145551	-0.0565884	0.480727	-0.153775	-0.587741	0.212069	-0.176482	0.493451
378	L378Fs	L	Fs	F	0.128775	0.368855	0.0350599	1.91969	-0.194378	-0.19188	0.248815	0.977374	-0.193129	0.344353	0.800274
379	A379Fs	A	Fs	F	0.578	1.55609	-0.294332	0.936016	1.40202	0.00214078	1.06705	0.320842	0.702083	0.696657	0.744574
380	N380Fs	N	Fs	F	0.447129	0.0404071	-3.17725	-0.830846	0.283819	0.216618	0.243768	-2.00405	0.250219	-0.503355	1.38521
381	T381Fs	T	Fs	F	-1.03077	-1.492	-2.40929	0.213459	-0.00343394	0.612511	-1.26138	-1.09791	0.304538	-0.68492	1.15752
382	A382Fs	A	Fs	F	0.438879	-0.225286	-1.36019	-0.78302	-0.491885	-0.0320807	0.106796	-1.07161	-0.261983	-0.408931	0.623899
383	P383Fs	P	Fs	F	0.21504	-0.509724	-1.62619	-0.612054	-0.0487425	-0.0493114	-0.147342	-1.11912	-0.0490269	-0.438498	0.659743
384	A384Fs	A	Fs	F	-0.740045	-0.11481	-0.378045	-0.787594	-0.846393	-0.826219	-0.427428	-0.58282	-0.836306	-0.615518	0.299972
385	W385Fs	W	Fs	F	-0.6591	0.0307117	-0.209155	-1.48666	-1.32762	-0.854324	-0.314194	-0.847909	-1.09097	-0.751025	0.59958
386	386Fs		Fs	F	-0.364709	0.182216	-0.153979	-1.4088	-0.180457	-1.33096	-0.0912467	-0.78139	-0.75571	-0.542782	0.664981
1	M1A	M	A	M	-4.10577	-6.93454	-1.39888	-4.14803	-1.33479	0.213178	-5.52015	-2.77345	-0.560808	-2.95147	2.59492
1	M1C	M	C	M	12.3874	-0.242249	-8.73592	1.74615	11.7643	0.441767	6.0726	-3.49489	6.10305	2.89359	8.01536
1	M1D	M	D	M	-7.99835	-0.584816	-4.76064	-0.235127	-0.333458	-0.135696	-4.29158	-2.49789	-0.234577	-2.34135	3.29463
1	M1E	M	E	M	4.80676	-1.33772	2.58519	1.28771	3.31896	0.225909	1.73452	1.93645	1.77243	1.81447	2.21579
1	M1F	M	F	M	-9.70616	0.675945	-8.94454	-3.13244	2.32892	-0.193303	-4.51511	-6.03849	1.06781	-3.16193	5.0982
1	M1G	M	G	M	1.16897	-2.34813	2.48995	9.14022	-1.06528	0.551493	-0.589577	5.81509	-0.256894	1.65621	4.03992
1	M1H	M	H	M	-10.8333	-2.39174	-5.90748	-1.23192	-0.614854	-0.105456	-6.61251	-3.5697	-0.360155	-3.51412	4.14225
1	M1I	M	I	M	1.51778	-0.813233	-0.0224186	1.69752	1.5846	1.23821	0.352271	0.837551	1.4114	0.867075	1.03733
1	M1K	M	K	M	0.704665	0.682597	-1.48313	-0.0751007	3.25167	-0.499463	0.693631	-0.779114	1.3761	0.430207	1.605
1	M1L	M	L	M	0.187388	1.41968	0.640275	-1.37	2.57608	0.377138	0.803534	-0.364861	1.47661	0.638427	1.31684
1	M1N	M	N	M	-5.06945	-2.88524	-10.4572	-1.06281	-0.45492	0.421048	-3.97734	-5.76002	-0.016936	-3.25143	4.03635
1	M1P	M	P	M	-6.22124	0.343462	-14.5001	-7.05604	3.18717	-1.37867	-2.93889	-10.7781	0.904249	-4.2709	6.34787
1	M1Q	M	Q	M	2.638	-3.95059	7.88742	-0.439654	6.92442	1.4819	-0.656293	3.72388	4.20316	2.42358	4.46927
1	M1R	M	R	M	0.591861	-1.24196	-2.78491	-0.947719	1.16895	-0.0501404	-0.325047	-1.86631	0.559406	-0.543985	1.42408
1	M1S	M	S	M	0.330271	-3.00163	2.52374	-3.42285	-5.61387	0.985605	-1.33568	-0.449558	-2.31413	-1.36646	3.11409
1	M1T	M	T	M	1.91021	0.591568	-3.19719	0.46988	0.204495	0.0117549	1.25089	-1.36366	0.108125	-0.00154818	1.70198
1	M1V	M	V	M	4.62136	0.80829	0.908133	0.704292	2.90805	0.27611	2.71483	0.806212	1.59208	1.70437	1.6991
1	M1W	M	W	M	-7.93683	2.33369	0.427562	0.620983	-6.84922	-0.672578	-2.80157	0.524272	-3.7609	-2.01273	4.29105
1	M1Y	M	Y	M	-6.88722	-3.88591	6.33586	-1.37076	5.95213	1.62275	-5.38656	2.48255	3.78744	0.294477	5.33098
2	M2A	M	A	M	1.65379	-2.085	5.31808	-5.05125	3.05878	-1.60022	-0.215604	0.133416	0.729276	0.215696	3.80833
2	M2C	M	C	M	-8.49539	-2.20372	-2.41146	-3.23581	1.18443	0.132111	-5.34955	-2.82364	0.658269	-2.50497	3.37889
2	M2D	M	D	M	3.06503	-1.7649	3.33651	2.18085	2.93996	3.34785	0.650067	2.75868	3.1439	2.18422	1.98113
2	M2E	M	E	M	6.96129	3.86652	6.45556	8.23677	2.8207	1.32537	5.41391	7.34616	2.07303	4.94437	2.68181
2	M2F	M	F	M	-0.348362	-3.72016	3.69394	-0.319525	-4.45089	3.09592	-2.03426	1.68721	-0.677483	-0.341512	3.35868
2	M2G	M	G	M	3.07844	-6.69441	-3.75633	0.12272	7.72353	-0.388489	-1.80799	-1.8168	3.66752	0.0142432	5.06398
2	M2H	M	H	M	8.05356	-0.664061	-2.33057	-5.17571	-1.43068	2.31424	3.69475	-3.75314	0.441784	0.127797	4.57875
2	M2I	M	I	M	-1.91473	0.593191	0.823616	1.04505	1.28768	0.668679	-0.660768	0.934332	0.978178	0.417247	1.1704
2	M2K	M	K	M	6.52563	1.02768	1.74811	1.67359	0.700432	0.604152	3.77666	1.71085	0.652292	2.0466	2.24593
2	M2L	M	L	M	-2.21823	-0.730138	2.12183	-1.37586	1.14222	1.4967	-1.47418	0.372984	1.31946	0.0727533	1.75281
2	M2N	M	N	M	4.40921	-2.00873	-2.00232	3.5965	-1.38636	0.855541	1.20024	0.797092	-0.265409	0.577308	2.86617
2	M2P	M	P	M	3.63189	2.55502	2.08032	0.55921	-0.729599	1.48943	3.09346	1.31977	0.379915	1.59771	1.53583
2	M2Q	M	Q	M	-3.43353	-2.73268	-5.0183	-1.96288	-0.285807	0.866024	-3.0831	-3.49059	0.290109	-2.09453	2.13552
2	M2R	M	R	M	1.6737	2.35652	-4.86442	4.05936	1.99271	0.413745	2.01511	-0.402529	1.20323	0.938604	3.07739
2	M2S	M	S	M	-3.72534	-3.13432	-9.17296	-0.981388	-8.60899	-0.964276	-3.42983	-5.07717	-4.78664	-4.43121	3.63426
2	M2T	M	T	M	1.91305	-0.179295	1.27173	-1.45216	1.96275	0.213066	0.866875	-0.0902189	1.08791	0.621521	1.34149
2	M2V	M	V	M	2.92779	1.25903	1.2519	2.01048	5.13351	0.606349	2.09341	1.63119	2.86993	2.19818	1.64287
2	M2W	M	W	M	5.65708	-2.31678	0.140422	-2.66463	-1.74589	0.63176	1.67015	-1.2621	-0.557067	-0.0496732	3.09588
2	M2Y	M	Y	M	0.59425	2.53978	-0.754832	-0.00852116	1.14306	0.0874771	1.56701	-0.381676	0.61527	0.600202	1.14247
3	M3A	M	A	M	NA	NA	-6.14161	NA	NA	NA	NA	-6.14161	NA	-6.14161	NA
3	M3C	M	C	M	0.0218349	-1.95573	7.42471	1.21053	-2.71803	2.37338	-0.966946	4.31762	-0.172328	1.05945	3.65248
3	M3D	M	D	M	-21.321	NA	-0.995478	-2.05962	-1.6606	2.9486	-21.321	-1.52755	0.644001	-4.61761	9.54799
3	M3E	M	E	M	-6.21979	-4.75848	-9.45032	-1.33193	7.98542	-0.945324	-5.48913	-5.39112	3.52005	-2.4534	6.01593
3	M3F	M	F	M	-24.4756	-5.66818	-23.2134	-4.39077	1.58098	2.04753	-15.0719	-13.8021	1.81425	-9.01991	11.8984
3	M3G	M	G	M	8.16951	-1.4354	-5.93588	-0.433935	-10.3083	-0.0265054	3.36706	-3.18491	-5.16739	-1.66175	6.22763
3	M3H	M	H	M	-3.84191	-0.0771683	4.99077	-6.06932	-2.21491	0.429311	-1.95954	-0.539275	-0.892802	-1.13054	3.84531
3	M3I	M	I	M	4.59894	1.78697	-0.606363	1.84151	0.582193	0.870887	3.19295	0.617574	0.72654	1.51236	1.75934
3	M3K	M	K	M	-1.29181	-0.693784	-2.61905	-1.14811	3.47773	0.0737301	-0.992797	-1.88358	1.77573	-0.366884	2.07943
3	M3L	M	L	M	3.20204	-3.1667	-0.707323	-0.740919	3.14116	1.13222	0.0176698	-0.724121	2.13669	0.476746	2.49461
3	M3N	M	N	M	0.479919	1.53636	-2.69802	-3.39377	0.0881443	0.647711	1.00814	-3.04589	0.367928	-0.556609	1.9978
3	M3P	M	P	M	6.01965	2.33822	-2.21731	-4.94678	-0.0209367	-2.10736	4.17893	-3.58205	-1.06415	-0.155753	3.88295
3	M3Q	M	Q	M	4.97357	-0.128359	4.5474	-2.18459	-12.9135	0.384395	2.4226	1.18141	-6.26457	-0.886852	6.51755
3	M3R	M	R	M	4.38546	-2.3845	4.75048	-2.19252	2.52459	-0.390374	1.00048	1.27898	1.06711	1.11552	3.20474
3	M3S	M	S	M	4.29333	-2.5025	3.38684	-2.21911	3.79521	-1.54418	0.895414	0.583861	1.12552	0.868265	3.26665
3	M3T	M	T	M	-2.26104	-1.33584	4.74811	-2.3887	1.61814	-0.797434	-1.79844	1.17971	0.410355	-0.0694581	2.77029
3	M3V	M	V	M	3.61004	-0.0373674	1.98677	1.77731	0.998787	0.182981	1.78633	1.88204	0.590884	1.41975	1.34735
3	M3W	M	W	M	3.59947	0.788654	5.09456	-0.403347	3.31071	-1.13875	2.19406	2.34561	1.08598	1.87522	2.48412
3	M3Y	M	Y	M	-2.85395	-1.64948	1.41178	1.80751	-4.59067	-1.13875	-2.25171	1.60964	-2.86471	-1.16893	2.46165
4	M4A	M	A	M	-1.85376	0.830101	-2.42979	1.60215	-3.22545	0.301352	-0.511827	-0.413821	-1.46205	-0.795899	1.96417
4	M4C	M	C	M	-0.72626	-0.648253	-10.2746	-2.76761	-1.15727	0.134522	-0.687256	-6.52111	-0.511373	-2.57325	3.89365
4	M4D	M	D	M	0.334199	-0.69292	-1.40319	-0.698536	1.17915	0.293605	-0.17936	-1.05086	0.736377	-0.164615	0.9341
4	M4E	M	E	M	-0.595476	0.715163	0.883275	0.82489	1.68138	1.20917	0.0598437	0.854083	1.44527	0.7864	0.762266
4	M4F	M	F	M	-0.395463	-0.707446	-1.30128	-1.30236	0.886367	0.229822	-0.551454	-1.30182	0.558094	-0.431726	0.867925
4	M4G	M	G	M	-1.1762	-0.481762	NA	1.7089	2.30321	-0.528943	-0.82898	1.7089	0.887132	0.36504	1.53738
4	M4H	M	H	M	1.56208	-0.704026	-2.55253	-0.752761	-2.01633	-1.21253	0.429029	-1.65265	-1.61443	-0.946016	1.42716
4	M4I	M	I	M	0.720459	0.0076697	-1.13158	0.323935	0.837746	0.457939	0.364064	-0.403825	0.647843	0.202694	0.716876
4	M4K	M	K	M	0.126233	0.4124	-1.96635	0.0453329	-0.681312	0.249869	0.269317	-0.960507	-0.215721	-0.302304	0.898096
4	M4L	M	L	M	1.16085	0.402706	1.14584	0.396587	2.39106	-0.364055	0.781777	0.771213	1.0135	0.855498	0.942169
4	M4N	M	N	M	1.47414	-0.487826	-1.76137	0.234408	-0.247617	1.47179	0.493157	-0.763483	0.612086	0.11392	1.24242
4	M4P	M	P	M	1.57446	-1.65366	-4.51269	-0.575247	-7.0255	1.03282	-0.0396002	-2.54397	-2.99634	-1.85997	3.33396
4	M4Q	M	Q	M	1.06524	-0.512143	-1.72412	-0.376543	0.570346	-0.385635	0.27655	-1.05033	0.0923554	-0.227143	0.967044
4	M4R	M	R	M	2.61345	-1.68131	2.39744	-1.07083	-0.0675093	0.7238	0.466073	0.663309	0.328146	0.485843	1.76995
4	M4S	M	S	M	-0.295503	-0.616808	-2.30477	-0.675545	0.0679708	0.646606	-0.456156	-1.49016	0.357288	-0.529675	0.997546
4	M4T	M	T	M	0.837854	0.207164	1.54258	-0.223673	1.21607	0.524102	0.522509	0.659452	0.870086	0.684016	0.651266
4	M4V	M	V	M	0.828236	0.0211653	-0.872379	1.48786	2.10066	0.0768916	0.4247	0.307739	1.08878	0.607072	1.08339
4	M4W	M	W	M	0.602755	-0.180507	3.03938	-1.8742	-0.0551975	-2.83261	0.211124	0.582589	-1.4439	-0.216731	2.04408
4	M4Y	M	Y	M	0.355602	-0.275569	-1.27297	-0.421476	0.666027	-0.127308	0.0400167	-0.847224	0.26936	-0.179283	0.673415
5	A5C	A	C	M	-0.0639075	1.41785	-0.101664	-3.19161	-1.16586	-1.37832	0.676973	-1.64664	-1.27209	-0.747251	1.55691
5	A5D	A	D	M	-0.206782	0.625576	0.191554	0.495839	4.36416	-0.457292	0.209397	0.343697	1.95343	0.835509	1.77669
5	A5E	A	E	M	-0.128056	0.267757	-0.249688	0.22611	0.183784	-0.102727	0.0698504	-0.0117893	0.0405286	0.0328633	0.21882
5	A5F	A	F	M	-0.0272198	0.13308	-0.30232	-0.06888	-0.348507	0.415051	0.0529301	-0.1856	0.0332722	-0.0331325	0.283454
5	A5G	A	G	M	-0.326075	-0.0720445	0.756263	0.459153	0.58538	-0.225671	-0.19906	0.607708	0.179854	0.196168	0.459778
5	A5H	A	H	M	0.140479	0.371957	0.659587	0.811483	1.09657	1.00568	0.256218	0.735535	1.05113	0.68096	0.369668
5	A5I	A	I	M	-0.940594	-0.628074	0.428557	-0.308578	-9.42973	-2.24607	-0.784334	0.0599898	-5.8379	-2.18742	3.65552
5	A5K	A	K	M	-0.00911315	0.298795	0.0308628	0.682488	0.337178	0.3219	0.144841	0.356675	0.329539	0.277018	0.250191
5	A5L	A	L	M	-2.32504	1.87259	-1.63306	-1.47833	-1.52515	-1.12908	-0.226225	-1.55569	-1.32711	-1.03634	1.47795
5	A5M	A	M	M	-0.140132	-0.14151	0.194977	0.0653181	-0.512135	0.283694	-0.140821	0.130147	-0.114221	-0.0416314	0.287858
5	A5N	A	N	M	-0.0871867	0.380381	-0.024972	0.168226	0.404007	0.21243	0.146597	0.071627	0.308219	0.175481	0.202387
5	A5P	A	P	M	-0.4281	-0.120764	-0.139526	0.982077	1.51597	-0.594417	-0.274432	0.421275	0.460776	0.20254	0.847013
5	A5Q	A	Q	M	0.624903	0.784652	1.28312	1.372	1.70937	1.29503	0.704777	1.32756	1.5022	1.17818	0.401343
5	A5R	A	R	M	-2.72583	-1.55363	-0.730599	-0.899771	4.42983	2.6398	-2.13973	-0.815185	3.53481	0.1933	2.74062
5	A5S	A	S	M	0.448758	1.2097	-0.1702	-1.25726	0.978026	0.613736	0.829228	-0.71373	0.795881	0.303793	0.900432
5	A5T	A	T	M	-0.180567	-0.199112	0.248283	0.671745	-0.0454979	0.159801	-0.189839	0.460014	0.0571517	0.109109	0.329033
5	A5V	A	V	M	0.287436	0.657275	0.939004	2.00111	1.05848	0.435724	0.472356	1.47006	0.747101	0.896505	0.614607
5	A5W	A	W	M	-0.0161508	0.550711	0.490342	0.54402	-0.0273068	0.630712	0.26728	0.517181	0.301702	0.362054	0.300659
5	A5Y	A	Y	M	-0.280802	0.169351	0.546349	1.1174	-0.906955	1.60257	-0.0557259	0.831874	0.347806	0.374651	0.916866
6	L6A	L	A	M	-0.243118	-0.0608161	0.351593	-0.608639	0.507046	-0.346862	-0.151967	-0.128523	0.0800919	-0.0667994	0.426028
6	L6C	L	C	M	1.03155	0.0689391	-0.252918	0.108611	0.255001	-0.773527	0.550246	-0.0721533	-0.259263	0.0729431	0.595997
6	L6D	L	D	M	0.187782	-0.284999	-0.33677	0.616014	-0.583892	-0.162624	-0.0486087	0.139622	-0.373258	-0.0940815	0.4298
6	L6E	L	E	M	0.103893	-0.426532	0.00346988	-0.265292	1.12378	-0.879433	-0.16132	-0.130911	0.122174	-0.0566857	0.675296
6	L6F	L	F	M	-0.48736	1.28713	-0.0341472	-0.452562	1.00551	-0.845878	0.399887	-0.243355	0.0798145	0.0787822	0.870577
6	L6G	L	G	M	-0.545347	-0.789037	-2.62903	0.0580663	-0.398864	-0.261127	-0.667192	-1.28548	-0.329996	-0.76089	0.957989
6	L6H	L	H	M	-3.51337	-1.92227	-0.380005	1.88674	-2.7784	-4.06901	-2.71782	0.75337	-3.4237	-1.79605	2.22102
6	L6I	L	I	M	-0.118139	0.176583	-0.477429	0.461883	-2.7573	-0.629603	0.0292222	-0.00777292	-1.69345	-0.557335	1.15081
6	L6K	L	K	M	-0.788577	0.300846	0.3893	-0.868186	0.299561	-0.679232	-0.243866	-0.239443	-0.189836	-0.224381	0.611011
6	L6M	L	M	M	0.311711	0.236265	0.131517	0.664345	-0.441639	0.545885	0.273988	0.397931	0.052123	0.241347	0.388634
6	L6N	L	N	M	-0.181582	-0.219592	-0.227192	-0.095609	-1.03541	-0.277303	-0.200587	-0.1614	-0.656356	-0.339448	0.346286
6	L6P	L	P	M	-0.0729723	0.267005	0.991837	0.659952	0.192705	0.164926	0.0970164	0.825895	0.178815	0.367242	0.387564
6	L6Q	L	Q	M	1.21759	1.64189	-0.0427421	2.61523	-0.491853	-0.0682999	1.42974	1.28624	-0.280076	0.811969	1.20917
6	L6R	L	R	M	0.459145	0.750732	1.0706	0.125531	0.883423	-0.220626	0.604938	0.598067	0.331399	0.511468	0.489055
6	L6S	L	S	M	0.1339	0.028087	-0.667133	-0.430092	0.510201	-0.398377	0.0809937	-0.548612	0.0559123	-0.137235	0.436983
6	L6T	L	T	M	0.354848	0.546574	0.566375	0.554102	0.27087	-0.687243	0.450711	0.560239	-0.208186	0.267588	0.48343
6	L6V	L	V	M	-0.392333	0.609484	0.041288	1.70452	0.499296	0.69084	0.108575	0.872906	0.595068	0.525517	0.707397
6	L6W	L	W	M	-0.293004	-0.373089	0.0852079	0.257419	1.9789	0.618282	-0.333047	0.171313	1.29859	0.378952	0.864321
6	L6Y	L	Y	M	-0.395647	0.578259	0.146385	0.608356	-0.87746	0.121458	0.0913063	0.377371	-0.378001	0.0302253	0.576481
7	S7A	S	A	M	-0.965301	-1.13166	-0.784455	-1.2112	-1.4423	-0.612688	-1.04848	-0.997828	-1.02749	-1.0246	0.300536
7	S7C	S	C	M	0.164659	0.442016	0.8764	-0.821876	-0.770195	-0.632391	0.303338	0.0272618	-0.701293	-0.123565	0.716597
7	S7D	S	D	M	-0.337661	0.187671	0.0768066	-1.52659	-2.06708	-0.992263	-0.074995	-0.724893	-1.52967	-0.776521	0.90831
7	S7E	S	E	M	-1.52794	0.924816	1.53435	-1.27269	0.50098	0.402885	-0.301561	0.13083	0.451933	0.0937338	1.22674
7	S7F	S	F	M	1.86084	0.0913919	-1.15199	-0.563705	-1.66071	1.98163	0.976115	-0.857849	0.160459	0.0929082	1.5329
7	S7G	S	G	M	0.960041	0.94248	1.12282	0.900457	-0.0794534	-0.626894	0.95126	1.01164	-0.353174	0.536576	0.714609
7	S7H	S	H	M	1.15474	0.980804	-0.646129	-1.28038	-0.734275	0.629581	1.06777	-0.963255	-0.0523468	0.0173893	1.0282
7	S7I	S	I	M	0.761722	0.492865	0.648395	1.47595	-0.292163	0.278589	0.627294	1.06217	-0.0067869	0.560893	0.58264
7	S7K	S	K	M	-0.616085	-1.11984	-1.28426	-0.16125	-1.19704	-1.02795	-0.86796	-0.722754	-1.11249	-0.90107	0.430567
7	S7L	S	L	M	-0.148553	0.0751734	0.308305	0.576998	2.25422	2.01108	-0.0366899	0.442652	2.13265	0.846204	1.02813
7	S7M	S	M	M	-1.75172	-0.0082809	-1.49426	-1.94902	-1.55695	-0.520539	-0.880002	-1.72164	-1.03875	-1.21346	0.769442
7	S7N	S	N	M	0.886142	0.948124	0.479998	0.799399	-0.289099	-0.353802	0.917133	0.639698	-0.32145	0.411794	0.590751
7	S7P	S	P	M	-1.44879	0.717174	-0.815327	-0.264345	-1.12073	-0.356435	-0.365806	-0.539836	-0.738581	-0.548075	0.765339
7	S7Q	S	Q	M	0.180185	2.60009	1.89042	-2.54549	2.73572	0.0861038	1.39014	-0.327538	1.41091	0.824503	2.0129
7	S7R	S	R	M	0.716764	0.292271	-0.163318	1.09303	1.24234	-0.17708	0.504517	0.464857	0.53263	0.500668	0.615031
7	S7T	S	T	M	1.76806	-0.277948	1.15737	0.476254	-0.142876	-1.02511	0.745057	0.816814	-0.583993	0.325959	1.02014
7	S7V	S	V	M	2.88771	0.266227	0.0939051	0.848696	-0.951989	0.963344	1.57697	0.471301	0.00567757	0.68465	1.27755
7	S7W	S	W	M	0.633711	-0.454248	1.8814	-3.12161	-6.26552	4.50393	0.0897315	-0.620103	-0.880797	-0.470389	3.79754
7	S7Y	S	Y	M	-2.23735	-0.669478	-1.09473	-1.1482	1.15253	-1.608	-1.45341	-1.12146	-0.227734	-0.934204	1.15311
8	K8A	K	A	M	-0.749378	0.0385297	-0.437242	-0.681694	-0.399408	-0.659756	-0.355424	-0.559468	-0.529582	-0.481491	0.290771
8	K8C	K	C	M	0.0256817	-0.0248901	0.773888	-0.0793832	-0.481687	0.863078	0.000395802	0.347252	0.190695	0.179448	0.527295
8	K8D	K	D	M	-1.63294	0.0203761	-1.54198	-1.68305	-0.70542	-1.27564	-0.806284	-1.61252	-0.990532	-1.13644	0.671289
8	K8E	K	E	M	0.750345	1.27028	0.761885	0.533905	1.19273	-0.1843	1.01031	0.647895	0.504214	0.720807	0.525612
8	K8F	K	F	M	-0.325983	0.536965	0.7266	-1.0169	0.153527	-0.500259	0.105491	-0.145148	-0.173366	-0.0710077	0.663355
8	K8G	K	G	M	0.0594086	0.564756	-1.32683	-1.73309	-2.04253	-2.75932	0.312082	-1.52996	-2.40092	-1.20627	1.27607
8	K8H	K	H	M	-0.601342	0.251561	-0.988395	-1.01646	-0.563706	-0.617085	-0.174891	-1.00243	-0.590396	-0.589238	0.458337
8	K8I	K	I	M	0.867618	0.162947	0.660925	-0.0841816	1.77603	0.793022	0.515282	0.288371	1.28452	0.696059	0.647979
8	K8L	K	L	M	-0.092441	-1.21411	-0.567367	-0.33149	-0.117665	-0.45131	-0.653275	-0.449429	-0.284488	-0.462397	0.412082
8	K8M	K	M	M	-1.17763	1.1053	1.54636	-0.385858	-2.25096	-0.330273	-0.0361637	0.580252	-1.29062	-0.248843	1.41089
8	K8N	K	N	M	-0.00249923	1.15419	-0.630506	0.642416	-0.99884	-0.185543	0.575845	0.00595528	-0.592192	-0.00346376	0.796797
8	K8P	K	P	M	-1.34395	0.322029	-0.463281	-1.19884	0.170316	-0.918496	-0.510962	-0.831059	-0.37409	-0.572037	0.702999
8	K8Q	K	Q	M	0.111296	0.485263	0.180873	-0.465047	-0.0582303	-0.139602	0.29828	-0.142087	-0.0989161	0.0190921	0.321727
8	K8R	K	R	M	-0.31076	0.968264	0.258796	-0.112646	-0.955259	0.0457735	0.328752	0.0730751	-0.454743	-0.0176387	0.636635
8	K8S	K	S	M	0.181832	1.14394	-0.724252	-0.690503	1.29995	-1.94937	0.662885	-0.707378	-0.324708	-0.123067	1.24435
8	K8T	K	T	M	-0.00774117	0.525919	1.18118	-0.683433	0.452751	-0.113387	0.259089	0.248873	0.169682	0.225881	0.640409
8	K8V	K	V	M	-0.586031	-1.26146	0.875649	-1.61074	-0.0207685	-0.124605	-0.923743	-0.367544	-0.0726866	-0.454658	0.902398
8	K8W	K	W	M	-2.05021	0.666905	-0.731519	0.44521	-1.33263	-0.755005	-0.691651	-0.143154	-1.04382	-0.626207	1.03678
8	K8Y	K	Y	M	-0.407738	2.71078	-0.514141	-0.265508	0.477229	-1.76898	1.15152	-0.389825	-0.645875	0.0386065	1.49649
9	T9A	T	A	M	0.168518	1.14267	-0.0174116	-0.068637	-0.352236	-0.156791	0.655592	-0.0430243	-0.254513	0.119351	0.529581
9	T9C	T	C	M	0.11772	1.35372	1.94055	-0.878869	4.00237	-2.50197	0.73572	0.530838	0.750202	0.672253	2.27824
9	T9D	T	D	M	0.51883	-0.996238	1.79733	-2.12677	-4.22541	-2.88988	-0.238704	-0.164725	-3.55764	-1.32036	2.22534
9	T9E	T	E	M	-3.60942	-0.561569	2.01659	0.806997	3.7185	0.748933	-2.0855	1.41179	2.23372	0.520004	2.48302
9	T9F	T	F	M	-0.279531	-0.421928	0.512499	-0.827659	-0.902213	-0.151839	-0.350729	-0.15758	-0.527026	-0.345112	0.515027
9	T9G	T	G	M	-2.67867	-2.29052	0.291912	-0.218342	-1.80942	-1.89729	-2.4846	0.0367849	-1.85335	-1.43372	1.19122
9	T9H	T	H	M	1.97579	-1.15755	1.86138	-0.975911	-4.28083	0.925777	0.409119	0.442732	-1.67753	-0.275225	2.38281
9	T9I	T	I	M	1.42907	0.306112	0.567799	0.142459	1.64675	0.68111	0.867591	0.355129	1.16393	0.79555	0.609415
9	T9K	T	K	M	0.726647	3.18318	1.98005	0.917817	0.0962249	-1.09152	1.95491	1.44893	-0.497648	0.968733	1.48281
9	T9L	T	L	M	-0.590198	0.308214	-0.00565082	-2.23131	2.11435	0.18253	-0.140992	-1.11848	1.14844	-0.0370092	1.40838
9	T9M	T	M	M	-2.497	-2.59098	1.15576	0.423179	-7.55993	-1.615	-2.54399	0.789468	-4.58746	-2.114	3.07928
9	T9N	T	N	M	-0.604766	0.32189	0.826564	0.310645	-0.159057	-1.38478	-0.141438	0.568604	-0.771918	-0.114917	0.789017
9	T9P	T	P	M	-0.606132	1.41885	0.935388	-0.231102	-5.57504	-0.432837	0.406359	0.352143	-3.00394	-0.748479	2.49864
9	T9Q	T	Q	M	-2.46033	0.291819	-0.873902	-1.40878	-0.437156	-2.49753	-1.08426	-1.14134	-1.46735	-1.23098	1.11567
9	T9R	T	R	M	-2.91095	0.338787	-1.77766	-1.25414	-2.37312	-1.5216	-1.28608	-1.5159	-1.94736	-1.58311	1.11632
9	T9S	T	S	M	-1.70505	0.447451	0.632772	0.258969	-1.67801	-0.361123	-0.628797	0.44587	-1.01957	-0.400832	1.05423
9	T9V	T	V	M	-1.55823	1.6239	1.68795	0.028618	-2.09537	0.876422	0.0328359	0.858282	-0.609476	0.0938805	1.61375
9	T9W	T	W	M	2.52657	2.04847	2.47868	0.931352	1.27629	1.80383	2.28752	1.70501	1.54006	1.8442	0.643016
9	T9Y	T	Y	M	-1.94592	2.51444	1.62139	0.556694	0.687207	0.372823	0.284258	1.08904	0.530015	0.634438	1.4996
10	F10A	F	A	M	-0.61613	0.675554	-1.15187	-2.47265	-2.02017	-1.66404	0.0297123	-1.81226	-1.8421	-1.20822	1.12855
10	F10C	F	C	M	2.82284	2.40531	1.18261	2.42999	-2.0916	0.100366	2.61407	1.8063	-0.995616	1.14159	1.87739
10	F10D	F	D	M	-2.2549	0.115278	-3.08892	-6.10619	-0.29319	-0.837566	-1.06981	-4.59755	-0.565378	-2.07758	2.31578
10	F10E	F	E	M	1.14005	1.71217	-3.07872	-2.12341	1.46067	-2.02794	1.42611	-2.60107	-0.283637	-0.486199	2.14692
10	F10G	F	G	M	-7.41392	0.0513041	2.6901	4.09738	-2.71537	1.07044	-3.68131	3.39374	-0.822469	-0.370013	4.16393
10	F10H	F	H	M	3.3851	2.45744	0.015023	1.44236	-0.00641774	-1.54257	2.92127	0.72869	-0.774492	0.95849	1.81361
10	F10I	F	I	M	-1.19542	1.04326	1.21797	-1.38442	-0.076463	-0.580959	-0.076078	-0.0832252	-0.328711	-0.162671	1.10472
10	F10K	F	K	M	0.476256	-3.5254	4.87945	-4.702	-2.5664	-0.332454	-1.52457	0.0887239	-1.44943	-0.961758	3.45601
10	F10L	F	L	M	0.275263	0.0872091	0.0330458	0.0624848	0.0394314	0.610672	0.181236	0.0477653	0.325052	0.184684	0.227243
10	F10M	F	M	M	-8.93608	-3.90924	1.19608	-6.29786	0.544539	2.31911	-6.42266	-2.55089	1.43183	-2.51391	4.56039
10	F10N	F	N	M	-3.13089	-0.0779314	0.774013	-4.62921	-1.5811	-2.35586	-1.60441	-1.9276	-1.96848	-1.8335	1.9858
10	F10P	F	P	M	-3.23253	-3.19853	-0.702305	-0.679586	-0.139034	-0.966901	-3.21553	-0.690945	-0.552967	-1.48648	1.36612
10	F10Q	F	Q	M	-5.45538	-3.69029	-1.51878	-1.24611	-0.0890283	-3.1643	-4.57284	-1.38244	-1.62666	-2.52731	1.94606
10	F10R	F	R	M	3.71052	-7.71712	-1.61759	-4.54311	-3.57827	-0.0384912	-2.0033	-3.08035	-1.80838	-2.29734	3.94251
10	F10S	F	S	M	-1.73385	-0.651889	2.27581	-1.13224	-1.00018	-1.1507	-1.19287	0.571786	-1.07544	-0.565507	1.43514
10	F10T	F	T	M	-3.7073	-1.08039	0.268493	1.19471	-3.53875	-2.60839	-2.39384	0.7316	-3.07357	-1.5786	2.03888
10	F10V	F	V	M	-1.96362	1.30627	1.35019	-0.761166	-0.0655154	0.498939	-0.328672	0.294511	0.216712	0.0608502	1.28028
10	F10W	F	W	M	0.62943	-1.56478	1.02904	-3.42996	-3.80385	-0.143974	-0.467675	-1.20046	-1.97391	-1.21402	2.06472
10	F10Y	F	Y	M	0.614614	-0.00161763	-0.474505	-0.32523	-1.55351	-0.825334	0.306498	-0.399868	-1.18942	-0.427597	0.735693
11	G11A	G	A	M	0.814402	0.476017	0.432615	-1.77233	0.518525	-1.60072	0.64521	-0.66986	-0.541096	-0.188582	1.16927
11	G11C	G	C	M	-1.18736	-3.30291	-1.06602	0.532868	-0.7446	-1.19187	-2.24513	-0.266575	-0.968235	-1.15998	1.23621
11	G11D	G	D	M	-1.58264	-1.51394	-0.351424	-3.10248	0.647498	-0.619216	-1.54829	-1.72695	0.0141412	-1.08703	1.28518
11	G11E	G	E	M	-0.0648575	-0.440163	0.504722	-0.651668	-0.422188	-0.400273	-0.25251	-0.0734733	-0.411231	-0.245738	0.413159
11	G11F	G	F	M	-1.11391	0.616864	-1.85368	-2.03791	0.666611	-0.451739	-0.248526	-1.94579	0.107436	-0.695627	1.17945
11	G11H	G	H	M	-4.99317	-4.09746	1.79166	-4.73551	-0.372615	-0.870367	-4.54531	-1.47193	-0.621491	-2.21291	2.78821
11	G11I	G	I	M	-0.0519093	0.368304	1.35144	-2.32079	-0.872818	0.298954	0.158197	-0.484675	-0.286932	-0.20447	1.26104
11	G11K	G	K	M	-0.596788	-5.97645	-0.870478	-4.2365	-2.57332	-0.892931	-3.28662	-2.55349	-1.73313	-2.52441	2.18921
11	G11L	G	L	M	-2.95958	-3.77383	-2.56415	-4.12801	-3.23412	-0.459684	-3.3667	-3.34608	-1.8469	-2.85323	1.29935
11	G11M	G	M	M	-1.70788	-3.35136	0.109143	-2.00812	0.237679	0.256013	-2.52962	-0.949486	0.246846	-1.07742	1.50665
11	G11N	G	N	M	0.487098	-1.1334	-0.59027	-1.23418	-3.61549	-1.37373	-0.323152	-0.912223	-2.49461	-1.24333	1.34738
11	G11P	G	P	M	0.993901	1.07057	1.8873	0.148838	0.842352	1.55195	1.03224	1.01807	1.19715	1.08249	0.600912
11	G11Q	G	Q	M	-3.66569	-0.181358	-0.012565	-1.57777	0.808902	0.800384	-1.92353	-0.795169	0.804643	-0.638017	1.72118
11	G11R	G	R	M	1.33316	0.851824	1.07342	-0.665316	-0.549109	-0.629601	1.09249	0.204053	-0.589355	0.235729	0.944701
11	G11S	G	S	M	-2.53066	-3.85415	-1.60081	-2.57529	0.0849916	-2.50118	-3.1924	-2.08805	-1.20809	-2.16285	1.31522
11	G11T	G	T	M	2.28611	-1.77363	1.49551	-2.10675	1.3412	0.550978	0.256238	-0.30562	0.946088	0.298902	1.82282
11	G11V	G	V	M	1.03196	0.907775	-1.33182	0.195153	-1.13264	0.418716	0.969868	-0.568334	-0.356962	0.0148574	1.01565
11	G11W	G	W	M	2.37665	1.61277	-0.588845	-0.0423376	-1.08524	1.3684	1.99471	-0.315591	0.141583	0.606902	1.37392
11	G11Y	G	Y	M	0.49848	0.781984	-1.85445	-1.59628	0.241096	-0.627805	0.640232	-1.72536	-0.193354	-0.426162	1.11442
12	Q12A	Q	A	M	-4.13643	-0.701303	-0.0235646	-0.661796	-0.354075	-1.44143	-2.41887	-0.34268	-0.897751	-1.21977	1.50443
12	Q12C	Q	C	M	-1.8508	-2.06015	0.538745	0.686444	-0.60368	0.186858	-1.95547	0.612595	-0.208411	-0.517096	1.20217
12	Q12D	Q	D	M	0.139816	1.18695	2.19724	-0.352109	1.21017	-0.760435	0.66338	0.922564	0.224868	0.603604	1.11687
12	Q12E	Q	E	M	0.0948737	0.724657	0.113667	-1.47107	-0.597796	0.365865	0.409765	-0.678702	-0.115966	-0.128301	0.787851
12	Q12F	Q	F	M	-0.949854	-2.1684	0.484675	-4.15541	-3.03594	-0.441318	-1.55913	-1.83537	-1.73863	-1.71104	1.72929
12	Q12G	Q	G	M	-1.80428	-0.0621241	-1.30938	-2.25086	-1.49101	1.43604	-0.933203	-1.78012	-0.0274855	-0.913602	1.3651
12	Q12H	Q	H	M	-0.711674	0.498384	-0.794721	0.382101	-1.24801	1.24387	-0.106645	-0.20631	-0.00207323	-0.105009	0.956142
12	Q12I	Q	I	M	-0.627775	-2.37386	-1.34363	-0.268389	-1.3581	-0.33873	-1.50082	-0.806011	-0.848414	-1.05175	0.803596
12	Q12K	Q	K	M	0.579554	0.344009	-0.901246	-1.18681	-1.20473	-0.00102385	0.461782	-1.04403	-0.602879	-0.395042	0.798752
12	Q12L	Q	L	M	-1.2886	0.758168	-0.166117	-0.0876274	0.632066	1.44867	-0.265215	-0.126872	1.04037	0.216094	0.947475
12	Q12M	Q	M	M	-0.614227	1.97697	4.67662	1.5016	-0.442945	0.245673	0.68137	3.08911	-0.0986362	1.22395	1.98391
12	Q12N	Q	N	M	-1.45612	0.559604	-5.16073	-0.487597	-1.89577	-0.788836	-0.448257	-2.82416	-1.3423	-1.53824	1.96588
12	Q12P	Q	P	M	2.70124	-0.515649	0.433527	-0.117838	1.85557	-0.361084	1.0928	0.157844	0.747242	0.665961	1.31734
12	Q12R	Q	R	M	-0.20314	0.533904	0.391823	0.0895868	0.425564	0.234103	0.165382	0.240705	0.329834	0.245307	0.269342
12	Q12S	Q	S	M	-1.33365	-0.998822	-2.29529	-3.36421	0.988893	-0.722653	-1.16623	-2.82975	0.13312	-1.28762	1.47749
12	Q12T	Q	T	M	-1.86345	1.14022	2.56118	-1.70628	-5.80035	-0.106018	-0.361612	0.427446	-2.95318	-0.962449	2.91002
12	Q12V	Q	V	M	-0.75158	0.700668	0.463848	-0.199145	1.33195	0.469984	-0.0254559	0.132351	0.900969	0.335955	0.72504
12	Q12W	Q	W	M	-3.14984	-1.48575	-4.57771	-4.72958	-1.43027	-0.0797999	-2.3178	-4.65365	-0.755033	-2.57549	1.88183
12	Q12Y	Q	Y	M	-0.264535	1.274	0.732241	-1.58146	-0.596251	0.20671	0.504733	-0.424611	-0.194771	-0.038216	1.0119
13	K13A	K	A	M	-0.349926	-0.643338	2.27894	-1.64354	0.848787	0.116741	-0.496632	0.317699	0.482764	0.101277	1.34934
13	K13C	K	C	M	-1.36624	-0.371551	2.18374	-1.25963	0.928735	-0.269103	-0.868896	0.462056	0.329816	-0.0256748	1.36316
13	K13D	K	D	M	0.12121	-0.736451	0.10833	-1.47783	-2.57844	-0.994807	-0.30762	-0.684749	-1.78663	-0.926331	1.02394
13	K13E	K	E	M	-0.206963	1.26882	0.384814	0.0899658	0.54084	-0.803439	0.53093	0.23739	-0.1313	0.21234	0.703763
13	K13F	K	F	M	-0.761854	1.22635	1.15742	-1.09414	0.774692	-1.02934	0.232249	0.0316417	-0.127325	0.0455219	1.11968
13	K13G	K	G	M	-1.48805	-0.192493	1.87197	-0.745888	-0.661318	-0.856211	-0.840273	0.56304	-0.758765	-0.345333	1.16335
13	K13H	K	H	M	0.150537	1.9823	1.11152	-0.768651	0.814972	-0.653148	1.06642	0.171436	0.0809122	0.439589	1.06863
13	K13I	K	I	M	-1.39266	-1.42327	-2.21784	-1.3827	0.11483	-0.169153	-1.40796	-1.80027	-0.0271613	-1.07846	0.878536
13	K13L	K	L	M	-3.42913	-0.748114	-1.05678	-1.87011	-3.1472	-0.108262	-2.08862	-1.46345	-1.62773	-1.7266	1.33883
13	K13M	K	M	M	-2.61494	-0.747908	-0.165482	-0.417939	-1.18616	0.0824127	-1.68142	-0.291711	-0.551871	-0.841669	0.975977
13	K13N	K	N	M	0.0820511	-0.835037	-0.888028	-0.412382	-0.087865	-0.327741	-0.376493	-0.650205	-0.207803	-0.4115	0.390336
13	K13P	K	P	M	-2.44428	-3.99766	0.250858	-3.18446	0.323582	-0.04163	-3.22097	-1.4668	0.140976	-1.5156	1.92269
13	K13Q	K	Q	M	-0.949375	0.383158	-2.95408	-2.58382	0.551168	0.109288	-0.283109	-2.76895	0.330228	-0.907277	1.53803
13	K13R	K	R	M	-0.143339	0.756142	2.83315	1.76741	0.0938969	-0.0543997	0.306402	2.30028	0.0197486	0.875477	1.19631
13	K13S	K	S	M	-3.22424	-0.616105	2.27127	-1.90636	0.228219	-0.746613	-1.92017	0.182459	-0.259197	-0.665638	1.87186
13	K13T	K	T	M	0.0605937	-1.23157	-1.15207	-1.58713	-1.20094	-0.492134	-0.585491	-1.3696	-0.846538	-0.933876	0.603059
13	K13V	K	V	M	-3.95648	-1.66613	0.650132	0.810117	0.170945	-1.16257	-2.8113	0.730125	-0.495811	-0.858996	1.81451
13	K13W	K	W	M	-0.760105	1.34985	-0.519543	-0.0047103	2.18609	-0.88114	0.294871	-0.262126	0.652472	0.228406	1.25795
13	K13Y	K	Y	M	0.447683	-0.432086	0.364521	-0.592299	-2.72513	0.396028	0.00779867	-0.113889	-1.16455	-0.423547	1.21471
14	P14A	P	A	M	-1.39609	-1.99701	0.513433	-2.01743	-1.21914	0.0376913	-1.69655	-0.751999	-0.590723	-1.01309	1.05833
14	P14C	P	C	M	1.93487	-1.88436	-3.24887	-1.75578	0.20647	-1.25107	0.0252546	-2.50233	-0.522297	-0.99979	1.81895
14	P14D	P	D	M	-2.28772	-0.14384	2.00014	-2.10871	1.45544	-1.26225	-1.21578	-0.0542859	0.0965952	-0.391157	1.81632
14	P14E	P	E	M	-1.10827	-0.466315	-1.0068	0.751548	0.16645	0.456726	-0.787292	-0.127627	0.311588	-0.20111	0.776893
14	P14F	P	F	M	-1.1111	-0.724875	-2.63344	0.508914	-1.79815	-0.100833	-0.917988	-1.06226	-0.94949	-0.97658	1.138
14	P14G	P	G	M	-1.36365	0.573764	3.17595	-1.1453	-0.187897	-0.692835	-0.394945	1.01532	-0.440366	0.0600037	1.67814
14	P14H	P	H	M	0.513681	1.01555	-0.415145	0.689227	-0.612582	0.54902	0.764614	0.137041	-0.0317811	0.289958	0.650355
14	P14I	P	I	M	-3.51332	-5.59343	-9.29821	-1.22099	0.894025	-1.31047	-4.55337	-5.2596	-0.208221	-3.3404	3.66455
14	P14K	P	K	M	0.382466	0.978559	-3.88875	-1.88579	2.96758	-4.23364	0.680512	-2.88727	-0.633029	-0.946597	2.86833
14	P14L	P	L	M	-1.30498	-0.594514	-0.66358	-0.175475	-0.373951	-0.918649	-0.949748	-0.419528	-0.6463	-0.671859	0.400736
14	P14M	P	M	M	-5.48399	-0.824614	-4.6637	-1.83603	-1.21793	-2.78054	-3.1543	-3.24987	-1.99924	-2.80113	1.89799
14	P14N	P	N	M	1.0611	0.527621	-0.632706	-3.86641	-0.90179	-1.21601	0.79436	-2.24956	-1.0589	-0.838033	1.72232
14	P14Q	P	Q	M	1.54745	-2.83793	-0.579014	-3.63125	0.682083	-1.23562	-0.645242	-2.10513	-0.276768	-1.00905	1.99262
14	P14R	P	R	M	-0.880322	0.605528	0.370487	-0.338184	-0.882195	-0.730574	-0.137397	0.0161512	-0.806384	-0.30921	0.652932
14	P14S	P	S	M	-1.05014	1.88085	0.911379	-0.167382	-0.277172	-0.90515	0.415354	0.371999	-0.591161	0.0653973	1.12867
14	P14T	P	T	M	-1.62181	0.557119	1.22192	0.618609	-0.0161404	-0.507842	-0.532343	0.920264	-0.261991	0.0419763	1.00638
14	P14V	P	V	M	-8.29426	-3.03648	-2.47215	-2.74698	-0.322827	-2.18888	-5.66537	-2.60956	-1.25585	-3.17693	2.68367
14	P14W	P	W	M	-1.03871	0.304526	1.74379	-2.32722	2.39357	0.390887	-0.367094	-0.291717	1.39223	0.244473	1.74079
14	P14Y	P	Y	M	-3.4173	-0.411453	-2.91152	-0.0891182	2.11014	-1.71387	-1.91438	-1.50032	0.198131	-1.07219	2.04082
15	V15A	V	A	M	-0.681318	-0.0797553	1.18276	-0.592308	0.245331	-0.118134	-0.380536	0.295227	0.0635986	-0.00723706	0.677368
15	V15C	V	C	M	-0.184745	0.42955	0.993526	-1.05602	-0.211901	0.0959684	0.122402	-0.0312493	-0.0579664	0.0110623	0.689101
15	V15D	V	D	M	-0.799703	-1.41911	0.551035	-2.13986	-1.09589	1.22005	-1.10941	-0.794414	0.0620804	-0.613914	1.26208
15	V15E	V	E	M	-0.705967	1.01378	2.41639	-0.99067	0.154401	-0.237248	0.153905	0.712858	-0.0414232	0.275113	1.26273
15	V15F	V	F	M	-3.77809	-0.881763	0.119762	-1.31437	1.26799	-0.952885	-2.32993	-0.597303	0.157552	-0.923226	1.68494
15	V15G	V	G	M	-0.273313	-0.796918	3.68245	-2.18663	0.244341	-0.810678	-0.535115	0.747909	-0.283169	-0.0234584	1.98822
15	V15H	V	H	M	-1.82017	-2.82587	-0.800431	-1.91282	0.518931	-0.963189	-2.32302	-1.35662	-0.222129	-1.30059	1.1529
15	V15I	V	I	M	-1.54641	-0.12753	0.196489	-2.27491	3.13446	-1.24863	-0.836968	-1.03921	0.942914	-0.311088	1.91962
15	V15K	V	K	M	-0.398165	-0.87508	-3.17145	-2.56712	-0.880842	-1.15595	-0.636623	-2.86929	-1.01839	-1.5081	1.09894
15	V15L	V	L	M	-1.31233	0.838596	0.462584	-0.304198	-0.659005	-1.44928	-0.236869	0.0791931	-1.05414	-0.403939	0.926032
15	V15M	V	M	M	-0.026592	0.563676	1.34899	0.993234	1.66647	-0.540233	0.268542	1.17111	0.563118	0.667591	0.839003
15	V15N	V	N	M	-2.31406	-0.110691	-3.65362	-4.31675	-2.25827	0.682444	-1.21238	-3.98518	-0.787914	-1.99516	1.951
15	V15P	V	P	M	0.312512	-1.12504	-3.70305	-1.81544	-1.54391	-2.18771	-0.406262	-2.75925	-1.86581	-1.67711	1.31647
15	V15Q	V	Q	M	-1.20728	-1.269	-1.05959	0.500154	2.05638	-1.80538	-1.23814	-0.279716	0.125499	-0.464119	1.45852
15	V15R	V	R	M	0.0176223	-2.55348	-3.20695	-2.09643	0.342398	-0.120256	-1.26793	-2.65169	0.111071	-1.26951	1.5272
15	V15S	V	S	M	-3.56378	-3.87341	-1.96603	-2.13589	1.1118	-1.38279	-3.7186	-2.05096	-0.135496	-1.96835	1.79069
15	V15T	V	T	M	-1.44613	-0.996192	1.22245	-1.52936	-2.4877	-0.684217	-1.22116	-0.153458	-1.58596	-0.986859	1.24342
15	V15W	V	W	M	-0.436931	-4.49952	-2.64033	-2.4805	-1.69576	-2.03083	-2.46823	-2.56041	-1.86329	-2.29731	1.33378
15	V15Y	V	Y	M	0.364141	0.463652	-1.24147	-2.71694	0.394544	-1.94141	0.413897	-1.97921	-0.773431	-0.77958	1.38194
16	K16A	K	A	M	-2.53937	-3.78521	-5.34189	-2.34358	-1.94984	-2.66986	-3.16229	-3.84273	-2.30985	-3.10496	1.25617
16	K16C	K	C	M	-0.379572	0.642337	0.762659	-2.64019	0.90522	-1.22093	0.131382	-0.938766	-0.157856	-0.321747	1.39985
16	K16D	K	D	M	-1.58087	-0.87473	-0.57982	-6.21223	-1.70944	-0.271731	-1.2278	-3.39603	-0.990583	-1.87147	2.19882
16	K16E	K	E	M	0.298819	0.338054	0.430164	-0.336959	0.390485	-0.718167	0.318437	0.0466025	-0.163841	0.0670662	0.478207
16	K16F	K	F	M	-0.791286	-2.38094	-0.966046	-0.880196	-0.891456	0.405758	-1.58611	-0.923121	-0.242849	-0.91736	0.884648
16	K16G	K	G	M	-1.51573	-0.0532165	-0.633299	-1.65698	0.652098	-0.0125713	-0.784471	-1.14514	0.319764	-0.536616	0.910446
16	K16H	K	H	M	-2.06904	-1.54446	-1.28118	-0.901635	-1.03697	-2.53279	-1.80675	-1.09141	-1.78488	-1.56101	0.630941
16	K16I	K	I	M	-0.407365	0.0103432	-0.769332	-2.3696	3.46229	-0.439663	-0.198511	-1.56946	1.51132	-0.0855534	1.92405
16	K16L	K	L	M	-0.556534	-2.4534	-3.9548	-2.07496	-0.234307	-0.820266	-1.50497	-3.01488	-0.527286	-1.68238	1.41564
16	K16M	K	M	M	0.393608	-0.694848	-1.87731	-0.405419	1.09303	0.449438	-0.15062	-1.14136	0.771235	-0.173582	1.05284
16	K16N	K	N	M	-2.02351	0.162898	-0.818564	-0.121016	0.107149	-1.29578	-0.930303	-0.46979	-0.594316	-0.664803	0.876875
16	K16P	K	P	M	-2.77419	-2.22215	-1.21498	-1.20447	0.29141	-1.39007	-2.49817	-1.20972	-0.549332	-1.41908	1.04839
16	K16Q	K	Q	M	-1.38846	-1.4325	-1.58967	-2.19654	0.746529	0.096431	-1.41048	-1.8931	0.42148	-0.960701	1.12789
16	K16R	K	R	M	-0.415936	0.756296	1.19457	-0.599811	2.2081	-1.02522	0.17018	0.29738	0.591441	0.353	1.24185
16	K16S	K	S	M	-0.780524	2.24306	0.12257	-1.18909	-3.29605	-1.60598	0.731266	-0.533262	-2.45102	-0.751005	1.85087
16	K16T	K	T	M	-2.3313	-0.585996	2.15485	-1.17901	1.01406	-0.144594	-1.45865	0.487917	0.434731	-0.178667	1.59182
16	K16V	K	V	M	0.306266	-0.540363	-1.90247	-1.88412	0.0960929	-0.390664	-0.117048	-1.89329	-0.147285	-0.719209	0.960559
16	K16W	K	W	M	-4.30583	-1.34839	-0.329437	-2.75016	-0.721424	0.760051	-2.82711	-1.5398	0.0193135	-1.4492	1.81809
16	K16Y	K	Y	M	-2.66504	-0.207366	-0.290257	-1.60027	0.0413419	-0.604934	-1.43621	-0.945262	-0.281796	-0.887754	1.04207
17	F17A	F	A	M	1.61356	-4.84491	-0.902594	-1.1183	-0.221807	-0.221703	-1.61567	-1.01045	-0.221755	-0.949293	2.13698
17	F17C	F	C	M	-1.54361	-1.44185	1.51201	0.278025	-0.741249	0.349734	-1.49273	0.895017	-0.195758	-0.26449	1.18972
17	F17D	F	D	M	-0.132634	-0.852126	0.466038	-0.429678	0.637941	0.961347	-0.49238	0.01818	0.799644	0.108481	0.693696
17	F17E	F	E	M	0.587666	-3.03089	1.78428	-1.15204	-0.11734	-0.268969	-1.22161	0.316121	-0.193155	-0.366214	1.63242
17	F17G	F	G	M	-0.288183	-2.6993	-0.728169	-0.60035	0.811372	0.207916	-1.49374	-0.66426	0.509644	-0.549452	1.19583
17	F17H	F	H	M	-1.46856	0.977359	-2.43779	-1.00869	-0.0416055	-0.269013	-0.245599	-1.72324	-0.155309	-0.708049	1.19484
17	F17I	F	I	M	0.170386	-2.24607	-0.132452	0.594751	-1.2844	-0.75279	-1.03784	0.231149	-1.01859	-0.608429	1.04311
17	F17K	F	K	M	-5.34896	-2.66284	0.446241	-0.00832136	0.923396	-1.94264	-4.0059	0.21896	-0.509622	-1.43219	2.37575
17	F17L	F	L	M	-0.331348	-0.464855	0.296371	0.654735	-0.505207	-0.204288	-0.398102	0.475553	-0.354747	-0.0924319	0.466498
17	F17M	F	M	M	0.827842	0.17805	4.81556	0.0807632	0.764401	2.03559	0.502946	2.44816	1.4	1.45037	1.78996
17	F17N	F	N	M	-2.09426	-0.984356	-1.91052	-0.935664	-0.352952	-1.83058	-1.53931	-1.42309	-1.09176	-1.35139	0.692606
17	F17P	F	P	M	-0.0208225	-1.18055	0.0161007	-1.05989	-0.0144509	-0.138937	-0.600686	-0.521896	-0.0766942	-0.399759	0.56186
17	F17Q	F	Q	M	-0.886126	0.525747	1.53566	-1.43992	-2.45132	1.2259	-0.180189	0.0478693	-0.612707	-0.248342	1.58966
17	F17R	F	R	M	0.169883	-1.52515	0.882582	-1.42081	0.114657	0.6683	-0.677634	-0.269114	0.391479	-0.18509	1.03989
17	F17S	F	S	M	0.985957	-0.631895	-0.0419149	-0.3462	-1.08572	0.105383	0.177031	-0.194057	-0.490168	-0.169065	0.708719
17	F17T	F	T	M	-0.323839	-3.06145	-0.252346	0.139265	0.161866	-0.439192	-1.69264	-0.0565405	-0.138663	-0.629282	1.21684
17	F17V	F	V	M	-1.21334	-0.273176	0.210519	-1.73822	0.956705	-0.87354	-0.743258	-0.763851	0.0415827	-0.488509	0.985805
17	F17W	F	W	M	-0.38218	-1.36805	0.604939	-0.817856	0.695352	-0.56823	-0.875114	-0.106459	0.0635611	-0.306004	0.812038
17	F17Y	F	Y	M	1.71775	-1.79353	0.0844987	-0.223424	-0.256695	-1.06016	-0.037891	-0.0694629	-0.658429	-0.255261	1.18519
18	Q18A	Q	A	M	0.123325	-0.599868	-5.42164	-0.944049	-2.12727	-0.795897	-0.238271	-3.18284	-1.46158	-1.62757	1.99626
18	Q18C	Q	C	M	-0.991126	-3.68326	-10.1811	-0.912496	-0.49699	-6.056	-2.33719	-5.54681	-3.2765	-3.72017	3.81892
18	Q18D	Q	D	M	-0.587454	-1.36681	-9.03003	-1.53907	-1.48902	0.304704	-0.97713	-5.28455	-0.592157	-2.28461	3.37985
18	Q18E	Q	E	M	-1.03655	-0.130841	0.526547	0.276529	-3.10293	-1.09123	-0.583694	0.401538	-2.09708	-0.759745	1.32672
18	Q18F	Q	F	M	-2.21114	-3.2351	-11.4067	-1.26269	-1.20191	1.13203	-2.72312	-6.33469	-0.0349412	-3.03092	4.35131
18	Q18G	Q	G	M	0.607884	-1.11117	1.80725	-0.812192	0.63977	-1.37796	-0.251641	0.497527	-0.369094	-0.0410692	1.25124
18	Q18H	Q	H	M	0.694123	0.170331	-2.41891	0.357308	-1.47031	1.07677	0.432227	-1.0308	-0.196771	-0.265115	1.37034
18	Q18I	Q	I	M	-0.0038665	-0.742916	-0.312413	-1.10346	-0.438335	-1.83627	-0.373391	-0.707938	-1.1373	-0.739544	0.65569
18	Q18K	Q	K	M	1.09024	1.49079	-2.5705	0.589133	-0.74793	1.92988	1.29051	-0.990686	0.590977	0.296934	1.6805
18	Q18L	Q	L	M	0.969842	-1.0737	6.78168	-0.488463	-0.534661	0.0755054	-0.0519276	3.14661	-0.229578	0.955035	2.93742
18	Q18M	Q	M	M	-1.32626	-1.08015	-3.28882	-1.56597	-0.755796	1.34432	-1.20321	-2.42739	0.294263	-1.11211	1.49345
18	Q18N	Q	N	M	-1.43492	1.27655	-4.52115	-1.28558	0.444079	-0.914806	-0.0791808	-2.90337	-0.235364	-1.07264	1.99564
18	Q18P	Q	P	M	-1.40398	-0.181692	1.42632	-0.267816	-0.558345	0.416332	-0.792834	0.579251	-0.0710063	-0.0948633	0.953033
18	Q18R	Q	R	M	0.334187	-0.436255	-0.999231	0.208425	-0.61544	-0.249845	-0.0510341	-0.395403	-0.432643	-0.293027	0.503965
18	Q18S	Q	S	M	1.81912	3.89566	-2.54274	0.776504	-0.834506	-0.645302	2.85739	-0.88312	-0.739904	0.411454	2.26499
18	Q18T	Q	T	M	-0.933858	-2.00441	-0.52122	-1.06877	-0.896831	-1.33949	-1.46914	-0.794997	-1.11816	-1.12743	0.505104
18	Q18V	Q	V	M	1.309	-0.757173	-0.67321	0.893759	-1.29183	0.127632	0.275915	0.110275	-0.582101	-0.0653038	1.01964
18	Q18W	Q	W	M	-1.46007	-5.19904	-2.72221	-1.4189	-3.68827	-1.34238	-3.32956	-2.07056	-2.51532	-2.63848	1.56342
18	Q18Y	Q	Y	M	-1.67234	-2.2324	-1.6485	-0.477393	-3.17314	0.760595	-1.95237	-1.06294	-1.20627	-1.4072	1.37782
19	L19A	L	A	M	-1.50799	-4.09852	-1.20447	-1.57292	0.558675	1.20591	-2.80325	-1.3887	0.882294	-1.10322	1.86872
19	L19C	L	C	M	-1.55859	-3.13733	3.06665	-2.59898	0.931153	0.322155	-2.34796	0.233834	0.626654	-0.495824	2.36334
19	L19D	L	D	M	-0.0520472	2.40075	-2.89716	0.0301407	-2.76394	1.82152	1.17435	-1.43351	-0.471214	-0.243458	2.22542
19	L19E	L	E	M	1.32159	2.49685	-2.56324	-1.84093	-1.62422	0.562011	1.90922	-2.20208	-0.531105	-0.274656	2.02195
19	L19F	L	F	M	-2.0299	-3.66589	-2.08051	-0.731444	-0.68449	1.03577	-2.84789	-1.40598	0.175642	-1.35941	1.60475
19	L19G	L	G	M	-1.47305	2.36719	0.902307	-0.0422566	-3.1788	-0.14207	0.44707	0.430025	-1.66043	-0.261113	1.91339
19	L19H	L	H	M	0.974051	-1.01543	0.937517	-0.816341	-0.858328	0.203073	-0.0206872	0.0605883	-0.327628	-0.0959089	0.921736
19	L19I	L	I	M	-0.183603	-2.96906	-5.5587	-1.00207	-1.43837	-0.636209	-1.57633	-3.28038	-1.03729	-1.96467	2.00332
19	L19K	L	K	M	-1.44088	-1.04136	1.07018	-0.621171	0.363404	2.11111	-1.24112	0.224504	1.23726	0.0735467	1.36001
19	L19M	L	M	M	1.58383	-0.359746	0.375384	-0.349126	-0.144755	0.936464	0.612041	0.0131291	0.395855	0.340342	0.787865
19	L19N	L	N	M	0.0782593	-1.12987	-4.97348	-1.37588	-0.891519	0.0913945	-0.525803	-3.17468	-0.400062	-1.36685	1.87108
19	L19P	L	P	M	0.0733169	0.722324	0.855301	-0.411482	-0.854545	0.0635739	0.397821	0.22191	-0.395486	0.0747481	0.652495
19	L19Q	L	Q	M	2.17631	1.07329	-3.47975	-0.361401	0.137592	1.5181	1.6248	-1.92058	0.827847	0.177357	2.01308
19	L19R	L	R	M	-0.158337	0.132636	0.928307	1.09903	-0.816845	0.757861	-0.0128504	1.01367	-0.0294923	0.323775	0.738227
19	L19S	L	S	M	-0.447985	-3.21771	-5.27067	0.727393	-5.64141	1.22892	-1.83285	-2.27164	-2.20625	-2.10358	3.02155
19	L19T	L	T	M	0.417015	4.3916	1.82262	1.19964	-1.06977	-1.52706	2.40431	1.51113	-1.29841	0.87234	2.15089
19	L19V	L	V	M	-0.713783	1.06297	-1.78084	-0.0107917	0.563828	-0.0672104	0.174592	-0.895813	0.248309	-0.157637	0.998418
19	L19W	L	W	M	-1.85975	-0.772038	1.74943	-2.34246	2.05761	-0.670219	-1.31589	-0.296519	0.693695	-0.306239	1.8288
19	L19Y	L	Y	M	-0.80805	-2.36304	-3.04472	-0.317877	-2.17927	0.189141	-1.58554	-1.6813	-0.995066	-1.42064	1.28717
20	E20A	E	A	M	-0.0333005	1.62271	-0.671213	-0.789624	-8.14125	-0.778356	0.794702	-0.730419	-4.4598	-1.46517	3.39746
20	E20C	E	C	M	-0.318886	-1.16693	-3.01332	-0.596742	-1.80626	-0.0438827	-0.742907	-1.80503	-0.925071	-1.15767	1.10661
20	E20D	E	D	M	-0.386506	0.992155	-0.0872111	-0.181921	-3.80306	0.325204	0.302825	-0.134566	-1.73893	-0.523556	1.67921
20	E20F	E	F	M	-0.858392	-3.08167	-2.6261	-1.50722	-1.58581	-0.201868	-1.97003	-2.06666	-0.89384	-1.64351	1.07242
20	E20G	E	G	M	-0.778704	-0.934197	-2.56095	-0.396062	-4.19908	-0.815438	-0.85645	-1.4785	-2.50726	-1.61407	1.47379
20	E20H	E	H	M	-1.6945	0.273709	-0.873751	-0.523163	-2.9588	-0.414839	-0.710394	-0.698457	-1.68682	-1.03189	1.14203
20	E20I	E	I	M	-0.0740355	-0.963704	-3.03721	-1.05851	-6.74684	-0.379795	-0.51887	-2.04786	-3.56332	-2.04335	2.52554
20	E20K	E	K	M	0.224391	0.447907	-0.393352	0.312737	1.86086	-0.906251	0.336149	-0.0403077	0.477303	0.257715	0.936919
20	E20L	E	L	M	-0.634364	-0.149796	-4.63503	-1.34859	-3.1579	-0.209792	-0.39208	-2.99181	-1.68385	-1.68925	1.8233
20	E20M	E	M	M	-0.841134	-2.13489	3.7448	-2.5783	-4.81686	0.184394	-1.48801	0.583246	-2.31623	-1.07367	2.90709
20	E20N	E	N	M	-1.87493	-0.638761	-1.27663	-0.374106	-0.530714	0.0781335	-1.25685	-0.825366	-0.22629	-0.769501	0.696862
20	E20P	E	P	M	-1.05229	-1.67966	-1.21781	1.02422	-2.91659	-1.65177	-1.36598	-0.0967919	-2.28418	-1.24898	1.29118
20	E20Q	E	Q	M	-0.288811	-0.961403	-0.646914	-1.20464	-1.48458	-0.515026	-0.625107	-0.925779	-0.999801	-0.850229	0.449278
20	E20R	E	R	M	-2.52275	-0.513376	-6.87627	-1.01089	-8.85296	-1.86513	-1.51806	-3.94358	-5.35904	-3.6069	3.42719
20	E20S	E	S	M	-1.05346	-1.29181	-5.35286	-1.7393	-4.80326	0.148467	-1.17263	-3.54608	-2.3274	-2.3487	2.21141
20	E20T	E	T	M	-1.04509	-1.77773	-1.18446	-0.593213	-9.46914	-1.00571	-1.41141	-0.888837	-5.23743	-2.51256	3.42945
20	E20V	E	V	M	-0.900083	-1.44723	-2.85071	0.095189	-0.820355	-2.21702	-1.17365	-1.37776	-1.51869	-1.3567	1.05684
20	E20W	E	W	M	-1.91665	2.05931	-0.39302	-0.420095	-5.0247	-0.167546	0.071334	-0.406558	-2.59612	-0.977115	2.35764
20	E20Y	E	Y	M	-1.37671	-4.38674	-2.82521	0.571305	0.240392	-0.810747	-2.88173	-1.12695	-0.285177	-1.43129	1.89054
21	D21A	D	A	M	-1.219	-0.944431	-3.45976	-1.30172	-1.50966	-0.328886	-1.08172	-2.38074	-0.919271	-1.46058	1.06112
21	D21C	D	C	M	-1.21931	-1.77054	-2.0704	-0.552987	0.117117	0.0620116	-1.49492	-1.3117	0.0895645	-0.905685	0.928424
21	D21E	D	E	M	-0.32795	0.0708127	-1.50055	0.537486	-0.627218	-0.705554	-0.128569	-0.481532	-0.666386	-0.425495	0.701147
21	D21F	D	F	M	-0.493659	-2.90044	0.00411997	-0.742984	-0.336414	-0.185831	-1.69705	-0.369432	-0.261123	-0.775868	1.07184
21	D21G	D	G	M	-0.612919	0.65485	1.46053	-0.350447	-0.325237	-0.190972	0.0209657	0.555043	-0.258105	0.105968	0.791877
21	D21H	D	H	M	-2.17997	-1.71035	-4.21892	-1.23463	0.601461	-0.100559	-1.94516	-2.72677	0.250451	-1.47383	1.69352
21	D21I	D	I	M	-0.600025	-1.9521	-0.822782	-1.91754	-0.387417	0.938408	-1.27606	-1.37016	0.275495	-0.790242	1.07782
21	D21K	D	K	M	0.0626429	-2.09373	-1.21792	-1.62941	-1.25638	-1.38926	-1.01555	-1.42366	-1.32282	-1.25401	0.721004
21	D21L	D	L	M	-2.18316	-3.27772	-6.23385	0.257554	1.29222	-0.917558	-2.73044	-2.98815	0.187329	-1.84375	2.70378
21	D21M	D	M	M	-2.16458	-1.76437	-5.17705	-0.258446	0.159142	-1.05579	-1.96448	-2.71775	-0.448324	-1.71018	1.91095
21	D21N	D	N	M	-1.55511	-1.29495	-1.81463	0.309219	0.231377	0.472468	-1.42503	-0.752705	0.351923	-0.608605	1.05244
21	D21P	D	P	M	-1.11698	-1.90897	-3.20287	-0.786791	-0.427509	-0.832439	-1.51297	-1.99483	-0.629974	-1.37926	1.02282
21	D21Q	D	Q	M	-3.23051	-2.206	-3.33115	0.268859	0.117955	-0.254517	-2.71825	-1.53115	-0.0682809	-1.43923	1.68059
21	D21R	D	R	M	-2.00739	-1.25191	-0.542985	-1.57114	2.30167	0.264135	-1.62965	-1.05706	1.2829	-0.467936	1.57568
21	D21S	D	S	M	-1.01263	-4.25871	2.11335	0.0240041	-0.370258	0.7926	-2.63567	1.06868	0.211171	-0.451941	2.15261
21	D21T	D	T	M	-2.16242	-2.24321	-0.240901	-1.09751	-0.56019	-2.47369	-2.20281	-0.669207	-1.51694	-1.46299	0.955153
21	D21V	D	V	M	-1.42505	-1.50683	-3.39343	-1.47935	-1.06979	-0.462979	-1.46594	-2.43639	-0.766382	-1.55624	0.983126
21	D21W	D	W	M	0.112595	-0.475022	-5.12118	-1.5077	-0.680844	0.656763	-0.181213	-3.31444	-0.0120404	-1.16923	2.07028
21	D21Y	D	Y	M	-0.361917	0.641119	-3.86829	1.70564	-0.856335	0.682557	0.139601	-1.08133	-0.0868889	-0.342871	1.94467
22	D22A	D	A	M	-3.07123	-1.59638	-2.55582	-2.3506	-0.859015	-1.31868	-2.3338	-2.45321	-1.08885	-1.95862	0.836429
22	D22C	D	C	M	1.24016	-1.60273	-1.55358	1.24991	-0.111196	1.21134	-0.181285	-0.151836	0.550073	0.0723176	1.38065
22	D22E	D	E	M	-2.37407	-0.295383	-2.39021	-0.581323	-0.913415	-1.45087	-1.33473	-1.48577	-1.18214	-1.33421	0.898124
22	D22F	D	F	M	-1.53388	-3.86027	-3.40657	-1.95144	0.392179	-2.12546	-2.69708	-2.679	-0.866642	-2.08091	1.50716
22	D22G	D	G	M	-0.859716	-0.28003	0.660846	-0.174013	0.202024	-1.07264	-0.569873	0.243416	-0.43531	-0.253922	0.646382
22	D22H	D	H	M	-2.76997	0.00825891	1.20601	-3.66374	-0.308906	-0.312551	-1.38086	-1.22886	-0.310729	-0.973483	1.84702
22	D22I	D	I	M	-3.54278	-4.54331	-1.1644	-1.53296	0.61246	-0.424325	-4.04304	-1.34868	0.0940673	-1.76589	1.93617
22	D22K	D	K	M	-2.43198	-2.05458	-4.60501	-1.86388	-0.606786	-0.541835	-2.24328	-3.23444	-0.57431	-2.01734	1.48726
22	D22L	D	L	M	-5.15597	-1.0372	-1.44368	2.29054	0.449428	-1.02142	-3.09659	0.423429	-0.285996	-0.986384	2.46569
22	D22M	D	M	M	-3.46034	-0.917164	-2.06679	1.55471	0.421578	0.550795	-2.18875	-0.25604	0.486186	-0.652869	1.86695
22	D22N	D	N	M	-1.30636	-0.413087	-0.932298	-0.983581	0.668674	-0.339717	-0.859725	-0.957939	0.164478	-0.551062	0.700622
22	D22P	D	P	M	-0.820995	-2.01303	-2.08319	-4.69399	-0.972529	0.24488	-1.41701	-3.38859	-0.363825	-1.72314	1.69056
22	D22Q	D	Q	M	-5.03703	4.50262	3.23168	0.160288	0.80326	-1.31411	-0.267207	1.69598	-0.255426	0.391117	3.3932
22	D22R	D	R	M	-1.30341	0.472337	-1.12265	-0.111208	1.27272	-1.0474	-0.415537	-0.616928	0.112658	-0.306603	1.03417
22	D22S	D	S	M	-3.38969	-2.59753	-0.876387	-2.20092	0.547732	2.62403	-2.99361	-1.53865	1.58588	-0.982127	2.2471
22	D22T	D	T	M	-2.36623	-1.3527	-4.38846	-4.65709	-0.0615735	-0.00515431	-1.85946	-4.52278	-0.0333639	-2.13853	2.04645
22	D22V	D	V	M	0.133907	-0.385978	-2.36602	-1.2664	-0.69501	-0.383172	-0.126036	-1.81621	-0.539091	-0.827111	0.882484
22	D22W	D	W	M	-1.80482	-0.450741	1.34005	-2.59335	0.228645	-1.78396	-1.12778	-0.626649	-0.777656	-0.844029	1.47934
22	D22Y	D	Y	M	0.915442	0.291369	-4.3703	3.68872	-1.39339	2.79512	0.603405	-0.340786	0.700865	0.321161	2.92453
23	G23A	G	A	M	-0.149276	-0.243913	2.71786	0.00179871	-0.0301537	-1.35085	-0.196594	1.35983	-0.6905	0.157578	1.35242
23	G23C	G	C	M	0.794266	1.49165	-3.22241	-0.498156	0.215291	0.014587	1.14296	-1.86028	0.114939	-0.200795	1.6305
23	G23D	G	D	M	-0.718663	-0.182428	0.424892	0.808373	0.863376	-1.19377	-0.450545	0.616633	-0.165197	0.000296907	0.84312
23	G23E	G	E	M	-2.05228	-1.21105	-2.39954	1.68404	0.65974	-0.0085311	-1.63166	-0.357746	0.325604	-0.554601	1.60388
23	G23F	G	F	M	-1.30593	-0.299104	-2.13419	-0.968588	-1.5151	-1.04931	-0.802517	-1.55139	-1.2822	-1.21204	0.611591
23	G23H	G	H	M	-0.356256	-2.74743	-1.84102	-2.7758	-0.506722	0.166015	-1.55184	-2.30841	-0.170354	-1.34353	1.28246
23	G23I	G	I	M	-0.00853963	-0.184022	-5.02865	-2.14484	0.0784535	-1.67421	-0.0962807	-3.58675	-0.797878	-1.49364	1.96698
23	G23K	G	K	M	-2.14243	-2.54614	-1.35042	-0.916136	-0.156082	-0.0661811	-2.34429	-1.13328	-0.111131	-1.19623	1.01771
23	G23L	G	L	M	-1.50122	-2.75267	-2.75121	-1.56588	-0.0535768	0.333081	-2.12695	-2.15854	0.139752	-1.38191	1.30443
23	G23M	G	M	M	-2.6792	-2.92818	-0.943975	-0.768131	1.679	-1.48016	-2.80369	-0.856053	0.0994219	-1.18677	1.66089
23	G23N	G	N	M	-6.40274	-0.818677	-1.76164	-1.49412	-1.09	-2.75383	-3.61071	-1.62788	-1.92192	-2.38684	2.07802
23	G23P	G	P	M	-1.40709	-2.37054	4.63292	-0.712856	-1.54236	0.889186	-1.88882	1.96003	-0.326587	-0.0851249	2.55725
23	G23Q	G	Q	M	-0.68742	-2.07569	-1.68885	-2.37759	-1.80643	-0.740672	-1.38156	-2.03322	-1.27355	-1.56277	0.699195
23	G23R	G	R	M	-0.173613	-0.952256	-2.09672	0.26796	-0.0811986	0.17531	-0.562934	-0.914378	0.0470559	-0.476752	0.903164
23	G23S	G	S	M	0.261129	0.0443482	-0.0112929	0.00837762	0.751374	-0.569494	0.152739	-0.00145762	0.0909396	0.0807402	0.428981
23	G23T	G	T	M	-3.42255	0.343231	-2.33093	-0.220026	0.781951	-1.75795	-1.53966	-1.27548	-0.487999	-1.10105	1.65779
23	G23V	G	V	M	-0.58966	-0.711109	-1.03066	-1.01885	0.967606	-1.29825	-0.650384	-1.02476	-0.165323	-0.613488	0.814519
23	G23W	G	W	M	-2.84822	-2.25528	-0.36457	0.209019	-0.347988	-0.477477	-2.55175	-0.0777754	-0.412733	-1.01409	1.22916
23	G23Y	G	Y	M	-0.183116	0.39538	-0.636335	0.0847973	1.12249	-1.5511	0.106132	-0.275769	-0.214303	-0.12798	0.913192
24	E24A	E	A	M	0.460944	-0.00315866	0.249803	-4.02992	0.448669	-3.56304	0.228893	-1.89006	-1.55719	-1.07278	2.12163
24	E24C	E	C	M	0.810538	-2.58837	2.00462	-1.91572	2.01429	-0.920884	-0.888918	0.0444495	0.546701	-0.099256	1.99456
24	E24D	E	D	M	-0.0402087	0.1944	-1.02729	-0.0839368	0.223594	-1.15261	0.0770955	-0.555615	-0.464509	-0.314343	0.614398
24	E24F	E	F	M	-3.55336	-6.36316	-0.078185	-0.592032	-0.539221	-1.09733	-4.95826	-0.335108	-0.818277	-2.03721	2.45219
24	E24G	E	G	M	-0.347661	0.272638	-1.7753	1.73994	1.12542	0.283617	-0.0375111	-0.0176834	0.704517	0.216441	1.21985
24	E24H	E	H	M	-2.35939	-0.672884	1.50886	-3.69001	1.50413	2.46833	-1.51614	-1.09057	1.98623	-0.206826	2.44993
24	E24I	E	I	M	-1.53475	-2.34168	0.520566	-2.50249	0.032004	-2.72518	-1.93821	-0.99096	-1.34659	-1.42525	1.3865
24	E24K	E	K	M	0.276964	-0.46873	-0.20417	0.963877	0.3301	0.225591	-0.095883	0.379854	0.277845	0.187272	0.493274
24	E24L	E	L	M	-1.78353	-2.71639	-6.12672	-0.928393	7.84314	-0.803663	-2.24996	-3.52756	3.51974	-0.752595	4.64157
24	E24M	E	M	M	-1.66898	-1.96241	-1.36165	-1.53977	0.0292585	0.0340995	-1.8157	-1.45071	0.031679	-1.07824	0.881807
24	E24N	E	N	M	-3.80958	-1.22362	2.83313	-2.76646	2.39142	-0.463436	-2.5166	0.0333365	0.963991	-0.506424	2.68644
24	E24P	E	P	M	0.366205	-0.874	-9.29381	-5.27525	-1.37264	0.262688	-0.253898	-7.28453	-0.554974	-2.6978	3.83107
24	E24Q	E	Q	M	-0.4098	-1.94079	0.17634	-2.1786	-1.16586	1.82531	-1.17529	-1.00113	0.329728	-0.615565	1.49194
24	E24R	E	R	M	-3.17632	-0.408581	-8.47921	2.76795	-1.80018	-0.124745	-1.79245	-2.85563	-0.962465	-1.87018	3.79698
24	E24S	E	S	M	0.413993	-3.50426	-4.12597	0.300024	-3.44571	-2.87416	-1.54513	-1.91297	-3.15993	-2.20601	2.02483
24	E24T	E	T	M	-2.73393	-0.738554	-4.03722	-0.309857	-0.234398	-0.479578	-1.73624	-2.17354	-0.356988	-1.42226	1.58512
24	E24V	E	V	M	-2.56401	-2.72403	-4.21626	-1.55666	0.0361319	-1.01552	-2.64402	-2.88646	-0.489692	-2.00672	1.48765
24	E24W	E	W	M	-2.66108	-7.8362	-3.40952	-1.49105	-0.41399	0.829173	-5.24864	-2.45028	0.207592	-2.49711	3.02592
24	E24Y	E	Y	M	-2.46814	-1.87951	0.915707	-2.11356	-0.111629	1.87166	-2.17383	-0.598926	0.880018	-0.630911	1.79205
25	F25A	F	A	M	-3.61969	0.872796	2.26577	-1.76963	0.698404	-1.02447	-1.37345	0.248073	-0.163034	-0.429469	2.12414
25	F25C	F	C	M	-2.41393	-0.672718	-0.666086	-2.84175	0.740174	0.370857	-1.54332	-1.75392	0.555516	-0.913909	1.44726
25	F25D	F	D	M	-1.30645	1.48467	-2.19351	-3.82095	2.04854	-4.20942	0.0891133	-3.00723	-1.08044	-1.33285	2.62979
25	F25E	F	E	M	-2.28515	-2.18515	-2.88008	-2.1315	-0.414082	-1.58818	-2.23515	-2.50579	-1.00113	-1.91402	0.842355
25	F25G	F	G	M	-0.714122	0.897642	1.21168	-0.889457	2.09227	-0.39265	0.0917597	0.161112	0.84981	0.36756	1.20799
25	F25H	F	H	M	-2.85595	-3.9369	-1.18698	-1.38977	-0.755644	0.271722	-3.39642	-1.28838	-0.241961	-1.64225	1.51386
25	F25I	F	I	M	-1.09357	0.17362	0.613128	0.590342	0.558092	0.927694	-0.459974	0.601735	0.742893	0.294885	0.721222
25	F25K	F	K	M	-7.03215	-2.54182	4.27623	-4.96442	-3.07641	1.54537	-4.78698	-0.344098	-0.765518	-1.96553	4.18368
25	F25L	F	L	M	0.143964	-0.675863	-0.748762	2.30196	0.236402	1.57317	-0.26595	0.776597	0.904788	0.471812	1.22738
25	F25M	F	M	M	-0.73652	-1.799	-2.97861	-2.26514	-0.34436	0.0629334	-1.26776	-2.62188	-0.140713	-1.34345	1.18956
25	F25N	F	N	M	-1.34334	0.860246	-1.47034	0.473497	-0.336671	-0.425881	-0.241546	-0.498421	-0.381276	-0.373748	0.936726
25	F25P	F	P	M	0.12528	-2.89587	-4.98433	2.46537	2.25122	-0.750993	-1.38529	-1.25948	0.750111	-0.631554	2.91761
25	F25Q	F	Q	M	-4.30814	-1.99898	-2.53235	-1.71259	1.10841	-1.6528	-3.15356	-2.12247	-0.272192	-1.84941	1.75158
25	F25R	F	R	M	-0.825901	-2.2522	-4.57816	-4.46016	0.651168	1.38862	-1.53905	-4.51916	1.01989	-1.67944	2.53126
25	F25S	F	S	M	-0.246057	-0.203431	-6.36378	-0.43565	0.783578	-2.43138	-0.224744	-3.39972	-0.823903	-1.48279	2.6124
25	F25T	F	T	M	-1.28108	-3.77606	-5.99106	-1.76399	-1.7732	-2.87666	-2.52857	-3.87753	-2.32493	-2.91034	1.76086
25	F25V	F	V	M	0.708368	-1.91975	-0.646492	-1.19469	-2.54818	-0.688878	-0.605692	-0.920589	-1.61853	-1.04827	1.13199
25	F25W	F	W	M	0.302595	-4.909	-2.10329	-0.0558751	0.276976	1.16601	-2.3032	-1.07958	0.721493	-0.887097	2.25084
25	F25Y	F	Y	M	2.01371	0.25626	-2.94502	0.408169	-1.26483	-1.19527	1.13498	-1.26843	-1.23005	-0.454497	1.71753
26	Y26A	Y	A	M	0.134964	-4.34828	-0.197125	-0.164394	0.605163	1.28835	-2.10666	-0.180759	0.946758	-0.446887	1.99095
26	Y26C	Y	C	M	1.25064	-0.678577	-0.334601	-0.974087	-0.116152	0.345351	0.286034	-0.654344	0.114599	-0.0845702	0.796897
26	Y26D	Y	D	M	1.37613	-2.3793	0.570547	-1.67278	1.36168	0.159915	-0.50158	-0.551117	0.760795	-0.0973006	1.58123
26	Y26E	Y	E	M	-1.54988	-3.60288	0.930094	-1.78474	1.39777	-0.358474	-2.57638	-0.427325	0.519647	-0.828019	1.86557
26	Y26F	Y	F	M	-1.53896	-1.64589	0.643957	-1.10731	2.86593	0.0762149	-1.59243	-0.231677	1.47107	-0.117677	1.72363
26	Y26G	Y	G	M	0.73946	1.17983	0.641148	-0.860419	1.8753	-0.105687	0.959644	-0.109636	0.884809	0.578272	0.960388
26	Y26H	Y	H	M	0.876685	-0.213696	-0.17491	-0.17361	-0.144168	-0.389914	0.331495	-0.17426	-0.267041	-0.0366021	0.456017
26	Y26I	Y	I	M	2.84889	-3.00732	-1.69022	-2.94296	0.132793	0.0289624	-0.079215	-2.31659	0.0808777	-0.771642	2.2416
26	Y26K	Y	K	M	-0.0774543	-0.338622	-2.16356	-2.55142	3.91408	-0.394374	-0.208038	-2.35749	1.75985	-0.268558	2.29583
26	Y26L	Y	L	M	-5.28866	-5.36325	-0.392331	-1.51502	2.89723	0.334993	-5.32595	-0.953675	1.61611	-1.55451	3.26162
26	Y26M	Y	M	M	-1.44794	-3.32159	0.0547791	-0.626062	0.884636	-0.650056	-2.38476	-0.285642	0.11729	-0.851039	1.44111
26	Y26N	Y	N	M	-2.04421	-2.28721	-1.28501	-0.724578	3.01214	0.146106	-2.16571	-1.0048	1.57913	-0.530459	1.94897
26	Y26P	Y	P	M	1.27419	-1.3888	-0.972062	0.161071	1.5152	1.8764	-0.0573084	-0.405496	1.6958	0.410997	1.36575
26	Y26Q	Y	Q	M	-2.23327	3.54877	0.381498	-1.15624	-0.885432	-1.04768	0.65775	-0.387373	-0.966556	-0.23206	2.03087
26	Y26R	Y	R	M	0.988202	-6.00513	2.05823	-0.268839	2.75686	-0.407486	-2.50847	0.894693	1.17469	-0.146361	3.13
26	Y26S	Y	S	M	-1.19986	-0.676158	-0.523969	-2.6247	1.66996	0.902904	-0.938006	-1.57433	1.28643	-0.408636	1.52725
26	Y26T	Y	T	M	-3.33486	-5.94268	-1.65387	-2.52151	-2.61476	-0.408365	-4.63877	-2.08769	-1.51156	-2.74601	1.85959
26	Y26V	Y	V	M	-1.49227	-0.718854	-1.63378	-0.695343	0.453592	0.794181	-1.10556	-1.16456	0.623886	-0.548747	0.992584
26	Y26W	Y	W	M	-1.25978	-2.88777	-1.44363	-1.38339	-0.0701074	2.16055	-2.07378	-1.41351	1.04522	-0.814023	1.71004
27	M27A	M	A	M	-2.0519	-2.47532	-2.51884	-0.797649	-1.77485	-0.615127	-2.26361	-1.65824	-1.19499	-1.70561	0.823658
27	M27C	M	C	M	-2.89532	-3.55332	-3.15973	-0.311622	1.47668	-0.26084	-3.22432	-1.73567	0.607921	-1.45069	2.03527
27	M27D	M	D	M	1.09897	-0.430324	-0.608833	0.660715	1.62817	2.0941	0.334324	0.0259413	1.86114	0.740468	1.09056
27	M27E	M	E	M	-5.13909	-8.04105	-0.276654	-1.21833	-3.90205	1.82156	-6.59007	-0.747489	-1.04024	-2.7926	3.58837
27	M27F	M	F	M	-4.18353	-2.51014	0.423772	-0.745524	-1.07109	-1.49447	-3.34683	-0.160876	-1.28278	-1.59683	1.58868
27	M27G	M	G	M	-1.92142	4.03866	-2.85551	-0.537843	1.33761	-0.301515	1.05862	-1.69667	0.518049	-0.0400024	2.46237
27	M27H	M	H	M	0.10211	-1.87842	-1.12984	-0.249373	3.76731	-0.186231	-0.888156	-0.689605	1.79054	0.0709259	1.95319
27	M27I	M	I	M	0.398913	-0.371791	-0.928294	0.336852	-0.292797	1.03692	0.0135607	-0.295721	0.372061	0.0299669	0.696865
27	M27K	M	K	M	0.283925	-0.468623	-0.695829	-0.599404	5.22381	0.361185	-0.0923493	-0.647616	2.7925	0.684178	2.26953
27	M27L	M	L	M	-0.324828	0.395957	-1.21392	0.508803	-0.246703	0.155722	0.0355641	-0.352559	-0.0454905	-0.120829	0.631236
27	M27N	M	N	M	0.17024	-3.46654	0.464438	0.731214	-2.04147	0.182953	-1.64815	0.597826	-0.929256	-0.65986	1.69616
27	M27P	M	P	M	-0.858845	-3.93843	-3.50357	-1.45726	3.00736	0.590566	-2.39864	-2.48041	1.79896	-1.0267	2.59676
27	M27Q	M	Q	M	-1.28801	-2.43519	-1.46657	-1.40486	0.455094	0.091851	-1.8616	-1.43571	0.273472	-1.00795	1.08013
27	M27R	M	R	M	-0.232623	5.04534	-0.0388956	-1.44736	1.10419	0.431741	2.40636	-0.743126	0.767964	0.8104	2.23925
27	M27S	M	S	M	0.509554	-1.59357	0.539982	-0.983592	0.520095	0.549845	-0.542007	-0.221805	0.53497	-0.0762808	0.958755
27	M27T	M	T	M	0.137588	0.597603	0.716374	-0.876356	2.36895	-0.237157	0.367596	-0.079991	1.06589	0.451166	1.10491
27	M27V	M	V	M	0.427918	1.17006	1.18774	0.428635	2.33977	0.168345	0.79899	0.808187	1.25406	0.953745	0.798963
27	M27W	M	W	M	2.29329	-2.96546	1.15969	-0.999204	2.33207	-0.247138	-0.336085	0.0802421	1.04247	0.262208	2.07285
27	M27Y	M	Y	M	0.848991	-3.33437	-0.620108	-1.41078	0.8597	0.18534	-1.24269	-1.01544	0.52252	-0.578538	1.61114
28	I28A	I	A	M	1.89589	-1.52773	1.66174	-0.850561	-1.64452	-0.0959277	0.184083	0.405591	-0.870225	-0.0935171	1.55399
28	I28C	I	C	M	-1.59096	-3.58394	0.0861811	0.121571	-0.656734	-0.40288	-2.58745	0.103876	-0.529807	-1.00446	1.40982
28	I28D	I	D	M	-2.25633	-5.24414	-0.5706	-2.05474	-0.778995	-1.41257	-3.75023	-1.31267	-1.09578	-2.05289	1.70032
28	I28E	I	E	M	-1.84575	-0.326901	0.0454993	-1.17325	1.46879	-1.76878	-1.08633	-0.563875	-0.149995	-0.600065	1.26631
28	I28F	I	F	M	-0.0492567	-1.11946	-1.3565	-0.599836	1.20992	-0.929575	-0.584357	-0.978167	0.140173	-0.474117	0.941785
28	I28G	I	G	M	-1.86795	0.496927	-0.714113	-0.636532	3.32573	-3.25051	-0.685513	-0.675322	0.0376108	-0.441075	2.241
28	I28H	I	H	M	-1.44994	-1.53622	0.0126353	-2.43941	0.736971	-0.597395	-1.49308	-1.21339	0.069788	-0.878892	1.15572
28	I28K	I	K	M	-1.13725	-4.02782	0.524274	-1.00127	2.05112	-0.10247	-2.58254	-0.238499	0.974326	-0.61557	2.03657
28	I28L	I	L	M	-0.280502	-0.565037	-0.188771	0.599939	3.44672	0.711742	-0.42277	0.205584	2.07923	0.620682	1.47435
28	I28M	I	M	M	-0.559233	0.808322	-0.386543	-0.397301	-0.727513	0.251796	0.124545	-0.391922	-0.237859	-0.168412	0.58239
28	I28N	I	N	M	-1.29381	-0.353635	0.533722	-1.12609	-0.100251	-0.548393	-0.823721	-0.296183	-0.324322	-0.481409	0.67412
28	I28P	I	P	M	-0.803937	-0.985663	-0.575259	-1.80667	1.06458	-2.39561	-0.8948	-1.19096	-0.665515	-0.917092	1.18649
28	I28Q	I	Q	M	-3.10993	-1.79798	-0.270038	-2.0045	0.705331	-0.773387	-2.45395	-1.13727	-0.034028	-1.20842	1.36597
28	I28R	I	R	M	-1.45914	1.84989	-0.0933977	-0.124763	2.46549	0.336901	0.195374	-0.10908	1.4012	0.49583	1.43475
28	I28S	I	S	M	-1.62143	1.61127	-0.584301	-1.21574	1.75807	-0.479507	-0.00507809	-0.900018	0.639283	-0.0886045	1.43654
28	I28T	I	T	M	0.278025	-0.555402	0.0137703	-0.508103	1.68137	-0.972782	-0.138688	-0.247166	0.354293	-0.0105204	0.939869
28	I28V	I	V	M	-0.680991	-0.322085	-0.969744	-0.238004	-0.140062	-0.121008	-0.501538	-0.603874	-0.130535	-0.411982	0.340711
28	I28W	I	W	M	-1.6222	-0.943926	-2.16238	-1.48417	2.24691	-1.71498	-1.28306	-1.82327	0.265965	-0.94679	1.61322
28	I28Y	I	Y	M	-1.18622	-0.367225	0.500252	0.21835	2.09539	0.551979	-0.776722	0.359301	1.32368	0.302087	1.09432
29	G29A	G	A	M	-0.401748	-0.719623	0.257936	-0.975382	-0.776861	0.153872	-0.560686	-0.358723	-0.311495	-0.410301	0.512693
29	G29C	G	C	M	0.742684	-0.705793	-0.23528	-0.182618	0.161155	0.921117	0.0184451	-0.208949	0.541136	0.116877	0.621433
29	G29D	G	D	M	-0.342419	-0.722123	1.0579	0.358289	1.38386	-0.896328	-0.532271	0.708093	0.243768	0.139863	0.947348
29	G29E	G	E	M	-0.968834	-2.56242	-0.592018	-0.289395	0.688436	-1.34804	-1.76563	-0.440706	-0.3298	-0.845379	1.09014
29	G29F	G	F	M	1.22338	-0.856846	0.0273747	-0.934477	-0.234306	-0.614615	0.183265	-0.453551	-0.424461	-0.231582	0.80196
29	G29H	G	H	M	-1.79364	-0.331786	-0.177634	-0.982947	1.5095	-0.481668	-1.06271	-0.58029	0.513916	-0.376362	1.09414
29	G29I	G	I	M	0.229538	-0.80809	0.327113	0.23622	0.540988	1.27716	-0.289276	0.281666	0.909074	0.300488	0.670902
29	G29K	G	K	M	-0.980985	-3.01334	0.385049	-1.43094	1.0062	0.714444	-1.99716	-0.522944	0.860322	-0.553262	1.54432
29	G29L	G	L	M	-0.747998	-0.475575	-0.188338	-1.62314	2.3766	0.7005	-0.611787	-0.905742	1.53855	0.0070078	1.38524
29	G29M	G	M	M	-0.150047	-1.30216	0.114174	-0.757818	1.62721	0.205683	-0.726102	-0.321822	0.916445	-0.0438264	0.998402
29	G29N	G	N	M	0.138773	0.523722	1.22135	-0.662574	-0.395573	-0.556253	0.331247	0.279386	-0.475913	0.0449066	0.731851
29	G29P	G	P	M	-1.31448	-1.07843	-0.878344	-1.32271	2.72221	1.38937	-1.19646	-1.10053	2.05579	-0.0803987	1.71545
29	G29Q	G	Q	M	-0.0989681	-0.190492	-2.78884	-0.439726	1.66992	0.94815	-0.14473	-1.61429	1.30904	-0.149993	1.52117
29	G29R	G	R	M	-0.0373863	0.327154	0.471807	-0.232456	-0.0380462	-0.569626	0.144884	0.119675	-0.303836	-0.0130924	0.376818
29	G29S	G	S	M	0.886933	0.708016	-0.0426629	-0.0533266	1.60855	-0.18269	0.797475	-0.0479947	0.712929	0.48747	0.705357
29	G29T	G	T	M	0.70746	0.0445676	0.90219	-1.47448	1.81306	-0.688553	0.376014	-0.286144	0.562254	0.217375	1.18053
29	G29V	G	V	M	-0.772786	0.0650617	-0.0958903	-0.565994	1.17073	-0.0778372	-0.353862	-0.330942	0.546446	-0.0461193	0.677478
29	G29W	G	W	M	-1.74952	-4.66706	-1.95574	-0.935042	2.21101	0.0298747	-3.20829	-1.44539	1.12044	-1.17774	2.2851
29	G29Y	G	Y	M	-1.15707	0.101825	0.0149405	0.197671	1.31368	-0.725035	-0.52762	0.106306	0.294324	-0.0423301	0.851957
30	S30A	S	A	M	-1.19211	-3.06476	0.424254	-1.67	-0.74026	-0.228265	-2.12844	-0.622871	-0.484262	-1.07852	1.21685
30	S30C	S	C	M	-2.73369	-1.22534	0.657184	-0.163253	3.57359	-0.387927	-1.97952	0.246965	1.59283	-0.046573	2.11382
30	S30D	S	D	M	-0.638652	-1.63827	-1.38736	-0.507499	0.656285	-0.643101	-1.13846	-0.947431	0.00659181	-0.693101	0.8045
30	S30E	S	E	M	-0.922	1.07846	-1.01611	-2.26094	0.666342	-0.0780814	0.0782282	-1.63853	0.29413	-0.422056	1.22791
30	S30F	S	F	M	-0.0415775	0.400382	-0.626376	0.308305	-3.34551	-2.61704	0.179402	-0.159036	-2.98128	-0.98697	1.60288
30	S30G	S	G	M	-0.603698	-0.84209	-0.758659	-0.654107	-0.249377	-0.59396	-0.722894	-0.706383	-0.421668	-0.616982	0.203943
30	S30H	S	H	M	-1.28522	-4.97846	-0.631189	-2.40646	-1.08492	-2.39095	-3.13184	-1.51882	-1.73794	-2.12953	1.56911
30	S30I	S	I	M	0.286838	-1.25011	1.7637	-0.570808	0.136912	-0.0274036	-0.481635	0.596446	0.0547541	0.0565215	1.00815
30	S30K	S	K	M	-2.80372	-2.57575	-2.75771	-1.19018	-0.400819	0.365876	-2.68974	-1.97394	-0.0174716	-1.56038	1.35666
30	S30L	S	L	M	-1.59177	-1.66757	-0.211351	-0.292273	2.34168	-0.686125	-1.62967	-0.251812	0.827777	-0.351234	1.46004
30	S30M	S	M	M	-0.209142	-1.00669	-2.96349	0.438232	0.865171	-1.60092	-0.607915	-1.26263	-0.367876	-0.74614	1.4144
30	S30N	S	N	M	-1.27604	-2.00945	1.32808	-0.458141	2.20542	-0.403597	-1.64275	0.434967	0.900913	-0.102288	1.58769
30	S30P	S	P	M	0.134011	-0.219418	-0.161683	-0.0960459	0.635547	-1.02295	-0.0427039	-0.128864	-0.193702	-0.121757	0.540901
30	S30Q	S	Q	M	-1.8094	-2.3395	-1.70076	-3.07925	1.60445	-4.82246	-2.07445	-2.39	-1.60901	-2.02449	2.11474
30	S30R	S	R	M	-0.896306	-0.364648	2.33097	-0.610387	0.807849	-0.143395	-0.630477	0.86029	0.332227	0.187347	1.20041
30	S30T	S	T	M	-0.182497	-1.99406	-0.529275	-1.38589	-0.863718	-0.827098	-1.08828	-0.957582	-0.845408	-0.963755	0.643045
30	S30V	S	V	M	-0.435029	0.711699	0.270646	-2.62187	0.583263	-1.82674	0.138335	-1.17561	-0.621736	-0.553004	1.37735
30	S30W	S	W	M	-1.45038	0.14079	-2.74044	-3.62191	-0.905595	-0.624063	-0.654794	-3.18117	-0.764829	-1.5336	1.40354
30	S30Y	S	Y	M	0.69449	0.819883	-0.648398	0.516592	0.121213	1.24942	0.757187	-0.0659028	0.685318	0.458867	0.656385
31	E31A	E	A	M	0.113059	-0.797083	-0.649913	-0.776329	0.867472	-0.886314	-0.342012	-0.713121	-0.00942105	-0.354851	0.700819
31	E31C	E	C	M	-0.766718	-1.70954	0.4875	-0.138865	-0.571306	-1.65515	-1.23813	0.174318	-1.11323	-0.72568	0.857155
31	E31D	E	D	M	0.0735535	-0.244656	-0.0398911	-0.0209798	-0.0676855	0.786089	-0.0855513	-0.0304354	0.359202	0.0810717	0.36066
31	E31F	E	F	M	0.0672372	0.376498	-0.229047	-0.686821	2.09722	0.238981	0.221868	-0.457934	1.1681	0.310678	0.9536
31	E31G	E	G	M	-0.308037	-0.0405914	0.342239	-0.149339	0.607461	-0.518424	-0.174314	0.0964503	0.0445184	-0.0111151	0.41785
31	E31H	E	H	M	-0.482705	-2.19486	-1.8029	-2.5528	-0.895122	-1.32857	-1.33878	-2.17785	-1.11185	-1.54283	0.78767
31	E31I	E	I	M	-0.693878	-0.0901548	-2.4803	-1.25513	1.10921	-0.361394	-0.392016	-1.86771	0.373907	-0.628608	1.20057
31	E31K	E	K	M	0.057567	0.271182	0.192206	-0.313217	0.62137	1.25012	0.164374	-0.0605051	0.935743	0.346537	0.536705
31	E31L	E	L	M	-0.593592	-0.00540036	-1.60623	-1.49308	-0.750043	0.365986	-0.299496	-1.54966	-0.192028	-0.680394	0.784927
31	E31M	E	M	M	-1.02182	-0.975675	-0.78185	0.144574	0.15187	0.582596	-0.998745	-0.318638	0.367233	-0.316717	0.691211
31	E31N	E	N	M	-2.17737	-0.716955	1.04943	-1.3455	-0.710505	-1.24365	-1.44716	-0.148034	-0.977076	-0.857424	1.07769
31	E31P	E	P	M	-1.13848	-0.711648	-0.873597	-2.43023	0.369982	0.423426	-0.925063	-1.65191	0.396704	-0.726757	1.06008
31	E31Q	E	Q	M	-0.710809	-2.10578	-0.856054	-1.04281	0.00229884	-0.562588	-1.4083	-0.949434	-0.280144	-0.879291	0.698205
31	E31R	E	R	M	-0.240047	0.309568	-0.158841	0.0382291	0.121669	-0.128617	0.0347603	-0.0603058	-0.00347419	-0.00967322	0.205393
31	E31S	E	S	M	-2.49637	-0.0311152	0.501759	-2.76678	-0.24344	-1.71065	-1.26374	-1.13251	-0.977047	-1.12443	1.38124
31	E31T	E	T	M	-1.45957	-1.24255	0.473151	-0.742999	1.04112	-0.445122	-1.35106	-0.134924	0.298	-0.395995	0.978918
31	E31V	E	V	M	-0.816877	-0.977265	-0.190285	-0.924557	-1.10223	-0.891501	-0.897071	-0.557421	-0.996867	-0.817119	0.321538
31	E31W	E	W	M	-0.775783	-1.43913	-1.81526	-0.289885	-0.924709	0.151871	-1.10746	-1.05257	-0.386419	-0.848817	0.722131
31	E31Y	E	Y	M	-1.04016	-1.53207	-2.81419	-0.175732	0.808874	0.71657	-1.28612	-1.49496	0.762722	-0.672785	1.40226
32	V32A	V	A	M	0.0422983	-0.171631	0.439621	-0.252633	0.0183908	0.0375405	-0.0646663	0.093494	0.0279656	0.0189311	0.239972
32	V32C	V	C	M	-0.585231	0.626233	-0.654728	0.796257	-0.387307	-0.983057	0.0205009	0.0707645	-0.685182	-0.197972	0.73193
32	V32D	V	D	M	0.354736	0.0220513	0.186851	-1.75692	1.81761	1.26522	0.188393	-0.785036	1.54142	0.314925	1.22943
32	V32E	V	E	M	1.07912	1.02515	1.07139	1.2411	0.949383	1.85086	1.05213	1.15624	1.40012	1.20283	0.331603
32	V32F	V	F	M	0.545791	1.26207	0.948822	-0.113022	0.546285	0.721187	0.903929	0.4179	0.633736	0.651855	0.463203
32	V32G	V	G	M	0.630686	0.824719	1.10741	0.856823	1.09165	0.240522	0.727703	0.982119	0.666086	0.791969	0.323944
32	V32H	V	H	M	0.535277	0.490611	0.44487	0.482468	0.787056	0.096746	0.512944	0.463669	0.441901	0.472838	0.22148
32	V32I	V	I	M	0.203047	0.991486	0.344282	0.523009	-0.0426842	1.02341	0.597266	0.433646	0.490365	0.507092	0.429577
32	V32K	V	K	M	0.0869703	0.134152	-1.04066	-0.460026	0.938641	0.485318	0.110561	-0.750341	0.71198	0.0240666	0.697604
32	V32L	V	L	M	-0.578237	-0.146744	0.163196	0.342641	0.292558	-0.629444	-0.36249	0.252918	-0.168443	-0.0926718	0.431321
32	V32M	V	M	M	-0.182863	0.134333	-0.313181	-0.0603035	0.269081	-0.223894	-0.0242648	-0.186742	0.0225937	-0.0628044	0.224531
32	V32N	V	N	M	0.830779	0.768925	0.01653	0.663608	2.14934	0.3351	0.799852	0.340069	1.24222	0.794047	0.730886
32	V32P	V	P	M	0.960266	1.55416	0.909037	1.86652	1.5581	1.16327	1.25721	1.38778	1.36069	1.33523	0.382538
32	V32Q	V	Q	M	1.02044	1.96301	0.814069	0.278401	1.81669	0.405745	1.49172	0.546235	1.11122	1.04973	0.70546
32	V32R	V	R	M	0.318789	-0.227491	-0.0477918	-1.12807	1.28827	-0.554849	0.0456494	-0.587931	0.366712	-0.0585232	0.821603
32	V32S	V	S	M	-0.578434	-0.727145	0.249075	-1.27745	0.594299	-0.224618	-0.65279	-0.514187	0.184841	-0.327379	0.680856
32	V32T	V	T	M	-0.622247	-0.466911	0.0906254	0.442893	-0.815796	0.269911	-0.544579	0.266759	-0.272943	-0.183588	0.51879
32	V32W	V	W	M	-0.880518	1.45463	1.10747	0.297008	0.943304	0.448001	0.287058	0.702239	0.695652	0.56165	0.825082
32	V32Y	V	Y	M	-1.84179	-1.90321	-0.90428	-3.38753	-1.44482	-0.741783	-1.8725	-2.1459	-1.0933	-1.7039	0.951369
33	G33A	G	A	M	-0.937704	0.135357	-1.6396	-0.817015	1.21009	-2.02593	-0.401173	-1.22831	-0.407917	-0.679133	1.18784
33	G33C	G	C	M	0.0087943	1.62494	2.33835	-0.324603	1.36233	0.334611	0.816869	1.00687	0.848471	0.890737	1.04127
33	G33D	G	D	M	0.621764	1.29676	0.865518	0.678106	1.9028	0.85765	0.959261	0.771812	1.38022	1.0371	0.485773
33	G33E	G	E	M	0.588597	-0.738569	0.561446	0.253025	0.055088	0.717072	-0.0749859	0.407236	0.38608	0.239443	0.537476
33	G33F	G	F	M	-0.0503991	-1.48342	-1.05748	-2.83452	-1.90101	0.17861	-0.76691	-1.946	-0.8612	-1.19137	1.1389
33	G33H	G	H	M	-0.856546	-1.37171	-2.35877	-1.18181	-1.14046	1.51274	-1.11413	-1.77029	0.18614	-0.899425	1.28926
33	G33I	G	I	M	-0.359455	-0.188109	-1.74316	-0.804513	-0.0275485	0.146113	-0.273782	-1.27383	0.0592821	-0.496112	0.69221
33	G33K	G	K	M	-2.78298	-1.03187	0.0403273	-1.46946	0.0585621	0.467925	-1.90743	-0.714567	0.263243	-0.786251	1.22343
33	G33L	G	L	M	-0.0486987	-0.181741	-0.590555	-0.961238	-1.06006	0.994463	-0.11522	-0.775896	-0.0327974	-0.307971	0.755214
33	G33M	G	M	M	-3.59675	-1.53871	-1.73706	-1.34229	-3.57842	-1.47554	-2.56773	-1.53968	-2.52698	-2.21146	1.07352
33	G33N	G	N	M	-0.417105	0.232295	0.0500853	-1.09349	0.532216	0.419173	-0.0924049	-0.521703	0.475694	-0.046138	0.611941
33	G33P	G	P	M	-0.263265	-1.28957	-1.45471	-1.99523	1.40208	-0.618361	-0.776418	-1.72497	0.391862	-0.703175	1.20091
33	G33Q	G	Q	M	0.368532	-0.0529272	-0.278408	-1.84294	3.1937	0.559347	0.157802	-1.06067	1.87652	0.324551	1.64275
33	G33R	G	R	M	-0.397173	-0.544432	-0.729232	-0.482104	0.331108	-0.438099	-0.470803	-0.605668	-0.0534955	-0.376655	0.365706
33	G33S	G	S	M	0.614779	0.00781372	2.3968	2.01313	3.954	1.35267	0.311296	2.20496	2.65333	1.7232	1.40162
33	G33T	G	T	M	-1.42068	-1.41889	0.204347	-2.22497	1.56008	0.107316	-1.41978	-1.01031	0.833696	-0.532133	1.39787
33	G33V	G	V	M	0.142665	-0.160176	-0.674563	0.375359	-0.59451	0.460794	-0.00875562	-0.149602	-0.0668578	-0.0750717	0.48454
33	G33W	G	W	M	-0.359709	-0.632706	0.725764	0.648518	0.017515	0.0297272	-0.496207	0.687141	0.0236211	0.0715182	0.538055
33	G33Y	G	Y	M	-0.980947	-1.91961	-0.122128	-0.183014	0.0267567	-0.505639	-1.45028	-0.152571	-0.239441	-0.614097	0.733386
34	N34A	N	A	M	-1.22507	-1.05287	-1.56877	-1.57245	0.368361	-1.72811	-1.13897	-1.57061	-0.679873	-1.12982	0.775383
34	N34C	N	C	M	0.49913	1.01041	-0.646872	1.79389	2.46505	2.21006	0.75477	0.573509	2.33756	1.22195	1.17546
34	N34D	N	D	M	0.331247	-0.136249	0.159045	-0.0915386	0.153127	0.120168	0.0974989	0.0337531	0.136647	0.0892997	0.174359
34	N34E	N	E	M	-0.0341936	1.10101	0.20632	0.308754	3.04536	0.856255	0.533407	0.257537	1.95081	0.913918	1.1267
34	N34F	N	F	M	0.325069	-0.533976	1.17179	0.834948	-0.177203	0.420995	-0.104454	1.00337	0.121896	0.340271	0.628485
34	N34G	N	G	M	0.195284	3.26003	-0.138146	-1.22696	-0.0155717	-1.33286	1.72766	-0.682555	-0.674217	0.123628	1.66586
34	N34H	N	H	M	-0.784053	-1.22181	-0.668085	-1.41015	-1.34189	-0.0223092	-1.00293	-1.03912	-0.682101	-0.90805	0.528444
34	N34I	N	I	M	-0.0187224	-0.5973	-0.796429	0.695967	1.73746	-0.394387	-0.308011	-0.0502309	0.671536	0.104431	0.957565
34	N34K	N	K	M	-0.822696	0.658287	0.258044	0.303128	0.120019	-0.988326	-0.0822044	0.280586	-0.434154	-0.0785907	0.66675
34	N34L	N	L	M	-0.250768	0.321832	-1.4001	-0.578974	0.54508	-0.774523	0.0355322	-0.989539	-0.114721	-0.356243	0.720765
34	N34M	N	M	M	1.39744	-0.234268	0.507535	-0.541009	0.115012	-0.874443	0.581587	-0.0167371	-0.379716	0.0617113	0.814007
34	N34P	N	P	M	-0.950821	-0.700211	0.0778013	-2.12124	-0.625729	1.08002	-0.825516	-1.02172	0.227144	-0.54003	1.06848
34	N34Q	N	Q	M	-1.24175	-4.24028	0.610288	-2.17237	-1.08341	-0.780186	-2.74101	-0.781043	-0.931797	-1.48462	1.62305
34	N34R	N	R	M	0.58429	0.522433	-0.340733	0.141094	1.29964	0.841811	0.553361	-0.0998193	1.07073	0.50809	0.565531
34	N34S	N	S	M	-0.626189	0.651427	0.272036	0.0520686	0.319665	0.327015	0.012619	0.162052	0.32334	0.166004	0.432889
34	N34T	N	T	M	0.623726	-0.995824	0.215434	-0.125508	-0.404342	-2.17959	-0.186049	0.0449627	-1.29197	-0.477684	0.998787
34	N34V	N	V	M	1.66492	2.60672	1.22819	1.92115	0.642891	1.24567	2.13582	1.57467	0.94428	1.55159	0.676259
34	N34W	N	W	M	-0.547478	0.20448	0.0122535	0.0738224	1.84088	-0.308434	-0.171499	0.043038	0.766222	0.212587	0.843795
34	N34Y	N	Y	M	0.321863	0.333399	-0.0499122	0.135695	1.86994	-0.95442	0.327631	0.0428912	0.457757	0.276093	0.914972
35	Y35A	Y	A	M	-0.371693	-0.828245	-0.210046	-0.555499	-0.456951	-0.807718	-0.599969	-0.382773	-0.632335	-0.538359	0.244572
35	Y35C	Y	C	M	0.421479	0.47182	1.12246	0.907442	1.14297	0.848039	0.44665	1.01495	0.995503	0.819035	0.311212
35	Y35D	Y	D	M	0.275777	0.215293	0.483393	2.14376	1.8838	1.9349	0.245535	1.31358	1.90935	1.15615	0.919148
35	Y35E	Y	E	M	-1.26929	-3.33079	-1.19321	-1.66225	1.07438	-0.631385	-2.30004	-1.42773	0.221499	-1.16876	1.43172
35	Y35F	Y	F	M	-0.642318	-0.8114	-2.03365	-3.84694	-0.166933	-1.93189	-0.726859	-2.94029	-1.04941	-1.57219	1.33679
35	Y35G	Y	G	M	-0.0491813	-0.657951	-1.09141	-1.7055	-0.280695	-0.442305	-0.353566	-1.39845	-0.3615	-0.704507	0.605255
35	Y35H	Y	H	M	-0.265897	-0.501551	0.237239	-0.91511	0.079242	-0.79937	-0.383724	-0.338935	-0.360064	-0.360908	0.464695
35	Y35I	Y	I	M	0.947816	1.37775	1.85633	1.12261	0.858556	0.797877	1.16279	1.48947	0.828217	1.16016	0.400177
35	Y35K	Y	K	M	-0.591806	-1.29723	-0.372033	-1.89829	-0.719915	-0.77533	-0.944516	-1.13516	-0.747622	-0.942433	0.559513
35	Y35L	Y	L	M	-0.877867	-0.968277	-0.248134	-0.863269	0.547123	-1.04682	-0.923072	-0.555702	-0.24985	-0.576208	0.619371
35	Y35M	Y	M	M	-0.448899	-0.924901	-1.30664	-2.31446	-0.338168	-1.64483	-0.6869	-1.81055	-0.9915	-1.16298	0.751749
35	Y35N	Y	N	M	-0.352949	0.557813	0.33442	-2.38241	0.170073	0.0719075	0.102432	-1.024	0.12099	-0.266858	1.07984
35	Y35P	Y	P	M	-0.768381	0.308661	0.217943	-1.1128	1.2314	1.3119	-0.22986	-0.447429	1.27165	0.198121	0.997339
35	Y35Q	Y	Q	M	0.108791	-0.253016	-0.589961	-1.09138	0.11999	-0.466131	-0.0721128	-0.840671	-0.17307	-0.361951	0.460574
35	Y35R	Y	R	M	-0.277431	-0.519261	1.2224	-1.35612	1.30025	-0.961782	-0.398346	-0.0668587	0.169236	-0.0986564	1.11689
35	Y35S	Y	S	M	1.01295	-0.199794	0.524335	1.83745	0.501817	0.444143	0.406577	1.18089	0.47298	0.686817	0.683508
35	Y35T	Y	T	M	0.159589	0.2332	0.580871	-0.223219	0.778389	-0.797459	0.196394	0.178826	-0.00953472	0.121895	0.569169
35	Y35V	Y	V	M	-1.41675	-1.00153	-0.197903	-1.36589	1.30872	-3.24082	-1.20914	-0.781897	-0.966053	-0.985698	1.50341
35	Y35W	Y	W	M	-0.565117	-0.274297	0.629068	-1.2768	-0.802288	-0.25713	-0.419707	-0.323867	-0.529709	-0.424428	0.640234
36	L36A	L	A	M	-1.12659	-1.91673	-0.502074	-2.47254	0.281702	-2.04008	-1.52166	-1.48731	-0.879189	-1.29605	1.04608
36	L36C	L	C	M	0.499068	-1.97761	0.429177	-1.231	-0.0328722	-1.30197	-0.73927	-0.400914	-0.66742	-0.602534	1.03706
36	L36D	L	D	M	0.925495	-0.592178	0.650048	-2.26527	0.946444	-0.793479	0.166658	-0.807611	0.0764828	-0.188157	1.27076
36	L36E	L	E	M	1.21061	-0.246155	0.967998	0.657283	0.7431	0.387633	0.482227	0.812641	0.565366	0.620078	0.508072
36	L36F	L	F	M	-0.695651	-0.565492	0.282129	-0.249354	0.135286	0.0100692	-0.630571	0.0163874	0.0726778	-0.180502	0.392021
36	L36G	L	G	M	-1.41472	-0.33959	-0.793829	-0.691947	-0.192472	-1.01549	-0.877154	-0.742888	-0.603983	-0.741342	0.44642
36	L36H	L	H	M	0.606081	0.0220065	1.68745	-0.195059	0.855311	0.110841	0.314044	0.746196	0.483076	0.514439	0.694164
36	L36I	L	I	M	0.0437779	-0.487763	-0.142505	-0.744153	0.00285341	-0.853112	-0.221992	-0.443329	-0.425129	-0.363484	0.387037
36	L36K	L	K	M	-0.570226	-1.26587	-0.369292	-2.20046	0.190797	-1.61646	-0.918047	-1.28488	-0.712832	-0.971919	0.88177
36	L36M	L	M	M	0.253784	-0.490125	0.326717	0.879531	0.646599	-0.840345	-0.118171	0.603124	-0.0968726	0.12936	0.664652
36	L36N	L	N	M	-0.652392	-0.975979	-0.39455	-1.68136	0.436774	-1.08506	-0.814185	-1.03795	-0.324142	-0.725427	0.717138
36	L36P	L	P	M	0.156022	-0.0294105	1.1754	0.867591	0.463851	-0.988285	0.0633057	1.02149	-0.262217	0.274194	0.761611
36	L36Q	L	Q	M	-0.69952	-0.713177	0.517291	-0.177302	1.06538	-0.24524	-0.706348	0.169994	0.410073	-0.0420938	0.70449
36	L36R	L	R	M	-0.265507	-1.28355	2.71934	4.82152	0.568252	-2.01171	-0.774528	3.77043	-0.721728	0.758058	2.57999
36	L36S	L	S	M	0.44134	-1.25589	0.397971	-0.403432	0.0164231	-2.03285	-0.407278	-0.00273064	-1.00821	-0.47274	0.988436
36	L36T	L	T	M	0.145151	-0.211126	0.370466	-1.6131	0.364006	-0.655347	-0.0329877	-0.621316	-0.14567	-0.266658	0.766852
36	L36V	L	V	M	0.285097	-0.404403	2.5164	-1.11714	0.870503	-1.62864	-0.0596527	0.699629	-0.379067	0.0869699	1.49599
36	L36W	L	W	M	0.638034	0.71517	-0.00696537	-0.313711	0.272414	-1.01424	0.676602	-0.160338	-0.370914	0.04845	0.648973
36	L36Y	L	Y	M	-0.676867	-0.675833	0.283315	-0.241916	0.583172	-1.11744	-0.67635	0.0206994	-0.267134	-0.307595	0.644168
37	R37A	R	A	M	1.59798	0.0542351	1.64702	-0.126021	1.39199	-0.433394	0.826105	0.760499	0.479296	0.688634	0.955529
37	R37C	R	C	M	0.833266	-0.237485	-0.465449	0.241112	-0.297395	-0.665228	0.29789	-0.112168	-0.481311	-0.0985299	0.5474
37	R37D	R	D	M	0.134461	1.13955	0.287615	1.99573	1.56687	0.119972	0.637004	1.14167	0.843421	0.874033	0.808479
37	R37E	R	E	M	-4.81193	-0.0781493	0.640357	-4.92847	-0.552947	-0.338614	-2.44504	-2.14406	-0.44578	-1.67829	2.50524
37	R37F	R	F	M	-0.303365	-1.23308	-0.240817	-0.216494	-0.00953905	-0.590384	-0.768224	-0.228656	-0.299961	-0.43228	0.434703
37	R37G	R	G	M	1.28297	-2.63099	-1.9116	-2.6387	-0.543597	-1.36135	-0.674009	-2.27515	-0.952472	-1.30054	1.49568
37	R37H	R	H	M	1.34591	-0.573786	0.413172	1.07351	0.453074	-1.05136	0.386061	0.743343	-0.299142	0.276754	0.928969
37	R37I	R	I	M	0.815165	1.76751	2.2567	1.95236	0.573533	2.12627	1.29134	2.10453	1.3499	1.58192	0.711065
37	R37K	R	K	M	0.191099	0.524126	2.20081	1.78829	1.58081	-2.86483	0.357612	1.99455	-0.642009	0.570051	1.84982
37	R37L	R	L	M	-0.240161	-0.116645	-0.26724	2.64301	-0.420001	-2.413	-0.178403	1.18789	-1.4165	-0.135673	1.61349
37	R37M	R	M	M	-0.901214	-1.57292	-3.41871	-3.20899	-0.669256	0.00404756	-1.23707	-3.31385	-0.332604	-1.62784	1.40144
37	R37N	R	N	M	-0.551088	-1.14572	1.48761	-0.444191	-0.296083	-2.21453	-0.848402	0.521708	-1.2553	-0.527333	1.21243
37	R37P	R	P	M	-1.38214	-0.819661	0.231453	0.0548567	0.321003	-1.93578	-1.1009	0.143155	-0.807389	-0.588378	0.93935
37	R37Q	R	Q	M	1.07072	-0.0716219	-1.17351	-0.274701	-1.083	-2.59757	0.499549	-0.724107	-1.84028	-0.68828	1.23952
37	R37S	R	S	M	0.337733	0.394906	-0.225483	1.57523	0.413463	-0.767673	0.36632	0.674871	-0.177105	0.288029	0.782905
37	R37T	R	T	M	0.191359	1.70061	1.99856	2.06204	1.10501	0.705826	0.945985	2.0303	0.905417	1.2939	0.754865
37	R37V	R	V	M	-0.468114	-2.69191	-1.7753	-1.20181	0.66587	-0.139368	-1.58001	-1.48856	0.263251	-0.935106	1.20647
37	R37W	R	W	M	-4.41505	-0.0570567	1.37326	1.14764	2.54472	-1.61208	-2.23605	1.26045	0.466321	-0.16976	2.51397
37	R37Y	R	Y	M	0.729953	-0.343675	-0.9019	-1.5952	1.33729	0.706686	0.193139	-1.24855	1.02199	-0.0111411	1.12214
38	M38A	M	A	M	3.92543	1.63215	2.86133	1.7257	1.55488	0.359002	2.77879	2.29352	0.956939	2.00975	1.22883
38	M38C	M	C	M	-3.64725	-1.5716	2.00147	1.74726	0.578078	0.622409	-2.60943	1.87436	0.600244	-0.0449401	2.16982
38	M38D	M	D	M	-4.29043	-1.1405	-1.37474	-0.248295	2.5401	1.36611	-2.71547	-0.811517	1.9531	-0.524626	2.38021
38	M38E	M	E	M	0.49229	-0.579403	1.32051	2.93669	0.537566	-0.0334987	-0.0435565	2.1286	0.252034	0.779025	1.23246
38	M38F	M	F	M	-10.4692	-0.72021	-3.38489	-1.90484	1.28663	1.3829	-5.59469	-2.64486	1.33477	-2.3016	4.40436
38	M38G	M	G	M	0.0982591	1.16435	2.3373	2.29172	0.806677	-2.21318	0.631304	2.31451	-0.703254	0.747521	1.68976
38	M38H	M	H	M	-4.957	-3.36645	0.234053	0.660169	0.591285	-3.4531	-4.16173	0.447111	-1.43091	-1.71517	2.4907
38	M38I	M	I	M	-1.92806	-0.323974	1.41946	-0.574274	-0.0758323	-2.00061	-1.12602	0.422595	-1.03822	-0.580547	1.27695
38	M38K	M	K	M	1.97526	0.289568	2.49479	-1.39444	0.81094	-0.568546	1.13242	0.550172	0.121197	0.601262	1.48093
38	M38L	M	L	M	0.345469	-0.130471	1.12078	3.24518	1.00395	-1.34504	0.107499	2.18298	-0.170546	0.706644	1.53262
38	M38N	M	N	M	-1.27985	0.370167	0.437513	-0.849772	-0.194473	0.00845135	-0.454839	-0.206129	-0.093011	-0.251327	0.685195
38	M38P	M	P	M	-1.86169	1.82352	0.39477	-1.89946	1.63255	-3.85221	-0.0190851	-0.752345	-1.10983	-0.627088	2.26717
38	M38Q	M	Q	M	-4.07677	-1.61779	-3.13445	-2.98055	0.360033	-1.50708	-2.84728	-3.0575	-0.573522	-2.15943	1.57275
38	M38R	M	R	M	-2.88176	0.270353	0.8267	0.969682	1.0031	-1.90091	-1.3057	0.898191	-0.448905	-0.285473	1.68119
38	M38S	M	S	M	-2.30237	-1.60135	1.71934	1.05489	0.273464	-1.08221	-1.95186	1.38712	-0.404372	-0.323039	1.58455
38	M38T	M	T	M	0.0475675	-1.38733	1.40627	0.368189	1.32877	-0.837415	-0.66988	0.88723	0.245678	0.154342	1.12819
38	M38V	M	V	M	1.24532	0.320342	2.43737	1.26551	0.83924	-0.505936	0.782833	1.85144	0.166652	0.933642	0.992565
38	M38W	M	W	M	-2.42987	-0.905679	1.33646	-2.88307	1.49323	-1.82635	-1.66777	-0.773305	-0.166558	-0.869212	1.8897
38	M38Y	M	Y	M	-1.50386	0.679136	1.90483	-1.98811	-0.449382	-1.64355	-0.412361	-0.0416426	-1.04646	-0.500156	1.5301
39	F39A	F	A	M	0.503901	-0.105272	1.15531	-0.0868162	0.15829	-0.936866	0.199315	0.534245	-0.389288	0.114757	0.697284
39	F39C	F	C	M	2.67961	0.477432	1.50919	4.04998	1.00919	-0.742199	1.57852	2.77959	0.133495	1.4972	1.6857
39	F39D	F	D	M	-1.06884	-0.251643	1.85976	-0.12552	0.217816	-0.40849	-0.660244	0.867121	-0.0953373	0.0371799	0.988558
39	F39E	F	E	M	-1.75299	-0.790021	2.00387	-1.20975	-0.235905	-0.93828	-1.27151	0.397064	-0.587092	-0.487179	1.31819
39	F39G	F	G	M	1.18613	1.51023	1.28136	3.42025	1.23528	1.25485	1.34818	2.35081	1.24506	1.64802	0.875501
39	F39H	F	H	M	-0.91066	-1.04805	-0.0586996	-1.18804	0.856453	0.0863205	-0.979357	-0.623369	0.471387	-0.377113	0.803776
39	F39I	F	I	M	0.357883	-0.00298796	-0.0310145	2.16976	1.27828	-0.57951	0.177447	1.06937	0.349387	0.532068	1.01076
39	F39K	F	K	M	0.227625	-0.419093	0.156906	-1.40604	0.430081	-1.96072	-0.0957337	-0.624569	-0.765318	-0.495207	0.978471
39	F39L	F	L	M	-0.579255	-0.163425	-0.963753	0.554189	-0.160756	-0.693046	-0.37134	-0.204782	-0.426901	-0.334341	0.53547
39	F39M	F	M	M	1.00398	-0.307743	-2.34993	1.97635	0.92495	-4.74268	0.348117	-0.186789	-1.90887	-0.582513	2.52363
39	F39N	F	N	M	0.757005	0.139272	0.738026	1.5292	0.762914	-1.28532	0.448138	1.13361	-0.261205	0.440182	0.953636
39	F39P	F	P	M	1.25878	1.18172	0.0848191	-2.22083	0.54698	-0.38133	1.22025	-1.06801	0.082825	0.0783557	1.29059
39	F39Q	F	Q	M	-4.07041	-1.08707	0.657629	-8.41053	-0.907317	-0.547193	-2.57874	-3.87645	-0.727255	-2.39415	3.33618
39	F39R	F	R	M	-1.09668	-0.576188	-0.945195	-0.438704	0.350741	-3.18059	-0.836433	-0.691949	-1.41492	-0.981101	1.19032
39	F39S	F	S	M	-0.242932	0.274376	0.533143	0.0104478	0.941334	-0.880439	0.0157221	0.271796	0.0304475	0.105988	0.634434
39	F39T	F	T	M	0.0853454	-0.485583	0.753415	1.28767	1.18753	-1.47697	-0.200119	1.02054	-0.14472	0.225235	1.07295
39	F39V	F	V	M	0.305028	0.591382	3.1495	1.3196	1.36709	1.05645	0.448205	2.23455	1.21177	1.29818	0.99769
39	F39W	F	W	M	0.810216	0.97939	0.572399	2.6546	1.20769	-1.97826	0.894803	1.6135	-0.385284	0.707672	1.50715
39	F39Y	F	Y	M	1.57925	-0.71064	-0.62059	2.10358	0.931063	-0.935867	0.434303	0.741495	-0.00240221	0.391132	1.31408
40	R40A	R	A	M	0.0886041	0.85989	0.956331	0.748735	2.08633	1.15061	0.474247	0.852533	1.61847	0.981749	0.650554
40	R40C	R	C	M	2.93838	0.720918	0.951449	-0.765391	1.16857	-0.106521	1.82965	0.0930288	0.531027	0.817901	1.26554
40	R40D	R	D	M	-0.806397	-0.852173	-1.34063	-0.352734	0.619265	0.0861851	-0.829285	-0.846682	0.352725	-0.441081	0.710181
40	R40E	R	E	M	-2.81409	-0.377837	0.576932	-1.71928	-1.75118	-3.05704	-1.59597	-0.571176	-2.40411	-1.52375	1.40228
40	R40F	R	F	M	-0.984813	0.94759	-0.259537	0.118423	0.950847	0.444021	-0.0186115	-0.0705566	0.697434	0.202755	0.748835
40	R40G	R	G	M	-1.25962	0.327908	0.358785	-1.07374	0.00908249	-0.143662	-0.465855	-0.357478	-0.0672895	-0.296874	0.702527
40	R40H	R	H	M	-0.21769	-0.499124	0.208639	-0.387319	-0.396434	-0.391848	-0.358407	-0.08934	-0.394141	-0.280629	0.256222
40	R40I	R	I	M	0.144241	-0.127816	-0.409718	-1.40728	1.07573	-0.290169	0.00821269	-0.908501	0.392782	-0.169169	0.806864
40	R40K	R	K	M	-0.338796	-0.0724898	-0.372565	-0.672867	0.480111	0.229399	-0.205643	-0.522716	0.354755	-0.124535	0.424657
40	R40L	R	L	M	0.40327	0.115251	-0.292222	-1.05886	-0.0549203	1.65923	0.25926	-0.675543	0.802155	0.128624	0.898809
40	R40M	R	M	M	0.00935218	0.311141	-0.359936	-1.45918	0.639938	-1.49929	0.160247	-0.909559	-0.429677	-0.392996	0.904034
40	R40N	R	N	M	-0.997799	-0.648151	-0.608267	-1.56649	0.427402	-0.862938	-0.822975	-1.08738	-0.217768	-0.709374	0.655387
40	R40P	R	P	M	-0.169853	0.0724748	0.927184	0.726462	0.659899	1.00152	-0.0486889	0.826823	0.830709	0.536281	0.476328
40	R40Q	R	Q	M	-0.764728	-0.585211	-0.231589	-1.11965	0.490625	0.351733	-0.674969	-0.675618	0.421179	-0.309803	0.636095
40	R40S	R	S	M	-1.58502	-1.61983	-1.04385	-2.38145	0.2877	-1.45075	-1.60243	-1.71265	-0.581528	-1.29887	0.89019
40	R40T	R	T	M	0.357512	0.361289	0.751768	-0.862664	0.478405	0.368862	0.359401	-0.0554479	0.423634	0.242529	0.562085
40	R40V	R	V	M	1.39918	0.665735	-0.0244263	-1.57239	-0.201477	0.143474	1.03246	-0.798406	-0.0290016	0.0683493	0.99066
40	R40W	R	W	M	0.433163	-2.29727	-1.81016	-3.61341	-1.97555	-2.33646	-0.932055	-2.71179	-2.156	-1.93328	1.32173
40	R40Y	R	Y	M	0.794125	0.227339	-0.1938	-0.0724178	1.00024	0.55197	0.510732	-0.133109	0.776105	0.384576	0.478096
41	G41A	G	A	M	0.221916	0.201139	-0.00136007	0.654237	0.739909	0.252679	0.211528	0.326438	0.496294	0.344753	0.288414
41	G41C	G	C	M	1.08033	0.806772	0.0491983	0.794562	-0.49356	1.73123	0.943551	0.42188	0.618837	0.661423	0.78328
41	G41D	G	D	M	0.514618	0.187494	0.61048	-0.907649	0.339899	-0.280166	0.351056	-0.148585	0.0298666	0.0774459	0.575245
41	G41E	G	E	M	1.59906	2.60953	0.178127	1.43343	0.798044	-0.0166154	2.1043	0.80578	0.390714	1.10026	0.982526
41	G41F	G	F	M	4.42774	1.01942	0.486796	2.15084	-1.98527	-1.05784	2.72358	1.31882	-1.52155	0.840283	2.29482
41	G41H	G	H	M	-3.09527	0.283571	-0.834057	-0.838086	0.079478	-0.189496	-1.40585	-0.836072	-0.0550092	-0.765643	1.23159
41	G41I	G	I	M	0.75244	0.887053	-0.302126	1.27095	0.884889	2.13699	0.819747	0.484412	1.51094	0.938366	0.79072
41	G41K	G	K	M	0.547224	1.49012	-0.903792	0.689924	0.555785	3.3717	1.01867	-0.106934	1.96374	0.958493	1.41264
41	G41L	G	L	M	-0.290252	-0.211709	-0.117741	-1.7439	-0.0210703	-0.864879	-0.25098	-0.930822	-0.442975	-0.541592	0.659189
41	G41M	G	M	M	-1.80879	0.626533	1.25061	0.836338	1.03782	2.00159	-0.591126	1.04348	1.51971	0.657352	1.29758
41	G41N	G	N	M	0.0115393	-2.20098	-0.749916	-3.38679	-0.15567	-0.724797	-1.09472	-2.06835	-0.440234	-1.2011	1.32445
41	G41P	G	P	M	0.360265	0.819798	0.0399163	1.37542	1.82828	1.10802	0.590031	0.707669	1.46815	0.92195	0.658118
41	G41Q	G	Q	M	1.19171	-0.381305	0.320528	0.412094	1.28545	0.9129	0.405204	0.366311	1.09918	0.623564	0.631018
41	G41R	G	R	M	-0.119529	-0.156102	1.12024	-0.95321	0.521589	-0.464974	-0.137815	0.0835161	0.0283072	-0.00866401	0.733487
41	G41S	G	S	M	0.720749	0.0217201	0.135996	-0.410393	1.74976	-0.165899	0.371235	-0.137199	0.791929	0.341988	0.786678
41	G41T	G	T	M	1.77682	1.05352	1.73759	-0.193593	0.636584	0.273298	1.41517	0.772001	0.454941	0.880702	0.793699
41	G41V	G	V	M	-0.0759802	0.86823	1.43774	0.525255	-0.0436301	0.177965	0.396125	0.981495	0.0671675	0.481596	0.590685
41	G41W	G	W	M	-1.21768	0.269101	0.0945325	-0.238706	-1.93564	-2.20104	-0.474289	-0.0720867	-2.06834	-0.871572	1.06344
41	G41Y	G	Y	M	-2.14835	-1.48497	0.67161	0.125987	1.31224	1.37695	-1.81666	0.398798	1.34459	-0.0244231	1.47661
42	S42A	S	A	M	-0.742062	-0.253323	-0.364016	2.44793	0.231212	-1.2905	-0.497692	1.04196	-0.529642	0.00487423	1.30065
42	S42C	S	C	M	-1.20309	0.249556	0.652621	-1.98718	0.671101	-0.335374	-0.476769	-0.667282	0.167863	-0.325396	1.07815
42	S42D	S	D	M	2.34219	0.172768	-0.0580285	-0.306898	0.658579	0.521065	1.25748	-0.182463	0.589822	0.554946	0.94559
42	S42E	S	E	M	-0.87022	-0.0554393	0.751361	-0.244663	0.179081	1.01884	-0.462829	0.253349	0.598963	0.129827	0.686111
42	S42F	S	F	M	0.724208	0.812826	0.431836	0.502883	0.173047	-0.886662	0.768517	0.46736	-0.356807	0.293023	0.620561
42	S42G	S	G	M	-2.53781	-0.420994	0.31891	1.01281	2.54562	0.0866229	-1.4794	0.665859	1.31612	0.167527	1.67717
42	S42H	S	H	M	0.760694	0.288721	1.16146	-0.132627	-1.39121	0.723493	0.524708	0.514415	-0.33386	0.235088	0.911691
42	S42I	S	I	M	-1.31206	0.194425	1.74219	0.61148	1.44464	3.53217	-0.558818	1.17684	2.48841	1.03548	1.63085
42	S42K	S	K	M	-1.36437	-0.51279	-0.463252	-1.785	-1.70535	-0.519375	-0.938579	-1.12412	-1.11236	-1.05836	0.62969
42	S42L	S	L	M	1.4258	0.590219	1.93251	-0.904475	-1.2174	1.5647	1.00801	0.514016	0.173649	0.565225	1.33772
42	S42M	S	M	M	3.41357	2.73332	1.85202	2.04688	2.15606	5.13118	3.07344	1.94945	3.64362	2.88884	1.23681
42	S42N	S	N	M	1.39033	0.0567172	1.37813	1.86948	0.639046	0.644657	0.723523	1.62381	0.641851	0.996393	0.662963
42	S42P	S	P	M	0.0742065	0.563105	1.1441	0.0600276	0.427646	0.186278	0.318656	0.602066	0.306962	0.409228	0.411813
42	S42Q	S	Q	M	-0.672043	-0.24853	0.502676	-0.677525	0.427369	-0.735742	-0.460286	-0.0874242	-0.154187	-0.233966	0.569325
42	S42R	S	R	M	1.23668	1.32098	1.72802	1.24287	1.14301	2.68986	1.27883	1.48545	1.91644	1.56024	0.590073
42	S42T	S	T	M	1.46811	-0.55566	0.726273	-1.06443	-0.640106	-1.99912	0.456225	-0.169078	-1.31961	-0.344155	1.25061
42	S42V	S	V	M	1.36104	1.09542	1.23787	-0.612139	-2.71826	2.0849	1.22823	0.312863	-0.316678	0.408139	1.77176
42	S42W	S	W	M	1.33654	0.256765	0.999186	0.0676103	1.10016	0.624825	0.796653	0.533398	0.862493	0.730848	0.500228
42	S42Y	S	Y	M	0.478858	0.266891	-0.243419	0.535818	-0.263997	0.707296	0.372874	0.146199	0.22165	0.246908	0.41257
43	L43A	L	A	M	2.138	0.0642995	1.62111	-1.36432	3.3844	1.74858	1.10115	0.128396	2.56649	1.26534	1.6715
43	L43C	L	C	M	1.79668	-0.53777	1.97877	-2.55245	0.0386196	-0.586167	0.629457	-0.286838	-0.273773	0.0229484	1.69055
43	L43D	L	D	M	-0.793638	-0.493993	0.478599	-2.0911	0.731539	-0.493041	-0.643816	-0.806251	0.119249	-0.443606	1.00729
43	L43E	L	E	M	-0.499846	0.490543	-0.121766	-1.37106	-0.876536	1.03694	-0.00465162	-0.746415	0.0801998	-0.223622	0.886412
43	L43F	L	F	M	1.56959	0.751035	0.910175	0.511364	2.33205	1.44269	1.16031	0.710769	1.88737	1.25282	0.666345
43	L43G	L	G	M	1.63087	0.554107	0.21679	-0.0851884	2.7363	-0.102567	1.09249	0.0658006	1.31687	0.825053	1.13443
43	L43H	L	H	M	-1.9861	-0.390646	-0.083102	-7.60606	0.190477	-0.0687555	-1.18837	-3.84458	0.0608609	-1.65736	3.01715
43	L43I	L	I	M	-2.9084	-0.52671	0.224503	-4.34458	1.46999	-3.80426	-1.71755	-2.06004	-1.16713	-1.64824	2.36622
43	L43K	L	K	M	1.38344	0.776961	0.349819	0.892197	0.518577	1.12678	1.0802	0.621008	0.82268	0.841296	0.381537
43	L43M	L	M	M	0.887672	0.425686	-0.551169	0.855388	-1.51005	1.64277	0.656679	0.152109	0.066357	0.291715	1.13781
43	L43N	L	N	M	1.20278	0.731866	0.357577	-0.378175	1.7124	1.49666	0.967322	-0.0102987	1.60453	0.853851	0.781168
43	L43P	L	P	M	1.25397	0.670395	0.659373	0.373581	1.50598	0.976805	0.96218	0.516477	1.24139	0.906684	0.420922
43	L43Q	L	Q	M	0.371838	0.177266	-0.131901	-1.63994	0.00848559	-1.00638	0.274552	-0.885921	-0.498947	-0.370106	0.783262
43	L43R	L	R	M	-2.92719	0.972394	1.09977	-1.74773	-0.539098	-0.0116606	-0.977397	-0.323976	-0.275379	-0.525584	1.57552
43	L43S	L	S	M	0.731306	-0.00907694	0.635995	-1.88266	0.0472436	-1.58099	0.361115	-0.623332	-0.766874	-0.34303	1.12067
43	L43T	L	T	M	2.08166	1.31174	0.434773	1.44268	2.27956	1.7147	1.6967	0.938728	1.99713	1.54419	0.656332
43	L43V	L	V	M	-0.12949	0.530705	0.0979434	0.358676	-1.50314	-0.0899194	0.200607	0.22831	-0.796531	-0.122538	0.723061
43	L43W	L	W	M	2.07926	-0.125449	0.0640935	-0.106561	2.02931	1.70119	0.976907	-0.0212337	1.86525	0.940307	1.10105
43	L43Y	L	Y	M	-0.190422	0.988281	0.88228	2.20739	1.76156	0.339563	0.39893	1.54484	1.05056	0.998109	0.883745
44	Y44A	Y	A	M	0.44488	-0.221026	-0.019865	-0.359343	-0.347385	-0.13947	0.111927	-0.189604	-0.243427	-0.107035	0.299226
44	Y44C	Y	C	M	0.675964	0.170213	0.625463	-0.340643	-0.0145622	-0.313898	0.423089	0.14241	-0.16423	0.133756	0.443744
44	Y44D	Y	D	M	2.13761	1.59072	1.22503	1.64977	0.882231	0.628105	1.86416	1.4374	0.755168	1.35224	0.552025
44	Y44E	Y	E	M	0.799214	0.752754	-0.212906	-0.771134	-0.0203541	-1.23793	0.775984	-0.49202	-0.62914	-0.115059	0.812257
44	Y44F	Y	F	M	0.493025	1.98757	0.83526	0.633571	-0.236748	-0.366474	1.2403	0.734416	-0.301611	0.557701	0.8505
44	Y44G	Y	G	M	0.0878011	0.708746	-0.0274663	-1.74937	-0.340786	-1.50545	0.398274	-0.888418	-0.923119	-0.471088	0.961463
44	Y44H	Y	H	M	1.11145	1.06448	0.820739	0.310745	-0.0581996	0.301129	1.08797	0.565742	0.121465	0.591724	0.475786
44	Y44I	Y	I	M	-2.10949	-0.672457	0.045653	-0.856758	-0.215758	-0.803968	-1.39098	-0.405552	-0.509863	-0.768797	0.746312
44	Y44K	Y	K	M	0.371092	-3.76194	0.104532	0.690379	1.12046	-4.89853	-1.69542	0.397455	-1.88904	-1.06234	2.57904
44	Y44L	Y	L	M	0.624483	0.293245	-0.137008	0.445291	0.20804	-0.702109	0.458864	0.154142	-0.247034	0.121991	0.477488
44	Y44M	Y	M	M	2.30606	2.49651	1.29335	1.58716	0.973048	1.50953	2.40128	1.44026	1.24129	1.69428	0.590656
44	Y44N	Y	N	M	-0.677545	1.49796	0.176334	0.0423146	-1.06006	0.932616	0.410206	0.109324	-0.0637243	0.151935	0.95821
44	Y44P	Y	P	M	1.03521	1.62204	1.85649	0.965336	0.482166	1.76308	1.32862	1.41091	1.12262	1.28739	0.543662
44	Y44Q	Y	Q	M	0.618657	1.18958	-0.550096	0.621345	-2.21461	-0.275633	0.904121	0.0356247	-1.24512	-0.101792	1.21695
44	Y44R	Y	R	M	0.325418	-0.105799	0.919662	1.27385	-3.24347	-0.588102	0.109809	1.09675	-1.91579	-0.236407	1.61964
44	Y44S	Y	S	M	1.52734	0.655282	-0.231596	0.337965	-2.93586	-0.55394	1.09131	0.0531845	-1.7449	-0.200135	1.52419
44	Y44T	Y	T	M	-0.719924	-1.22202	0.20533	0.237631	1.85981	-0.58231	-0.97097	0.22148	0.638752	-0.0369127	1.08628
44	Y44V	Y	V	M	-0.389665	0.560556	-0.521492	-0.248958	6.25207	-3.96735	0.0854456	-0.385225	1.14236	0.28086	3.32129
44	Y44W	Y	W	M	0.0689849	0.360524	0.431767	0.52576	1.24492	-1.56389	0.214754	0.478763	-0.159488	0.17801	0.938407
45	K45A	K	A	M	-0.232853	2.19086	-0.0747688	0.473778	0.194071	-1.50823	0.979002	0.199504	-0.657081	0.173808	1.20127
45	K45C	K	C	M	0.62841	1.11547	0.556677	0.851525	-0.835357	-0.940535	0.87194	0.704101	-0.887946	0.229365	0.887799
45	K45D	K	D	M	-0.27621	1.91017	-0.102257	1.24241	0.553221	-0.70104	0.816982	0.570079	-0.0739091	0.437717	0.992677
45	K45E	K	E	M	1.85971	1.40591	0.740122	0.824427	-0.00415121	-0.066069	1.63281	0.782274	-0.0351101	0.793325	0.760363
45	K45F	K	F	M	3.44151	1.83463	-0.420925	1.13207	0.164477	1.36267	2.63807	0.355571	0.763576	1.25241	1.35214
45	K45G	K	G	M	2.56476	2.20959	0.110373	-1.13872	-1.27413	-1.31458	2.38717	-0.514172	-1.29435	0.192883	1.78311
45	K45H	K	H	M	0.306689	-1.85835	0.0268585	2.09176	1.09218	1.0018	-0.77583	1.05931	1.04699	0.44349	1.33717
45	K45I	K	I	M	0.223849	0.17746	-0.00505909	-1.69364	-0.00303596	-0.0741295	0.200654	-0.849352	-0.0385827	-0.229093	0.726727
45	K45L	K	L	M	-0.813092	0.265707	-0.688238	-1.95226	-0.449328	1.02897	-0.273692	-1.32025	0.289819	-0.434708	1.01425
45	K45M	K	M	M	0.180165	0.188055	0.193849	-1.47554	-0.764788	-0.438565	0.18411	-0.640843	-0.601677	-0.352803	0.680151
45	K45N	K	N	M	1.14441	0.868101	-0.00277595	1.18416	-0.890699	1.13181	1.00626	0.59069	0.120556	0.572501	0.845376
45	K45P	K	P	M	0.198615	0.207717	-0.516731	1.03519	-0.0547263	0.356002	0.203166	0.259232	0.150638	0.204345	0.509985
45	K45Q	K	Q	M	3.07523	1.84581	0.50686	2.60902	-0.58105	0.908331	2.46052	1.55794	0.16364	1.39403	1.37336
45	K45R	K	R	M	0.601378	0.476007	0.334427	0.844185	-0.574513	-0.130535	0.538693	0.589306	-0.352524	0.258492	0.52133
45	K45S	K	S	M	-0.835262	0.687925	-0.191857	-2.62199	-0.632563	-1.71081	-0.0736683	-1.40692	-1.17169	-0.884093	1.1593
45	K45T	K	T	M	0.0264618	4.40931	-0.693842	9.28011	-2.32316	1.97576	2.21789	4.29313	-0.1737	2.11244	4.20882
45	K45V	K	V	M	-1.38966	0.807592	0.503994	1.00286	0.747346	-2.68795	-0.291033	0.753428	-0.970303	-0.169303	1.51359
45	K45W	K	W	M	-0.251116	0.981843	0.32934	-1.20692	-1.26297	-1.59485	0.365364	-0.438789	-1.42891	-0.500779	1.02237
45	K45Y	K	Y	M	-0.641117	-0.858476	0.721215	-0.134356	0.97549	-0.853397	-0.749797	0.293429	0.0610467	-0.131774	0.8077
46	R46A	R	A	M	1.05062	-0.667747	0.422359	-1.32499	-2.08777	-0.859218	0.191437	-0.451317	-1.47349	-0.577791	1.14697
46	R46C	R	C	M	0.222646	1.44151	0.748366	3.01121	-0.339	1.17335	0.832078	1.87979	0.417175	1.04301	1.15925
46	R46D	R	D	M	1.38624	1.9689	-0.770992	-1.84714	-0.118069	-1.11859	1.67757	-1.30906	-0.618328	-0.0832735	1.48514
46	R46E	R	E	M	0.631341	1.43403	1.12271	1.19281	1.09108	3.36923	1.03269	1.15776	2.23015	1.47353	0.964642
46	R46F	R	F	M	1.4356	3.15088	1.15765	1.48413	0.71129	1.12881	2.29324	1.32089	0.920049	1.51139	0.849246
46	R46G	R	G	M	0.768864	2.62907	0.919391	-0.637589	0.286128	0.646075	1.69897	0.140901	0.466101	0.768656	1.06857
46	R46H	R	H	M	-0.084197	0.384364	1.43918	-1.22391	0.553598	-1.98957	0.150084	0.107636	-0.717987	-0.153422	1.25281
46	R46I	R	I	M	0.883365	1.71205	0.254953	1.38891	-0.272369	0.887718	1.29771	0.821934	0.307675	0.809105	0.726616
46	R46K	R	K	M	-0.651713	-0.402704	0.243118	0.397835	-0.206465	0.627181	-0.527209	0.320477	0.210358	0.00120868	0.498047
46	R46L	R	L	M	0.899798	2.68443	0.624792	1.1423	-2.28777	2.49258	1.79211	0.883547	0.102403	0.926021	1.78957
46	R46M	R	M	M	0.116497	1.44216	-0.695716	1.20351	-0.0624334	-0.965177	0.779328	0.253899	-0.513805	0.173141	0.977902
46	R46N	R	N	M	0.474723	1.80843	0.0273974	3.11324	-0.0420695	0.869311	1.14157	1.57032	0.413621	1.04184	1.21932
46	R46P	R	P	M	-0.506374	-0.570217	-1.08776	3.24473	-0.488085	0.0395589	-0.538296	1.07848	-0.224263	0.105308	1.57901
46	R46Q	R	Q	M	0.609408	1.38588	1.14852	2.29085	0.00850548	1.0425	0.997646	1.71969	0.525501	1.08094	0.766209
46	R46S	R	S	M	-0.405166	-0.175771	0.0413294	-0.85362	-0.464552	-1.64921	-0.290468	-0.406145	-1.05688	-0.584499	0.601882
46	R46T	R	T	M	-0.240024	0.67155	0.125018	0.206174	-1.46333	-1.5021	0.215763	0.165596	-1.48272	-0.36712	0.911672
46	R46V	R	V	M	-0.0876269	-0.797292	-1.41455	-0.688548	-2.2207	-0.697936	-0.442459	-1.05155	-1.45932	-0.984442	0.737871
46	R46W	R	W	M	0.504206	-3.45919	0.283838	2.90059	-2.1662	-4.07014	-1.47749	1.59221	-3.11817	-1.00115	2.68175
46	R46Y	R	Y	M	0.15216	-0.335702	0.086042	1.80135	-0.180867	-0.536584	-0.0917707	0.943697	-0.358726	0.1644	0.842211
47	Y47A	Y	A	M	0.411245	2.59824	1.95903	4.4398	2.98355	-0.0562329	1.50474	3.19941	1.46366	2.05594	1.6741
47	Y47C	Y	C	M	-0.99935	-0.230186	-0.599183	-1.34622	-0.567245	-1.1067	-0.614768	-0.972703	-0.836973	-0.808148	0.412542
47	Y47D	Y	D	M	1.44803	2.33132	0.84858	2.84451	-0.102652	0.834754	1.88967	1.84654	0.366051	1.36742	1.07995
47	Y47E	Y	E	M	0.172687	0.686948	0.378294	-0.722906	0.917726	-1.38278	0.429818	-0.172306	-0.232527	0.0083283	0.885585
47	Y47F	Y	F	M	1.98968	1.78128	1.45783	2.03539	0.414186	-0.935166	1.88548	1.74661	-0.26049	1.12387	1.17196
47	Y47G	Y	G	M	-0.898389	1.97265	0.343996	-1.44921	2.28703	-0.134632	0.537133	-0.552606	1.0762	0.353576	1.511
47	Y47H	Y	H	M	0.725708	1.33632	0.730512	1.53961	0.639457	-0.663874	1.03102	1.13506	-0.0122087	0.717956	0.771145
47	Y47I	Y	I	M	0.00794915	1.99972	0.124829	-2.27103	-1.16184	0.361885	1.00384	-1.0731	-0.399979	-0.156414	1.44956
47	Y47K	Y	K	M	0.488105	3.36796	1.35513	-0.626555	0.733256	1.4462	1.92803	0.364289	1.08973	1.12735	1.32771
47	Y47L	Y	L	M	-0.898018	1.13053	-2.00883	0.0118735	-1.76133	-1.71878	0.116257	-0.998476	-1.74005	-0.874091	1.23226
47	Y47M	Y	M	M	2.6732	3.54945	1.59572	1.22684	2.32155	2.96641	3.11133	1.41128	2.64398	2.38886	0.86548
47	Y47N	Y	N	M	0.631509	-0.262167	1.24184	0.504086	-0.3779	1.1066	0.184671	0.872962	0.364349	0.473994	0.675743
47	Y47P	Y	P	M	0.113228	2.87277	-1.16206	-0.785496	-0.0413836	0.93622	1.493	-0.973778	0.447418	0.322214	1.44833
47	Y47Q	Y	Q	M	-0.184327	1.86089	0.324742	-0.612598	-2.32183	0.145863	0.838281	-0.143928	-1.08798	-0.13121	1.36283
47	Y47R	Y	R	M	0.749896	0.827293	0.00194328	0.723529	0.412142	-2.23059	0.788595	0.362736	-0.909226	0.0807018	1.17274
47	Y47S	Y	S	M	0.308938	1.32337	0.024356	-1.19318	-0.113358	-0.701597	0.816155	-0.584413	-0.407477	-0.0585783	0.866664
47	Y47T	Y	T	M	1.4849	0.225771	-0.855055	-0.162268	0.150596	-0.165226	0.855337	-0.508661	-0.00731523	0.11312	0.77286
47	Y47V	Y	V	M	0.00295302	0.863533	1.60159	-1.9159	-1.0919	-1.19654	0.433243	-0.157152	-1.14422	-0.289376	1.3493
47	Y47W	Y	W	M	-1.35423	1.08276	0.40658	-0.785818	0.657421	-0.427274	-0.135736	-0.189619	0.115074	-0.0700936	0.935352
48	P48A	P	A	M	0.119995	0.999798	0.410113	-1.06929	1.21785	-0.0292702	0.559896	-0.329589	0.594288	0.274865	0.819301
48	P48C	P	C	M	0.656297	1.1051	-0.211961	0.0540031	0.378942	-0.128076	0.880697	-0.0789789	0.125433	0.309051	0.507294
48	P48D	P	D	M	-0.366559	0.309042	-1.75563	-0.030022	-1.41202	0.776076	-0.0287585	-0.892827	-0.317973	-0.413186	0.988411
48	P48E	P	E	M	0.0173393	-0.190942	-0.075154	-0.619941	0.625595	-0.204214	-0.0868014	-0.347548	0.210691	-0.0745527	0.406561
48	P48F	P	F	M	-0.129565	1.7144	0.502116	1.59949	-0.0979252	1.03621	0.792418	1.0508	0.46914	0.770788	0.810566
48	P48G	P	G	M	-0.677914	-2.11448	0.510775	-0.662797	-1.80426	0.249524	-1.3962	-0.0760108	-0.777369	-0.74986	1.05591
48	P48H	P	H	M	0.7618	1.14984	-0.212689	0.811008	-1.25926	0.668476	0.955821	0.29916	-0.29539	0.319863	0.897124
48	P48I	P	I	M	0.135792	1.50606	-0.279759	-0.0969085	0.534027	1.1853	0.820927	-0.188334	0.859663	0.497419	0.718315
48	P48K	P	K	M	0.156096	0.936404	0.0532246	0.112027	0.6161	0.59699	0.54625	0.0826258	0.606545	0.411807	0.35639
48	P48L	P	L	M	-0.258497	0.543562	0.326114	-0.10679	-6.03062	-2.17618	0.142532	0.109662	-4.1034	-1.28374	2.51779
48	P48M	P	M	M	0.735008	1.44748	-0.0243266	0.0408391	1.35468	0.819361	1.09125	0.00825621	1.08702	0.728841	0.625614
48	P48N	P	N	M	-0.554985	0.363928	0.371827	-0.181278	-0.234617	-0.170803	-0.0955287	0.0952744	-0.20271	-0.0676548	0.365602
48	P48Q	P	Q	M	-0.0469417	1.05407	0.24351	1.00987	0.525271	0.461581	0.503565	0.62669	0.493426	0.541227	0.42984
48	P48R	P	R	M	-0.827951	1.34181	1.55169	0.624033	1.52644	-1.57576	0.256929	1.08786	-0.0246614	0.440043	1.33674
48	P48S	P	S	M	-0.0671484	0.64891	0.613929	0.873371	0.156681	-0.579433	0.290881	0.74365	-0.211376	0.274385	0.542927
48	P48T	P	T	M	0.0548201	0.763853	-0.294244	1.22992	-1.2901	0.221785	0.409337	0.467841	-0.53416	0.114339	0.874173
48	P48V	P	V	M	-0.179651	-0.623568	0.0242336	-0.964727	-0.393907	-0.723167	-0.401609	-0.470247	-0.558537	-0.476798	0.365107
48	P48W	P	W	M	-1.17887	0.258647	-0.0211239	0.230465	0.575414	0.617468	-0.460112	0.10467	0.596441	0.0803331	0.660885
48	P48Y	P	Y	M	0.0488056	0.854258	-0.0354115	-0.647308	-0.0116482	0.293865	0.451532	-0.34136	0.141109	0.0837602	0.489244
49	S49A	S	A	M	-2.55225	-1.55311	-1.4396	-3.18923	0.396265	-0.552169	-2.05268	-2.31442	-0.0779517	-1.48168	1.30072
49	S49C	S	C	M	-2.96202	0.173972	-2.87288	-0.677317	2.81131	-0.658587	-1.39402	-1.7751	1.07636	-0.697587	2.14166
49	S49D	S	D	M	0.614408	1.99977	-3.03744	-2.40099	0.653512	-1.07422	1.30709	-2.71922	-0.210354	-0.540826	1.95926
49	S49E	S	E	M	-4.83254	0.72526	-0.0448019	-1.39478	-6.45317	-2.85107	-2.05364	-0.71979	-4.65212	-2.47519	2.7871
49	S49F	S	F	M	-0.493919	-3.30154	-6.82533	-2.9371	3.39541	-3.8772	-1.89773	-4.88121	-0.240898	-2.33995	3.46598
49	S49G	S	G	M	-0.252759	1.91396	-0.347748	0.0422604	-2.03302	-2.11731	0.8306	-0.152744	-2.07517	-0.46577	1.49428
49	S49H	S	H	M	-1.46424	0.0787325	0.171111	1.15545	2.25157	0.390807	-0.692753	0.66328	1.32119	0.430573	1.23487
49	S49I	S	I	M	-0.23408	0.433109	0.925686	-2.80717	1.36008	1.61546	0.0995143	-0.940741	1.48777	0.215515	1.62236
49	S49K	S	K	M	0.185801	0.507978	0.0439982	-0.527327	0.360159	-0.27454	0.346889	-0.241665	0.0428094	0.0493447	0.390653
49	S49L	S	L	M	-0.818762	-0.968177	-0.684179	-1.02563	-0.387777	-0.446053	-0.89347	-0.854902	-0.416915	-0.721762	0.265117
49	S49M	S	M	M	0.507672	0.930269	-0.75549	1.01311	0.16684	0.4596	0.71897	0.128811	0.31322	0.387	0.641988
49	S49N	S	N	M	0.0914801	0.634867	-0.858947	1.48146	0.0188326	0.926501	0.363173	0.311259	0.472667	0.382366	0.815535
49	S49P	S	P	M	-0.542279	1.45544	2.35931	0.299249	-0.485474	0.026109	0.456579	1.32928	-0.229682	0.518726	1.15673
49	S49Q	S	Q	M	-0.187392	-1.74169	-3.46208	-2.27774	0.175599	-0.737433	-0.964539	-2.86991	-0.280917	-1.37179	1.38033
49	S49R	S	R	M	-0.478778	0.351307	-0.405399	0.564784	-1.15155	0.224647	-0.0637355	0.0796921	-0.46345	-0.149165	0.644826
49	S49T	S	T	M	-0.63122	2.0817	1.04716	-1.09175	-1.17798	0.370906	0.725238	-0.0222913	-0.403535	0.099804	1.30275
49	S49V	S	V	M	-0.366705	1.19969	0.482946	0.488841	3.0089	0.546787	0.41649	0.485893	1.77785	0.89341	1.14972
49	S49W	S	W	M	-1.27828	-0.33546	-0.350523	0.870208	-2.78282	-0.826476	-0.80687	0.259842	-1.80465	-0.783891	1.21383
49	S49Y	S	Y	M	-1.63417	0.187875	-0.252711	-0.520313	-2.20755	-0.957005	-0.723145	-0.386512	-1.58228	-0.897312	0.89426
50	L50A	L	A	M	0.201404	-0.464887	-0.332967	-2.30199	-6.55012	-0.612375	-0.131742	-1.31748	-3.58125	-1.67682	2.5328
50	L50C	L	C	M	0.911199	1.40961	1.8218	0.148012	1.49507	0.670294	1.16041	0.984905	1.08268	1.076	0.615801
50	L50D	L	D	M	1.3488	1.63223	3.41578	1.44363	3.51728	1.8658	1.49051	2.4297	2.69154	2.20392	0.994379
50	L50E	L	E	M	-0.10709	-0.525927	-0.949173	-0.633356	-1.46876	0.35336	-0.316509	-0.791265	-0.557702	-0.555158	0.636092
50	L50F	L	F	M	-0.160651	0.728173	-0.306649	0.395908	2.89976	0.274575	0.283761	0.0446297	1.58717	0.638519	1.17001
50	L50G	L	G	M	0.774534	1.50922	0.911976	-0.662483	3.41835	-0.147517	1.14188	0.124746	1.63542	0.967347	1.43112
50	L50H	L	H	M	0.393423	0.874602	1.08222	1.35053	0.397309	0.893616	0.634012	1.21638	0.645463	0.83195	0.379052
50	L50I	L	I	M	0.205113	0.858017	0.862957	0.637735	-1.36718	0.0691016	0.531565	0.750346	-0.649038	0.210958	0.841023
50	L50K	L	K	M	0.45647	0.923789	0.518385	0.44886	0.336553	1.24545	0.69013	0.483623	0.791	0.654917	0.352946
50	L50M	L	M	M	-0.296493	-0.2055	0.640153	0.450544	-1.21468	0.647133	-0.250997	0.545349	-0.283774	0.00352586	0.726234
50	L50N	L	N	M	0.519281	0.75708	-0.29908	0.328143	0.487588	0.940208	0.63818	0.0145319	0.713898	0.455537	0.428159
50	L50P	L	P	M	0.035302	0.903461	0.880616	1.01205	-0.201721	0.598452	0.469382	0.946332	0.198365	0.538026	0.505809
50	L50Q	L	Q	M	0.360964	2.00027	NA	1.31265	4.2975	1.92862	1.18062	1.31265	3.11306	1.98	1.45263
50	L50R	L	R	M	0.657099	0.732446	-2.09286	0.682345	-4.16778	1.04235	0.694772	-0.705258	-1.56271	-0.524399	2.12701
50	L50S	L	S	M	0.393521	0.933452	0.967107	0.289638	0.716616	0.27584	0.663487	0.628373	0.496228	0.596029	0.317333
50	L50T	L	T	M	-0.392148	0.201791	0.219295	-0.739706	2.61294	0.556454	-0.0951786	-0.260206	1.5847	0.40977	1.17638
50	L50V	L	V	M	-0.149806	0.438668	0.837372	0.0360939	-0.928792	1.3018	0.144431	0.436733	0.186506	0.25589	0.78509
50	L50W	L	W	M	0.388391	1.67451	0.847778	0.601041	4.1303	-0.714776	1.03145	0.724409	1.70776	1.15454	1.64969
50	L50Y	L	Y	M	0.268446	1.0056	0.517108	2.002	2.32672	0.859689	0.637023	1.25955	1.5932	1.16326	0.823691
51	W51A	W	A	M	-0.100959	-0.140899	0.583456	0.636593	2.16411	-0.569571	-0.120929	0.610024	0.797271	0.428789	0.967507
51	W51C	W	C	M	0.255263	0.494277	0.299116	-0.7888	-2.74292	0.443228	0.37477	-0.244842	-1.14985	-0.339973	1.26868
51	W51D	W	D	M	-0.930928	1.22582	1.1296	-0.428141	1.64392	-0.447064	0.147444	0.350731	0.598427	0.365534	1.08896
51	W51E	W	E	M	0.161372	0.93354	-1.87338	1.60109	-0.189802	1.60888	0.547456	-0.136147	0.709539	0.373616	1.32345
51	W51F	W	F	M	-1.5528	1.07896	1.22404	0.0500882	1.5448	-0.569594	-0.236924	0.637065	0.487604	0.295915	1.20512
51	W51G	W	G	M	-1.03128	0.575147	0.148775	-1.36039	0.00936227	0.287386	-0.228069	-0.605807	0.148374	-0.228501	0.7793
51	W51H	W	H	M	NA	-0.985767	-2.20228	-1.87692	3.9964	1.1525	-0.985767	-2.0396	2.57445	0.0167859	2.58083
51	W51I	W	I	M	0.783018	0.137255	-1.50969	0.620299	-2.20285	-1.68967	0.460136	-0.444696	-1.94626	-0.643605	1.30522
51	W51K	W	K	M	0.106105	0.115183	2.24435	0.461243	2.08492	1.64361	0.110644	1.3528	1.86426	1.10923	0.994012
51	W51L	W	L	M	0.70043	0.856813	-0.416699	0.574384	-1.09348	0.993771	0.778622	0.0788424	-0.0498558	0.269203	0.833877
51	W51M	W	M	M	0.239939	1.02229	3.13554	-0.419738	-3.38724	-0.220141	0.631116	1.3579	-1.80369	0.0617752	2.12647
51	W51N	W	N	M	-0.513755	0.323498	0.926964	0.290227	-4.49259	-0.612596	-0.0951285	0.608596	-2.55259	-0.679709	1.95442
51	W51P	W	P	M	0.521309	2.68259	7.09455	0.568109	3.05756	NA	1.60195	3.83133	3.05756	2.78482	2.67843
51	W51Q	W	Q	M	NA	NA	NA	NA	-17.705	1.01734	NA	NA	-8.34383	-8.34383	13.2387
51	W51R	W	R	M	0.257592	0.239258	1.04505	0.551272	0.238489	-0.391125	0.248425	0.79816	-0.0763178	0.323422	0.469439
51	W51S	W	S	M	-0.602112	0.515522	-0.122093	-1.66853	-2.01205	-0.473539	-0.0432954	-0.895312	-1.24279	-0.727133	0.951571
51	W51T	W	T	M	0.397679	-0.0355656	-0.10927	0.855025	3.88621	3.52841	0.181057	0.372878	3.70731	1.42041	1.80827
51	W51V	W	V	M	-0.331598	-0.0394381	-0.43109	0.545812	1.16472	0.481412	-0.185518	0.0573609	0.823065	0.231636	0.610189
51	W51Y	W	Y	M	-0.851141	-0.71363	-0.1481	0.542279	-0.944013	-6.39147	-0.782386	0.197089	-3.66774	-1.41768	2.49932
52	R52A	R	A	M	-0.0569931	1.38864	0.302345	-0.198023	2.10467	0.574631	0.665822	0.0521605	1.33965	0.685877	0.894365
52	R52C	R	C	M	-0.0996492	1.79057	0.201612	0.852053	0.478025	1.97472	0.845462	0.526833	1.22637	0.866223	0.849554
52	R52D	R	D	M	1.11824	1.2505	0.777856	1.35353	1.72017	2.95505	1.18437	1.0657	2.33761	1.52923	0.76308
52	R52E	R	E	M	0.525628	0.541803	0.916402	0.225171	2.02715	1.66545	0.533715	0.570787	1.8463	0.983601	0.71254
52	R52F	R	F	M	1.02288	0.772412	0.914937	0.0870094	1.07609	2.12675	0.897644	0.500973	1.60142	1.00001	0.658553
52	R52G	R	G	M	0.258597	0.0960952	-0.517413	0.675486	1.35372	0.592204	0.177346	0.0790369	0.972963	0.409782	0.628625
52	R52H	R	H	M	-0.0548795	1.84311	0.914834	0.578078	2.69285	1.2095	0.894117	0.746456	1.95118	1.19725	0.967995
52	R52I	R	I	M	-0.028792	0.269854	-2.77119	-0.307486	0.111248	0.912249	0.120531	-1.53934	0.511748	-0.302353	1.27623
52	R52K	R	K	M	0.0817126	0.119655	-0.56116	0.591234	0.57681	0.287281	0.100684	0.0150367	0.432046	0.182589	0.42442
52	R52L	R	L	M	-0.467789	0.433524	1.11497	0.139049	-1.24837	-0.0401176	-0.0171326	0.62701	-0.644242	-0.0114551	0.803555
52	R52M	R	M	M	0.519011	0.568969	-0.996562	0.613516	-0.908889	1.10346	0.54399	-0.191523	0.0972835	0.149917	0.879941
52	R52N	R	N	M	-0.503572	-1.40785	-2.25466	0.951998	3.75961	0.475012	-0.95571	-0.651332	2.11731	0.17009	2.11717
52	R52P	R	P	M	1.15845	1.89692	2.56342	2.41963	4.22605	1.66648	1.52769	2.49152	2.94627	2.32183	1.06372
52	R52Q	R	Q	M	1.14605	-0.0647622	2.97059	1.28287	2.73616	0.482846	0.540644	2.12673	1.6095	1.42563	1.20938
52	R52S	R	S	M	0.65555	1.28427	0.13194	0.632007	1.43781	1.1902	0.969911	0.381974	1.31401	0.88863	0.498365
52	R52T	R	T	M	0.257163	0.0228621	-0.355314	0.111992	0.504554	0.488878	0.140013	-0.121661	0.496716	0.171689	0.323159
52	R52V	R	V	M	0.652499	1.48907	NA	-0.282043	2.87637	-0.416552	1.07078	-0.282043	1.22991	0.863868	1.36366
52	R52W	R	W	M	0.0318155	-0.503614	-0.0764344	0.69586	-2.01679	-0.462469	-0.235899	0.309713	-1.23963	-0.388606	0.907739
52	R52Y	R	Y	M	0.733873	1.30136	0.636425	0.887604	0.185585	1.07645	1.01762	0.762015	0.631018	0.80355	0.385752
53	R53A	R	A	M	0.992503	0.474011	0.351638	-0.191841	1.65251	-0.038613	0.733257	0.0798983	0.806947	0.540034	0.685952
53	R53C	R	C	M	-0.348073	0.119023	-0.943723	-0.512108	-0.285584	0.398046	-0.114525	-0.727916	0.0562309	-0.26207	0.472463
53	R53D	R	D	M	0.615403	0.355617	0.549465	0.348881	0.282391	-0.539064	0.48551	0.449173	-0.128337	0.268782	0.416097
53	R53E	R	E	M	0.829351	0.398009	-1.78456	1.15552	-0.650699	2.19135	0.61368	-0.314518	0.770324	0.356495	1.40207
53	R53F	R	F	M	0.721079	0.631871	0.130048	0.576211	1.79427	1.2038	0.676475	0.35313	1.49904	0.842881	0.578622
53	R53G	R	G	M	0.808672	1.03949	2.20421	0.646767	2.54262	1.67967	0.924078	1.42549	2.11114	1.4869	0.778746
53	R53H	R	H	M	0.0662561	0.363773	-0.238559	0.000205016	0.38867	1.34312	0.215014	-0.119177	0.865894	0.320577	0.553542
53	R53I	R	I	M	0.385502	0.210283	-0.870262	-0.881431	-2.44301	0.569741	0.297892	-0.875847	-0.936633	-0.504862	1.13936
53	R53K	R	K	M	0.669553	0.652395	0.313847	0.370474	0.446144	1.08348	0.660974	0.342161	0.76481	0.589315	0.282448
53	R53L	R	L	M	0.998182	0.470063	0.432077	1.35942	-0.681569	1.52675	0.734123	0.895749	0.422592	0.684154	0.804878
53	R53M	R	M	M	-0.107663	-0.0231036	-1.34625	0.303259	-0.976286	0.273859	-0.0653831	-0.521495	-0.351214	-0.312697	0.686722
53	R53N	R	N	M	0.869442	1.24958	1.75824	1.11956	2.28164	1.17924	1.05951	1.4389	1.73044	1.40962	0.517025
53	R53P	R	P	M	0.733781	0.750685	0.684936	0.703355	2.1402	0.625959	0.742233	0.694146	1.38308	0.939819	0.589665
53	R53Q	R	Q	M	0.00521989	0.209146	0.697184	0.607658	0.901824	0.445037	0.107183	0.652421	0.673431	0.477678	0.32905
53	R53S	R	S	M	0.9966	1.41733	2.26305	1.42338	2.35782	1.53006	1.20696	1.84321	1.94394	1.66471	0.533358
53	R53T	R	T	M	0.787513	0.846877	1.24367	1.029	0.406501	1.16336	0.817195	1.13633	0.784928	0.912819	0.304018
53	R53V	R	V	M	0.532143	0.852285	0.727291	0.987373	1.29756	1.26917	0.692214	0.857332	1.28336	0.944303	0.302529
53	R53W	R	W	M	0.636299	0.449317	-1.91747	-0.230554	0.15713	-0.0721287	0.542808	-1.07401	0.0425008	-0.162901	0.917309
53	R53Y	R	Y	M	0.257194	0.449826	0.570689	0.691787	0.787936	0.510129	0.35351	0.631238	0.649033	0.544593	0.186724
54	L54A	L	A	M	0.426037	1.55243	0.736976	0.995288	-0.1233	0.217868	0.989234	0.866132	0.047284	0.634217	0.595746
54	L54C	L	C	M	0.563237	0.37813	-0.20682	0.429493	-1.17104	0.190087	0.470684	0.111336	-0.490479	0.0305137	0.646428
54	L54D	L	D	M	0.00447311	1.13568	0.691289	1.87983	3.00107	1.84453	0.570075	1.28556	2.4228	1.42614	1.04946
54	L54E	L	E	M	0.472531	0.430897	-0.521581	0.754222	-0.0785944	0.45106	0.451714	0.116321	0.186233	0.251423	0.464803
54	L54F	L	F	M	0.91743	0.728273	-2.62571	1.36852	0.691213	1.24163	0.822851	-0.628593	0.966422	0.386893	1.5007
54	L54G	L	G	M	1.18683	1.90042	0.740217	1.76185	3.969	1.6396	1.54363	1.25103	2.8043	1.86632	1.11486
54	L54H	L	H	M	1.08061	0.761929	0.715399	-0.525142	0.866766	1.72251	0.92127	0.0951282	1.29464	0.770345	0.733969
54	L54I	L	I	M	0.409452	0.962905	0.620028	1.14371	0.726539	0.586231	0.686178	0.88187	0.656385	0.741478	0.26838
54	L54K	L	K	M	0.85917	0.545251	-0.573654	0.736848	-0.232302	0.600426	0.70221	0.0815969	0.184062	0.322623	0.582659
54	L54M	L	M	M	0.598149	0.885592	0.702145	1.11736	0.370571	1.0119	0.74187	0.909754	0.691234	0.780953	0.277668
54	L54N	L	N	M	-1.7344	-1.05971	-0.0882045	-2.52656	-1.48848	-0.890346	-1.39705	-1.30738	-1.18941	-1.29795	0.827366
54	L54P	L	P	M	0.622532	0.26404	0.226064	0.114467	0.606736	0.233489	0.443286	0.170266	0.420112	0.344555	0.215318
54	L54Q	L	Q	M	0.718059	0.265814	0.820947	1.16358	0.978475	0.285461	0.491937	0.992264	0.631968	0.70539	0.365403
54	L54R	L	R	M	0.517458	0.493216	0.700008	0.0366725	0.169097	1.04988	0.505337	0.36834	0.609487	0.494388	0.365157
54	L54S	L	S	M	-0.126185	0.705931	0.0270188	0.57088	-0.305102	0.458446	0.289873	0.298949	0.0766722	0.221832	0.412044
54	L54T	L	T	M	-0.865285	-1.44939	-2.38846	0.300814	-2.39189	-2.11414	-1.15734	-1.04382	-2.25302	-1.48473	1.05915
54	L54V	L	V	M	0.672938	0.0894726	0.131941	0.378836	1.09784	0.731259	0.381205	0.255389	0.914548	0.517047	0.38929
54	L54W	L	W	M	0.826186	0.375327	2.4898	1.46004	1.92047	2.53763	0.600756	1.97492	2.22905	1.60158	0.882246
54	L54Y	L	Y	M	-0.0956599	-0.745446	-3.30842	0.705672	-2.44828	-0.660186	-0.420553	-1.30137	-1.55423	-1.09205	1.50219
55	A55C	A	C	M	1.94953	2.20892	0.532408	1.36822	1.87511	1.93246	2.07922	0.950315	1.90378	1.64444	0.610048
55	A55D	A	D	M	-0.113956	0.831305	0.274512	0.197953	0.315808	0.742886	0.358674	0.236232	0.529347	0.374751	0.354282
55	A55E	A	E	M	0.459637	0.847608	0.855133	-0.464784	1.0479	0.749543	0.653623	0.195175	0.898721	0.582506	0.547907
55	A55F	A	F	M	1.10314	1.37797	1.03695	1.58101	2.85653	2.55343	1.24055	1.30898	2.70498	1.7515	0.769901
55	A55G	A	G	M	-0.103688	0.991293	0.111544	0.321609	1.36626	1.18552	0.443802	0.216577	1.27589	0.645424	0.613514
55	A55H	A	H	M	1.82033	2.00476	2.46743	0.771373	1.42652	2.36517	1.91254	1.6194	1.89584	1.80926	0.633129
55	A55I	A	I	M	1.18935	0.648232	1.1356	-0.410024	1.32713	0.626146	0.918792	0.362789	0.976639	0.75274	0.639704
55	A55K	A	K	M	0.237367	0.153845	0.404648	-0.456588	1.46976	1.01343	0.195606	-0.0259702	1.24159	0.47041	0.679962
55	A55L	A	L	M	0.331256	0.281879	-0.185643	-0.663535	0.958095	0.95289	0.306568	-0.424589	0.955493	0.279157	0.635972
55	A55M	A	M	M	0.0398718	0.2661	-0.340047	-0.45739	0.331741	0.139136	0.152986	-0.398719	0.235439	-0.00343142	0.324523
55	A55N	A	N	M	0.651033	1.03968	0.494627	-0.455596	0.343577	0.841035	0.845356	0.0195154	0.592306	0.485726	0.52284
55	A55P	A	P	M	0.318975	-0.149022	1.95698	0.0277615	0.505254	-0.287969	0.0849767	0.992372	0.108642	0.39533	0.819145
55	A55Q	A	Q	M	-0.219544	0.712508	2.06703	0.835327	1.62929	0.822899	0.246482	1.45118	1.22609	0.974584	0.79487
55	A55R	A	R	M	2.31834	1.54775	1.94583	1.36153	1.32497	1.34602	1.93305	1.65368	1.3355	1.64074	0.4063
55	A55S	A	S	M	-0.232393	-0.611624	0.420108	-0.440247	0.199699	0.416589	-0.422009	-0.0100692	0.308144	-0.0413114	0.447568
55	A55T	A	T	M	0.649631	0.958533	1.41793	0.686666	0.229966	0.511174	0.804082	1.0523	0.37057	0.742316	0.407631
55	A55V	A	V	M	0.459436	0.0638457	-0.315557	-0.131073	-0.93071	2.68045	0.261641	-0.223315	0.87487	0.304399	1.25116
55	A55W	A	W	M	-1.31271	2.05226	1.33451	2.61057	1.18341	-0.653967	0.369773	1.97254	0.264723	0.869012	1.53805
55	A55Y	A	Y	M	-0.280375	-1.63948	0.489919	-2.00444	-1.10207	0.465966	-0.959925	-0.75726	-0.318053	-0.678413	1.06719
56	T56A	T	A	M	1.66694	0.467397	-0.0626255	0.588449	0.465438	0.579019	1.06717	0.262912	0.522229	0.617436	0.56778
56	T56C	T	C	M	-3.45252	2.10678	-2.82839	0.408737	-0.0967413	0.115501	-0.672869	-1.20983	0.00938002	-0.624438	2.10753
56	T56D	T	D	M	1.0633	-1.46224	0.457331	2.89812	0.797808	-1.87854	-0.199471	1.67772	-0.540368	0.312629	1.75818
56	T56E	T	E	M	-0.435585	-1.3423	2.7023	-0.531748	1.66375	-0.452488	-0.888941	1.08527	0.605632	0.267321	1.55697
56	T56F	T	F	M	1.37309	4.37801	3.31673	0.571089	-0.711986	0.160692	2.87555	1.94391	-0.275647	1.5146	1.95692
56	T56G	T	G	M	2.26923	1.89265	-0.570904	-0.901856	-0.906204	1.7124	2.08094	-0.73638	0.403098	0.582553	1.52238
56	T56H	T	H	M	0.398235	-2.66012	0.244621	-0.708664	-0.577421	-0.563765	-1.13094	-0.232022	-0.570593	-0.644519	1.09139
56	T56I	T	I	M	0.827728	1.37727	1.55175	-0.108951	-0.133369	0.587405	1.1025	0.721401	0.227018	0.68364	0.715608
56	T56K	T	K	M	2.1368	2.74731	2.35984	0.879802	3.83615	1.30819	2.44205	1.61982	2.57217	2.21135	1.05295
56	T56L	T	L	M	-3.54234	0.320106	-0.251508	-3.51819	-6.31486	1.1029	-1.61112	-1.88485	-2.60598	-2.03398	2.87621
56	T56M	T	M	M	-1.3083	0.0282485	-0.122364	-0.532279	-0.0867577	0.0567457	-0.640025	-0.327322	-0.015006	-0.327451	0.525003
56	T56N	T	N	M	-1.40043	-1.09135	-1.61119	0.159957	-0.973927	-1.4937	-1.24589	-0.725615	-1.23381	-1.06844	0.648699
56	T56P	T	P	M	-1.59451	2.2492	2.70047	-0.12374	-0.359376	1.29939	0.327343	1.28836	0.47001	0.695239	1.66293
56	T56Q	T	Q	M	-1.52456	0.199993	1.25952	1.61648	2.70543	-0.84405	-0.662283	1.438	0.930691	0.568802	1.59086
56	T56R	T	R	M	-0.712716	0.698604	0.332127	1.95561	2.69599	-1.0489	-0.0070562	1.14387	0.823542	0.653451	1.46542
56	T56S	T	S	M	-1.4817	-1.33983	-0.108084	0.381298	0.175798	-0.816199	-1.41077	0.136607	-0.320201	-0.531454	0.793737
56	T56V	T	V	M	-0.436148	0.487772	-0.121587	-0.921522	-0.0220562	-0.762669	0.0258119	-0.521555	-0.392363	-0.296035	0.51932
56	T56W	T	W	M	-8.38851	0.0653562	-0.802526	-4.22913	-7.39176	-3.0076	-4.16158	-2.51583	-5.19968	-3.95903	3.42173
56	T56Y	T	Y	M	0.887339	3.49964	-0.86239	0.7294	1.2443	3.8554	2.19349	-0.0664946	2.54985	1.55895	1.79672
57	V57A	V	A	M	-0.257265	-1.07565	0.446788	-2.29582	-2.2218	-0.942933	-0.666459	-0.924515	-1.58236	-1.05778	1.07757
57	V57C	V	C	M	5.97754	3.18561	2.4357	-0.367732	-0.374486	-1.5335	4.58158	1.03398	-0.953991	1.55386	2.82673
57	V57D	V	D	M	-8.51826	-5.11254	-3.49172	-2.37287	-4.8698	-0.541476	-6.8154	-2.93229	-2.70564	-4.15111	2.72541
57	V57E	V	E	M	0.930794	1.09551	-0.590554	-0.419147	0.518166	-0.216906	1.01315	-0.50485	0.15063	0.219644	0.72347
57	V57F	V	F	M	2.64023	0.935591	3.27009	0.447742	7.01039	0.754609	1.78791	1.85891	3.8825	2.50977	2.47634
57	V57G	V	G	M	-0.0867661	0.654109	-0.295198	0.393723	0.712259	0.848437	0.283671	0.0492625	0.780348	0.371094	0.464422
57	V57H	V	H	M	NA	NA	-13.0998	-5.96664	3.59241	0.578924	NA	-9.53324	2.08567	-3.72379	7.41577
57	V57I	V	I	M	-0.536683	0.406167	-0.748655	-2.16695	2.55185	1.70986	-0.0652579	-1.4578	2.13086	0.202599	1.72618
57	V57K	V	K	M	-0.132059	-0.414154	1.32703	1.30723	-2.36573	-2.1208	-0.273106	1.31713	-2.24327	-0.399748	1.59966
57	V57L	V	L	M	-1.70196	0.704045	-2.06169	1.11597	-1.39729	-3.55201	-0.498959	-0.472857	-2.47465	-1.14882	1.76288
57	V57M	V	M	M	-0.699977	-0.327824	0.0132951	0.250964	0.473842	-0.319411	-0.5139	0.13213	0.0772154	-0.101518	0.430188
57	V57N	V	N	M	-3.74809	-0.226136	-1.04694	-1.79756	-0.998792	-0.604641	-1.98711	-1.42225	-0.801717	-1.40369	1.26235
57	V57P	V	P	M	-5.98505	NA	NA	-1.34202	2.01441	1.03264	-5.98505	-1.34202	1.52352	-1.07001	3.56681
57	V57Q	V	Q	M	-0.74656	3.16145	0.260398	-6.05912	-8.95941	1.80777	1.20744	-2.89936	-3.57582	-1.75591	4.74073
57	V57R	V	R	M	-3.29246	-2.53631	-3.37581	-2.26073	-1.86024	1.72266	-2.91439	-2.81827	-0.0687942	-1.93382	1.88522
57	V57S	V	S	M	-2.77371	-3.10353	3.50049	-4.39157	-2.53035	-3.02736	-2.93862	-0.445539	-2.77886	-2.05434	2.7968
57	V57T	V	T	M	3.49074	4.45453	2.65375	2.56472	2.74561	4.31462	3.97263	2.60924	3.53012	3.37066	0.852577
57	V57W	V	W	M	NA	0.163105	NA	3.83682	-3.3621	-0.470827	0.163105	3.83682	-1.91646	0.0417492	2.95895
57	V57Y	V	Y	M	-0.899653	-0.945892	0.112271	0.0189869	1.56502	1.41385	-0.922773	0.0656289	1.48943	0.210762	1.08616
58	E58A	E	A	M	0.218657	0.0695792	0.0844827	-0.670209	2.9027	-1.03567	0.144118	-0.292863	0.933519	0.261591	1.3854
58	E58C	E	C	M	-7.91325	1.48497	NA	-3.21189	0.00662144	1.54	-3.21414	-3.21189	0.77331	-1.61871	4.01284
58	E58D	E	D	M	-1.66899	-0.091381	0.633538	0.160632	-1.32703	0.669622	-0.880187	0.397085	-0.328704	-0.270602	0.999111
58	E58F	E	F	M	-0.797252	1.16215	-0.957823	0.41981	0.181609	-1.65701	0.18245	-0.269007	-0.737701	-0.274753	1.03977
58	E58G	E	G	M	-0.522338	-1.67928	-2.88371	-1.06603	-1.83895	-0.746982	-1.10081	-1.97487	-1.29297	-1.45622	0.867338
58	E58H	E	H	M	-6.32936	-5.66793	-2.52176	-0.668824	-1.04655	-1.57101	-5.99864	-1.59529	-1.30878	-2.96757	2.43792
58	E58I	E	I	M	-3.51426	-2.0933	-1.66487	-1.91983	-5.33136	-0.382584	-2.80378	-1.79235	-2.85697	-2.48437	1.7162
58	E58K	E	K	M	1.00967	1.92007	1.50491	0.726016	0.274638	0.394816	1.46487	1.11546	0.334727	0.971688	0.642529
58	E58L	E	L	M	-5.13998	-1.89657	-1.12202	1.54131	-1.07277	-1.47089	-3.51827	0.209648	-1.27183	-1.52682	2.14375
58	E58M	E	M	M	-2.22051	-0.609967	-0.798039	-1.46859	0.423058	-5.18417	-1.41524	-1.13331	-2.38056	-1.64304	1.94698
58	E58N	E	N	M	2.07493	-2.25859	5.12375	1.80213	-1.46852	-1.56423	-0.091829	3.46294	-1.51638	0.618245	2.87114
58	E58P	E	P	M	-3.82776	1.00282	-0.432877	0.187359	-4.23694	1.92254	-1.41247	-0.122759	-1.1572	-0.897476	2.55715
58	E58Q	E	Q	M	1.50145	-0.920822	-0.291162	0.548674	0.890863	-0.742752	0.290312	0.128756	0.0740557	0.164375	0.966569
58	E58R	E	R	M	-3.6942	-1.58603	-9.6154	-0.214678	1.74801	1.74447	-2.64011	-4.91504	1.74624	-1.9363	4.29576
58	E58S	E	S	M	1.70262	-3.58134	-2.30651	NA	-4.19601	-2.99749	-0.939358	-2.30651	-3.59675	-2.27575	2.33138
58	E58T	E	T	M	-5.09349	-0.625851	-1.6184	0.797902	-0.178028	0.0108853	-2.85967	-0.410251	-0.0835713	-1.11783	2.1036
58	E58V	E	V	M	-1.1318	1.26422	-0.496422	-0.364714	2.08275	-1.14139	0.0662143	-0.430568	0.470679	0.0354418	1.33355
58	E58W	E	W	M	-3.48984	0.99637	-6.33248	NA	-11.9735	-1.34294	-1.24673	-6.33248	-6.6582	-4.42847	5.00956
58	E58Y	E	Y	M	1.28176	2.1582	3.78482	-0.443218	0.259299	5.0787	1.71998	1.6708	2.669	2.01993	2.10722
59	E59A	E	A	M	0.203047	1.08026	0.658637	0.40925	-1.83441	-0.150322	0.641654	0.533943	-0.992368	0.0610763	1.01733
59	E59C	E	C	M	0.650759	1.16639	1.12992	0.0528111	0.765131	0.153829	0.908573	0.591366	0.45948	0.65314	0.471804
59	E59D	E	D	M	0.492674	0.568633	0.290097	-0.129308	-1.24018	0.364978	0.530653	0.0803945	-0.437603	0.0578149	0.680905
59	E59F	E	F	M	0.130123	-0.442104	-0.0922603	0.211702	0.513133	-0.366828	-0.155991	0.0597208	0.0731523	-0.0077058	0.364206
59	E59G	E	G	M	0.241527	0.278402	0.495824	0.775836	-0.0917553	-0.44068	0.259964	0.63583	-0.266218	0.209859	0.429413
59	E59H	E	H	M	-0.832582	1.23691	-1.63194	0.573868	-0.615681	-0.627141	0.202163	-0.529035	-0.621411	-0.316094	1.03813
59	E59I	E	I	M	-0.10953	-0.487913	0.551724	0.509268	0.859834	0.111944	-0.298721	0.530496	0.485889	0.239221	0.494428
59	E59K	E	K	M	0.17247	-1.58164	0.141823	0.344814	1.11373	1.05184	-0.704585	0.243318	1.08279	0.207173	0.975663
59	E59L	E	L	M	-1.02658	-0.548678	-1.72253	-2.23393	1.26637	-1.20272	-0.787631	-1.97823	0.0318229	-0.911346	1.21486
59	E59M	E	M	M	-1.05147	-1.416	-0.586393	-0.862096	-1.44723	-0.995884	-1.23374	-0.724244	-1.22156	-1.05985	0.329951
59	E59N	E	N	M	-1.46654	1.93555	-0.815681	-0.518095	0.281191	0.252374	0.234505	-0.666888	0.266782	-0.0552003	1.17944
59	E59P	E	P	M	-0.223147	0.790836	-0.0287786	-0.30678	-2.84969	0.664683	0.283844	-0.167779	-1.0925	-0.325479	1.31887
59	E59Q	E	Q	M	0.91519	1.10311	2.30906	0.672728	-1.24554	2.14097	1.00915	1.49089	0.447715	0.982586	1.27914
59	E59R	E	R	M	-3.15626	-0.617862	0.773874	-1.09037	2.20185	1.13452	-1.88706	-0.158249	1.66818	-0.125708	1.90641
59	E59S	E	S	M	0.330146	0.141733	-0.109403	-0.279445	-0.623196	0.924445	0.23594	-0.194424	0.150624	0.0640467	0.536191
59	E59T	E	T	M	-0.306734	-0.0644995	0.635671	-0.251569	-0.230958	-0.418808	-0.185617	0.192051	-0.324883	-0.106149	0.381247
59	E59V	E	V	M	0.725149	0.751058	-0.818278	-0.149613	0.357307	-0.674588	0.738104	-0.483945	-0.15864	0.0318393	0.686811
59	E59W	E	W	M	-2.49139	0.0382142	-0.498977	-0.575805	0.78887	0.228079	-1.22659	-0.537391	0.508475	-0.418502	1.13248
59	E59Y	E	Y	M	0.0230697	0.956046	-0.880203	-0.593736	1.02211	-1.3914	0.489558	-0.736969	-0.184645	-0.144019	0.989756
60	R60A	R	A	M	1.5601	-1.31974	-1.37037	-1.4652	-9.78075	-2.2024	0.120179	-1.41778	-5.99157	-2.42973	3.82864
60	R60C	R	C	M	-0.847753	0.527058	-0.189093	-0.135832	-1.91045	0.11565	-0.160348	-0.162463	-0.897398	-0.406736	0.8627
60	R60D	R	D	M	0.0546165	-0.679425	0.137455	-0.120853	-0.93584	-0.00431284	-0.312404	0.00830139	-0.470076	-0.25806	0.44144
60	R60E	R	E	M	-0.505662	-1.14782	-0.249886	-0.311571	-3.09103	-1.27318	-0.826742	-0.280728	-2.1821	-1.09652	1.06714
60	R60F	R	F	M	-0.454187	0.182963	-0.372581	-0.255568	-0.516302	0.102474	-0.135612	-0.314074	-0.206914	-0.218867	0.294464
60	R60G	R	G	M	-3.019	-0.561381	0.516355	0.272627	-3.09362	-0.436238	-1.79019	0.394491	-1.76493	-1.05354	1.60446
60	R60H	R	H	M	1.684	1.13814	0.429199	0.921479	1.27821	-0.425263	1.41107	0.675339	0.426475	0.837628	0.744245
60	R60I	R	I	M	2.03957	0.00656198	0.249013	0.370507	-3.95068	2.52519	1.02307	0.30976	-0.712747	0.206694	2.28418
60	R60K	R	K	M	1.02581	1.00456	-0.371664	0.135417	-1.0843	1.38439	1.01518	-0.118123	0.150044	0.349035	0.956993
60	R60L	R	L	M	0.417845	0.229528	1.65803	0.273277	0.272889	0.84142	0.323687	0.965654	0.557155	0.615498	0.55865
60	R60M	R	M	M	-0.400274	0.0490625	-0.525098	-0.190161	-1.78567	-0.0671189	-0.175606	-0.35763	-0.926394	-0.486543	0.670416
60	R60N	R	N	M	0.276989	0.910413	0.460008	0.58698	-0.0126856	0.588457	0.593701	0.523494	0.287886	0.46836	0.313688
60	R60P	R	P	M	-0.837162	-0.110644	-0.76314	0.475111	-0.840436	-1.21293	-0.473903	-0.144014	-1.02668	-0.548199	0.615724
60	R60Q	R	Q	M	-0.44228	0.714618	0.600252	0.202239	1.6739	-0.91583	0.136169	0.401246	0.379033	0.305483	0.915232
60	R60S	R	S	M	-0.331649	0.286821	-0.863884	0.660498	-0.183008	0.39999	-0.0224139	-0.101693	0.108491	-0.00520535	0.560024
60	R60T	R	T	M	-0.0398177	0.233051	0.201772	1.23635	3.02603	-1.22099	0.0966164	0.719061	0.902519	0.572732	1.4356
60	R60V	R	V	M	-1.72532	-1.49245	-2.25433	-2.34602	-1.16387	-0.618979	-1.60888	-2.30017	-0.891424	-1.60016	0.657963
60	R60W	R	W	M	-0.305205	-0.43064	0.814062	0.835739	-4.2009	-1.72633	-0.367923	0.824901	-2.96361	-0.835545	1.90151
60	R60Y	R	Y	M	-0.369848	-0.468119	-0.330373	-0.361017	-0.506407	-0.122623	-0.418983	-0.345695	-0.314515	-0.359731	0.134498
61	K61A	K	A	M	0.0785073	NA	NA	-4.72716	0.894725	-4.44982	0.0785073	-4.72716	-1.77755	-2.05094	2.95117
61	K61C	K	C	M	-0.674305	0.47555	0.912282	1.02595	0.86901	1.55625	-0.0993775	0.969118	1.21263	0.694124	0.755239
61	K61D	K	D	M	-0.857616	1.68182	0.817968	-0.504883	0.28108	4.15788	0.412101	0.156543	2.21948	0.929374	1.82606
61	K61E	K	E	M	-0.977816	-0.740017	0.293972	-0.244722	-0.221135	-1.55515	-0.858916	0.0246247	-0.888141	-0.574144	0.654155
61	K61F	K	F	M	-2.02337	-0.75375	0.998485	-0.268811	-0.00634794	-0.268309	-1.38856	0.364837	-0.137329	-0.387018	0.990429
61	K61G	K	G	M	-3.78204	0.303421	-0.312892	-0.347163	-0.113938	-0.854577	-1.73931	-0.330027	-0.484258	-0.851199	1.48394
61	K61H	K	H	M	-2.07366	-1.39238	-2.9817	0.411356	-2.63427	1.1418	-1.73302	-1.28517	-0.746238	-1.25481	1.67895
61	K61I	K	I	M	-0.0566371	0.427515	-0.195871	-2.32936	1.74484	-2.14183	0.185439	-1.26262	-0.198496	-0.425225	1.56187
61	K61L	K	L	M	0.855067	-0.869818	-1.47706	-1.26386	0.100144	-0.259093	-0.0073756	-1.37046	-0.0794747	-0.48577	0.886351
61	K61M	K	M	M	-1.01061	-0.264167	-0.422539	-0.404718	-0.494781	-0.281463	-0.63739	-0.413629	-0.388122	-0.479714	0.274496
61	K61N	K	N	M	-0.261791	0.408378	-0.405238	0.265946	-1.23378	1.01501	0.0732934	-0.0696459	-0.109384	-0.0352456	0.776563
61	K61P	K	P	M	-2.48552	-0.724668	-2.40782	-1.06771	-1.37669	-0.395568	-1.60509	-1.73776	-0.886128	-1.40966	0.868262
61	K61Q	K	Q	M	-1.02757	0.198445	0.381348	-0.0532652	-1.84216	0.416475	-0.414561	0.164041	-0.712842	-0.32112	0.915623
61	K61R	K	R	M	-4.39264	-0.106538	-1.07798	-0.433675	-1.40714	-0.64068	-2.24959	-0.755826	-1.02391	-1.34311	1.56356
61	K61S	K	S	M	1.45272	1.09022	3.07744	-0.099285	2.03173	0.399651	1.27147	1.48908	1.21569	1.32541	1.14252
61	K61T	K	T	M	0.348507	0.759816	1.68495	0.200556	0.679151	1.08113	0.554161	0.942753	0.880139	0.792351	0.536883
61	K61V	K	V	M	-1.68436	0.0886904	-1.81683	-0.0311042	-1.44425	-0.299967	-0.797837	-0.923968	-0.872107	-0.864637	0.876018
61	K61W	K	W	M	1.98197	-2.62398	4.73755	0.32181	2.90149	0.579405	-0.321002	2.52968	1.74045	1.31638	2.51868
61	K61Y	K	Y	M	1.14449	-0.273319	-0.294078	-0.192156	-0.179256	-1.86868	0.435584	-0.243117	-1.02397	-0.277168	0.956152
62	K62A	K	A	M	-0.635935	-0.514644	NA	0.308125	-0.427435	0.139052	-0.575289	0.308125	-0.144192	-0.226167	0.421453
62	K62C	K	C	M	-0.0559711	1.06549	-0.32901	0.216986	0.441017	-1.30439	0.504761	-0.0560119	-0.431686	0.00568782	0.798683
62	K62D	K	D	M	0.221827	0.316724	0.285219	-1.21063	-0.499691	-0.34466	0.269276	-0.462706	-0.422175	-0.205202	0.602052
62	K62E	K	E	M	0.59349	0.671544	0.818594	0.600566	0.257399	0.408167	0.632517	0.70958	0.332783	0.558293	0.198335
62	K62F	K	F	M	0.42017	0.0331069	-0.155282	-0.87257	-0.52315	-1.91202	0.226638	-0.513926	-1.21758	-0.501624	0.822541
62	K62G	K	G	M	-2.43132	-0.1041	-0.276428	-1.15927	-0.606886	-0.858102	-1.26771	-0.717848	-0.732494	-0.906018	0.839276
62	K62H	K	H	M	2.07963	1.33017	1.54848	1.57248	2.6191	1.91689	1.7049	1.56048	2.268	1.84446	0.466197
62	K62I	K	I	M	0.804901	0.568603	-0.141675	1.22869	-0.971633	-1.03141	0.686752	0.543509	-1.00152	0.0762469	0.945931
62	K62L	K	L	M	0.75832	0.167104	1.1068	0.281336	-0.109928	-0.052056	0.462712	0.694067	-0.0809919	0.358596	0.479661
62	K62M	K	M	M	-1.66799	-0.743684	-0.80773	-0.759177	-0.988315	-1.11186	-1.20583	-0.783454	-1.05009	-1.01312	0.351705
62	K62N	K	N	M	0.533776	0.638665	0.408713	0.366637	-0.862884	0.94479	0.586221	0.387675	0.0409528	0.338283	0.623677
62	K62P	K	P	M	-1.33074	-1.26625	-0.697146	0.582072	0.324249	-1.83092	-1.2985	-0.057537	-0.753335	-0.703123	0.968524
62	K62Q	K	Q	M	0.603999	0.311232	1.00416	0.530113	2.08695	1.11041	0.457615	0.767135	1.59868	0.941144	0.636381
62	K62R	K	R	M	0.615367	0.661932	0.207496	0.391319	0.163652	0.679107	0.638649	0.299408	0.421379	0.453145	0.231922
62	K62S	K	S	M	1.88041	1.55691	1.27745	0.0787613	4.07207	2.28043	1.71866	0.678104	3.17625	1.85767	1.31715
62	K62T	K	T	M	1.41673	1.01855	1.64724	0.61901	0.791089	1.01327	1.21764	1.13312	0.902177	1.08431	0.384511
62	K62V	K	V	M	0.477357	0.530928	-0.113465	0.610275	-0.350689	0.250082	0.504143	0.248405	-0.0503034	0.234081	0.387769
62	K62W	K	W	M	1.45048	0.776391	2.27117	0.630311	0.927717	1.22266	1.11343	1.45074	1.07519	1.21312	0.597956
62	K62Y	K	Y	M	1.52049	0.043316	1.05525	0.0855601	0.758106	0.6312	0.781904	0.570404	0.694653	0.68232	0.568227
63	I63A	I	A	M	-0.0907802	0.354193	-0.149204	0.40953	-0.341854	-0.297257	0.131706	0.130163	-0.319556	-0.0192287	0.324554
63	I63C	I	C	M	1.61498	1.07146	0.788441	1.06581	1.05839	1.35092	1.34322	0.927127	1.20466	1.15833	0.285842
63	I63D	I	D	M	1.79287	1.7649	1.26522	1.04211	0.352531	0.933514	1.77888	1.15367	0.643022	1.19186	0.545639
63	I63E	I	E	M	2.62979	2.57124	1.92609	0.943758	3.07884	1.75363	2.60052	1.43492	2.41623	2.15056	0.765852
63	I63F	I	F	M	0.482933	1.5865	0.763674	0.166795	4.1301	0.24662	1.03472	0.465235	2.18836	1.22944	1.51067
63	I63G	I	G	M	0.869724	1.18025	0.685452	0.653527	1.42793	1.33664	1.02499	0.669489	1.38228	1.02559	0.334954
63	I63H	I	H	M	1.15823	1.58963	1.14648	0.935859	1.66762	1.11681	1.37393	1.04117	1.39222	1.26911	0.290905
63	I63K	I	K	M	0.475246	0.889004	0.774584	-0.0373143	0.667399	0.458326	0.682125	0.368635	0.562863	0.537874	0.327778
63	I63L	I	L	M	0.911368	1.33773	0.698037	0.573477	1.7485	-0.215401	1.12455	0.635757	0.766547	0.842285	0.675755
63	I63M	I	M	M	-2.14394	-1.40617	-1.27248	-1.88852	-1.01384	-2.02348	-1.77505	-1.5805	-1.51866	-1.62474	0.456771
63	I63N	I	N	M	1.36997	1.49848	0.986904	1.77091	2.14984	2.02489	1.43422	1.37891	2.08736	1.6335	0.434612
63	I63P	I	P	M	2.15406	0.98637	0.950282	0.224191	0.511547	0.699553	1.57022	0.587237	0.60555	0.921001	0.667503
63	I63Q	I	Q	M	1.22443	1.07364	0.884295	0.0326585	1.23954	1.45643	1.14904	0.458477	1.34798	0.985166	0.503848
63	I63R	I	R	M	0.384356	-0.49637	3.34925	0.570162	0.671153	0.885642	-0.0560067	1.95971	0.778398	0.894033	1.29427
63	I63S	I	S	M	1.17206	2.03682	0.433812	0.95157	0.992132	0.978403	1.60444	0.692691	0.985268	1.09413	0.524381
63	I63T	I	T	M	-0.060163	0.15688	0.257126	-0.269043	-0.0489206	-0.480936	0.0483587	-0.00595882	-0.264928	-0.0741762	0.271075
63	I63V	I	V	M	-1.11031	-1.14096	-0.651968	-0.759946	-0.797091	-1.59654	-1.12563	-0.705957	-1.19682	-1.00947	0.348507
63	I63W	I	W	M	0.699658	1.11495	0.738726	1.31677	2.06432	0.613243	0.907304	1.02775	1.33878	1.09128	0.548523
63	I63Y	I	Y	M	2.43726	1.73627	0.787509	1.45599	3.18706	1.29424	2.08676	1.12175	2.24065	1.81639	0.863915
64	V64A	V	A	M	1.48167	-0.456799	0.349696	0.043993	-0.468267	-0.511061	0.512437	0.196845	-0.489664	0.0732059	0.771563
64	V64C	V	C	M	0.776115	0.0105691	0.688103	-0.0544986	0.472365	0.606561	0.393342	0.316802	0.539463	0.416536	0.35467
64	V64D	V	D	M	-0.418009	-0.653794	-0.410733	0.166625	-0.645395	-0.557758	-0.535902	-0.122054	-0.601576	-0.419844	0.306156
64	V64E	V	E	M	1.92247	1.81345	1.17879	1.16563	2.01229	2.04143	1.86796	1.17221	2.02686	1.68901	0.408156
64	V64F	V	F	M	0.564841	0.0373529	0.167142	-0.682088	0.0928859	0.395677	0.301097	-0.257473	0.244282	0.0959683	0.429779
64	V64G	V	G	M	0.768014	-0.937676	0.747226	0.546112	0.552201	-0.524113	-0.0848309	0.646669	0.014044	0.191961	0.732693
64	V64H	V	H	M	-0.288577	0.068068	-0.423078	-0.651186	0.265758	-0.0155469	-0.110254	-0.537132	0.125106	-0.174094	0.340578
64	V64I	V	I	M	-0.495475	0.00552599	-0.342921	-0.978306	0.441745	-1.37667	-0.244975	-0.660614	-0.467462	-0.457683	0.65631
64	V64K	V	K	M	1.78681	1.38011	1.64416	0.968463	3.15544	2.15529	1.58346	1.30631	2.65536	1.84838	0.753874
64	V64L	V	L	M	1.25443	-0.631876	0.516961	-0.509775	-0.0136434	-0.25061	0.311275	0.00359329	-0.132127	0.0609139	0.712839
64	V64M	V	M	M	-1.50816	-1.52286	-1.92444	-2.22307	-1.39003	-1.46385	-1.51551	-2.07375	-1.42694	-1.67207	0.328426
64	V64N	V	N	M	-0.381317	-0.315612	-0.436263	0.748138	-0.545701	-0.00785494	-0.348464	0.155938	-0.276778	-0.156435	0.478763
64	V64P	V	P	M	-0.509061	0.206371	0.90765	-1.11025	1.1386	-1.53281	-0.151345	-0.101299	-0.197103	-0.149915	1.08345
64	V64Q	V	Q	M	1.79084	1.48361	0.592189	1.18377	2.45777	0.599133	1.63722	0.887979	1.52845	1.35122	0.721809
64	V64R	V	R	M	0.563192	0.153344	0.653421	0.13904	-1.36508	1.20249	0.358268	0.396231	-0.0812915	0.224402	0.871122
64	V64S	V	S	M	0.131899	-0.377992	-1.06327	-2.5964	-3.30309	0.0935694	-0.123047	-1.82983	-1.60476	-1.18588	1.45006
64	V64T	V	T	M	-2.63135	-0.357998	-0.749654	0.64773	-0.22596	0.912034	-1.49467	-0.050962	0.343037	-0.400866	1.26114
64	V64W	V	W	M	1.26616	1.31463	1.13748	0.382498	1.21899	1.37729	1.29039	0.759991	1.29814	1.11617	0.36861
64	V64Y	V	Y	M	-1.52022	-1.76594	-2.98705	-1.41187	0.0415625	-2.01305	-1.64308	-2.19946	-0.985744	-1.60943	0.985698
65	A65C	A	C	M	0.369889	0.747349	-0.442867	0.168483	-0.58538	0.731582	0.558619	-0.137192	0.0731009	0.164843	0.571788
65	A65D	A	D	M	-0.806575	0.359968	0.212402	-0.7549	-0.894367	-1.61635	-0.223304	-0.271249	-1.25536	-0.583304	0.743795
65	A65E	A	E	M	-1.48195	-0.0584166	-0.247859	-0.255943	-1.75584	-0.0833786	-0.770183	-0.251901	-0.919607	-0.64723	0.761971
65	A65F	A	F	M	0.366616	0.198182	-0.453844	-0.785674	-0.422058	-1.98598	0.282399	-0.619759	-1.20402	-0.513792	0.840867
65	A65G	A	G	M	-0.457365	-0.115015	-0.177975	0.272427	-0.197127	-2.40026	-0.28619	0.0472261	-1.2987	-0.512553	0.954166
65	A65H	A	H	M	-0.304398	0.490613	0.548062	0.344303	-0.149554	-0.609846	0.0931079	0.446182	-0.3797	0.0531967	0.475305
65	A65I	A	I	M	-1.70507	0.455954	-0.421407	-1.0166	-0.0633097	-0.553346	-0.624557	-0.719004	-0.308328	-0.55063	0.750634
65	A65K	A	K	M	-2.32748	-2.00977	-0.638969	-2.81397	-2.97238	-5.51218	-2.16862	-1.72647	-4.24228	-2.71246	1.6036
65	A65L	A	L	M	-2.61507	-1.00742	-0.890936	-1.53921	-2.5255	-2.11207	-1.81124	-1.21507	-2.31879	-1.7817	0.749488
65	A65M	A	M	M	-1.90247	-1.63353	-1.56464	-2.33879	-1.67467	-1.73325	-1.768	-1.95171	-1.70396	-1.80789	0.284142
65	A65N	A	N	M	-1.32115	-0.658097	-2.54444	-1.563	-2.62995	-2.07346	-0.989623	-2.05372	-2.3517	-1.79835	0.76252
65	A65P	A	P	M	-1.21777	-0.744688	-0.329498	0.0360965	-1.50701	-1.04778	-0.981228	-0.146701	-1.2774	-0.801776	0.576067
65	A65Q	A	Q	M	-2.73066	-0.429719	-0.268705	-2.52985	-0.31037	-0.95084	-1.58019	-1.39928	-0.630605	-1.20336	1.13362
65	A65R	A	R	M	0.255399	0.973993	-0.316296	-0.362456	0.860317	0.0042768	0.614696	-0.339376	0.432297	0.235872	0.574745
65	A65S	A	S	M	-0.00457961	-0.330799	-0.860635	-0.680606	-1.11842	-0.578439	-0.16769	-0.770621	-0.84843	-0.59558	0.392563
65	A65T	A	T	M	-1.35414	-0.843997	-1.10824	-1.18346	-1.30854	-0.825498	-1.09907	-1.14585	-1.06702	-1.10398	0.226232
65	A65V	A	V	M	-0.761579	-0.803429	-0.615292	-0.975899	-1.54582	-1.05112	-0.782504	-0.795595	-1.29847	-0.958857	0.326938
65	A65W	A	W	M	-0.614636	-0.150682	-1.15805	-0.203643	-0.00854124	-1.54606	-0.382659	-0.680847	-0.7773	-0.613602	0.618766
65	A65Y	A	Y	M	-0.807791	-0.630526	-0.457222	-0.17293	1.90412	-1.02643	-0.719159	-0.315076	0.438844	-0.198464	1.0707
66	S66A	S	A	M	0.123488	1.59183	0.328011	0.630678	-0.434618	0.161042	0.857661	0.479344	-0.136788	0.400073	0.67956
66	S66C	S	C	M	0.517656	0.290689	0.471107	0.406185	1.5039	0.774709	0.404172	0.438646	1.13931	0.660708	0.443188
66	S66D	S	D	M	0.852656	1.18441	0.582669	1.19921	2.6168	1.12494	1.01853	0.890939	1.87087	1.26011	0.706153
66	S66E	S	E	M	-0.065385	0.323825	0.683912	1.64827	0.659451	0.601355	0.12922	1.16609	0.630403	0.641905	0.568846
66	S66F	S	F	M	0.998706	0.770292	0.753529	0.349404	1.82222	0.997166	0.884499	0.551466	1.40969	0.948553	0.489277
66	S66G	S	G	M	-0.129182	0.264672	0.647928	0.467669	1.62249	0.628989	0.067745	0.557799	1.12574	0.583762	0.584587
66	S66H	S	H	M	1.00511	0.758102	0.606385	0.829083	1.42398	0.920254	0.881605	0.717734	1.17212	0.923818	0.280706
66	S66I	S	I	M	0.493551	0.447465	0.395054	0.523499	0.375011	1.39821	0.470508	0.459277	0.886611	0.605465	0.392437
66	S66K	S	K	M	0.936007	1.0438	1.44636	1.00181	1.31353	0.691235	0.989905	1.22408	1.00238	1.07212	0.271174
66	S66L	S	L	M	0.00408761	0.367125	-0.0265983	-0.00533998	0.135231	-0.0786422	0.185606	-0.0159691	0.0282943	0.0659771	0.163638
66	S66M	S	M	M	-1.42372	-1.0951	-1.56081	-1.75837	-2.00034	-1.29411	-1.25941	-1.65959	-1.64722	-1.52208	0.325582
66	S66N	S	N	M	0.361158	0.279384	0.535312	0.0861591	0.767675	0.865131	0.320271	0.310735	0.816403	0.48247	0.297854
66	S66P	S	P	M	0.0840508	0.199999	0.261624	0.214445	-0.102737	0.0236197	0.142025	0.238034	-0.0395586	0.1135	0.13807
66	S66Q	S	Q	M	0.423976	0.752958	0.84332	0.21179	1.15237	-0.266322	0.588467	0.527555	0.443024	0.519682	0.506204
66	S66R	S	R	M	0.412955	0.893634	0.995441	-0.144322	-0.35502	0.205215	0.653295	0.42556	-0.0749025	0.334651	0.543516
66	S66T	S	T	M	0.0442919	-0.172842	-0.495103	0.148115	0.691926	0.106187	-0.0642748	-0.173494	0.399057	0.0537627	0.392835
66	S66V	S	V	M	-0.602383	-0.371136	0.101822	-1.16272	-0.544741	-0.873108	-0.48676	-0.530449	-0.708925	-0.575378	0.432573
66	S66W	S	W	M	0.193794	0.686299	0.427545	0.434403	1.02668	0.330189	0.440047	0.430974	0.678435	0.516485	0.297529
66	S66Y	S	Y	M	0.933821	1.0439	1.30913	0.867888	1.91425	1.46908	0.988859	1.08851	1.69166	1.25634	0.395203
67	S67A	S	A	M	-0.763218	0.401917	-0.0635563	0.70457	-0.498813	-0.39011	-0.180651	0.320507	-0.444462	-0.101535	0.562786
67	S67C	S	C	M	0.76606	1.49741	1.2961	-0.251433	2.26697	1.02017	1.13174	0.522334	1.64357	1.09921	0.836955
67	S67D	S	D	M	0.530927	0.872273	1.52232	0.317108	1.15829	0.638422	0.7016	0.919713	0.898357	0.83989	0.44215
67	S67E	S	E	M	-0.998605	0.0951961	-0.0755456	0.527024	-0.139438	-2.28306	-0.451704	0.225739	-1.21125	-0.479072	1.01435
67	S67F	S	F	M	0.773748	0.830586	-0.360277	-1.24775	2.23275	0.0448517	0.802167	-0.804015	1.1388	0.378983	1.19169
67	S67G	S	G	M	-0.30969	-0.337646	0.458479	0.777432	1.12614	0.447895	-0.323668	0.617956	0.78702	0.360436	0.585465
67	S67H	S	H	M	0.590876	0.817262	1.36182	1.02955	0.970809	0.0335814	0.704069	1.19568	0.502195	0.800649	0.453638
67	S67I	S	I	M	-0.6144	1.72285	1.50764	-0.353705	1.72371	0.811854	0.554227	0.576966	1.26778	0.799658	1.05236
67	S67K	S	K	M	0.0876172	0.683708	0.803363	0.449781	1.97085	0.501953	0.385663	0.626572	1.2364	0.749545	0.646238
67	S67L	S	L	M	-0.566281	-0.36429	-1.17249	-1.45276	-0.811768	-0.200574	-0.465286	-1.31262	-0.506171	-0.761359	0.481622
67	S67M	S	M	M	-1.51803	-1.07989	-1.65742	-1.6424	-1.12786	-1.45534	-1.29896	-1.64991	-1.2916	-1.41349	0.251974
67	S67N	S	N	M	1.33972	0.618271	1.64224	0.618275	1.05471	0.680368	0.978997	1.13026	0.867538	0.992264	0.429909
67	S67P	S	P	M	0.0877584	0.256791	0.783832	-0.488552	0.404895	-0.244427	0.172275	0.14764	0.0802342	0.133383	0.456871
67	S67Q	S	Q	M	-0.322098	-0.0467682	0.226391	0.213287	0.415791	0.220992	-0.184433	0.219839	0.318391	0.117932	0.261132
67	S67R	S	R	M	0.156409	0.937696	1.30682	0.840556	1.38256	0.746342	0.547053	1.07369	1.06445	0.895065	0.442655
67	S67T	S	T	M	-0.428974	-0.477678	0.201856	-0.269229	0.0758057	-0.152731	-0.453326	-0.0336864	-0.0384624	-0.175158	0.272182
67	S67V	S	V	M	-0.542223	-0.0592444	0.410889	-0.521786	0.0524364	-0.668418	-0.300734	-0.0554484	-0.307991	-0.221391	0.42286
67	S67W	S	W	M	-1.08879	0.628686	-0.717653	1.11599	-0.0707715	-0.492133	-0.230054	0.199167	-0.281452	-0.104113	0.839444
67	S67Y	S	Y	M	1.20041	1.06219	1.20041	0.739343	1.46892	0.889287	1.1313	0.969878	1.1791	1.09343	0.257648
68	H68A	H	A	M	-0.810306	-0.857396	0.789054	-0.328313	0.76369	-0.82635	-0.833851	0.23037	-0.0313302	-0.211604	0.789878
68	H68C	H	C	M	-2.01099	-1.69197	-2.38408	-5.87989	-2.37969	-1.65367	-1.85148	-4.13199	-2.01668	-2.66672	1.60581
68	H68D	H	D	M	0.710353	-0.120107	1.51644	-0.909026	0.173616	-0.169882	0.295123	0.303707	0.00186722	0.200232	0.832273
68	H68E	H	E	M	-0.830447	-1.69304	-0.650517	-0.241962	-1.10538	-1.48673	-1.26174	-0.446239	-1.29605	-1.00135	0.539223
68	H68F	H	F	M	-1.17115	-2.1807	-1.81632	-0.806168	-1.33945	-0.769257	-1.67592	-1.31125	-1.05435	-1.34717	0.560817
68	H68G	H	G	M	-0.318342	-0.387149	0.725951	-1.16449	0.718681	0.312898	-0.352745	-0.219271	0.51579	-0.0187422	0.741158
68	H68I	H	I	M	1.10416	-1.27698	0.0727041	-0.0961412	-0.205007	0.26883	-0.0864136	-0.0117185	0.0319117	-0.0220735	0.771461
68	H68K	H	K	M	-0.184108	0.429019	1.03008	-0.860035	2.06614	0.861601	0.122456	0.0850238	1.46387	0.557117	1.01663
68	H68L	H	L	M	-3.41158	-2.27725	-1.75915	-4.19678	-2.34614	-2.14569	-2.84442	-2.97797	-2.24591	-2.68943	0.921133
68	H68M	H	M	M	-1.86869	-2.43733	-0.49248	-1.84109	-2.72102	-2.09778	-2.15301	-1.16679	-2.4094	-1.90973	0.772904
68	H68N	H	N	M	-1.90099	-0.655797	-1.07957	-1.00321	-1.35468	-1.23273	-1.27839	-1.04139	-1.29371	-1.2045	0.416089
68	H68P	H	P	M	-1.61595	-0.877544	-0.279104	-2.55752	-0.649311	-0.726911	-1.24675	-1.41831	-0.688111	-1.11772	0.831188
68	H68Q	H	Q	M	-2.85916	-1.83526	-1.75025	-3.76416	-2.59134	-1.52537	-2.34721	-2.75721	-2.05836	-2.38759	0.850122
68	H68R	H	R	M	-2.01081	-2.34699	0.240323	-0.591129	-1.21223	-2.20507	-2.1789	-0.175403	-1.70865	-1.35432	1.02817
68	H68S	H	S	M	-1.91055	-1.09327	-1.25435	0.503268	0.0558676	-0.36293	-1.50191	-0.375543	-0.153531	-0.676996	0.900782
68	H68T	H	T	M	-1.29219	-0.779087	0.153691	-1.93945	0.899784	-1.07482	-1.03564	-0.892882	-0.0875197	-0.672014	1.03122
68	H68V	H	V	M	-0.802378	-1.37712	0.905831	-0.235176	1.10506	-1.34197	-1.08975	0.335328	-0.118453	-0.290958	1.08906
68	H68W	H	W	M	0.70151	-0.606927	-0.0786153	1.0611	-0.553966	-0.73211	0.0472916	0.491243	-0.643038	-0.0348346	0.752087
68	H68Y	H	Y	M	-1.25583	-1.64865	-0.966839	-2.40739	-1.42692	-0.43641	-1.45224	-1.68711	-0.931666	-1.35701	0.663808
69	G69A	G	A	M	-0.493766	-1.01563	-0.994623	-0.509774	-1.20031	-1.01612	-0.754696	-0.752199	-1.10821	-0.871703	0.296138
69	G69C	G	C	M	-0.852377	-1.11467	-3.3731	-0.703177	-2.20997	-0.354951	-0.983521	-2.03814	-1.28246	-1.43471	1.14026
69	G69D	G	D	M	-0.45374	-0.0562126	0.789371	-0.498403	1.12506	-0.391008	-0.254976	0.145484	0.367024	0.0858441	0.70071
69	G69E	G	E	M	-1.51557	-0.524878	1.13281	0.0970071	-0.39126	-0.495829	-1.02022	0.61491	-0.443545	-0.282953	0.869906
69	G69F	G	F	M	-0.0632544	0.127804	0.387994	0.82832	1.3227	1.2092	0.0322746	0.608157	1.26595	0.63546	0.573729
69	G69H	G	H	M	0.849682	-0.0715721	-2.14946	0.248735	1.48887	1.31909	0.389055	-0.950361	1.40398	0.280892	1.3336
69	G69I	G	I	M	0.96341	-0.0540838	-1.20966	0.601202	1.33049	0.943797	0.454663	-0.304227	1.13714	0.429194	0.928602
69	G69K	G	K	M	-0.309962	0.672588	-1.60832	0.295553	0.13591	0.159535	0.181313	-0.656382	0.147722	-0.109116	0.799371
69	G69L	G	L	M	-2.87491	-1.51399	-2.70738	-2.24403	-1.24445	-1.5307	-2.19445	-2.4757	-1.38757	-2.01924	0.685639
69	G69M	G	M	M	-2.33758	-3.67738	-3.21414	-3.02359	-2.08797	-2.05655	-3.00748	-3.11886	-2.07226	-2.73287	0.669
69	G69N	G	N	M	-0.667023	-1.021	-0.393011	0.0705962	-3.69914	-1.49155	-0.844013	-0.161207	-2.59534	-1.20019	1.3351
69	G69P	G	P	M	0.587949	1.88451	3.1148	1.07078	3.09443	0.328823	1.23623	2.09279	1.71163	1.68021	1.22397
69	G69Q	G	Q	M	1.10578	1.02832	2.172	0.770891	0.832094	0.713732	1.06705	1.47144	0.772913	1.1038	0.544712
69	G69R	G	R	M	0.0714057	0.000311306	1.4828	0.694375	-0.713021	1.66155	0.0358585	1.08859	0.474266	0.532904	0.922084
69	G69S	G	S	M	-1.09152	-0.0495916	-0.0209661	-0.615393	-0.589009	-0.459975	-0.570556	-0.31818	-0.524492	-0.471076	0.400015
69	G69T	G	T	M	1.15902	1.04113	0.482844	2.22053	1.18131	0.911206	1.10007	1.35169	1.04626	1.16601	0.576115
69	G69V	G	V	M	-1.43708	-0.565669	-0.424078	-0.175742	-0.294609	-0.745108	-1.00137	-0.29991	-0.519858	-0.607048	0.453177
69	G69W	G	W	M	0.265241	0.728072	-0.150294	-0.304702	0.286166	-0.161066	0.496656	-0.227498	0.0625499	0.110569	0.387389
69	G69Y	G	Y	M	0.466665	0.425129	1.99889	0.54247	1.49798	0.684867	0.445897	1.27068	1.09142	0.935999	0.654942
70	K70A	K	A	M	-1.47931	-2.54283	-3.38941	-2.39681	-0.808653	-0.809068	-2.01107	-2.89311	-0.80886	-1.90435	1.04273
70	K70C	K	C	M	1.14598	0.786441	-0.142324	1.49521	2.77856	0.744437	0.966211	0.676444	1.7615	1.13472	0.973321
70	K70D	K	D	M	-3.03188	-3.35751	-2.52972	-5.18843	-1.04996	-0.977795	-3.19469	-3.85908	-1.01388	-2.68922	1.57808
70	K70E	K	E	M	-0.371055	-0.155149	-0.240814	-0.430361	0.0725776	-0.180462	-0.263102	-0.335587	-0.0539421	-0.217544	0.178234
70	K70F	K	F	M	-1.36888	0.842558	0.0451977	-1.60686	-1.95294	-0.679389	-0.263163	-0.780832	-1.31616	-0.786719	1.07049
70	K70G	K	G	M	-2.78282	-2.44783	-5.9727	-2.18282	-3.15504	-2.66352	-2.61533	-4.07776	-2.90928	-3.20079	1.39658
70	K70H	K	H	M	-0.139454	0.902946	2.25337	0.432531	2.25944	1.40557	0.381746	1.34295	1.83251	1.18574	0.974109
70	K70I	K	I	M	0.931767	0.408019	-1.23338	-0.242192	-1.17757	0.917409	0.669893	-0.737787	-0.130078	-0.065991	0.981502
70	K70L	K	L	M	-2.28067	-1.07305	-0.345435	-1.07423	0.0913631	-0.483946	-1.67686	-0.709831	-0.196291	-0.860995	0.827148
70	K70M	K	M	M	-3.28266	-2.99845	-3.39926	-3.27909	-2.60327	-0.992352	-3.14056	-3.33917	-1.79781	-2.75918	0.911841
70	K70N	K	N	M	-0.0834416	-0.220298	2.5473	1.43953	3.22748	-0.129261	-0.15187	1.99341	1.54911	1.13022	1.509
70	K70P	K	P	M	-1.60128	-0.149166	-0.0370038	0.275059	-3.28072	-1.15684	-0.875222	0.119027	-2.21878	-0.991658	1.3315
70	K70Q	K	Q	M	0.840171	0.985621	1.91785	0.559497	0.571902	1.54129	0.912896	1.23867	1.0566	1.06939	0.549476
70	K70R	K	R	M	-0.282785	0.0269272	-1.50997	0.886685	0.0581513	0.0730458	-0.127929	-0.311645	0.0655985	-0.124658	0.782612
70	K70S	K	S	M	-1.62054	-1.40867	1.87174	0.423617	-0.25459	-1.65991	-1.51461	1.14768	-0.957249	-0.441392	1.41028
70	K70T	K	T	M	0.847873	0.490208	-1.47662	1.2573	-0.2391	-0.035538	0.66904	-0.109663	-0.137319	0.140686	0.965411
70	K70V	K	V	M	-1.30882	-0.910483	-2.71549	-2.49679	-1.38883	-0.788095	-1.10965	-2.60614	-1.08846	-1.60142	0.813945
70	K70W	K	W	M	0.519262	-1.6838	0.109651	-1.78133	0.294061	-0.495962	-0.582267	-0.835841	-0.10095	-0.506353	1.00837
70	K70Y	K	Y	M	1.1874	0.805122	1.80242	1.01858	0.991814	1.59387	0.99626	1.4105	1.29284	1.2332	0.385687
71	K71A	K	A	M	1.21484	-0.347086	0.0614187	1.55015	1.28225	0.385117	0.433876	0.805785	0.833682	0.691114	0.765465
71	K71C	K	C	M	0.986651	-0.822395	-1.72634	-0.863334	-0.829284	-1.46873	0.0821279	-1.29484	-1.14901	-0.787238	0.948875
71	K71D	K	D	M	1.62319	0.129095	1.74132	1.02842	1.85738	1.60972	0.87614	1.38487	1.73355	1.33152	0.654924
71	K71E	K	E	M	-0.27215	-0.227734	-0.198012	-2.62612	-0.583735	-0.167023	-0.249942	-1.41207	-0.375379	-0.679129	0.965712
71	K71F	K	F	M	1.8111	1.51498	3.05517	1.72217	1.21095	1.47545	1.66304	2.38867	1.3432	1.7983	0.650409
71	K71G	K	G	M	0.871508	0.832655	2.25279	0.403019	-1.10446	0.266373	0.852081	1.3279	-0.419042	0.586981	1.08755
71	K71H	K	H	M	1.12324	-1.2091	-0.258922	-1.00238	-1.04787	-0.584273	-0.0429326	-0.630652	-0.81607	-0.496552	0.866651
71	K71I	K	I	M	-1.01232	0.227018	-1.05063	-1.60157	-2.22581	-1.16556	-0.392653	-1.3261	-1.69568	-1.13814	0.810639
71	K71L	K	L	M	-0.0919442	-2.69579	-5.21206	-3.48255	0.0123799	-0.365128	-1.39387	-4.3473	-0.176374	-1.97251	2.16139
71	K71M	K	M	M	-2.31109	-1.57073	-2.76462	-2.39215	-1.60554	-0.230587	-1.94091	-2.57839	-0.918065	-1.81245	0.90497
71	K71N	K	N	M	-0.754452	-1.13681	2.08768	0.505713	0.311945	1.58629	-0.945629	1.29669	0.949117	0.433394	1.26193
71	K71P	K	P	M	0.93657	-0.427859	-0.98198	-0.933708	1.66672	0.475627	0.254355	-0.957844	1.07117	0.122562	1.078
71	K71Q	K	Q	M	0.0692175	-0.527527	-1.44374	-1.02143	0.225424	0.0864317	-0.229155	-1.23259	0.155928	-0.435271	0.68298
71	K71R	K	R	M	-1.15076	-0.873436	-0.46863	-1.40026	-0.339288	-1.06219	-1.0121	-0.934444	-0.700737	-0.882427	0.409579
71	K71S	K	S	M	1.92165	1.744	3.1435	0.0336818	-0.939344	1.59246	1.83282	1.58859	0.326559	1.24932	1.46085
71	K71T	K	T	M	0.851346	-0.64616	1.83268	0.820087	0.888217	0.491566	0.102593	1.32638	0.689892	0.706289	0.801381
71	K71V	K	V	M	-2.80464	-1.45215	3.58206	-2.61469	-2.24019	-3.01294	-2.12839	0.483686	-2.62656	-1.42376	2.51302
71	K71W	K	W	M	-1.53724	-1.74587	-3.8233	-3.13602	-4.21856	-0.596724	-1.64155	-3.47966	-2.40764	-2.50962	1.43015
71	K71Y	K	Y	M	1.64213	-1.86274	4.12756	1.53851	1.19807	1.16987	-0.110305	2.83304	1.18397	1.30223	1.90784
72	T72A	T	A	M	-1.46132	-0.767244	1.34754	-1.68954	0.0197767	-2.91192	-1.11428	-0.170997	-1.44607	-0.910451	1.47653
72	T72C	T	C	M	-0.978849	0.217542	-0.280353	-0.121449	-0.662432	-0.377903	-0.380654	-0.200901	-0.520168	-0.367241	0.417433
72	T72D	T	D	M	0.314555	2.09654	0.535131	2.36257	-1.98969	2.30119	1.20555	1.44885	0.155751	0.936717	1.69424
72	T72E	T	E	M	1.52549	0.579461	0.823089	2.23107	0.272105	0.129326	1.05248	1.52708	0.200715	0.926757	0.806913
72	T72F	T	F	M	0.84413	0.371799	-0.504698	1.0199	2.94438	1.62651	0.607964	0.257603	2.28545	1.05034	1.16973
72	T72G	T	G	M	-1.00291	0.40486	-2.94781	0.691625	1.17167	-1.1494	-0.299025	-1.12809	0.0111366	-0.471993	1.52937
72	T72H	T	H	M	1.93641	0.797945	1.36579	1.71704	2.57395	1.29219	1.36718	1.54142	1.93307	1.61389	0.611095
72	T72I	T	I	M	-0.040129	-0.0791553	-0.520494	0.559967	-0.8042	0.130636	-0.0596422	0.0197365	-0.336782	-0.125563	0.481988
72	T72K	T	K	M	-1.05393	-0.173472	-0.993312	0.598465	-1.35446	-0.599358	-0.613699	-0.197424	-0.976907	-0.59601	0.713876
72	T72L	T	L	M	2.24871	-2.24369	1.36965	-0.97444	-2.58142	2.5445	0.00250675	0.197605	-0.0184589	0.0605511	2.28178
72	T72M	T	M	M	-3.49504	-2.60926	-4.4922	-4.0179	-4.13228	-2.21162	-3.05215	-4.25505	-3.17195	-3.49305	0.906151
72	T72N	T	N	M	0.519943	0.811221	-0.32351	1.55257	3.40332	1.71309	0.665582	0.614528	2.5582	1.27944	1.27585
72	T72P	T	P	M	0.709785	-1.74737	0.924174	-1.23917	-3.76719	0.836761	-0.518791	-0.1575	-1.46521	-0.713834	1.8858
72	T72Q	T	Q	M	1.1707	2.7144	0.151496	-0.556892	3.0706	1.62799	1.94255	-0.202698	2.34929	1.36305	1.41443
72	T72R	T	R	M	-0.169034	0.532038	-0.419813	1.02279	-0.330106	-1.74304	0.181502	0.30149	-1.03657	-0.184527	0.946239
72	T72S	T	S	M	1.71636	0.610358	-0.472063	1.44492	4.60351	1.27429	1.16336	0.486431	2.9389	1.52956	1.69752
72	T72V	T	V	M	-3.32878	-1.81849	-2.29473	-1.48539	-2.03134	-3.61065	-2.57363	-1.89006	-2.821	-2.42823	0.853837
72	T72W	T	W	M	-2.28287	-1.77206	-2.22204	0.188576	2.36837	-0.747804	-2.02746	-1.01673	0.810284	-0.744636	1.79812
72	T72Y	T	Y	M	1.66349	1.47965	1.99667	1.81189	1.68626	3.05542	1.57157	1.90428	2.37084	1.9489	0.568517
73	K73A	K	A	M	-0.91801	-0.827261	-0.360508	1.02679	-0.508014	0.680133	-0.872636	0.333141	0.0860597	-0.151145	0.811783
73	K73C	K	C	M	2.74845	1.39696	-0.340716	0.248234	2.14813	1.44883	2.07271	-0.0462411	1.79848	1.27498	1.15267
73	K73D	K	D	M	1.10055	-1.43299	0.286016	0.311651	-3.58332	-3.04707	-0.166223	0.298833	-3.31519	-1.06086	1.93989
73	K73E	K	E	M	-0.370151	-0.139313	-1.02892	-1.08442	0.117874	0.26386	-0.254732	-1.05667	0.190867	-0.373513	0.572281
73	K73F	K	F	M	0.536664	-0.691803	-1.48641	-2.23752	-2.73928	-2.13008	-0.0775692	-1.86196	-2.43468	-1.45807	1.20562
73	K73G	K	G	M	-0.76972	-0.165145	-0.931661	-2.11135	-1.58464	0.637518	-0.467433	-1.5215	-0.473564	-0.820834	0.981881
73	K73H	K	H	M	2.7935	1.13015	0.0342481	1.26842	1.60781	1.11617	1.96182	0.651332	1.36199	1.32505	0.893004
73	K73I	K	I	M	1.33229	-0.1632	-0.0342868	-1.37471	2.00464	1.71796	0.584544	-0.704498	1.8613	0.580448	1.31461
73	K73L	K	L	M	-1.31946	0.348239	0.0639381	0.617875	-0.187972	1.27297	-0.485608	0.340907	0.542498	0.132599	0.871594
73	K73M	K	M	M	-3.7123	-2.44999	-3.21414	-3.59324	-3.98699	-2.36668	-3.08115	-3.40369	-3.17683	-3.22056	0.676909
73	K73N	K	N	M	0.360105	-1.19286	-1.88279	-1.74242	5.05848	0.772872	-0.41638	-1.8126	2.91568	0.228897	2.60786
73	K73P	K	P	M	-0.451565	-0.394908	-0.750338	1.23134	-0.0929764	0.33319	-0.423236	0.240499	0.120107	-0.0208769	0.714997
73	K73Q	K	Q	M	1.26672	0.359596	-1.22764	2.47216	3.75442	1.35831	0.81316	0.622264	2.55636	1.3306	1.71291
73	K73R	K	R	M	-0.934004	0.0300149	-1.76711	-0.905696	-0.0701178	-0.624841	-0.451995	-1.3364	-0.347479	-0.711959	0.658825
73	K73S	K	S	M	-0.815056	2.42476	-0.175402	0.735643	0.273627	2.61365	0.804852	0.28012	1.44364	0.842871	1.39708
73	K73T	K	T	M	3.3384	-0.326907	0.576843	0.292378	0.165902	1.46662	1.50575	0.434611	0.81626	0.918872	1.32533
73	K73V	K	V	M	0.851261	0.385133	-0.881206	-0.252428	0.685126	1.13693	0.618197	-0.566817	0.911026	0.320802	0.756007
73	K73W	K	W	M	-0.947208	-1.7983	-1.2328	0.259715	-1.10407	0.447581	-1.37276	-0.486544	-0.328244	-0.729181	0.888529
73	K73Y	K	Y	M	1.16055	0.672627	0.317257	2.23544	5.67827	3.83087	0.916588	1.27635	4.75457	2.31583	2.08023
74	P74A	P	A	M	1.22147	1.92307	1.01403	0.431094	1.73306	0.622247	1.57227	0.722562	1.17766	1.1575	0.592655
74	P74C	P	C	M	2.78442	1.27362	0.99184	3.78924	4.58034	1.27526	2.02902	2.39054	2.9278	2.44912	1.50558
74	P74D	P	D	M	1.73074	-0.540417	0.710883	1.77072	1.99319	2.17864	0.595162	1.2408	2.08592	1.30729	1.03861
74	P74E	P	E	M	2.31614	0.966833	-3.72309	0.740089	2.90063	-0.706836	1.64149	-1.4915	1.0969	0.415628	2.39104
74	P74F	P	F	M	0.0148281	-0.437974	0.0771822	1.62193	1.165	0.456543	-0.211573	0.849557	0.810769	0.482918	0.773958
74	P74G	P	G	M	-1.62449	-1.8188	-1.6818	-6.33099	-1.9979	-2.7057	-1.72165	-4.00639	-2.3518	-2.69328	1.82465
74	P74H	P	H	M	0.0835545	-0.0981884	-0.782988	0.605277	-1.17084	1.38985	-0.00731696	-0.0888555	0.109506	0.0044446	0.927198
74	P74I	P	I	M	1.08399	0.714789	2.51874	0.51648	2.99512	2.57776	0.899391	1.51761	2.78644	1.73448	1.08276
74	P74K	P	K	M	2.42209	0.959892	2.23456	2.44751	2.08279	2.83256	1.69099	2.34104	2.45767	2.16323	0.641157
74	P74L	P	L	M	-1.76899	-2.15511	-3.37573	-0.816518	-4.07144	-1.28776	-1.96205	-2.09613	-2.6796	-2.24592	1.24948
74	P74M	P	M	M	-3.09095	-2.59671	-3.01108	-5.14435	-2.33092	-1.80289	-2.84383	-4.07772	-2.0669	-2.99615	1.15325
74	P74N	P	N	M	0.880162	-0.595882	-0.199156	2.44521	1.75775	1.58419	0.14214	1.12303	1.67097	0.978712	1.18326
74	P74Q	P	Q	M	2.97799	1.32693	1.11415	4.49034	0.472364	3.41405	2.15246	2.80225	1.94321	2.2993	1.56152
74	P74R	P	R	M	0.186943	0.0950467	-0.607574	2.22144	-1.69262	0.0349148	0.140995	0.806932	-0.828853	0.0396914	1.28099
74	P74S	P	S	M	-1.23962	-1.97224	-2.7253	-3.08379	-1.47135	-0.387969	-1.60593	-2.90454	-0.929657	-1.81338	0.994862
74	P74T	P	T	M	0.203382	1.0336	-0.915245	-0.730148	0.482476	-0.441145	0.618492	-0.822696	0.0206654	-0.0611797	0.75966
74	P74V	P	V	M	-2.90878	-4.96347	-3.12355	-4.95576	-3.13241	-2.56943	-3.93613	-4.03965	-2.85092	-3.6089	1.06603
74	P74W	P	W	M	-0.748249	-1.35752	-2.87716	-1.99575	-0.200137	0.572302	-1.05288	-2.43645	0.186083	-1.10108	1.24555
74	P74Y	P	Y	M	3.59839	2.01677	1.70821	3.31859	4.09547	3.32141	2.80758	2.5134	3.70844	3.00981	0.937849
75	N75A	N	A	M	0.773751	2.43748	-0.258495	1.51993	1.47539	-1.01584	1.60561	0.630717	0.229775	0.822035	1.27053
75	N75C	N	C	M	-1.74976	-1.25495	-0.719846	1.21188	2.24561	0.645416	-1.50236	0.246016	1.44551	0.0630586	1.55299
75	N75D	N	D	M	-0.293111	-1.8564	-0.907751	-1.26704	-0.526389	-0.828507	-1.07475	-1.0874	-0.677448	-0.946532	0.556685
75	N75E	N	E	M	-1.48331	-0.355059	0.930973	0.455588	1.48462	0.915278	-0.919183	0.69328	1.19995	0.324683	1.07795
75	N75F	N	F	M	-0.243123	-2.33942	0.716544	-1.72963	3.11145	0.164679	-1.29127	-0.506542	1.63807	-0.0532484	1.93537
75	N75G	N	G	M	-4.59424	-3.12805	-0.739846	-7.33148	-2.79221	-1.68077	-3.86114	-4.03566	-2.23649	-3.37777	2.33903
75	N75H	N	H	M	-0.52741	1.97968	-0.741985	3.80787	0.290756	0.971936	0.726132	1.53294	0.631346	0.963474	1.71506
75	N75I	N	I	M	1.90117	2.344	2.56011	1.80598	2.84713	1.20234	2.12259	2.18305	2.02474	2.11012	0.593398
75	N75K	N	K	M	-1.15921	0.012207	-0.952448	1.8915	-0.79425	-2.41926	-0.5735	0.469526	-1.60676	-0.570243	1.43954
75	N75L	N	L	M	-0.0716814	-3.35402	-1.4226	-1.09335	-1.56994	0.926397	-1.71285	-1.25797	-0.321772	-1.09753	1.45391
75	N75M	N	M	M	-3.31205	-3.6436	-2.35557	-4.71575	-1.28775	-1.22094	-3.47783	-3.53566	-1.25434	-2.75594	1.38638
75	N75P	N	P	M	-0.759021	-0.830019	0.00838889	-4.32287	0.444818	-0.590705	-0.79452	-2.15724	-0.0729438	-1.00823	1.69705
75	N75Q	N	Q	M	1.59024	-0.113203	0.251553	1.03494	-0.842183	1.52059	0.738517	0.643245	0.339203	0.573655	0.971908
75	N75R	N	R	M	-0.782061	-2.36794	1.17619	-0.618278	2.70901	0.784646	-1.575	0.278955	1.74683	0.150261	1.77783
75	N75S	N	S	M	0.86035	0.908469	0.215101	3.30802	0.469262	0.47781	0.884409	1.76156	0.473536	1.03983	1.14155
75	N75T	N	T	M	2.68409	0.226259	4.01417	3.17023	2.43038	0.941086	1.45518	3.5922	1.68573	2.24437	1.41341
75	N75V	N	V	M	-2.12645	-1.63718	-1.36917	-2.54679	0.764969	-1.98223	-1.88181	-1.95798	-0.608628	-1.48281	1.17346
75	N75W	N	W	M	-2.03777	0.0555631	1.05976	-0.525922	-1.01287	1.44565	-0.991102	0.26692	0.216388	-0.169264	1.30378
75	N75Y	N	Y	M	1.43444	2.96914	-1.36735	1.23408	1.06356	0.868921	2.20179	-0.0666333	0.966243	1.0338	1.39569
76	T76A	T	A	M	-0.310586	-0.764067	-0.52494	-0.886439	0.937745	0.155156	-0.537326	-0.705689	0.54645	-0.232188	0.681406
76	T76C	T	C	M	1.9443	0.938605	1.01827	0.460431	2.53567	1.58536	1.44145	0.739351	2.06052	1.41377	0.75639
76	T76D	T	D	M	1.42494	2.07729	3.87313	-0.261313	-3.54454	0.95586	1.75111	1.80591	-1.29434	0.754228	2.50915
76	T76E	T	E	M	0.338435	-0.255907	-0.002198	1.17032	1.21032	-0.154436	0.0412641	0.584062	0.527944	0.384423	0.656008
76	T76F	T	F	M	1.49826	0.853229	1.69389	2.06144	0.581126	0.83838	1.17574	1.87767	0.709753	1.25439	0.581592
76	T76G	T	G	M	0.878275	0.310032	0.739803	0.702228	2.57515	-0.35409	0.594153	0.721015	1.11053	0.808567	0.973862
76	T76H	T	H	M	0.837677	-3.37077	-2.12055	1.95713	5.44586	2.27766	-1.26655	-0.0817085	3.86176	0.837835	3.1945
76	T76I	T	I	M	-0.687867	-3.37454	-0.194468	-0.756358	-1.64481	-0.280637	-2.0312	-0.475413	-0.962723	-1.15645	1.20254
76	T76K	T	K	M	0.280371	2.78147	2.20315	1.84073	0.0231266	-0.433689	1.53092	2.02194	-0.205281	1.11586	1.32477
76	T76L	T	L	M	1.27096	-1.60522	0.341408	-0.25825	-0.847868	0.0845745	-0.16713	0.041579	-0.381647	-0.169066	0.992961
76	T76M	T	M	M	-3.16033	-2.50323	-2.22765	-4.59068	-1.35396	-1.36431	-2.83178	-3.40916	-1.35914	-2.53336	1.22292
76	T76N	T	N	M	-1.46821	-0.415216	-1.54309	-1.15699	-1.39196	-1.16898	-0.941712	-1.35004	-1.28047	-1.19074	0.411017
76	T76P	T	P	M	-1.50447	-0.870862	-2.90439	-2.42788	-0.954101	1.88917	-1.18767	-2.66613	0.467537	-1.12875	1.68444
76	T76Q	T	Q	M	1.84512	1.23161	-1.59588	2.07854	6.26617	2.33621	1.53836	0.241331	4.30119	2.02696	2.52427
76	T76R	T	R	M	-1.98109	-1.88296	-1.61993	-0.629603	0.205591	0.0205292	-1.93203	-1.12476	0.11306	-0.981244	0.975345
76	T76S	T	S	M	-3.65315	-2.13682	1.21166	-2.13693	0.554048	-1.69286	-2.89499	-0.462635	-0.569405	-1.30901	1.83509
76	T76V	T	V	M	-1.21776	-2.2555	0.333525	2.84287	0.725119	0.768429	-1.73663	1.5882	0.746774	0.199446	1.76867
76	T76W	T	W	M	2.41994	2.50108	1.17885	0.11116	3.00269	-1.1624	2.46051	0.645007	0.920147	1.34189	1.61721
76	T76Y	T	Y	M	0.766636	4.01227	0.739341	0.552648	0.0919963	0.943265	2.38945	0.645995	0.517631	1.18436	1.41563
77	K77A	K	A	M	1.71166	-0.881292	-1.13449	2.15105	0.0558077	0.460448	0.415182	0.508279	0.258128	0.393863	1.33453
77	K77C	K	C	M	-1.30372	-1.47514	4.18331	-0.0758529	1.31357	-0.0289183	-1.38943	2.05373	0.642327	0.43554	2.09617
77	K77D	K	D	M	1.90051	0.00937488	0.0233499	-2.87143	-5.42464	-0.34298	0.954942	-1.42404	-2.88381	-1.11764	2.60412
77	K77E	K	E	M	2.24096	1.07412	1.18736	1.20811	1.09559	0.185467	1.65754	1.19774	0.64053	1.16527	0.653085
77	K77F	K	F	M	0.424855	1.33697	1.87117	2.29041	2.25619	2.68346	0.880911	2.08079	2.46983	1.81051	0.817184
77	K77G	K	G	M	0.284818	0.325271	2.9412	-1.90847	0.702032	-0.413893	0.305045	0.516366	0.144069	0.321826	1.58257
77	K77H	K	H	M	-1.643	0.861221	-5.02245	-3.52216	-2.02538	-0.0400042	-0.390887	-4.27231	-1.03269	-1.89863	2.17011
77	K77I	K	I	M	2.89436	3.22355	3.29483	5.21935	4.62927	1.15848	3.05896	4.25709	2.89387	3.40331	1.42431
77	K77L	K	L	M	0.623029	0.785193	1.90782	4.73823	2.02079	-0.12925	0.704111	3.32303	0.945771	1.65764	1.71517
77	K77M	K	M	M	0.452975	-0.312686	-2.27974	-3.97308	-0.594898	-1.26465	0.0701445	-3.12641	-0.929775	-1.32868	1.59037
77	K77N	K	N	M	1.5692	0.490845	-0.920572	1.161	-0.712761	0.702488	1.03002	0.120215	-0.00513619	0.3817	1.0026
77	K77P	K	P	M	2.27554	1.95069	0.994878	1.80628	3.64652	1.22032	2.11311	1.40058	2.43342	1.98237	0.942679
77	K77Q	K	Q	M	1.63277	2.52666	2.8288	2.56731	2.58877	-0.0976211	2.07972	2.69805	1.24557	2.00778	1.11061
77	K77R	K	R	M	-0.407363	-1.07789	-1.68024	-3.08537	-0.788836	-0.63618	-0.742626	-2.38281	-0.712508	-1.27931	0.98769
77	K77S	K	S	M	4.60279	0.177978	7.30096	-0.153961	0.723489	1.00694	2.39038	3.5735	0.865215	2.27637	2.99971
77	K77T	K	T	M	0.467238	0.0780126	-0.936928	-2.75964	0.47319	-0.20281	0.272625	-1.84829	0.13519	-0.480157	1.23285
77	K77V	K	V	M	2.03901	1.78164	1.18767	0.923491	0.70009	0.458858	1.91032	1.05558	0.579474	1.18179	0.619042
77	K77W	K	W	M	0.730227	-0.249562	1.59363	-0.48061	1.58524	-0.6084	0.240333	0.556508	0.488419	0.42842	1.01469
77	K77Y	K	Y	M	2.43257	0.837689	3.61688	4.54692	2.68435	1.26941	1.63513	4.0819	1.97688	2.56464	1.39487
78	D78A	D	A	M	-1.04868	0.505216	2.73621	-2.86897	0.434292	3.45638	-0.27173	-0.0663774	1.94534	0.535743	2.3446
78	D78C	D	C	M	0.408053	-0.367899	1.31091	0.558779	-0.578536	-0.710942	0.0200772	0.934844	-0.644739	0.103394	0.788489
78	D78E	D	E	M	0.591255	-1.45749	-0.469965	-0.641357	-0.562255	-0.289025	-0.43312	-0.555661	-0.42564	-0.471474	0.659094
78	D78F	D	F	M	3.42049	4.44761	2.93125	4.87521	3.37388	2.07555	3.93405	3.90323	2.72472	3.52066	1.01601
78	D78G	D	G	M	0.32717	1.31774	0.491301	-0.222299	1.50243	-0.871851	0.822454	0.134501	0.315289	0.424081	0.902509
78	D78H	D	H	M	0.152489	-1.15275	-0.99276	0.344637	0.84317	0.121825	-0.500128	-0.324061	0.482497	-0.113897	0.787955
78	D78I	D	I	M	2.00122	1.09798	3.57282	1.53693	2.94027	1.23721	1.5496	2.55488	2.08874	2.06441	0.994277
78	D78K	D	K	M	2.79584	2.47929	4.38873	2.0327	3.31323	2.28966	2.63757	3.21071	2.80145	2.88324	0.859996
78	D78L	D	L	M	-1.15514	0.628127	-1.1823	0.181289	-0.565918	0.411999	-0.263506	-0.500503	-0.0769597	-0.280323	0.797257
78	D78M	D	M	M	-0.433293	-2.04786	-4.85831	-0.801931	-0.531172	-1.47352	-1.24058	-2.83012	-1.00235	-1.69102	1.66877
78	D78N	D	N	M	0.0246857	0.560536	-0.937639	1.26957	0.829596	0.282807	0.292611	0.165965	0.556201	0.338259	0.759931
78	D78P	D	P	M	2.41497	2.63358	4.92965	3.48669	3.26879	2.61038	2.52427	4.20817	2.93959	3.22401	0.933799
78	D78Q	D	Q	M	0.334092	-0.760528	-2.56928	0.525979	-0.244096	-0.00897968	-0.213218	-1.02165	-0.126538	-0.453802	1.13066
78	D78R	D	R	M	1.47723	1.35157	-0.424004	1.3011	2.50453	0.130801	1.4144	0.438547	1.31766	1.05687	1.0459
78	D78S	D	S	M	-0.236282	-1.04698	0.542633	-0.283572	-0.533274	0.334813	-0.64163	0.12953	-0.0992305	-0.203777	0.578652
78	D78T	D	T	M	1.25601	2.95282	-0.25047	1.19702	1.97392	1.60296	2.10442	0.473275	1.78844	1.45538	1.05351
78	D78V	D	V	M	-1.78184	-1.68017	-2.21878	-3.10031	-3.90419	-2.37526	-1.731	-2.65955	-3.13973	-2.51009	0.850183
78	D78W	D	W	M	-1.5022	-0.885242	-4.52972	-0.184071	0.859349	-0.38725	-1.19372	-2.3569	0.236049	-1.10486	1.85239
78	D78Y	D	Y	M	-0.336002	0.273524	-0.121539	0.439004	0.287936	0.725275	-0.031239	0.158733	0.506606	0.211366	0.383689
79	H79A	H	A	M	2.52662	1.22821	-0.120693	-0.231155	-0.154777	0.759782	1.87741	-0.175924	0.302503	0.667998	1.08482
79	H79C	H	C	M	0.164447	0.289962	-3.06341	0.652897	1.91456	1.35587	0.227205	-1.20525	1.63522	0.219055	1.73999
79	H79D	H	D	M	0.595152	2.15033	1.02848	0.760102	-1.74652	2.50164	1.37274	0.894291	0.37756	0.881531	1.50064
79	H79E	H	E	M	1.89056	0.201793	0.707307	2.52315	3.1924	1.65181	1.04618	1.61523	2.42211	1.6945	1.11116
79	H79F	H	F	M	0.649172	-0.557716	-0.446137	-0.0320769	1.78027	1.15363	0.0457281	-0.239107	1.46695	0.424524	0.932892
79	H79G	H	G	M	-2.20898	0.38003	-0.331339	0.0150251	-0.630331	2.22187	-0.914473	-0.158157	0.795772	-0.0922858	1.4434
79	H79I	H	I	M	1.81181	2.76207	-0.0317996	1.02828	0.0935542	0.634592	2.28694	0.498239	0.364073	1.04975	1.07421
79	H79K	H	K	M	0.0336175	1.09272	0.502141	-0.306966	0.16413	0.642043	0.563169	0.0975878	0.403087	0.354615	0.495216
79	H79L	H	L	M	-1.70242	-1.65649	0.1585	0.716395	-1.47004	0.683448	-1.67946	0.437447	-0.393293	-0.545101	1.1854
79	H79M	H	M	M	-1.23645	0.3404	0.171428	-0.215138	-0.267226	0.896401	-0.448022	-0.021855	0.314588	-0.0517633	0.718221
79	H79N	H	N	M	-1.24712	-1.40232	-5.09589	0.554585	-2.47615	0.675322	-1.32472	-2.27065	-0.900413	-1.49859	2.14056
79	H79P	H	P	M	-0.597754	-1.40229	-0.141298	0.32842	0.129411	1.31905	-1.00002	0.0935612	0.72423	-0.0607442	0.914993
79	H79Q	H	Q	M	-1.07882	-0.844682	-1.62889	0.517726	-0.0870659	-0.939487	-0.961752	-0.555585	-0.513276	-0.676871	0.766808
79	H79R	H	R	M	-0.824343	0.0786935	-1.69165	0.770492	-0.535773	-0.0162167	-0.372825	-0.460579	-0.275995	-0.3698	0.849456
79	H79S	H	S	M	-0.0335907	-1.46862	0.603796	0.607582	1.05339	1.35486	-0.751106	0.605689	1.20413	0.352903	1.00893
79	H79T	H	T	M	2.09363	1.34886	1.85485	2.57131	3.24744	1.96371	1.72124	2.21308	2.60557	2.17997	0.654723
79	H79V	H	V	M	2.79483	2.66589	1.40995	0.91661	3.86273	1.75856	2.73036	1.16328	2.81065	2.23476	1.07651
79	H79W	H	W	M	0.466678	1.22381	0.997013	-0.0597615	1.0686	0.565547	0.845244	0.468626	0.817073	0.710314	0.479077
79	H79Y	H	Y	M	-1.18443	-0.602028	-0.96406	0.367803	-0.744268	-0.433986	-0.893227	-0.298128	-0.589127	-0.593494	0.540159
80	G80A	G	A	M	-0.186244	0.761716	-0.400287	0.376191	-0.120366	1.51449	0.287736	-0.012048	0.697065	0.324251	0.720277
80	G80C	G	C	M	2.02006	1.01649	1.34866	1.77527	0.232239	1.23778	1.51828	1.56196	0.735007	1.27175	0.627107
80	G80D	G	D	M	1.7039	1.65716	0.756672	2.80611	1.25152	1.57634	1.68053	1.78139	1.41393	1.62528	0.677958
80	G80E	G	E	M	1.42024	0.565451	-0.154333	1.08252	-0.152045	0.298152	0.992844	0.464093	0.0730535	0.509997	0.645586
80	G80F	G	F	M	-0.406867	-0.136571	-0.0625209	1.40019	-0.73245	1.63912	-0.271719	0.668836	0.453334	0.283484	0.988904
80	G80H	G	H	M	0.722326	-0.223065	0.330225	2.70358	0.153499	-0.3468	0.249631	1.5169	-0.0966502	0.556627	1.12024
80	G80I	G	I	M	0.37578	-0.589615	-0.281016	0.227198	-0.173966	-0.0367783	-0.106918	-0.026909	-0.105372	-0.0797329	0.350119
80	G80K	G	K	M	2.45464	-2.40123	2.38302	1.1941	1.48213	1.59836	0.0267027	1.78856	1.54025	1.1185	1.79672
80	G80L	G	L	M	0.31355	-0.369138	-0.482454	0.319431	0.0805092	0.560527	-0.027794	-0.0815118	0.320518	0.0704042	0.414803
80	G80M	G	M	M	-2.22481	-1.68536	-0.80245	-3.28379	-0.83723	-1.01063	-1.95509	-2.04312	-0.923928	-1.64071	0.978585
80	G80N	G	N	M	0.97589	0.606456	1.28638	2.03707	-0.196564	1.18758	0.791173	1.66172	0.495508	0.982801	0.745407
80	G80P	G	P	M	1.61423	0.505381	-0.312401	-0.168594	1.14597	-0.686286	1.05981	-0.240497	0.229843	0.349717	0.898621
80	G80Q	G	Q	M	1.60363	0.324727	-0.0193932	-0.7445	0.853633	0.441968	0.964176	-0.381947	0.647801	0.41001	0.793359
80	G80R	G	R	M	-0.390759	-0.477502	-0.206838	-0.945744	0.890656	-0.393524	-0.43413	-0.576291	0.248566	-0.253952	0.613041
80	G80S	G	S	M	1.57778	1.4368	1.68492	2.92736	1.50527	1.85833	1.50729	2.30614	1.6818	1.83174	0.556723
80	G80T	G	T	M	3.10683	1.111	0.530386	0.393631	0.643631	0.317186	2.10891	0.462009	0.480408	1.01711	1.0612
80	G80V	G	V	M	-1.71759	-1.10132	-1.32659	-1.58845	-1.01015	-0.264909	-1.40946	-1.45752	-0.637528	-1.16817	0.519407
80	G80W	G	W	M	0.682628	0.315135	-0.267833	0.29815	0.396587	1.06147	0.498881	0.0151585	0.72903	0.414357	0.442668
80	G80Y	G	Y	M	0.944945	-0.410968	-0.965398	1.10004	-0.0827887	1.2196	0.266988	0.0673195	0.568405	0.300904	0.911581
81	Y81A	Y	A	M	-3.68181	-1.0773	-0.411928	-4.39682	-0.432726	0.614234	-2.37956	-2.40437	0.0907543	-1.56439	2.00492
81	Y81C	Y	C	M	0.160396	-0.00401442	0.445075	0.296327	0.171904	0.951095	0.0781907	0.370701	0.561499	0.336797	0.336209
81	Y81D	Y	D	M	1.28334	0.0643101	-0.0920327	0.110088	1.20826	0.203506	0.673825	0.00902772	0.70588	0.462911	0.614371
81	Y81E	Y	E	M	1.8216	1.37785	2.68131	1.12233	0.941702	1.26068	1.59972	1.90182	1.10119	1.53425	0.63536
81	Y81F	Y	F	M	2.17432	0.949052	0.424638	1.09309	0.79358	0.177691	1.56168	0.758864	0.485635	0.935394	0.694993
81	Y81G	Y	G	M	1.07749	0.721703	2.14887	1.4118	1.28961	0.543258	0.899597	1.78033	0.916431	1.19879	0.570668
81	Y81H	Y	H	M	1.16162	-0.38899	0.142009	0.0219739	0.10361	-0.183402	0.386313	0.0819915	-0.039896	0.142803	0.537276
81	Y81I	Y	I	M	0.674075	-1.858	0.0712101	-1.54421	-0.440458	-1.73378	-0.591964	-0.736498	-1.08712	-0.805194	1.05888
81	Y81K	Y	K	M	2.03342	1.5359	0.41841	2.39812	-0.171389	0.501798	1.78466	1.40826	0.165205	1.11938	1.01813
81	Y81L	Y	L	M	1.11656	-0.102524	-0.631682	-1.24905	0.907246	-1.01549	0.507019	-0.940366	-0.0541241	-0.16249	0.991189
81	Y81M	Y	M	M	-2.0643	-1.56141	-1.80566	-2.50679	-0.748777	-1.29779	-1.81285	-2.15623	-1.02328	-1.66412	0.612024
81	Y81N	Y	N	M	1.19577	0.952281	1.46786	0.820304	0.658947	0.586509	1.07402	1.14408	0.622728	0.946945	0.335318
81	Y81P	Y	P	M	1.55193	1.48748	-0.475372	1.15569	1.198	0.201238	1.5197	0.340157	0.699619	0.853159	0.811304
81	Y81Q	Y	Q	M	0.52956	0.313495	-0.348588	-1.12142	0.200468	0.772378	0.421528	-0.735003	0.486423	0.0576492	0.689147
81	Y81R	Y	R	M	0.152113	-0.696977	-0.0545332	0.167528	0.638766	-0.266991	-0.272432	0.0564973	0.185888	-0.0100157	0.451367
81	Y81S	Y	S	M	0.0930529	-0.281677	0.47937	-2.17527	0.934592	0.77272	-0.094312	-0.847947	0.853656	-0.0295344	1.14148
81	Y81T	Y	T	M	0.423134	1.21521	1.3893	1.56124	1.0337	2.89623	0.81917	1.47527	1.96497	1.4198	0.822807
81	Y81V	Y	V	M	-1.99055	-1.94649	-1.55857	-2.8386	-0.376147	-1.1257	-1.96852	-2.19859	-0.750925	-1.63934	0.839275
81	Y81W	Y	W	M	2.01741	1.32026	1.66301	2.43621	1.50231	0.948101	1.66883	2.04961	1.22521	1.64788	0.524681
82	T82A	T	A	M	-0.450334	0.668811	-0.369909	-0.00835397	-0.0513491	-0.019924	0.109239	-0.189131	-0.0356366	-0.0385098	0.395259
82	T82C	T	C	M	2.19461	1.79763	1.12015	2.3309	1.575	0.145924	1.99612	1.72553	0.860464	1.52737	0.805035
82	T82D	T	D	M	0.554312	0.087078	0.157515	1.19231	0.573609	1.01634	0.320695	0.674911	0.794974	0.59686	0.444021
82	T82E	T	E	M	-0.608711	0.930203	-0.711541	-1.26075	1.14472	0.147859	0.160746	-0.986147	0.646288	-0.0597041	0.963582
82	T82F	T	F	M	0.892258	0.470537	-1.45108	0.835293	0.449157	1.95285	0.681397	-0.307895	1.20101	0.524836	1.11207
82	T82G	T	G	M	1.21803	0.517304	-0.472572	1.60142	-0.0800853	0.453996	0.867667	0.564424	0.186955	0.539682	0.77512
82	T82H	T	H	M	1.24753	0.0415349	-0.0609373	0.221384	1.75906	1.05219	0.644534	0.0802235	1.40563	0.710128	0.746526
82	T82I	T	I	M	0.0724552	-0.611584	-1.65231	1.38176	-0.0323965	1.41319	-0.269564	-0.135274	0.690394	0.0951852	1.18004
82	T82K	T	K	M	-0.238027	0.723859	0.787413	1.02251	0.275605	0.261851	0.242916	0.904963	0.268728	0.472202	0.45888
82	T82L	T	L	M	1.85575	0.101241	1.20417	0.72111	1.2451	1.36875	0.978495	0.962637	1.30693	1.08269	0.602423
82	T82M	T	M	M	-1.59659	-1.50656	-1.25142	-1.9994	-0.475039	-0.835337	-1.55158	-1.62541	-0.655188	-1.27739	0.550556
82	T82N	T	N	M	0.568951	1.05065	0.0797884	0.885223	1.34351	0.675684	0.809802	0.482505	1.0096	0.767302	0.435115
82	T82P	T	P	M	1.24085	0.480665	-0.103867	1.30598	0.616536	1.57751	0.860758	0.601058	1.09702	0.852946	0.63098
82	T82Q	T	Q	M	2.44692	1.38256	1.94352	0.13885	1.22436	0.96938	1.91474	1.04118	1.09687	1.35093	0.798011
82	T82R	T	R	M	-0.280773	-0.326924	0.425664	0.326167	1.07678	-0.615088	-0.303849	0.375915	0.230847	0.100971	0.624485
82	T82S	T	S	M	0.92058	0.452049	0.511257	-0.490172	0.472978	1.32503	0.686315	0.0105426	0.899003	0.531953	0.60581
82	T82V	T	V	M	1.85406	-0.229597	-0.613941	-0.0658605	1.13668	-0.921684	0.81223	-0.339901	0.107499	0.193276	1.076
82	T82W	T	W	M	-0.511514	0.0430409	1.28943	-0.635181	0.343436	0.0232697	-0.234237	0.327122	0.183353	0.0920794	0.692415
82	T82Y	T	Y	M	1.97041	0.3004	0.722213	0.73551	1.428	1.49877	1.13541	0.728861	1.46338	1.10922	0.622678
83	T83A	T	A	M	-0.127008	-0.507283	0.0220558	-0.364326	0.156237	-0.399872	-0.317145	-0.171135	-0.121817	-0.203366	0.261858
83	T83C	T	C	M	1.40503	-0.0412982	0.606268	1.21271	0.501903	0.66269	0.681866	0.90949	0.582297	0.724551	0.520628
83	T83D	T	D	M	1.96975	1.2912	0.109469	1.38044	1.27294	1.34693	1.63047	0.744955	1.30993	1.22845	0.607403
83	T83E	T	E	M	3.00178	1.33217	2.14923	0.287101	0.844003	0.765471	2.16698	1.21817	0.804737	1.39663	1.00816
83	T83F	T	F	M	-0.67473	-0.694939	0.672848	0.172309	-0.0923855	-0.296798	-0.684834	0.422579	-0.194592	-0.152283	0.524995
83	T83G	T	G	M	-0.241049	0.720264	1.2063	-0.584218	0.830014	0.429421	0.239608	0.311041	0.629718	0.393456	0.680858
83	T83H	T	H	M	1.28788	0.756533	0.778876	-0.289909	1.55174	-0.158097	1.02221	0.244483	0.69682	0.654504	0.746232
83	T83I	T	I	M	-2.44244	-0.411491	-0.522156	-0.794317	0.192924	0.0561581	-1.42697	-0.658236	0.124541	-0.653554	0.950369
83	T83K	T	K	M	0.708623	-0.359273	1.05132	0.0749546	0.363046	0.572843	0.174675	0.563137	0.467945	0.401919	0.496555
83	T83L	T	L	M	2.24771	2.00646	1.51313	1.01157	1.12039	1.43069	2.12709	1.26235	1.27554	1.55499	0.48684
83	T83M	T	M	M	-1.74444	-0.933044	-0.100501	-1.6759	0.000309463	-0.64012	-1.33874	-0.8882	-0.319905	-0.848949	0.750713
83	T83N	T	N	M	-2.04982	-0.847999	0.137659	-0.0757902	-0.43348	-1.1475	-1.44891	0.0309346	-0.790492	-0.736156	0.799836
83	T83P	T	P	M	0.146948	-1.36087	1.10307	-0.188939	1.98145	-0.871512	-0.60696	0.457064	0.554967	0.135024	1.24115
83	T83Q	T	Q	M	-1.33194	-0.614318	1.3717	-1.12146	0.185303	-1.55109	-0.97313	0.125117	-0.682893	-0.510302	1.11072
83	T83R	T	R	M	3.52449	1.67657	1.50159	0.340008	1.72507	0.682394	2.60053	0.920799	1.20373	1.57502	1.11002
83	T83S	T	S	M	0.541662	-0.496224	1.95269	0.721173	0.836647	-0.164294	0.0227188	1.33693	0.336177	0.565276	0.858193
83	T83V	T	V	M	-2.0704	-1.60024	-0.507272	-1.26258	0.105866	-0.606451	-1.83532	-0.884928	-0.250292	-0.990181	0.799378
83	T83W	T	W	M	-0.224081	0.37143	-0.932539	-0.0625232	0.132151	-0.127805	0.0736747	-0.497531	0.00217306	-0.140561	0.442033
83	T83Y	T	Y	M	0.92615	1.30059	0.268552	-0.177443	0.871074	-0.681753	1.11337	0.0455547	0.0946606	0.417861	0.75217
84	L84A	L	A	M	0.789795	1.6906	1.38001	1.38774	0.605457	0.477887	1.2402	1.38388	0.541672	1.05525	0.495141
84	L84C	L	C	M	-0.166874	-0.367568	-0.0184401	-0.508808	-0.309612	0.275277	-0.267221	-0.263624	-0.0171679	-0.182671	0.280572
84	L84D	L	D	M	1.44122	1.39546	2.00031	-0.0826055	0.865097	0.576697	1.41834	0.958853	0.720897	1.0327	0.736843
84	L84E	L	E	M	-2.02587	-0.507724	-0.971312	-0.873821	-0.17007	-0.309324	-1.2668	-0.922567	-0.239697	-0.809687	0.672309
84	L84F	L	F	M	1.44547	2.55996	1.04068	2.88969	0.698029	1.18927	2.00271	1.96519	0.943649	1.63718	0.882668
84	L84G	L	G	M	0.984158	-0.00802453	1.30589	0.102436	0.0915156	-0.0376697	0.488067	0.704161	0.0269229	0.406384	0.583673
84	L84H	L	H	M	-0.402658	-0.574757	1.15473	0.520785	-0.0234144	-0.327774	-0.488707	0.837757	-0.175594	0.0578185	0.661063
84	L84I	L	I	M	0.809895	0.0327415	-0.639449	0.299546	1.26554	-0.109839	0.421318	-0.169952	0.577852	0.276406	0.679836
84	L84K	L	K	M	0.365534	-0.120341	0.487119	0.339921	0.156724	0.31584	0.122597	0.41352	0.236282	0.257466	0.213313
84	L84M	L	M	M	-1.86863	-1.17814	-0.433284	-2.08263	-0.623857	-0.719948	-1.52339	-1.25796	-0.671902	-1.15108	0.687383
84	L84N	L	N	M	2.64257	0.725343	2.04586	0.198671	1.59344	1.41736	1.68395	1.12227	1.5054	1.43721	0.881916
84	L84P	L	P	M	-2.81932	-0.791938	-0.996326	-1.30207	-0.508737	-1.59685	-1.80563	-1.1492	-1.05279	-1.33587	0.820387
84	L84Q	L	Q	M	-1.76907	-0.0776743	0.913813	-0.15716	0.6341	-0.746238	-0.923373	0.378327	-0.056069	-0.200372	0.970923
84	L84R	L	R	M	-2.87537	-1.02852	-0.383946	-2.53827	0.225255	-0.776459	-1.95195	-1.46111	-0.275602	-1.22955	1.22464
84	L84S	L	S	M	-0.906029	1.73256	3.23333	0.669113	1.48948	1.1778	0.413267	1.95122	1.33364	1.23271	1.35743
84	L84T	L	T	M	1.24844	0.0401634	1.22007	1.22283	-0.302969	-0.36007	0.644303	1.22145	-0.33152	0.511411	0.799538
84	L84V	L	V	M	-0.426221	-0.596949	0.274023	-2.53576	-0.142636	-1.41556	-0.511585	-1.13087	-0.779098	-0.807183	1.01568
84	L84W	L	W	M	0.0694054	-0.262438	0.00302695	0.674736	-0.173543	0.0125589	-0.0965163	0.338882	-0.0804923	0.0539577	0.329173
84	L84Y	L	Y	M	1.44119	1.0589	-0.34569	0.783516	-3.30347	-0.174428	1.25004	0.218913	-1.73895	-0.089997	1.722
85	A85C	A	C	M	1.44761	1.85041	1.3991	1.0142	1.07852	1.95064	1.64901	1.20665	1.51458	1.45675	0.385025
85	A85D	A	D	M	-1.73937	-0.341257	0.188829	-0.915796	-0.651187	-0.0380314	-1.04031	-0.363484	-0.344609	-0.582802	0.693359
85	A85E	A	E	M	0.273952	0.452739	0.414964	0.456352	0.475226	0.75984	0.363346	0.435658	0.617533	0.472179	0.158716
85	A85F	A	F	M	1.42223	1.19011	0.861486	0.309904	-0.40436	1.09583	1.30617	0.585695	0.345734	0.745866	0.678785
85	A85G	A	G	M	-0.502857	0.812629	0.757966	-0.743273	-0.652065	0.828406	0.154886	0.00734654	0.0881705	0.0834677	0.78865
85	A85H	A	H	M	-0.48321	0.800566	1.28064	1.18734	0.694904	0.448153	0.158678	1.23399	0.571529	0.654733	0.638107
85	A85I	A	I	M	0.822524	1.13364	2.95303	-0.742047	2.0841	0.39291	0.978081	1.10549	1.2385	1.10736	1.29407
85	A85K	A	K	M	0.719757	-0.0872711	1.43094	1.76772	1.14476	0.599165	0.316243	1.59933	0.871963	0.929178	0.661411
85	A85L	A	L	M	0.308114	0.166307	-0.503847	0.458382	0.847049	0.557512	0.237211	-0.0227324	0.702281	0.305586	0.459257
85	A85M	A	M	M	-0.769053	-1.40821	-0.30562	-0.864843	-0.346689	-0.0418599	-1.08863	-0.585231	-0.194275	-0.622712	0.492174
85	A85N	A	N	M	0.993824	-0.505351	0.158284	-0.480778	1.21574	0.622206	0.244237	-0.161247	0.918975	0.333988	0.734187
85	A85P	A	P	M	1.13958	1.73101	1.36587	1.75456	0.659443	1.34506	1.4353	1.56021	1.00225	1.33259	0.407049
85	A85Q	A	Q	M	-0.722712	1.14729	0.51866	0.134049	0.300359	1.03367	0.212291	0.326354	0.667014	0.401886	0.680468
85	A85R	A	R	M	-0.356387	-0.449091	0.66002	-0.194267	0.186286	-0.406032	-0.402739	0.232876	-0.109873	-0.0932453	0.435765
85	A85S	A	S	M	-0.288462	-1.06852	-0.053459	-1.0604	-0.690629	-0.018875	-0.678489	-0.556927	-0.354752	-0.530056	0.478289
85	A85T	A	T	M	-0.0371591	-0.228182	-0.427984	0.203688	0.605178	0.594632	-0.132671	-0.112148	0.599905	0.118362	0.427523
[truncated: 6,420 more rows]

## Sheet: Fig. 2C
Fig 2C: Functionally impaired SMARCB1 missense variants identified by deep mutational scanning with z-scores exceeding the significance threshold of 2 when averaged across all 6 replicates. These variants demonstrated significant enrichment relative to wild-type across biological replicates.
Residue	Substitution	Wildtype_Amino_Acid	Mutant_Amino_Acid	Mutation_Type	G401_R1_zscore	G401_R2_zscore	BT16_R1_zscore	BT16_R2_zscore	RCRF1009T_R1_zscore	RCRF1009T_R2_zscore	G401_average_zscore	BT16_average_zscore	RCRF1009T_average_zscore	all_reps_zscore	all_reps_zscore_sd	Single_Nucleotide_Substitution
1	M1C	M	C	M	12.3874	-0.242249	-8.73592	1.74615	11.7643	0.441767	6.0726	-3.49489	6.10305	2.89359	8.01536	FALSE
1	M1Q	M	Q	M	2.638	-3.95059	7.88742	-0.439654	6.92442	1.4819	-0.656293	3.72388	4.20316	2.42358	4.46927	FALSE
2	M2D	M	D	M	3.06503	-1.7649	3.33651	2.18085	2.93996	3.34785	0.650067	2.75868	3.1439	2.18422	1.98113	FALSE
2	M2E	M	E	M	6.96129	3.86652	6.45556	8.23677	2.8207	1.32537	5.41391	7.34616	2.07303	4.94437	2.68181	FALSE
2	M2K	M	K	M	6.52563	1.02768	1.74811	1.67359	0.700432	0.604152	3.77666	1.71085	0.652292	2.0466	2.24593	TRUE
2	M2V	M	V	M	2.92779	1.25903	1.2519	2.01048	5.13351	0.606349	2.09341	1.63119	2.86993	2.19818	1.64287	TRUE
38	M38A	M	A	M	3.92543	1.63215	2.86133	1.7257	1.55488	0.359002	2.77879	2.29352	0.956939	2.00975	1.22883	FALSE
42	S42M	S	M	M	3.41357	2.73332	1.85202	2.04688	2.15606	5.13118	3.07344	1.94945	3.64362	2.88884	1.23681	FALSE
45	K45T	K	T	M	0.0264618	4.40931	-0.693842	9.28011	-2.32316	1.97576	2.21789	4.29313	-0.1737	2.11244	4.20882	TRUE
47	Y47A	Y	A	M	0.411245	2.59824	1.95903	4.4398	2.98355	-0.0562329	1.50474	3.19941	1.46366	2.05594	1.6741	FALSE
47	Y47M	Y	M	M	2.6732	3.54945	1.59572	1.22684	2.32155	2.96641	3.11133	1.41128	2.64398	2.38886	0.86548	FALSE
50	L50D	L	D	M	1.3488	1.63223	3.41578	1.44363	3.51728	1.8658	1.49051	2.4297	2.69154	2.20392	0.994379	FALSE
51	W51P	W	P	M	0.521309	2.68259	7.09455	0.568109	3.05756	NA	1.60195	3.83133	3.05756	2.78482	2.67843	FALSE
52	R52P	R	P	M	1.15845	1.89692	2.56342	2.41963	4.22605	1.66648	1.52769	2.49152	2.94627	2.32183	1.06372	TRUE
56	T56K	T	K	M	2.1368	2.74731	2.35984	0.879802	3.83615	1.30819	2.44205	1.61982	2.57217	2.21135	1.05295	TRUE
57	V57F	V	F	M	2.64023	0.935591	3.27009	0.447742	7.01039	0.754609	1.78791	1.85891	3.8825	2.50977	2.47634	TRUE
57	V57T	V	T	M	3.49074	4.45453	2.65375	2.56472	2.74561	4.31462	3.97263	2.60924	3.53012	3.37066	0.852577	FALSE
58	E58Y	E	Y	M	1.28176	2.1582	3.78482	-0.443218	0.259299	5.0787	1.71998	1.6708	2.669	2.01993	2.10722	FALSE
63	I63E	I	E	M	2.62979	2.57124	1.92609	0.943758	3.07884	1.75363	2.60052	1.43492	2.41623	2.15056	0.765852	FALSE
73	K73Y	K	Y	M	1.16055	0.672627	0.317257	2.23544	5.67827	3.83087	0.916588	1.27635	4.75457	2.31583	2.08023	FALSE
74	P74C	P	C	M	2.78442	1.27362	0.99184	3.78924	4.58034	1.27526	2.02902	2.39054	2.9278	2.44912	1.50558	FALSE
74	P74K	P	K	M	2.42209	0.959892	2.23456	2.44751	2.08279	2.83256	1.69099	2.34104	2.45767	2.16323	0.641157	FALSE
74	P74Q	P	Q	M	2.97799	1.32693	1.11415	4.49034	0.472364	3.41405	2.15246	2.80225	1.94321	2.2993	1.56152	TRUE
74	P74Y	P	Y	M	3.59839	2.01677	1.70821	3.31859	4.09547	3.32141	2.80758	2.5134	3.70844	3.00981	0.937849	FALSE
75	N75I	N	I	M	1.90117	2.344	2.56011	1.80598	2.84713	1.20234	2.12259	2.18305	2.02474	2.11012	0.593398	TRUE
75	N75T	N	T	M	2.68409	0.226259	4.01417	3.17023	2.43038	0.941086	1.45518	3.5922	1.68573	2.24437	1.41341	TRUE
76	T76Q	T	Q	M	1.84512	1.23161	-1.59588	2.07854	6.26617	2.33621	1.53836	0.241331	4.30119	2.02696	2.52427	FALSE
77	K77I	K	I	M	2.89436	3.22355	3.29483	5.21935	4.62927	1.15848	3.05896	4.25709	2.89387	3.40331	1.42431	TRUE
77	K77Q	K	Q	M	1.63277	2.52666	2.8288	2.56731	2.58877	-0.0976211	2.07972	2.69805	1.24557	2.00778	1.11061	TRUE
77	K77S	K	S	M	4.60279	0.177978	7.30096	-0.153961	0.723489	1.00694	2.39038	3.5735	0.865215	2.27637	2.99971	FALSE
77	K77Y	K	Y	M	2.43257	0.837689	3.61688	4.54692	2.68435	1.26941	1.63513	4.0819	1.97688	2.56464	1.39487	FALSE
78	D78F	D	F	M	3.42049	4.44761	2.93125	4.87521	3.37388	2.07555	3.93405	3.90323	2.72472	3.52066	1.01601	FALSE
78	D78I	D	I	M	2.00122	1.09798	3.57282	1.53693	2.94027	1.23721	1.5496	2.55488	2.08874	2.06441	0.994277	FALSE
78	D78K	D	K	M	2.79584	2.47929	4.38873	2.0327	3.31323	2.28966	2.63757	3.21071	2.80145	2.88324	0.859996	FALSE
78	D78P	D	P	M	2.41497	2.63358	4.92965	3.48669	3.26879	2.61038	2.52427	4.20817	2.93959	3.22401	0.933799	FALSE
79	H79T	H	T	M	2.09363	1.34886	1.85485	2.57131	3.24744	1.96371	1.72124	2.21308	2.60557	2.17997	0.654723	FALSE
79	H79V	H	V	M	2.79483	2.66589	1.40995	0.91661	3.86273	1.75856	2.73036	1.16328	2.81065	2.23476	1.07651	FALSE
96	V96N	V	N	M	1.47742	4.50919	1.59532	4.21724	-1.16525	4.91699	2.9933	2.90628	1.87587	2.59182	2.36961	FALSE
96	V96Q	V	Q	M	11.3299	5.65914	-2.74327	14.1975	-2.24453	-3.99573	8.49454	5.72712	-3.12013	3.70051	7.85276	FALSE
96	V96R	V	R	M	-4.21482	3.58507	2.64848	7.23017	0.899972	4.44794	-0.314875	4.93932	2.67396	2.4328	3.87273	FALSE
96	V96Y	V	Y	M	-2.40452	4.53689	-0.34246	10.5468	1.54526	5.02077	1.06618	5.10215	3.28301	3.15045	4.59914	FALSE
107	Y107D	Y	D	M	3.74702	2.70057	-0.424586	4.54767	0.787948	1.61146	3.22379	2.06154	1.19971	2.16168	1.86415	TRUE
107	Y107K	Y	K	M	3.44738	5.17691	0.00297086	-0.5076	2.85098	5.29197	4.31215	-0.252314	4.07147	2.71044	2.48985	FALSE
108	K108Y	K	Y	M	0.622147	7.21421	0.990991	2.10083	0.134504	2.61059	3.91818	1.54591	1.37255	2.27888	2.58847	FALSE
110	V110H	V	H	M	2.41689	5.1673	1.52026	1.58546	3.68799	1.84868	3.79209	1.55286	2.76834	2.70443	1.44931	FALSE
113	S113E	S	E	M	2.67718	1.8625	1.85345	2.09288	3.7697	1.90388	2.26984	1.97317	2.83679	2.35993	0.757805	FALSE
118	T118P	T	P	M	2.3481	1.93693	3.04111	2.51432	2.53784	1.23676	2.14252	2.77771	1.8873	2.26918	0.618167	TRUE
119	Y119S	Y	S	M	0.327906	0.470773	5.42352	2.33923	1.82107	1.68815	0.39934	3.88138	1.75461	2.01178	1.84924	TRUE
122	E122I	E	I	M	1.86259	1.92458	2.49282	3.2093	1.4713	3.06767	1.89358	2.85106	2.26948	2.33804	0.701947	FALSE
122	E122S	E	S	M	1.8874	2.55774	4.21025	1.38606	3.61553	3.59085	2.22257	2.79815	3.60319	2.87464	1.10785	FALSE
123	Q123C	Q	C	M	0.985146	2.08384	2.08203	2.30998	2.43346	2.5084	1.53449	2.19601	2.47093	2.06714	0.558405	FALSE
123	Q123E	Q	E	M	0.824132	2.04566	3.38862	2.64891	2.32296	1.95515	1.4349	3.01876	2.13906	2.19757	0.849257	TRUE
124	K124F	K	F	M	1.36885	2.60992	1.08557	5.65658	4.80887	6.14032	1.98939	3.37108	5.47459	3.61169	2.21015	FALSE
124	K124P	K	P	M	1.66526	1.64128	1.62395	4.71163	2.91176	4.01564	1.65327	3.16779	3.4637	2.76159	1.35271	FALSE
124	K124Q	K	Q	M	0.412478	4.7875	1.38208	5.68082	2.45464	1.78311	2.59999	3.53145	2.11887	2.7501	2.05419	TRUE
125	A125F	A	F	M	1.90354	2.67475	0.421692	1.96549	2.57294	3.2845	2.28915	1.19359	2.92872	2.13715	0.982055	FALSE
125	A125I	A	I	M	1.93518	1.58876	2.04993	1.52682	4.58758	1.0345	1.76197	1.78837	2.81104	2.12046	1.26019	FALSE
125	A125K	A	K	M	2.19722	0.926028	0.769297	3.32945	3.66943	4.58543	1.56162	2.04937	4.12743	2.57948	1.54474	FALSE
125	A125N	A	N	M	1.71691	4.27278	1.38684	2.94432	5.53082	2.98441	2.99485	2.16558	4.25762	3.13935	1.55952	FALSE
125	A125Y	A	Y	M	1.30882	1.65057	0.602182	2.97261	2.90624	3.8796	1.47969	1.7874	3.39292	2.22	1.22992	FALSE
126	K126A	K	A	M	1.21474	3.42896	1.28258	1.10403	5.13999	0.562587	2.32185	1.19331	2.85129	2.12215	1.77832	FALSE
130	Q130A	Q	A	M	7.11425	-0.499715	NA	1.82482	1.70787	3.14124	3.30727	1.82482	2.42455	2.65769	2.81335	FALSE
156	M156F	M	F	M	2.16588	1.49977	2.2775	3.33608	2.23622	0.538397	1.83282	2.80679	1.38731	2.00897	0.93075	FALSE
208	M208D	M	D	M	2.08739	1.27986	-0.0161753	8.31985	3.53046	2.0977	1.68363	4.15184	2.81408	2.88318	2.90529	FALSE
208	M208S	M	S	M	1.55404	2.5234	2.04979	12.0015	-0.620239	0.392956	2.03872	7.02563	-0.113641	2.98357	4.56396	FALSE
209	N209T	N	T	M	2.03803	0.816877	6.49113	3.97646	0.246572	1.72295	1.42745	5.23379	0.984762	2.54867	2.31615	TRUE
210	E210K	E	K	M	1.83781	2.30986	1.27326	1.4859	2.22963	5.00445	2.07384	1.37958	3.61704	2.35682	1.3587	TRUE
215	P215F	P	F	M	2.72332	4.19558	2.14319	1.70464	0.0303713	1.7874	3.45945	1.92391	0.908887	2.09742	1.36523	FALSE
215	P215G	P	G	M	2.32875	NA	8.42271	3.76525	2.69543	-5.79945	2.32875	6.09398	-1.55201	2.28254	5.13301	FALSE
220	E220C	E	C	M	2.37865	3.75082	4.54648	1.25531	7.9633	5.30037	3.06473	2.9009	6.63183	4.19916	2.35302	FALSE
223	C223N	C	N	M	3.64982	1.67642	1.42684	1.48056	4.67834	-0.563399	2.66312	1.4537	2.05747	2.0581	1.85198	FALSE
275	L275H	L	H	M	0.285089	0.545507	-1.46915	-0.0850523	15.8739	-1.69167	0.415298	-0.777099	7.09113	2.24311	6.7409	TRUE
277	D277K	D	K	M	2.9408	4.2156	4.60772	2.27748	5.15578	6.64772	3.5782	3.4426	5.90175	4.30752	1.5674	FALSE
277	D277L	D	L	M	0.637504	1.83424	2.46136	4.48619	2.18978	0.473706	1.23587	3.47377	1.33175	2.0138	1.45892	FALSE
277	D277P	D	P	M	1.21368	4.10632	3.69127	-0.205468	1.46879	1.93554	2.66	1.7429	1.70216	2.03502	1.61607	FALSE
277	D277R	D	R	M	2.30814	3.92997	2.1074	0.221932	3.89702	3.20077	3.11905	1.16467	3.5489	2.61087	1.39959	FALSE
278	Q278P	Q	P	M	3.32568	2.42975	3.75878	2.74621	1.84036	4.55033	2.87772	3.2525	3.19535	3.10852	0.97458	TRUE
279	F279R	F	R	M	3.1845	5.6127	2.95189	1.47592	4.17228	16.0051	4.3986	2.2139	10.0887	5.56707	5.29441	FALSE
280	E280K	E	K	M	-2.10105	1.71121	3.02043	-2.82272	2.44878	14.3409	-0.194922	0.0988549	8.39486	2.76627	6.16732	TRUE
280	E280N	E	N	M	4.73392	5.79463	1.81321	2.2841	3.86789	5.8619	5.26427	2.04865	4.86489	4.05927	1.72909	FALSE
281	W281G	W	G	M	4.84414	1.36628	0.790051	-0.582056	2.6192	5.47423	3.10521	0.103997	4.04671	2.41864	2.36744	TRUE
281	W281P	W	P	M	8.12507	6.9358	2.26328	1.01001	6.61852	8.48939	7.53043	1.63665	7.55395	5.57368	3.15417	FALSE
281	W281R	W	R	M	2.69303	1.7502	2.01043	0.272368	2.3759	3.27877	2.22162	1.1414	2.82733	2.06345	1.02761	TRUE
282	D282R	D	R	M	6.62	3.3107	3.56793	2.86061	3.33042	3.77741	4.96535	3.21427	3.55391	3.91118	1.36198	FALSE
293	F293S	F	S	M	1.80908	2.58494	2.16208	1.28967	2.45407	2.11152	2.19701	1.72587	2.2828	2.06856	0.469012	TRUE
294	A294E	A	E	M	2.03765	3.25797	0.630295	1.19607	2.94666	3.53449	2.64781	0.913182	3.24057	2.26719	1.17718	TRUE
294	A294F	A	F	M	2.23763	4.18948	4.49644	1.29839	3.15947	2.62207	3.21356	2.89742	2.89077	3.00058	1.20823	FALSE
297	L297C	L	C	M	4.98391	5.47991	2.76694	2.1453	6.10669	2.31745	5.23191	2.45612	4.21207	3.9667	1.75391	FALSE
300	E300K	E	K	M	4.21557	4.19751	5.65934	0.0238735	3.11386	1.97098	4.20654	2.84161	2.54242	3.19686	1.98396	TRUE
300	E300P	E	P	M	5.05139	1.45776	1.63569	0.39587	4.36394	1.01648	3.25458	1.01578	2.69021	2.32019	1.91057	FALSE
300	E300W	E	W	M	4.95402	3.19051	2.7024	1.20209	1.6598	1.50393	4.07226	1.95225	1.58187	2.53546	1.4082	FALSE
300	E300Y	E	Y	M	2.19951	2.54626	2.72375	0.922746	2.55407	1.66318	2.37288	1.82325	2.10863	2.10159	0.690076	FALSE
301	L301D	L	D	M	4.11427	1.03634	0.161344	1.41752	3.92292	1.75199	2.5753	0.789432	2.83746	2.0674	1.60316	FALSE
301	L301P	L	P	M	4.88879	3.33541	2.28251	1.43374	1.77925	1.46355	4.1121	1.85813	1.6214	2.53054	1.35474	TRUE
315	I315P	I	P	M	0.995289	4.06298	-1.63431	0.361826	6.60875	3.3252	2.52914	-0.636242	4.96698	2.28662	2.95503	FALSE
315	I315R	I	R	M	3.39898	5.60592	1.15361	2.52501	4.82093	5.46065	4.50245	1.83931	5.14079	3.82751	1.78026	TRUE
315	I315W	I	W	M	2.13431	4.02617	4.06091	-0.406986	3.57975	3.4222	3.08024	1.82696	3.50097	2.80273	1.72142	FALSE
334	P334I	P	I	M	3.1738	2.13499	3.91399	3.18062	2.71944	3.33629	2.65439	3.54731	3.02786	3.07652	0.600521	FALSE
362	E362A	E	A	M	-1.10571	17.895	-1.18137	-0.177773	-0.792046	-1.47509	8.39465	-0.679573	-1.13357	2.19383	7.70463	TRUE
362	E362K	E	K	M	0.418514	16.1024	1.8816	0.310408	0.246308	-0.269941	8.26047	1.096	-0.0118168	3.11488	6.40341	TRUE
362	E362Y	E	Y	M	-4.1659	28.5399	-4.50794	-5.11084	-1.35401	-1.15468	12.187	-4.80939	-1.25434	2.04109	13.0881	FALSE

## Sheet: Fig. 2D
Figure 2D: SMARCB1 residues ranked by mutational intolerance. Positions are ordered by the mean functional score across all observed missense substitutions, with least tolerant residues at top.
Residue	Rank	Residue averaged z-score	Wildtype Amino Acid	A	C	D	E	F	G	H	I	K	L	M	N	P	Q	R	S	T	V	W	Y
300	1	1.04597	E	1.2939	-0.275482	0.604583	NA	1.05647	0.902995	-1.09621	1.72598	3.19686	0.280164	1.33568	0.297283	2.32019	0.21967	1.95285	0.346632	-0.451557	1.52639	2.53546	2.10159
125	2	1.02915	A	NA	0.204406	-0.0183959	1.66908	2.13715	-0.115719	1.11479	2.12046	2.57948	0.811176	-1.22272	3.13935	1.82668	1.03021	0.576534	0.0659393	0.543737	0.505449	0.366222	2.22
122	3	0.917402	E	0.656388	0.696168	1.30806	NA	-0.529144	1.33218	1.49047	2.33804	1.06711	0.485715	1.78293	1.24568	0.49653	0.659995	0.612936	2.87464	0.0965466	0.537521	0.736116	-0.45725
281	4	0.868982	W	0.41494	1.74241	1.82079	1.38255	-0.127457	2.41864	-1.57848	-1.17812	1.12912	0.687858	0.639425	0.707349	5.57368	0.434109	2.06345	1.5206	0.885477	-0.809292	NA	-1.21637
123	5	0.815605	Q	1.96951	2.06714	0.456731	2.19757	0.833796	0.717526	0.518568	0.0693227	0.457707	0.883292	-0.155617	1.29576	0.7753	NA	0.486575	0.105902	0.305796	1.09535	0.410466	1.00579
63	6	0.795417	I	-0.0192287	1.15833	1.19186	2.15056	1.22944	1.02559	1.26911	NA	0.537874	0.842285	-1.62474	1.6335	0.921001	0.985166	0.894033	1.09413	-0.0741762	-1.00947	1.09128	1.81639
315	7	0.784261	I	0.0364667	-0.701565	0.542529	0.48755	-0.0495953	0.11371	-0.0184608	NA	1.26722	0.668002	-0.560599	0.785554	2.28662	0.469943	3.82751	0.227924	1.14041	0.764615	2.80273	0.810388
277	8	0.783381	D	0.686938	-0.127028	NA	-0.0642981	1.51323	0.921025	-0.550592	0.820574	4.30752	2.0138	-1.22069	1.40988	2.03502	-0.149518	2.61087	-1.10657	0.0805575	1.35348	-0.0207949	0.370845
90	9	0.757255	L	0.790248	1.12803	1.01712	1.56684	0.983683	0.789475	1.08115	0.91472	1.23401	NA	-0.85148	0.163715	0.134171	0.699927	0.607331	1.73367	0.523394	0.656399	0.477773	0.737669
91	10	0.735822	L	0.877799	0.795592	0.0369211	0.568107	-0.0496067	0.888089	0.526622	0.477196	1.89364	NA	0.715296	1.07437	1.00655	1.23926	0.87408	0.211526	0.358027	0.219923	1.17383	1.0934
77	11	0.731926	K	0.393863	0.43554	-1.11764	1.16527	1.81051	0.321826	-1.89863	3.40331	NA	1.65764	-1.32868	0.3817	1.98237	2.00778	-1.27931	2.27637	-0.480157	1.18179	0.42842	2.56464
55	12	0.684166	A	NA	1.64444	0.374751	0.582506	1.7515	0.645424	1.80926	0.75274	0.47041	0.279157	-0.00343142	0.485726	0.39533	0.974584	1.64074	-0.0413114	0.742316	0.304399	0.869012	-0.678413
52	13	0.681439	R	0.685877	0.866223	1.52923	0.983601	1.00001	0.409782	1.19725	-0.302353	0.182589	-0.0114551	0.149917	0.17009	2.32183	1.42563	NA	0.88863	0.171689	0.863868	-0.388606	0.80355
297	14	0.627742	L	1.56214	3.9667	1.05781	0.54882	0.221025	0.0895173	-0.0577179	-0.298146	0.84469	NA	0.51301	0.0462045	1.26986	0.467938	1.38239	0.113974	0.0129972	0.39839	-0.0564063	-0.156078
377	15	0.62204	R	-0.0703521	1.00998	0.520191	1.10963	1.10433	0.569575	0.984964	0.861511	0.277607	0.458245	0.277396	0.680207	0.67615	0.0543257	NA	0.675557	0.460591	0.150745	0.63239	1.3857
294	16	0.569592	A	NA	-1.66301	0.832107	2.26719	3.00058	0.262446	1.61598	-0.0391906	0.273354	0.00189213	1.5037	-0.351848	-1.08007	0.202771	1.30268	-0.589111	0.81619	0.580535	0.872945	1.0131
53	17	0.565271	R	0.540034	-0.26207	0.268782	0.356495	0.842881	1.4869	0.320577	-0.504862	0.589315	0.684154	-0.312697	1.40962	0.939819	0.477678	NA	1.66471	0.912819	0.944303	-0.162901	0.544593
50	18	0.546516	L	-1.67682	1.076	2.20392	-0.555158	0.638519	0.967347	0.83195	0.210958	0.654917	NA	0.00352586	0.455537	0.538026	1.98	-0.524399	0.596029	0.40977	0.25589	1.15454	1.16326
209	19	0.528866	N	1.30021	0.240624	1.66956	1.46198	1.20042	-1.0099	1.37822	-0.317207	1.51406	-0.512024	1.05716	NA	1.15678	0.585615	1.76895	-0.574272	2.54867	-0.181949	-2.11346	-1.12497
124	20	0.517045	K	0.84207	-1.45556	-0.988513	-0.113661	3.61169	0.14541	0.304307	1.66494	NA	-2.2388	0.407407	0.471345	2.76159	2.7501	-2.07382	-1.05628	1.54969	0.680888	0.818637	1.74243
82	21	0.482738	T	-0.0385098	1.52737	0.59686	-0.0597041	0.524836	0.539682	0.710128	0.0951852	0.472202	1.08269	-1.27739	0.767302	0.852946	1.35093	0.100971	0.531953	NA	0.193276	0.0920794	1.10922
78	22	0.473062	D	0.535743	0.103394	NA	-0.471474	3.52066	0.424081	-0.113897	2.06441	2.88324	-0.280323	-1.69102	0.338259	3.22401	-0.453802	1.05687	-0.203777	1.45538	-2.51009	-1.10486	0.211366
88	23	0.467265	V	-0.555476	1.33158	1.30277	0.0395125	1.58404	-1.69641	0.822441	-0.269056	0.511518	-0.783399	-1.06324	1.32733	1.04082	0.454706	1.19045	1.00223	0.938932	NA	1.15211	0.547172
379	24	0.46692	A	NA	0.68323	0.987116	0.218135	0.503004	0.257503	-0.954558	0.229105	0.563956	-0.25847	0.133364	0.0314131	0.498947	1.03121	0.67774	0.37488	1.14877	0.944914	1.20518	0.596061
66	25	0.439049	S	0.400073	0.660708	1.26011	0.641905	0.948553	0.583762	0.923818	0.605465	1.07212	0.0659771	-1.52208	0.48247	0.1135	0.519682	0.334651	NA	0.0537627	-0.575378	0.516485	1.25634
42	26	0.434984	S	0.00487423	-0.325396	0.554946	0.129827	0.293023	0.167527	0.235088	1.03548	-1.05836	0.565225	2.88884	0.996393	0.409228	-0.233966	1.56024	NA	-0.344155	0.408139	0.730848	0.246908
80	27	0.417072	G	0.324251	1.27175	1.62528	0.509997	0.283484	NA	0.556627	-0.0797329	1.1185	0.0704042	-1.64071	0.982801	0.349717	0.41001	-0.253952	1.83174	1.01711	-1.16817	0.414357	0.300904
47	28	0.407654	Y	2.05594	-0.808148	1.36742	0.0083283	1.12387	0.353576	0.717956	-0.156414	1.12735	-0.874091	2.38886	0.473994	0.322214	-0.13121	0.0807018	-0.0585783	0.11312	-0.289376	-0.0700936	NA
142	29	0.394817	L	-0.173559	0.348489	0.931459	0.0287455	-0.414339	-0.274891	1.56156	0.904593	-0.0710657	NA	0.149803	0.500753	0.89428	0.031422	0.146789	0.368751	0.0840014	0.503528	0.412438	1.56876
373	30	0.387189	R	0.441125	0.610045	0.6871	0.504282	0.184889	0.522845	0.0256889	0.469911	0.425023	0.309794	0.579624	0.113175	0.406771	0.1978	NA	0.288533	0.224101	0.388532	0.415173	0.562175
87	31	0.385286	S	0.194148	1.065	1.75024	0.0375595	1.78365	-0.420054	1.06205	-0.0221936	0.103245	0.484123	-2.29029	0.136158	1.45164	1.694	-1.41918	NA	-1.09418	0.3853	0.950438	1.46879
136	32	0.382146	P	-0.258872	0.251875	0.775947	0.468924	0.614745	1.11962	0.0825361	0.192883	1.08774	0.180363	0.757032	0.0926764	NA	0.52194	0.0901555	0.233614	0.375599	0.534544	0.0290138	0.110435
54	33	0.380051	L	0.634217	0.0305137	1.42614	0.251423	0.386893	1.86632	0.770345	0.741478	0.322623	NA	0.780953	-1.29795	0.344555	0.70539	0.494388	0.221832	-1.48473	0.517047	1.60158	-1.09205
2	34	0.375502	M	0.215696	-2.50497	2.18422	4.94437	-0.341512	0.0142432	0.127797	0.417247	2.0466	0.0727533	NA	0.577308	1.59771	-2.09453	0.938604	-4.43121	0.621521	2.19818	-0.0496732	0.600202
79	35	0.362172	H	0.667998	0.219055	0.881531	1.6945	0.424524	-0.0922858	NA	1.04975	0.354615	-0.545101	-0.0517633	-1.49859	-0.0607442	-0.676871	-0.3698	0.352903	2.17997	2.23476	0.710314	-0.593494
376	36	0.352289	R	0.22679	0.215974	0.564336	0.426712	0.502208	0.363188	-0.306676	0.559519	0.305138	0.1974	0.594357	0.428091	0.552518	0.303721	NA	0.284071	0.485872	0.125594	0.262076	0.602601
370	37	0.34061	R	0.647525	0.342059	0.461195	-0.0190211	0.26059	0.547433	0.220833	0.271536	-0.130868	0.28941	0.514386	0.346687	0.261374	-0.0862718	NA	0.411475	0.510157	0.336534	0.141892	1.14467
151	38	0.330201	I	-0.167405	1.30262	0.481547	0.403812	0.21407	0.540456	0.513209	NA	-0.098755	-0.0199134	0.476887	0.599311	0.0277089	1.17298	0.471331	-0.166424	0.139702	0.205955	-0.442629	0.619357
85	39	0.329525	A	NA	1.45675	-0.582802	0.472179	0.745866	0.0834677	0.654733	1.10736	0.929178	0.305586	-0.622712	0.333988	1.33259	0.401886	-0.0932453	-0.530056	0.118362	-0.485296	-0.13579	0.768942
86	40	0.326654	T	-0.146501	1.43101	0.7045	-0.409621	1.50704	-0.0868945	-0.0508746	0.30582	1.64501	0.518352	-1.02242	-0.768148	1.14262	1.39507	-0.383279	-0.664443	NA	0.0194674	0.109929	0.959784
62	41	0.320637	K	-0.226167	0.00568782	-0.205202	0.558293	-0.501624	-0.906018	1.84446	0.0762469	NA	0.358596	-1.01312	0.338283	-0.703123	0.941144	0.453145	1.85767	1.08431	0.234081	1.21312	0.68232
241	42	0.305987	I	-0.0326334	0.0367456	0.664244	-0.0536957	0.42282	-0.104	-0.10979	NA	-0.404085	0.721936	-0.0589714	1.07928	0.880057	-0.270942	1.568	0.587402	-0.115087	0.348616	-0.462385	1.11624
41	43	0.28501	G	0.344753	0.661423	0.0774459	1.10026	0.840283	NA	-0.765643	0.938366	0.958493	-0.541592	0.657352	-1.2011	0.92195	0.623564	-0.00866401	0.341988	0.880702	0.481596	-0.871572	-0.0244231
45	44	0.282224	K	0.173808	0.229365	0.437717	0.793325	1.25241	0.192883	0.44349	-0.229093	NA	-0.434708	-0.352803	0.572501	0.204345	1.39403	0.258492	-0.884093	2.11244	-0.169303	-0.500779	-0.131774
46	45	0.281414	R	-0.577791	1.04301	-0.0832735	1.47353	1.51139	0.768656	-0.153422	0.809105	0.00120868	0.926021	0.173141	1.04184	0.105308	1.08094	NA	-0.584499	-0.36712	-0.984442	-1.00115	0.1644
32	46	0.268333	V	0.0189311	-0.197972	0.314925	1.20283	0.651855	0.791969	0.472838	0.507092	0.0240666	-0.0926718	-0.0628044	0.794047	1.33523	1.04973	-0.0585232	-0.327379	-0.183588	NA	0.56165	-1.7039
67	47	0.263386	S	-0.101535	1.09921	0.83989	-0.479072	0.378983	0.360436	0.800649	0.799658	0.749545	-0.761359	-1.41349	0.992264	0.133383	0.117932	0.895065	NA	-0.175158	-0.221391	-0.104113	1.09343
112	48	0.257188	I	-0.0816108	0.645797	0.337456	1.14582	-0.455198	0.333782	0.146479	NA	0.572892	-0.386218	0.245914	0.554509	0.796261	-0.502581	0.227813	-0.394461	-0.0128723	0.803152	0.38025	0.52939
83	49	0.253281	T	-0.203366	0.724551	1.22845	1.39663	-0.152283	0.393456	0.654504	-0.653554	0.401919	1.55499	-0.848949	-0.736156	0.135024	-0.510302	1.57502	0.565276	NA	-0.990181	-0.140561	0.417861
140	50	0.2532	H	-0.404544	0.0779735	-0.14544	0.717145	0.2777	-0.402903	NA	-0.366548	0.924705	0.426681	0.467427	0.994038	0.229565	-0.441767	0.354707	0.237251	-0.134056	0.962076	0.43831	0.598477
81	51	0.251614	Y	-1.56439	0.336797	0.462911	1.53425	0.935394	1.19879	0.142803	-0.805194	1.11938	-0.16249	-1.66412	0.946945	0.853159	0.0576492	-0.0100157	-0.0295344	1.4198	-1.63934	1.64788	NA
147	52	0.241916	C	0.535983	NA	1.40838	0.11767	-0.3351	-0.112425	0.280233	0.945017	0.32748	0.311458	0.12188	0.729696	1.15809	-0.858853	-0.326061	-1.1941	0.986577	-0.0633569	0.214067	0.349766
43	53	0.232012	L	1.26534	0.0229484	-0.443606	-0.223622	1.25282	0.825053	-1.65736	-1.64824	0.841296	NA	0.291715	0.853851	0.906684	-0.370106	-0.525584	-0.34303	1.54419	-0.122538	0.940307	0.998109
211	54	0.229187	K	0.937644	-1.52161	-0.202482	1.37908	-0.0592852	0.691117	-0.0419715	1.49706	NA	-1.65284	-0.238477	0.00714295	0.962186	0.346026	0.0388841	0.145434	0.249218	1.18123	0.527159	0.10904
94	55	0.222069	S	-0.535534	-1.2021	0.733606	1.11845	-0.284644	0.541237	-0.540166	0.139043	-0.0056133	0.386249	-0.239313	1.10095	-0.398059	0.600574	0.980236	NA	0.00469112	0.367245	-0.0341595	1.48663
113	56	0.218661	S	-0.302248	-0.450861	0.954487	2.35993	-0.366535	0.321685	-0.0290474	0.150429	1.05795	-1.99087	0.0290693	0.98485	0.201607	-0.67164	0.617329	NA	-0.191213	0.00485896	0.733392	0.741387
316	57	0.184623	R	-0.451717	0.222807	0.113881	0.150534	-0.05465	0.256089	-0.0502402	0.0944373	-0.686472	1.12981	-0.753644	0.409705	1.80064	1.48686	NA	0.300461	-0.668375	-0.316772	1.05939	-0.534898
380	58	0.172976	N	0.852192	0.85615	0.306413	-0.153566	-1.28778	-0.43271	-0.595376	0.607627	-0.241118	0.705203	0.271922	NA	0.701284	0.846685	-1.49221	0.322303	0.275531	0.855248	0.811279	0.0774573
44	59	0.17107	Y	-0.107035	0.133756	1.35224	-0.115059	0.557701	-0.471088	0.591724	-0.768797	-1.06234	0.121991	1.69428	0.151935	1.28739	-0.101792	-0.236407	-0.200135	-0.0369127	0.28086	0.17801	NA
139	60	0.166537	S	1.10787	-0.0366356	0.31362	-0.0891309	0.563581	-0.69297	1.70916	-0.06777	0.0773793	-0.396357	0.0480502	-0.00682751	0.525097	-0.413473	-0.305179	NA	0.110173	-0.155982	0.318522	0.555079
141	61	0.165289	H	-0.623444	0.414114	0.0741311	0.617914	-0.235448	0.560253	NA	-0.536035	-0.824399	0.312033	0.320869	0.739768	1.6144	-0.680701	0.3299	-0.665177	1.13204	-0.526208	0.338731	0.777743
95	62	0.149073	E	-1.75095	0.792249	-0.345899	NA	0.434637	-0.539626	-0.197512	-0.454761	0.152151	0.560217	-1.47334	1.34581	-0.56039	1.71877	-0.105846	-0.255542	0.827344	0.181989	0.641361	1.86173
76	63	0.137943	T	-0.232188	1.41377	0.754228	0.384423	1.25439	0.808567	0.837835	-1.15645	1.11586	-0.169066	-2.53336	-1.19074	-1.12875	2.02696	-0.981244	-1.30901	NA	0.199446	1.34189	1.18436
146	64	0.116096	P	-0.161796	-0.0485081	-0.169561	0.337648	0.0246645	0.776877	0.269841	0.0389751	0.48107	0.16998	-0.130789	1.15778	NA	-0.0279839	-0.399977	0.376221	-0.0389531	0.879879	0.0400643	-1.3696
84	65	0.113267	L	1.05525	-0.182671	1.0327	-0.809687	1.63718	0.406384	0.0578185	0.276406	0.257466	NA	-1.15108	1.43721	-1.33587	-0.200372	-1.22955	1.23271	0.511411	-0.807183	0.0539577	-0.089997
301	66	0.106075	L	0.101692	0.644478	2.0674	-1.13297	-1.14855	NA	-0.147069	-0.440748	0.398352	NA	0.450886	-0.896197	2.53054	0.158816	0.673553	0.741248	-0.971427	-0.816722	-0.113946	-0.189987
282	67	0.101866	D	-0.564841	-0.631	NA	0.369405	0.134679	1.23544	0.370287	-0.247254	-1.62534	-0.397879	-0.428452	1.02983	-0.0094123	0.451944	3.91118	-0.101967	0.0428911	0.276671	-0.652529	-1.22819
226	68	0.0991083	L	-0.0836576	0.21399	0.125578	0.125435	-0.00434115	-0.834073	0.259986	-0.407916	-0.146345	NA	1.31421	0.461794	0.483841	0.938859	0.377177	0.593393	0.438419	-0.931869	-0.721051	-0.320376
111	69	0.0984074	S	-0.652229	0.938534	-0.0553421	0.698795	0.506033	-0.926824	0.600346	0.360679	1.60345	0.890776	0.116213	-0.721983	0.416777	-1.55071	-0.119625	NA	0.150918	-0.534094	-0.0362544	0.18428
126	70	0.0961051	K	2.12215	1.08713	0.374722	0.596486	-0.0412435	0.687577	-2.8108	-0.707441	NA	-1.26637	-1.69156	0.125159	1.43295	0.141381	-0.835128	1.32109	1.86275	-1.95289	0.387634	0.992393
48	71	0.0937334	P	0.274865	0.309051	-0.413186	-0.0745527	0.770788	-0.74986	0.319863	0.497419	0.411807	-1.28374	0.728841	-0.0676548	NA	0.541227	0.440043	0.274385	0.114339	-0.476798	0.0803331	0.0837602
5	72	0.0932819	A	NA	-0.747251	0.835509	0.0328633	-0.0331325	0.196168	0.68096	-2.18742	0.277018	-1.03634	-0.0416314	0.175481	0.20254	1.17818	0.1933	0.303793	0.109109	0.896505	0.362054	0.374651
374	73	0.0894149	R	-0.00857272	-0.0680867	0.567746	0.169424	0.123001	0.421131	-0.160441	-0.230428	0.502229	0.491932	0.431979	0.0325625	-0.0333045	-0.0789669	NA	-0.206184	-0.0190479	0.0340462	0.510157	-0.780294
318	74	0.0888743	Q	0.466015	-0.198054	1.64452	-0.176018	0.978359	-0.629688	0.611855	-0.121656	0.0221403	0.561788	-1.34906	-0.120759	0.494236	NA	0.514569	-0.336513	-0.442702	-0.578456	0.5567	-0.208668
319	75	0.0864056	L	0.463285	0.50453	-0.260384	-1.39584	0.600689	-0.426756	-0.123572	0.496855	-0.10427	NA	0.778219	-0.023147	0.838658	1.44546	-0.339276	-0.0372155	-0.196311	-0.464242	-0.0453657	-0.0696115
299	76	0.0821931	S	-0.382533	-0.547092	-0.758965	0.525999	-0.613099	0.981051	1.70877	-0.674205	-1.53039	0.706885	0.220816	-0.0916575	0.214483	0.111449	-0.523807	NA	0.0961074	1.54626	0.87889	-0.307296
74	77	0.0801178	P	1.1575	2.44912	1.30729	0.415628	0.482918	-2.69328	0.0044446	1.73448	2.16323	-2.24592	-2.99615	0.978712	NA	2.2993	0.0396914	-1.81338	-0.0611797	-3.6089	-1.10108	3.00981
372	78	0.0786271	T	0.176611	-0.00420464	0.0288148	-0.432233	-0.0228619	0.299201	-0.215105	0.426268	0.22725	-0.415789	0.133923	0.153445	0.34959	0.178717	0.387407	0.138951	NA	0.0591135	-0.0495645	0.0743809
39	79	0.0749663	F	0.114757	1.4972	0.0371799	-0.487179	NA	1.64802	-0.377113	0.532068	-0.495207	-0.334341	-0.582513	0.440182	0.0783557	-2.39415	-0.981101	0.105988	0.225235	1.29818	0.707672	0.391132
302	80	0.0703539	G	0.360876	-0.281873	0.0423625	0.133078	-0.132563	NA	0.233699	-0.833969	-0.204471	0.794733	-0.0781495	-0.72468	-0.402724	-0.310067	1.25051	-0.145753	0.216234	0.381524	1.13404	-0.0960824
127	81	0.052829	R	-0.637764	-1.31597	0.335091	0.218915	0.315621	-0.159442	-0.101041	0.98941	-0.346466	-0.447074	-0.229315	1.09818	1.34789	0.602421	NA	-0.151256	-0.248463	-0.327058	-0.543111	0.603176
150	82	0.0446506	T	0.224571	-0.567739	0.604527	0.400129	0.981218	-1.54212	-0.335423	-0.483399	0.891636	1.27945	0.912029	-0.170946	0.856883	-1.4384	-1.70845	0.433409	NA	-0.266459	-0.17039	0.947837
64	83	0.0442923	V	0.0732059	0.416536	-0.419844	1.68901	0.0959683	0.191961	-0.174094	-0.457683	1.84838	0.0609139	-1.67207	-0.156435	-0.149915	1.35122	0.224402	-1.18588	-0.400866	NA	1.11617	-1.60943
279	84	0.0390055	F	-1.75394	0.402498	-0.139837	-1.85415	NA	0.428837	-0.565014	-1.33542	0.5155	0.648013	-0.707549	0.390696	0.783244	0.722478	5.56707	-0.90344	0.315277	-0.474203	-1.11607	-0.182886
73	85	0.0381027	K	-0.151145	1.27498	-1.06086	-0.373513	-1.45807	-0.820834	1.32505	0.580448	NA	0.132599	-3.22056	0.228897	-0.0208769	1.3306	-0.711959	0.842871	0.918872	0.320802	-0.729181	2.31583
227	86	0.0380482	D	0.224855	-0.922689	NA	1.32082	-0.168015	0.498815	0.824392	0.324637	-1.19237	0.65869	0.136877	0.11335	-0.914992	-0.669739	0.264819	0.0794274	-0.973466	0.561777	-0.113918	0.669645
321	87	0.0355032	W	-0.583487	0.322291	0.360591	-0.0403542	0.00326848	0.479955	-0.54245	-0.0771735	0.105683	0.911914	-0.271678	-0.379413	-0.0925159	-6.73422e-05	0.465583	0.758099	-0.0617651	-0.81899	NA	0.135071
72	88	0.0354558	T	-0.910451	-0.367241	0.936717	0.926757	1.05034	-0.471993	1.61389	-0.125563	-0.59601	0.0605511	-3.49305	1.27944	-0.713834	1.36305	-0.184527	1.52956	NA	-2.42823	-0.744636	1.9489
378	89	0.031338	L	0.767509	0.140031	0.384322	-0.0841477	0.304438	-0.347545	0.266829	0.591544	-0.454397	NA	0.411873	-1.51148	0.0292213	0.774282	0.595164	-0.106092	-0.418431	0.332117	-0.701449	-0.378368
34	90	0.0312912	N	-1.12982	1.22195	0.0892997	0.913918	0.340271	0.123628	-0.90805	0.104431	-0.0785907	-0.356243	0.0617113	NA	-0.54003	-1.48462	0.50809	0.166004	-0.477684	1.55159	0.212587	0.276093
132	91	0.0250144	V	-1.55886	0.881871	-2.43499	-0.593694	-1.14308	0.079725	1.86203	1.54699	0.493046	-0.30398	0.561759	-0.233458	-1.66027	1.69153	-0.826165	-0.492205	0.727982	NA	1.32871	0.548334
144	92	0.0212691	A	NA	-0.279569	-0.077979	-0.257562	-0.0576961	-0.498197	0.790302	-0.361612	-0.489086	-0.206299	0.344171	0.921765	-0.173893	-0.147017	0.0430929	0.103406	0.192453	0.222445	-0.68371	1.0191
137	93	0.019928	N	-0.837016	0.462451	0.537059	-0.098321	-0.345146	-0.0947099	-0.515732	-0.520534	-0.453692	0.804485	0.199231	NA	0.452737	0.797212	0.594405	0.328102	0.636057	-0.91639	-0.639342	-0.0122249
368	94	0.0140688	Q	0.248105	0.553398	-0.398075	-0.221581	0.218304	0.0228006	0.664597	-0.264511	0.422762	0.376522	-0.0670633	-0.191611	0.532134	NA	-0.071537	-0.788328	-0.724612	-0.0432345	0.0767255	-0.0774887
320	95	0.0137737	S	-0.442979	0.353613	0.963632	-0.0333683	0.0325498	0.48328	-0.312386	0.606675	0.408718	-0.0947017	0.243227	0.940987	-0.946855	-0.266636	0.487631	NA	-1.48057	-0.499291	-0.497672	0.315842
230	96	0.0116824	P	0.218913	-1.22903	0.582451	1.25815	1.02018	-0.561685	-0.167057	-0.196397	-0.837164	1.28656	-1.17877	0.268571	NA	1.32456	-0.339191	0.394806	-0.673026	-0.422277	-0.578709	0.051076
56	97	0.00950644	T	0.617436	-0.624438	0.312629	0.267321	1.5146	0.582553	-0.644519	0.68364	2.21135	-2.03398	-0.327451	-1.06844	0.695239	0.568802	0.653451	-0.531454	NA	-0.296035	-3.95903	1.55895
222	98	0.00857978	L	0.503048	-0.638952	0.416862	-0.389838	0.490889	-0.303083	0.0183073	1.59741	-0.0865825	NA	-0.549911	1.87712	1.41899	-1.81328	1.60979	-0.37641	-0.730987	0.524294	-2.27899	-1.12566
121	99	0.00471905	R	-0.0635501	1.5355	-0.827281	0.918012	1.93058	-0.112735	-0.297166	-0.332844	0.990552	-0.639771	0.306573	-0.364406	0.360052	-0.651996	NA	0.223928	0.239081	0.0218266	-0.908069	-2.23863

## Sheet: Fig. 2F
Figure 2F: Missense variants observed in the general population (gnomADv4.1.0) within the SMARCB1 RPT2 domain.
gnomAD.ID	Chromosome	Position	rsIDs	Reference	Alternate	Source	Filters...exomes	Filters...genomes	Transcript	HGVS.Consequence	Protein.Consequence	Transcript.Consequence	VEP.Annotation	ClinVar.Germline.Classification	ClinVar.Variation.ID	Flags	Allele.Count	Allele.Number	Allele.Frequency	Homozygote.Count	Hemizygote.Count	Filters...joint
22-23825277-T-C	22	23825277		T	C	gnomAD Exomes	PASS	NA	ENST00000644036.2	p.Met283Thr	p.Met283Thr	c.848T>C	missense_variant		NA	NA	1	1614132	6.19528018774177e-7	0	0	PASS
22-23825278-G-A	22	23825278	rs1601433375	G	A	gnomAD Exomes	PASS	NA	ENST00000644036.2	p.Met283Ile	p.Met283Ile	c.849G>A	missense_variant	Uncertain significance	822513	NA	1	1614170	6.195134341488195e-7	0	0	PASS
22-23825279-T-A	22	23825279	rs2146026778	T	A	gnomAD Exomes	PASS	NA	ENST00000644036.2	p.Ser284Thr	p.Ser284Thr	c.850T>A	missense_variant		NA	NA	1	1614142	6.195241806482949e-7	0	0	PASS
22-23825288-G-A	22	23825288	rs2030321832	G	A	gnomAD Genomes	NA	PASS	ENST00000644036.2	p.Glu287Lys	p.Glu287Lys	c.859G>A	missense_variant	Uncertain significance	3698502	NA	1	1614060	6.195556546844603e-7	0	0	PASS
22-23825295-C-T	22	23825295	rs2030322042	C	T	gnomAD Exomes	PASS	NA	ENST00000644036.2	p.Ser289Leu	p.Ser289Leu	c.866C>T	missense_variant	Uncertain significance	962107	NA	1	1614148	6.195218777955924e-7	0	0	PASS
22-23825297-C-A	22	23825297	rs2030322683	C	A	gnomAD Exomes	PASS	NA	ENST00000644036.2	p.Pro290Thr	p.Pro290Thr	c.868C>A	missense_variant		NA	NA	1	1614080	6.195479777954005e-7	0	0	PASS
22-23825297-C-T	22	23825297		C	T	gnomAD Exomes	PASS	NA	ENST00000644036.2	p.Pro290Ser	p.Pro290Ser	c.868C>T	missense_variant	Likely benign	1805132	NA	2	1614080	1.239095955590801e-6	0	0	PASS
22-23825309-G-A	22	23825309	rs1555880578	G	A	gnomAD Exomes	PASS	NA	ENST00000644036.2	p.Ala294Thr	p.Ala294Thr	c.880G>A	missense_variant	Uncertain significance	532967	NA	2	1614168	1.2390284034871216e-6	0	0	PASS
22-23825317-G-T	22	23825317	rs769322487	G	T	gnomAD Genomes	NA	PASS	ENST00000644036.2	p.Lys296Asn	p.Lys296Asn	c.888G>T	missense_variant	Conflicting classifications of pathogenicity	198489	NA	1	1614092	6.19543371753283e-7	0	0	PASS
22-23825325-C-G	22	23825325		C	G	gnomAD Exomes	PASS	NA	ENST00000644036.2	p.Ser299Trp	p.Ser299Trp	c.896C>G	missense_variant		NA	NA	1	1614140	6.195249482696668e-7	0	0	PASS
22-23825325-C-T	22	23825325	rs1362758319	C	T	gnomAD Exomes	PASS	NA	ENST00000644036.2	p.Ser299Leu	p.Ser299Leu	c.896C>T	missense_variant	Conflicting classifications of pathogenicity	937299	NA	10	1614140	6.195249482696668e-6	0	0	PASS
22-23825334-G-A	22	23825334		G	A	gnomAD Genomes	NA	PASS	ENST00000644036.2	p.Gly302Glu	p.Gly302Glu	c.905G>A	missense_variant		NA	NA	1	1614088	6.195449070930457e-7	0	0	PASS
22-23825339-G-A	22	23825339		G	A	gnomAD Exomes	PASS	NA	ENST00000644036.2	p.Gly304Ser	p.Gly304Ser	c.910G>A	missense_variant		NA	NA	1	1614190	6.195057583060235e-7	0	0	PASS
22-23825342-G-A	22	23825342	rs1295909994	G	A	gnomAD Exomes,gnomAD Genomes	PASS	PASS	ENST00000644036.2	p.Gly305Arg	p.Gly305Arg	c.913G>A	missense_variant		NA	NA	2	1613976	1.239175799392308e-6	0	0	PASS
22-23825345-G-A	22	23825345		G	A	gnomAD Exomes	PASS	NA	ENST00000644036.2	p.Glu306Lys	p.Glu306Lys	c.916G>A	missense_variant		NA	NA	1	1614168	6.195142017435608e-7	0	0	PASS
22-23825360-A-G	22	23825360		A	G	gnomAD Exomes	PASS	NA	ENST00000644036.2	p.Ile311Val	p.Ile311Val	c.931A>G	missense_variant	Uncertain significance	3798947	NA	2	1614154	1.23903914992002e-6	0	0	PASS
22-23825362-C-G	22	23825362	rs150722737	C	G	gnomAD Exomes	PASS	NA	ENST00000644036.2	p.Ile311Met	p.Ile311Met	c.933C>G	missense_variant	Uncertain significance	1718558	NA	2	1614144	1.2390468260576503e-6	0	0	PASS
22-23825363-G-A	22	23825363	rs749348930	G	A	gnomAD Exomes,gnomAD Genomes	PASS	PASS	ENST00000644036.2	p.Ala312Thr	p.Ala312Thr	c.934G>A	missense_variant	Uncertain significance	961239	NA	6	1613974	3.7175320048526183e-6	0	0	PASS
22-23825375-C-T	22	23825375	rs769023941	C	T	gnomAD Exomes	PASS	NA	ENST00000644036.2	p.Arg316Trp	p.Arg316Trp	c.946C>T	missense_variant	Uncertain significance	464341	NA	5	1614072	3.0977552426409726e-6	0	0	PASS
22-23825375-C-G	22	23825375		C	G	gnomAD Exomes	PASS	NA	ENST00000644036.2	p.Arg316Gly	p.Arg316Gly	c.946C>G	missense_variant	Uncertain significance	2728487	NA	1	1614072	6.195510485281946e-7	0	0	PASS
22-23825376-G-A	22	23825376	rs2030327999	G	A	gnomAD Genomes	NA	PASS	ENST00000644036.2	p.Arg316Gln	p.Arg316Gln	c.947G>A	missense_variant	Uncertain significance	951906	NA	1	1613942	6.196009522027433e-7	0	0	PASS
22-23825378-G-A	22	23825378		G	A	gnomAD Exomes	PASS	NA	ENST00000644036.2	p.Gly317Arg	p.Gly317Arg	c.949G>A	missense_variant		NA	NA	1	1614096	6.195418364211298e-7	0	0	PASS

## Sheet: Fig. 2G
Figure 2G: Uncropped immunoblots of total protein lysate from G401 cells expressing RPT2 variants, both uninduced and doxycycline-induced. Full membrane images corresponding to cropped blots presented in main figure.

## Sheet: Fig. 2I
Figure 2I: Cell proliferation of G401 cells re-expressing RPT2 variants measured by trypan blue exclusion (n=3 biological replicates). Data points represent individual replicates, with statistical comparisons by two-sided Student's t-test. No multiple testing correction applied.
	Biological Replicates	D277D	D277K	D277*		WT	W281P	W281*		E300E	E300K	E300*		I315I	I315R	I315*
% Decrease in Viability (8d)	R1	-68.9943	-52.9068	-6.16623		-51.998	-22.924	-30.267		-67.8651	-51.7296	-0.61281		-66.337	11.531	-35.748
	R2	-65.7553	-39.4572	-46.4937		-78.096	-31.213	-29.68		-60.5143	-42.1358	11.4435		-69.939	-6.854	0.903
	R3	-43.2999	-34.7346	-12.2218		-66.278	-28.026	-26.103		-74.7493	-55.4892	-26.9403		-72.512	-23.734	19.302
