# Supplementary material for: SMARCB1 missense mutants disrupt SWI/SNF complex stability and remodeling activity
Source: Nat Commun. 2026 Apr 8;17:4987. doi: 10.1038/s41467-026-71531-8 (PMC13237135; doi:10.1038/s41467-026-71531-8)
Supplement: Supplementary file 4 — Source Data [file 41467_2026_71531_MOESM4_ESM.zip › Source Data/Supp Data 3 - Figure3.xlsx]

## Sheet: Fig. 3A
Figure 3A: Uncropped immunoblots of nuclear extracts from W281 and I315 induced nuclear extracts probed for SMARCB1 and Actin. Three biological replicates per genotype were used as input for SMARCA4-IP and mass spectrometry. Full membrane images corresponding to cropped blots presented in main figure.

## Sheet: Fig. 3B - W281
Figure 3B: LFQ intensities from SMARCA4-IP mass spectrometry comparing WT vs W281P (n=3 biological replicates). Statistical comparison by two-sided t-test on log-transformed values. No correction for multiple testing applied.
Accession	Gene Symbol	N: -Log Student's T-test p-value WT281_W281P	N: Student's T-test Difference WT281_W281P	L2FC_WT_R1_LFQ	L2FC_WT_R2_LFQ	L2FC_WT_R3_LFQ	L2FC_W281P_R1_LFQ	L2FC_W281P_R2_LFQ	L2FC_W281P_R3_LFQ	L2FC_W281X_R1_LFQ	L2FC_W281X_R2_LFQ	L2FC_W281X_R3_LFQ
Q92785	DPF2	2.5959	-6.70466	25.6592	26.0279	25.8517	17.8556	21.0887	18.4804	17.6025	19.6687	16.6545
CON__Q9NSB4;Q9NSB4	KRT82	0.907201	-5.19762	25.925	27.7311	24.9771	24.4091	16.0228	22.6084	20.6239	26.3466	16.929
Q8NFD5	ARID1B	2.42414	-5.19334	23.067	22.6377	22.4242	18.7934	15.9396	17.8158	17.7901	19.649	17.6809
Q8IVV2	LOXHD1	1.57099	-3.84602	22.2359	19.958	21.0526	17.1039	15.7244	18.8802	18.0703	17.6746	17.4641
Q6STE5	SMARCD3	2.32214	-3.81911	22.9693	23.9191	23.5347	18.497	20.5881	19.8807	21.6934	21.4086	21.334
P27105	STOM	1.04139	-3.43298	20.389	21.9033	20.2296	18.178	14.5946	19.4504	20.3616	17.0808	19.6494
Q12824	SMARCB1	3.32069	-3.24831	25.5962	26.0207	25.7502	22.8337	22.8193	21.9693	17.7942	18.7328	17.35
O43707	ACTN4	0.636239	-3.03178	24.3757	24.8637	25.6242	24.3155	17.6997	23.7531	24.6643	23.6856	22.9075
Q5T749	KPRP	0.82534	-2.95151	18.0681	22.5948	22.3812	19.4878	16.9109	17.791	18.7741	21.7844	17.8317
Q14254	FLOT2	1.42772	-2.93118	20.372	21.2389	21.5089	18.246	16.5004	19.5798	18.9639	17.2424	19.3394
Q02539	HIST1H1A	2.26152	-2.82369	22.308	22.9421	22.6352	19.3501	20.7719	19.2923	21.6217	22.5023	23.0915
P14618	PKM	0.601721	-2.79619	21.972	21.6816	23.2327	20.5515	15.5849	22.3613	23.072	21.2334	19.0185
Q15532	SS18	1.49121	-2.6995	19.8883	21.0286	20.5107	18.8732	16.29	18.1658	16.8837	19.9012	17.6072
CON__Q7Z3Y8;Q7Z3Y8;CON__Q7Z3Z0;Q7Z3Z0	KRT27;KRT25	1.22668	-2.69289	20.4463	19.7812	20.9896	19.2097	15.895	18.0337	20.5494	19.8	18.9575
P55072	VCP	0.395071	-2.6517	22.6943	22.5868	23.8497	23.4376	14.7857	22.9524	23.6085	22.6364	20.3501
P14923	JUP	1.32779	-2.58215	22.1	20.7448	21.8574	19.7083	17.3703	19.877	21.898	22.7298	23.0537
Q92925	SMARCD2	3.75171	-2.51446	24.2468	24.8545	24.4134	22.0054	22.0617	21.9043	22.9554	23.3958	23.4135
P49368	CCT3	0.922143	-2.50719	20.1351	21.2158	21.9091	20.2581	16.3518	19.1284	21.6779	20.0859	18.1428
P23284	PPIB	0.708	-2.49309	20.2567	20.3256	21.2778	20.793	15.346	18.242	20.058	17.6213	18.5506
P52948	NUP98	0.681501	-2.43743	21.7295	24.1386	20.505	20.121	17.3792	21.5608	24.1104	20.827	19.0852
CON__Q5D862;Q5D862	FLG2	0.51554	-2.40016	19.2906	22.7753	22.6117	22.3624	16.5816	18.5331	22.3192	22.0739	21.1033
Q9BXP5	SRRT	0.80141	-2.34754	21.2945	19.9218	20.1456	19.795	15.5832	18.941	18.2437	19.6757	16.5209
Q04637	EIF4G1	0.683621	-2.34278	22.086	20.6669	22.4392	18.4311	17.4748	22.2579	21.9631	21.9795	17.0276
Q9NR12	PDLIM7	0.844075	-2.33217	21.4098	22.1319	22.3302	19.7878	17.38	21.7075	21.7537	21.6897	19.5315
Q9P0J0	NDUFA13	0.58205	-2.31724	19.6507	21.1966	22.3687	18.9019	15.9282	21.4342	21.2522	20.9738	20.5388
P24534	EEF1B2	0.727164	-2.30724	20.2874	19.9913	23.3822	18.4686	17.5057	20.7649	20.4017	20.5898	21.8902
Q86V48	LUZP1	0.614477	-2.29087	18.6053	21.8176	21.21	17.3976	16.4578	20.9049	17.8749	18.9721	19.2735
Q8WWI1	LMO7	0.48947	-2.26958	19.6546	24.3955	21.2654	17.5712	18.5631	22.3726	17.8221	17.3373	19.255
O75955	FLOT1	0.678798	-2.22808	21.2309	22.8917	22.2996	20.316	17.2937	22.1282	20.4477	21.3224	20.5604
P26038	MSN	0.544361	-2.22717	21.1204	21.6249	21.6516	21.1117	15.6396	20.9642	21.3247	21.9948	19.8698
Q8WVV9	HNRNPLL	0.96132	-2.2189	17.8263	20.3195	19.8779	17.6113	15.6308	18.1248	17.952	19.1575	16.8582
Q99856	ARID3A	0.888171	-2.21773	20.8402	21.2813	21.0963	20.5232	16.633	19.4085	20.2262	20.9847	17.5538
Q6UN15	FIP1L1	0.442462	-2.20899	22.0027	21.3799	21.2701	21.3392	15.0816	21.6049	22.3977	20.7516	21.0094
O14497	ARID1A	2.60206	-2.19802	26.5976	27.5511	26.8785	24.9399	25.0013	24.492	25.3307	24.7555	24.7503
Q02413	DSG1	0.964339	-2.18897	21.5861	22.3302	20.9254	21.0749	17.6756	19.5244	21.1968	21.2754	21.0891
REV__P35609		0.364791	-2.15287	19.0075	24.1194	19.7546	17.9144	16.0913	22.4172	18.2287	18.5254	18.2679
P40227	CCT6A	0.885174	-2.10158	20.2778	17.7669	21.1598	18.1023	16.7607	18.0367	19.8018	17.4982	18.5827
P37198	NUP62	0.389794	-2.08941	19.217	23.1467	21.7217	17.8333	16.8592	23.1247	18.8162	20.3438	19.346
P07900	HSP90AA1	0.447211	-2.08924	22.2516	21.6121	21.8726	21.837	15.8221	21.8096	22.2102	21.6655	18.8908
Q12874	SF3A3	0.549208	-2.07409	21.4418	19.644	21.3704	21.3203	15.9188	18.9948	21.9007	21.8114	21.1011
P04075	ALDOA	0.913482	-2.04682	21.3136	22.7332	22.0978	21.5375	18.2293	20.2372	21.0509	21.4979	19.0454
Q00610	CLTC	0.525289	-1.98836	24.3005	24.1531	25.2701	23.886	19.3517	24.5208	24.7212	24.1567	22.7495
P12270	TPR	0.486814	-1.98778	24.5731	23.7132	24.4171	23.602	18.7606	24.3775	24.2431	24.3734	22.6183
P12814	ACTN1	2.96459	-1.9832	20.5751	19.9746	20.3746	18.5223	18.0179	18.4346	19.2942	18.9487	17.8777
P09211	GSTP1	0.453246	-1.9725	22.3823	20.5008	23.0137	21.9158	16.5688	21.4948	22.8164	21.1952	17.0603
Q9ULV4	CORO1C	0.574172	-1.97168	23.1046	23.3504	24.1144	22.7669	18.5724	23.3151	23.4822	23.0416	21.763
REV__Q9UPN3		0.784213	-1.96755	19.2871	23.0836	21.4568	19.5807	18.5932	19.751	20.0201	21.0645	21.2346
O14880	MGST3	1.08116	-1.96147	18.3696	20.0336	20.8783	18.427	16.978	17.9921	16.9478	20.1064	19.4945
P57740	NUP107	0.576207	-1.95722	20.0877	21.2858	20.4027	17.0117	17.3247	21.5682	20.3929	19.2675	19.5682
P09493;CON__Q3SX28;P07951	TPM1;TPM2	1.02644	-1.94922	23.3717	23.1714	23.0527	21.9883	19.4837	22.2762	23.634	23.0747	21.4862
Q05519	SRSF11	0.447947	-1.94688	22.665	22.7284	22.7092	22.1699	17.0493	23.0428	23.1829	22.6407	21.7961
Q15393	SF3B3	0.314375	-1.92665	22.5536	22.0022	23.6581	23.2754	15.895	23.2636	23.2765	22.798	21.2668
O60716	CTNND1	0.692787	-1.92493	17.4398	19.4854	20.9987	17.2561	16.1808	18.7122	18.3642	19.3162	16.9412
Q96I24	FUBP3	0.467908	-1.92489	20.7533	22.0244	22.657	21.3637	16.5149	21.7814	21.1188	19.4377	19.9751
Q8WUM0	NUP133	0.478863	-1.91154	20.6231	22.8296	22.4963	20.5966	17.0901	22.5277	21.259	21.6184	20.4515
P46060	RANGAP1	0.608146	-1.91009	22.5984	22.9766	22.2304	22.4549	17.9448	21.6756	22.0895	22.2435	21.1682
P62873	GNB1	0.42753	-1.89106	23.1546	23.7668	23.5482	22.9776	17.8772	23.9415	22.6475	22.9889	22.1314
Q9BR76	CORO1B	0.732446	-1.88588	20.5919	20.6319	21.2363	20.8285	16.8236	19.1505	21.3571	20.9112	18.687
Q8WUZ0	BCL7C	1.71892	-1.87431	23.2613	23.8047	22.9459	20.6584	22.101	21.6295	22.7856	23.3395	22.0478
O43684	BUB3	0.407919	-1.85464	21.3229	21.5057	22.9606	21.3192	16.4192	22.4869	22.461	22.5202	21.246
P07919	UQCRH	0.671876	-1.8517	18.1947	19.1588	21.439	18.7909	16.175	18.2713	19.9249	20.4871	17.5719
Q07157	TJP1	0.755979	-1.83948	22.2375	23.1251	23.3861	21.2518	19.1542	22.8243	22.9488	22.9311	21.1368
Q8WXF1	PSPC1	0.493282	-1.8389	23.075	23.9875	23.8605	23.3923	18.6017	23.4124	23.7359	22.8803	22.1364
P60468	SEC61B	0.766907	-1.8343	18.7769	20.8361	19.7983	19.7947	17.3361	16.7776	19.9382	20.9311	19.7588
O94875	SORBS2	0.542468	-1.83077	20.2312	21.079	18.9263	17.2279	16.5875	20.9288	20.7844	20.5453	19.9591
O95782;O94973	AP2A1;AP2A2	0.354938	-1.81094	19.8837	19.3539	22.7224	19.8118	15.2707	21.4448	20.2194	20.956	20.9555
CON__Q1RMN8		0.99574	-1.796	22.7591	22.6052	22.5383	22.1145	19.2449	21.1552	22.8914	22.5383	22.593
Q13523	PRPF4B	0.541299	-1.77795	21.6362	21.4999	21.0604	20.264	16.868	21.7307	22.1901	21.393	20.3336
Q01085;P31483	TIAL1;TIA1	0.399956	-1.77224	21.3628	19.7357	21.8637	21.2953	15.7119	20.6382	21.2803	20.2013	18.327
Q13724	MOGS	0.609961	-1.76741	19.9154	19.2965	20.2355	20.2672	15.8675	18.0105	21	21.3328	19.2337
P55265	ADAR	0.498223	-1.75697	21.5087	21.8393	23.0824	20.2265	17.9357	22.9974	22.1773	21.9985	20.6211
Q13435	SF3B2	0.362222	-1.74548	22.098	23.157	22.4307	22.7319	16.8451	22.8723	22.607	22.3202	20.676
Q15019	SEPT2	0.48534	-1.7266	24.9851	25.3545	25.5244	24.6546	20.5221	25.5075	25.2987	25.3916	24.0755
Q99613;B5ME19	EIF3C;EIF3CL	0.336381	-1.70175	19.4175	19.0761	21.617	20.0502	14.4812	20.4739	21.5004	19.9984	19.4214
CON__P35908v2;P35908	KRT2	0.711076	-1.70151	28.2172	29.292	28.5979	27.8815	24.9159	28.2052	28.4808	28.3464	28.2768
CON__P08779;P08779	KRT16	0.398957	-1.6935	25.0839	24.6545	24.2506	24.0969	19.4821	25.3295	23.4165	25.6601	24.4086
Q99567	NUP88	0.292292	-1.69057	18.5876	23.2411	21.5046	18.3885	16.7566	23.1165	18.3358	20.4805	18.6927
Q15084	PDIA6	0.610375	-1.68721	20.4772	20.494	21.4479	20.3523	16.7239	20.2814	21.1577	19.3712	20.511
Q86U86	PBRM1	1.781	-1.68683	23.8917	24.0467	23.6162	21.8784	22.9658	21.6498	23.1095	23.0554	22.7085
O00159	MYO1C	0.62626	-1.68034	22.7237	23.0989	22.9817	21.702	18.9843	23.0769	23.5801	22.9352	22.2618
Q9NS69	TOMM22	0.498895	-1.65898	23.2461	24.0696	24.5199	23.4321	19.4941	23.9325	23.8179	23.7942	22.5493
P06733	ENO1	0.340112	-1.65103	22.724	21.4051	23.5406	23.797	17.3022	21.6174	23.8026	22.0579	17.8447
P04899;P63096	GNAI2;GNAI1	0.306055	-1.64417	20.2708	23.5891	22.137	21.847	16.4575	22.7599	21.577	22.2952	21.2002
Q92922	SMARCC1	2.93888	-1.64054	27.8356	28.4733	28.2379	26.6425	26.4164	26.5664	27.091	27.0813	26.9048
Q6EEV6;P61956;P55854	SUMO4;SUMO2;SUMO3	0.494282	-1.63992	20.7973	22.1898	22.0809	22.4681	19.978	17.7022	21.5647	21.0561	20.4308
Q01081	U2AF1	0.615024	-1.63371	23.4459	23.8886	22.8479	22.9623	19.4531	22.866	23.589	23.6812	22.4467
Q3ZCM7	TUBB8	0.995526	-1.62002	19.8019	19.2538	20.6202	17.9426	17.3444	19.529	19.0092	20.1823	19.2982
Q96IZ0	PAWR	1.00313	-1.61529	21.2677	23.0097	22.2326	20.9038	19.4533	21.307	20.7243	22.2349	19.5388
Q969G3	SMARCE1	2.94749	-1.60401	26.3517	26.9953	26.5699	25.0966	25.0347	24.9736	25.4081	25.1895	25.3887
P05114	HMGN1	0.417931	-1.59298	18.5046	20.9026	20.9457	18.2685	16.2228	21.0826	21.2644	21.4021	17.2497
Q9Y3A4	RRP7A	0.520848	-1.58443	18.2054	21.933	19.3833	17.8377	17.2019	19.7287	19.1456	17.5951	18.9944
P56134	ATP5J2	0.365546	-1.57235	19.7901	22.0568	22.1859	20.5088	16.6713	22.1356	21.0226	21.1166	16.6486
P07437	TUBB	0.441773	-1.56947	23.8513	23.9078	24.7443	23.9177	19.6101	24.2673	24.5782	24.14	21.185
Q9Y5S9	RBM8A	0.500143	-1.56286	20.4614	18.4449	20.5029	16.6065	17.5721	20.5421	20.1652	17.7016	16.6402
Q00341	HDLBP	0.316059	-1.56185	20.3067	22.2703	22.1584	22.1554	16.1868	21.7078	22.0429	22.061	20.9956
CON__P02769		2.83091	-1.55473	21.7047	21.4201	21.1345	19.7242	20.0898	19.7811	21.7608	21.2503	19.6582
P26641	EEF1G	0.431571	-1.55184	23.2331	23.9983	24.9325	23.6369	19.6094	24.2621	24.2096	24.2874	23.7447
P17987	TCP1	0.370029	-1.54231	19.7513	22.9507	22.5669	20.2575	17.7274	22.657	20.969	19.9641	19.463
P84085;P84077;P61204	ARF5;ARF1;ARF3	0.402034	-1.54031	18.0362	19.03	21.089	20.1974	15.518	17.819	20.2784	18.151	19.882
O75369	FLNB	0.451704	-1.53895	23.5006	23.7551	24.385	23.4086	19.4846	24.1307	23.8534	23.7645	22.3644
P28288	ABCD3	0.444195	-1.53366	19.5115	22.2418	21.6285	20.6399	17.1396	21.0012	20.563	20.5475	19.3582
Q96CS3	FAF2	0.583444	-1.53302	19.1819	20.7102	19.8853	16.9281	17.7373	20.5131	18.7542	20.633	18.8543
P62304	SNRPE	0.45271	-1.52153	21.0436	20.4488	22.2752	21.1244	17.0463	21.0323	21.46	20.6937	19.7594
CON__P02662		0.387582	-1.50742	19.18	21.5879	19.6924	18.631	16.1147	21.1924	20.6471	18.7148	18.8333
O75643	SNRNP200	0.386408	-1.50617	24.3169	24.2426	24.545	23.8997	19.6504	25.0359	24.582	24.3932	24.1018
P09382	LGALS1	0.258593	-1.50425	21.4147	22.3991	22.439	22.7992	15.9987	22.9421	22.0381	21.4241	17.7033
CON__Q32MB2;Q86Y46	KRT73	0.250283	-1.50346	18.9426	22.8396	22.2258	19.3591	16.5417	23.5967	22.0354	20.7279	16.658
P49792	RANBP2	0.405246	-1.48837	22.7397	23.9416	23.8271	22.7284	19.1171	24.1978	23.0613	23.6804	21.7037
P09429	HMGB1	0.532944	-1.48834	22.7345	22.7656	22.7416	22.7621	18.8194	22.1952	23.0757	23.0637	20.8314
P62633	CNBP	1.00457	-1.48681	19.7535	18.3771	19.8059	17.3023	17.3221	18.8517	20.1604	20.2238	20.4427
CON__P13645;P13645	KRT10	0.732754	-1.46167	29.2838	29.9392	29.3702	28.6398	26.3228	29.2454	29.4424	29.3574	29.3406
CON__P13647;P13647	KRT5	0.65834	-1.46124	24.5741	24.8449	24.5539	24.3278	21.2012	24.0601	24.3587	24.9759	25.2163
Q9NSD9	FARSB	0.388077	-1.46111	18.8785	19.0965	20.4614	18.1952	15.3229	20.535	20.2315	20.4544	19.6736
Q9NRP0	OSTC	0.295859	-1.45551	20.2754	21.7405	22.2336	21.2709	16.2059	22.4061	21.6046	21.1233	20.2602
CON__P35908		0.336123	-1.45525	22.0411	20.8206	22.2355	22.0892	16.7835	21.8587	20.6576	20.534	21.442
Q9UBU9	NXF1	0.603625	-1.44457	18.827	19.9715	19.7575	17.7517	16.5033	19.9673	18.7518	18.716	16.6184
P68363;P68366	TUBA1B;TUBA4A	0.372801	-1.44293	22.5157	23.3423	24.3337	23.4679	18.8863	23.5088	22.9982	22.4603	21.9828
CON__Q9R0H5;CON__Q3SY84;Q3SY84	KRT71	0.771535	-1.44235	19.4195	17.9969	20.0839	17.1317	17.1131	18.9285	19.015	20.3439	18.6203
Q01105;P0DME0	SET;SETSIP	0.360655	-1.44135	23.2657	22.455	23.3941	23.2676	18.3166	23.2066	23.3526	22.9957	21.8999
Q13557;Q9UQM7;Q13555;Q13554	CAMK2D;CAMK2A;CAMK2G;CAMK2B	0.30832	-1.43966	20.4335	17.7222	21.143	18.1829	15.6413	21.1555	19.4388	18.4006	17.6894
CON__P02533;P02533	KRT14	0.516553	-1.43427	24.5833	24.6437	24.1742	23.7773	20.6674	24.6538	23.8063	25.2155	24.6429
P49790	NUP153	0.337546	-1.43207	20.2897	19.6772	20.2933	17.6966	16.2359	22.0317	17.6956	19.7238	18.0035
Q8TDI0;Q14839	CHD5;CHD4	0.461177	-1.42833	21.4093	20.4151	20.9034	21.8696	17.369	19.2043	20.684	20.9335	20.5077
P49756	RBM25	0.348191	-1.42062	21.9005	23.2807	23.0189	22.8312	18.0378	23.0693	22.8341	21.8996	20.8781
O75477	ERLIN1	0.417432	-1.41808	20.8641	21.8369	20.4628	21.1113	16.8626	20.9356	20.9878	21.7137	20.4087
P40939	HADHA	0.628042	-1.41685	20.2605	19.6134	20.7639	19.1909	16.9719	20.2245	19.8159	20.4287	17.9841
P08754	GNAI3	0.417844	-1.41277	19.0106	20.6385	20.0219	17.8911	16.4715	21.0701	17.2849	19.4343	19.7884
P55769	NHP2L1	0.576623	-1.40672	19.7629	20.2314	20.2294	20.2427	16.6123	19.1486	19.9401	20.4849	17.687
P53680	AP2S1	0.699313	-1.39591	20.3024	18.9652	20.895	18.8207	17.3574	19.7968	20.179	19.3221	20.2303
P35232	PHB	0.460759	-1.39003	25.4227	24.8531	25.7856	25.032	21.4257	25.4335	25.8684	25.7192	24.8613
Q16795	NDUFA9	0.306908	-1.38963	19.9363	21.4945	21.1883	20.5885	15.9955	21.8663	21.7015	21.0507	19.6269
P07355;A6NMY6	ANXA2;ANXA2P2	0.360258	-1.38614	21.8697	22.3366	23.508	22.7234	18.1287	22.7037	21.9385	21.9271	20.6866
P29692	EEF1D	0.379567	-1.36726	22.3366	22.9724	22.8568	22.4359	18.3899	23.2382	22.4797	22.2296	22.0567
CON__Q1RMK2		0.842273	-1.36724	20.7982	21.6235	21.1341	20.8023	20.2228	18.429	21.4196	21.4072	20.3302
O15523	DDX3Y	0.315715	-1.36682	16.9702	21.3115	21.8408	18.4543	17.2891	20.2787	20.1333	21.1583	19.8973
O75489	NDUFS3	0.22674	-1.36429	21.3898	18.4867	21.3541	20.0974	14.912	22.1284	20.753	20.128	17.3537
Q9Y4W2	LAS1L	0.363869	-1.36147	19.5252	20.5522	17.541	17.1214	16.065	20.3477	20.2593	19.5476	18.6758
Q6NYC8	PPP1R18	0.35877	-1.36018	18.2289	20.9685	19.8405	18.7031	15.7864	20.4679	17.4532	18.5845	18.761
REV__Q12802		0.327618	-1.35999	19.9508	22.7012	19.6363	18.4002	17.6351	22.173	18.5289	25.806	19.6248
P49959	MRE11A	0.658283	-1.3561	19.3001	18.3218	21.0219	17.6488	17.7422	19.1845	19.8766	18.1063	18.4089
Q9UHX1	PUF60	0.443433	-1.35421	23.8831	23.358	23.9809	23.0533	19.8813	24.2246	24.0631	23.492	22.5085
P51610	HCFC1	0.517301	-1.33763	19.7428	19.9439	20.0506	19.5654	16.3178	19.8413	19.9693	19.8442	17.1946
Q01130	SRSF2	0.971735	-1.33575	21.6081	22.7446	21.8199	21.7898	20.3408	20.0347	21.7749	21.3219	21.6154
P28331	NDUFS1	0.275729	-1.32655	20.5649	21.5371	22.6763	21.2455	16.7175	22.8357	21.8324	20.8931	19.3569
Q7KZF4	SND1	0.326346	-1.3265	23.5966	23.6706	24.7679	24.0228	19.4468	24.586	24.4815	24.4152	22.688
P35659	DEK	0.552571	-1.32401	23.7758	23.3496	24.0605	23.5513	20.3267	23.3358	23.5399	23.8962	22.9823
Q9NP97;Q8TF09	DYNLRB1;DYNLRB2	0.386621	-1.32124	17.509	19.8352	20.801	17.427	16.6308	20.1236	20.1929	17.9017	18.1057
Q16643	DBN1	0.558922	-1.3202	22.5998	22.7412	23.561	22.3875	19.6608	22.8932	24.0417	23.7026	22.7533
P52907	CAPZA1	0.35445	-1.31832	21.4075	22.0645	22.5492	21.4293	17.7808	22.8562	21.6461	22.1784	20.9516
Q9NX63	CHCHD3	0.652904	-1.31567	22.3007	23.3301	22.8957	21.1659	20.2481	23.1655	21.9756	22.4537	21.432
Q16527	CSRP2	0.497326	-1.31406	18.5712	22.0576	20.9624	18.3782	19.1009	20.1699	20.0255	18.4009	17.2343
P30101	PDIA3	0.53285	-1.30366	18.8697	20.1112	18.4509	18.7078	15.9309	18.8821	20.481	17.8562	16.774
O75400	PRPF40A	0.570092	-1.30186	22.486	22.0384	22.2294	20.4349	19.52	22.8932	22.6627	21.9232	20.5442
Q5BKZ1	ZNF326	0.453416	-1.29862	20.8315	21.9645	22.2949	19.9693	18.6528	22.5729	21.0852	21.2062	21.8478
CON__Q7RTT2;CON__Q8N1N4-2;Q8N1N4	KRT78	0.737223	-1.28687	20.9638	20.5844	20.1206	20.5479	17.9109	19.3493	20.6164	19.4422	20.743
Q08945	SSRP1	0.299742	-1.28416	20.5715	18.0551	20.6624	20.0567	15.4478	19.9321	19.6337	18.2698	18.9082
O43172	PRPF4	0.405934	-1.27838	19.6281	18.1213	19.9861	20.3813	16.7716	16.7475	20.3143	17.5906	20.2896
CON__P48668;P48668;CON__P02538;P02538	KRT6C;KRT6A	0.288559	-1.27215	25.3861	23.61	24.3508	24.3417	19.8186	25.3701	23.3926	25.9077	23.7177
P62857	RPS28	0.325136	-1.26883	22.4561	23.7463	24.4659	23.4308	19.3293	24.1017	23.6511	23.1059	23.461
P00338	LDHA	0.331171	-1.25303	20.2489	19.1174	20.4256	20.6084	15.7154	19.7091	21.1126	19.8001	18.7041
Q08554	DSC1	0.350988	-1.24831	19.6825	21.06	17.3865	19.841	16.3218	18.2214	18.7401	20.5706	20.54
P48047	ATP5O	0.530701	-1.24767	20.715	20.8694	23.3094	21.3002	19.2408	20.6097	22.3503	22.0747	21.9338
P04792	HSPB1	0.300501	-1.23594	22.4856	23.0147	23.9009	23.5306	18.6592	23.5036	23.5792	22.9459	21.9602
Q02880;P11388	TOP2B;TOP2A	0.474826	-1.23426	21.3021	18.517	20.2729	20.3425	17.8309	18.2159	20.4135	20.621	16.471
Q5SRD1;O14925	TIMM23B;TIMM23	0.313546	-1.2326	18.4438	21.3323	20.6409	17.7297	17.3894	21.6001	20.0638	18.152	18.0167
Q9UN86	G3BP2	0.278459	-1.23224	19.8755	18.2667	19.8994	20.2915	14.7755	19.2778	21.4407	20.5367	20.526
Q16181	SEPT7	0.416576	-1.22317	24.5246	24.7728	25.1479	24.4067	21.162	25.2072	24.8677	24.9625	23.8189
P21333	FLNA	0.439856	-1.22173	23.7126	24.4292	24.875	24.0927	20.8399	24.419	23.776	24.3899	23.1424
P62495	ETF1	0.348563	-1.20871	19.4152	20.1533	21.1203	20.1941	16.3253	20.5431	20.1111	20.1683	17.2846
Q96EP5	DAZAP1	0.362612	-1.20799	22.0229	22.5278	23.3669	22.5086	18.7792	23.0059	23.3448	22.3435	20.2858
P47985	UQCRFS1	0.321872	-1.20399	20.4107	21.2041	21.4762	17.5756	19.2315	22.6719	21.6609	20.7349	22.1228
O60341	KDM1A	0.514686	-1.20374	19.5213	19.2747	19.6007	18.3292	16.4605	19.9958	19.9607	17.4025	18.1632
Q9NVA2	SEPT11	0.442804	-1.20115	23.0939	24.1713	24.067	23.5423	20.3561	23.8305	24.1067	24.6628	22.9193
O96019	ACTL6A	1.77573	-1.19329	25.8646	26.616	26.2588	24.8409	24.846	25.4726	24.5545	25.6357	25.6914
Q13492	PICALM	0.456867	-1.19146	21.2182	21.2597	22.1796	21.2232	18.2143	21.6456	21.2185	20.4467	19.2511
O95831	AIFM1	0.31752	-1.18957	18.0455	21.3433	21.5941	18.6234	17.6809	21.1099	20.6642	19.132	20.4746
O75607	NPM3	0.269851	-1.18907	21.5185	21.4338	21.811	22.0846	16.8791	22.2325	22.0874	21.9383	21.565
P25205	MCM3	0.294752	-1.18502	20.5193	20.6946	20.4937	17.9081	17.609	22.6355	21.4007	20.949	20.0394
P63010;Q10567	AP2B1;AP1B1	0.346132	-1.18487	19.6262	21.2126	22.06	20.2673	17.4559	21.621	20.94	20.923	18.4056
Q93062	RBPMS	0.268269	-1.18286	17.9497	21.0718	18.3972	16.894	16.1142	20.8619	18.7467	18.775	19.3542
Q8NF91	SYNE1	0.361549	-1.1772	19.6041	21.618	20.5905	17.031	20.1628	21.0873	20.8428	20.9332	20.2705
Q13813	SPTAN1	0.525032	-1.17121	22.6136	23.1685	24.143	22.2802	20.5581	23.5732	23.3462	23.2594	18.9826
P14373	TRIM27	0.187553	-1.16644	15.8826	22.7719	20.7156	18.4816	16.5912	20.798	18.0409	19.885	21.3076
P63208	SKP1	0.279103	-1.16585	18.0123	20.9809	20.553	19.5139	15.9493	20.5855	19.292	20.4447	17.482
P07737	PFN1	0.296437	-1.16517	23.1902	21.93	23.5966	23.2472	18.7144	23.2597	23.8696	22.9415	21.8863
Q9Y224	C14orf166	0.211564	-1.16486	21.1999	21.0427	23.3538	22.4974	16.7056	22.8988	22.6766	21.5602	19.8552
Q86UP2	KTN1	0.207293	-1.15937	21.3912	19.7963	22.7596	21.9669	16.1878	22.3142	21.0452	20.7591	18.3331
P40925	MDH1	0.279413	-1.15532	19.7004	19.4581	20.938	20.0236	15.7185	20.8884	20.7495	19.982	19.2737
Q9NWB6	ARGLU1	0.651445	-1.1502	20.9142	21.2665	20.7504	20.63	20.591	18.2594	21.4929	18.8249	21.9587
P62879;Q9HAV0	GNB2;GNB4	0.37009	-1.14883	21.6775	22.8102	22.9445	22.3395	18.8705	22.7757	22.2019	21.9403	21.1661
Q9UJZ1	STOML2	0.308059	-1.147	22.7364	23.129	24.1398	23.5215	19.2728	23.77	23.6215	23.3566	22.1585
Q0VF96	CGNL1	0.420722	-1.14562	22.4465	22.832	21.4641	20.4876	19.603	23.2152	23.0826	22.5341	21.5323
O15042	U2SURP	0.444095	-1.14471	21.5934	20.6897	21.6238	20.4427	18.1885	21.8415	20.8453	20.3057	17.1599
Q16352	INA	0.188075	-1.14355	22.9487	27.5777	27.2528	21.9353	24.3488	28.0645	22.7202	24.6729	26.2918
Q9H0A0	NAT10	0.584998	-1.13797	19.1934	20.3435	20.4606	19.8829	17.3571	19.3437	20.2344	20.9847	19.182
P62834;P61224;A6NIZ1	RAP1A;RAP1B	0.434614	-1.13517	22.9596	23.4858	24.0914	23.6032	20.2455	23.2825	23.6854	24.1366	22.1555
Q96EY1	DNAJA3	0.244809	-1.13502	17.9745	20.4565	20.4444	16.9346	16.7757	21.76	19.8049	19.5826	19.9773
Q07021	C1QBP	0.287453	-1.13296	24.2209	23.8482	25.2206	24.6507	20.2281	25.012	24.9325	24.4623	23.316
P13639	EEF2	0.253633	-1.12978	22.1331	20.7402	23.0611	23.0263	17.6476	21.8712	22.4768	21.6887	21.1246
Q9UHB6	LIMA1	0.285634	-1.12368	22.1584	23.2945	22.5043	22.9065	18.4325	23.2471	22.9906	22.5874	20.5697
Q9NRW3	APOBEC3C	0.337192	-1.11924	17.6261	21.075	21.4513	17.8772	18.8599	20.0576	20.9401	21.4301	20.6761
Q01082	SPTBN1	1.11314	-1.11631	22.9227	24.2048	24.0518	22.7348	22.1413	22.9543	23.6898	23.3769	22.9646
O95232	LUC7L3	0.724601	-1.11273	18.6944	19.4577	20.9762	18.562	18.251	18.977	21.4375	19.4416	19.1331
P12956	XRCC6	0.369858	-1.10749	25.089	25.1031	25.9729	25.524	21.844	25.4745	25.8526	25.6875	24.0501
P00403	MT-CO2	0.349843	-1.10126	22.0363	21.7475	23.0784	21.4303	18.9219	23.2062	22.669	22.6557	18.4164
P06702	S100A9	0.231114	-1.09058	19.081	20.9937	21.2548	21.7664	16.0253	20.266	21.1566	23.3242	17.9293
Q13838	DDX39B	0.398161	-1.08497	24.0898	24.3595	25.6706	24.6066	21.5348	24.7236	24.9648	24.7295	23.7555
P51571	SSR4	0.473207	-1.079	21.3243	22.5215	23.3337	21.2228	19.9804	22.7394	23.3218	22.5034	21.7658
P35251	RFC1	0.443505	-1.07604	20.7341	21.6895	20.9743	18.5237	19.7055	21.9405	20.6062	21.1777	20.7784
P12235	SLC25A4	0.413033	-1.07571	20.6699	21.3997	22.2542	20.7246	18.4676	21.9045	20.8264	21.0521	19.4929
P33993	MCM7	0.25806	-1.07302	19.8956	22.9018	22.7661	19.7247	19.1903	23.4294	21.4806	21.42	20.72
P62316	SNRPD2	0.523283	-1.0683	22.0128	22.0716	22.6814	22.8557	19.9158	20.7894	21.7533	21.7066	22.671
P40926	MDH2	0.217361	-1.06696	18.4844	20.5844	21.1243	21.2532	15.5926	20.1463	21.1672	19.0752	17.7357
O60437	PPL	0.241853	-1.06634	22.4866	24.6426	24.542	22.0762	20.519	25.8769	22.6188	22.5347	23.5411
P21281	ATP6V1B2	0.506984	-1.06358	19.1455	18.3885	19.0073	16.8101	16.9833	19.5572	18.7239	19.0568	19.1529
Q99986	VRK1	0.287579	-1.05866	20.3974	16.9231	20.733	19.8148	16.866	18.1966	20.0517	20.9158	18.281
Q6P2Q9	PRPF8	0.421317	-1.0564	23.3919	23.2377	23.8802	22.4085	20.6452	24.2869	23.1276	23.0008	22.8295
P26583	HMGB2	0.508121	-1.05578	23.4396	24.2949	23.6434	23.8114	21.0091	23.3901	23.8409	23.939	22.1938
Q9BQ67	GRWD1	0.268592	-1.0554	18.7408	21.2233	22.2024	18.3815	18.5799	22.0389	20.4722	20.3661	20.2626
Q8TAQ2	SMARCC2	2.14608	-1.05376	26.4221	27.1161	26.7383	25.7638	25.7557	25.5957	26.0478	26.0059	26.1366
P35241	RDX	0.27304	-1.04511	19.2465	20.2578	21.4254	20.1678	16.5184	21.1081	19.9112	19.1458	18.4881
Q9BQE9	BCL7B	1.33277	-1.04278	19.9963	20.836	19.879	18.8503	19.5686	19.164	18.6148	19.8711	20.0558
Q9UNL2	SSR3	0.281625	-1.0407	20.1885	21.8521	22.2563	21.7943	17.6988	21.6817	21.6866	21.6274	20.1343
Q8N1F7	NUP93	0.356388	-1.03982	21.9496	24.392	23.5711	21.7341	20.8958	24.1634	22.1697	22.2796	21.2446
P35579	MYH9	0.511915	-1.03344	25.545	26.9827	26.3227	25.2856	23.8796	26.5849	26.8528	26.969	25.3431
Q9UHD8	SEPT9	0.464301	-1.02325	24.3066	25.176	25.2295	24.6547	22.0775	24.9101	24.8508	25.1374	23.6136
P51659	HSD17B4	0.330196	-1.01874	18.7828	19.6662	21.2807	20.4524	16.9236	19.2975	21.4594	18.9804	17.2929
Q13185	CBX3	0.246301	-1.01458	20.2137	21.3856	21.2214	21.9459	16.7949	21.0363	22.3644	21.9589	20.5613
Q1KMD3	HNRNPUL2	0.336629	-1.01062	20.985	22.5639	22.7525	19.5206	20.5253	23.2236	21.2546	21.9763	22.3896
Q96GM5	SMARCD1	1.97434	-0.997564	26.2234	26.964	26.5985	25.6396	25.6621	25.4915	26.1964	26.0634	25.7669
P52926	HMGA2	0.620361	-0.994647	25.0613	25.6178	25.2136	25.1319	22.9085	24.8683	25.5047	25.1019	24.6902
P35580	MYH10	0.533533	-0.993774	26.1596	27.5738	26.9306	25.9506	24.6338	27.0982	28.0002	27.7205	26.2186
P78371	CCT2	0.207201	-0.991842	17.9211	20.88	21.2806	20.1096	16.0381	20.9585	20.8207	19.2678	18.5429
Q15691	MAPRE1	0.412554	-0.985527	20.0546	19.2092	20.8502	20.8307	17.9427	18.3839	20.6719	20.6744	18.3913
Q14974	KPNB1	0.285035	-0.984433	20.6009	20.8808	21.9465	21.7533	17.5143	21.2073	21.0722	20.6357	20.135
Q99623	PHB2	0.340404	-0.975892	24.5374	24.2975	25.0479	24.5059	21.3478	25.1014	25.6381	25.4605	24.6389
P02545	LMNA	0.45238	-0.975736	25.8467	27.4507	26.7773	25.9915	24.2055	26.9505	25.999	26.2634	25.1461
P43307	SSR1	0.549717	-0.969649	22.2909	22.2642	22.9192	21.9295	20.0666	22.5693	23.0485	22.8097	20.8745
Q8N3V7	SYNPO	0.178416	-0.962718	18.8455	20.9022	18.8758	19.0797	15.0065	21.6492	20.2306	17.6871	17.1322
P62306	SNRPF	0.212004	-0.962665	18.7574	18.503	21.121	20.7012	15.5034	19.2888	19.3483	20.2164	17.3026
P42704	LRPPRC	0.213686	-0.961675	22.185	23.5301	24.8831	24.2188	19.444	24.0503	24.408	24.211	22.1374
P63261	ACTG1	0.330472	-0.960331	23.2192	23.9379	24.4459	23.607	20.6737	24.4413	23.5974	23.7827	22.6347
O75390	CS	0.198118	-0.957678	17.6877	18.2913	21.3729	17.7078	15.8729	20.8982	20.6196	18.795	20.037
Q15637	SF1	0.451028	-0.949326	21.4282	23.1589	22.3241	21.889	19.8622	22.312	22.1797	21.4924	21.4051
E9PAV3;Q13765	NACA	0.259338	-0.946839	21.8277	22.0292	23.0764	22.6369	18.5655	22.8904	23.0959	23.1749	22.5346
P15311	EZR	0.288824	-0.94491	25.3823	25.6307	25.9856	25.6223	22.1396	26.402	26.0638	25.481	24.6545
Q93050	ATP6V0A1	0.162116	-0.944064	18.7415	19.8133	20.6326	18.3455	15.3541	22.6557	17.5716	19.7567	19.5432
P62318	SNRPD3	0.530974	-0.942875	21.398	21.7386	22.9708	21.9727	19.898	21.4082	22.6661	22.9507	21.704
P36543	ATP6V1E1	0.283227	-0.942701	20.0042	22.2189	21.8503	18.3114	20.6482	22.2856	21.2947	21.1338	20.787
Q9BY77	POLDIP3	0.754918	-0.93438	22.349	22.8063	22.5368	22.044	20.5341	22.3109	21.8578	22.2919	21.6022
CON__P04259		0.522176	-0.93017	18.4844	19.4726	19.2878	17.6988	17.1907	19.5647	20.1049	19.0004	17.2557
Q13148	TARDBP	0.331236	-0.927538	22.539	23.1689	23.6954	23.218	20.0014	23.4012	22.6476	23.2775	21.3262
Q14204	DYNC1H1	0.480719	-0.913771	23.7225	25.6914	25.5445	23.2774	23.8622	25.0774	24.1951	24.5221	24.4218
P04406	GAPDH	0.272628	-0.907633	23.944	23.5135	24.7539	24.5673	20.5984	24.3228	24.811	23.456	23.1664
Q9NQT5	EXOSC3	0.159995	-0.907021	19.7172	18.2187	20.5551	20.0785	14.6024	21.089	20.0574	20.0141	16.8377
Q9UPN3	MACF1	0.200875	-0.906204	20.2809	21.1803	22.691	20.8841	17.5437	23.0058	21.9804	22.3142	21.4207
Q6ZRV2	FAM83H	0.134781	-0.902805	15.8037	21.898	21.2321	18.7379	16.0753	21.4121	17.4401	17.7029	20.4296
Q8N5N7	MRPL50	0.196725	-0.901956	17.5303	19.2084	20.2875	18.6047	15.1745	20.541	17.5426	17.3537	19.3886
Q9Y3I0	RTCB	0.411082	-0.900845	22.6384	23.0382	23.9207	22.4196	20.7681	23.707	22.5	22.9705	22.4498
P14625	HSP90B1	0.169603	-0.892413	22.178	18.8541	21.3536	21.3292	16.4821	21.8972	21.6468	19.5791	17.2758
Q14739	LBR	0.523691	-0.88501	22.7362	22.8156	23.5548	22.7796	20.7611	22.9109	22.7034	23.1718	21.6736
Q9H307	PNN	0.912442	-0.883842	21.017	19.8135	21.1839	19.9784	19.5273	19.8572	18.0298	18.8081	20.385
P25705	ATP5A1	0.382561	-0.882616	24.9819	26.4896	26.4073	25.5656	23.4448	26.2205	26.1996	26.0209	25.2065
Q16891	IMMT	0.415347	-0.877328	25.1265	26.407	26.7725	25.3403	23.876	26.4578	25.5866	25.8546	25.0165
P18754	RCC1	0.386806	-0.875304	22.3568	22.547	23.1776	22.7559	19.9781	22.7215	22.8124	22.6321	20.9426
P09661	SNRPA1	0.452711	-0.874875	20.8422	20.7394	21.8543	21.0362	18.7651	21.0099	20.904	21.2221	19.2772
P26368	U2AF2	0.323171	-0.872983	23.8693	23.7017	23.4253	23.609	20.6126	24.1558	24.2099	23.5923	22.953
O96008	TOMM40	0.263195	-0.868249	21.8179	22.0098	23.0112	22.3377	18.9128	22.9837	22.2655	23.6643	22.1656
Q15125	EBP	0.190104	-0.866483	19.5605	18.8522	20.7014	19.6011	15.6594	21.2541	17.9102	18.5814	17.7279
O75306	NDUFS2	0.164882	-0.861581	17.5204	21.4157	21.9605	19.7869	16.8833	21.6416	21.6156	19.5781	19.2766
Q14980	NUMA1	0.308942	-0.857889	22.6801	23.8971	22.7084	22.4153	20.32	23.9766	22.5428	23.3736	22.0181
Q15149	PLEC	0.214397	-0.852943	25.4276	28.1554	27.6299	24.8701	24.9664	28.8175	25.863	26.5483	27.0794
P82933	MRPS9	0.288291	-0.849319	19.2107	17.4665	19.6526	19.7678	16.3967	17.6174	17.2644	18.205	19.1053
P63162;P14678	SNRPN;SNRPB	0.245759	-0.849068	21.1019	18.8902	21.7628	20.7202	17.6292	20.8584	21.6089	21.3779	20.6008
P22695	UQCRC2	0.318188	-0.848516	23.7314	25.1819	25.2365	23.7406	22.2471	25.6165	24.593	24.4176	24.3658
Q9Y4W6	AFG3L2	0.23778	-0.847999	19.7162	21.1937	20.7764	20.062	17.2508	21.8295	21.2624	19.2621	17.3663
Q9H6R4	NOL6	0.141345	-0.840196	18.5384	23.563	22.2671	19.4416	18.6132	23.7931	18.8111	20.5977	21.4554
P14927	UQCRB	0.172848	-0.8394	18.5736	19.7053	21.6888	20.8987	15.9605	20.5904	20.8685	19.5693	18.3241
P38919	EIF4A3	0.198163	-0.835587	20.4885	20.6299	21.9792	21.3183	17.1315	22.141	21.6292	20.3647	20.592
P39656	DDOST	0.328152	-0.830914	24.0866	23.8022	24.4065	24.3643	21.2153	24.223	24.5399	24.5053	23.1858
P61009	SPCS3	0.326022	-0.823215	19.1739	20.303	20.5518	20.4818	17.3414	19.7358	20.8302	20.105	18.1753
P23528	CFL1	0.295099	-0.821454	23.9006	24.0795	25.2217	24.6085	21.4802	24.6488	24.4325	24.1934	23.6708
P55735	SEC13	0.342324	-0.816896	18.765	20.1853	20.2843	18.7007	17.5703	20.513	19.2149	17.6582	18.7589
O60237	PPP1R12B	0.139462	-0.814439	18.1523	21.5138	18.6651	17.2526	16.2678	22.3674	17.9029	17.0188	19.1528
Q03252	LMNB2	0.515468	-0.803279	23.8887	24.8483	24.2329	23.9617	22.2895	24.3089	24.3121	24.6915	22.9649
Q9BQC6	MRPL57	0.59896	-0.800193	18.1853	19.9166	19.5904	18.3426	18.9439	18.0053	18.3073	19.2726	19.5473
O15061	SYNM	0.0953656	-0.793538	21.6031	27.5431	27.2786	20.6325	24.9759	28.4359	24.0467	24.9704	26.517
Q92878	RAD50	0.148873	-0.789182	20.8033	18.7181	21.9623	21.8145	16.2728	21.0288	21.1406	21.3683	19.2814
Q00325	SLC25A3	0.304887	-0.786737	23.6896	25.3918	25.706	24.8822	22.4596	25.0854	24.5219	25.2293	24.3884
P50402	EMD	0.176526	-0.779507	20.9203	25.2269	24.1083	20.7888	22.6352	24.493	22.2761	23.4526	22.8769
Q05048	CSTF1	0.297977	-0.777936	20.9594	22.4966	22.7244	20.7051	20.0887	23.0527	21.4028	22.2284	16.7773
Q14498	RBM39	0.459142	-0.77651	23.6248	23.9829	24.0503	23.5516	21.7053	24.0716	24.1941	23.5316	23.0654
Q09666	AHNAK	0.261279	-0.77445	27.8958	28.5745	29.1816	28.3304	25.6167	29.3814	28.9069	28.9287	28.1909
O94906	PRPF6	0.247936	-0.772921	19.2246	21.6563	20.0637	18.5894	18.4815	21.5549	19.7317	21.1533	18.8927
P12236	SLC25A6	0.316102	-0.766532	25.6197	26.8707	27.2361	26.2313	24.148	27.0475	26.3935	26.6144	25.9956
Q92499	DDX1	0.45217	-0.766233	23.2288	23.6004	23.1674	22.659	21.2797	23.7591	23.3608	23.4946	22.7338
Q15185	PTGES3	0.177749	-0.75816	20.0616	19.7251	21.0475	21.2403	16.3837	20.9357	21.0776	20.5237	18.1695
P13010	XRCC5	0.291997	-0.7544	24.2328	24.5365	25.195	24.3924	21.9643	25.3443	24.4282	24.7673	22.9053
P04264;CON__P04264	KRT1	0.492627	-0.750948	30.2129	30.4869	30.2746	30.1415	28.2593	30.3209	30.1538	30.4294	30.8617
O75177	SS18L1	0.299913	-0.750252	19.3731	20.3698	19.4153	17.0468	20.0224	19.8382	19.4647	20.3013	20.2326
Q9UKV3	ACIN1	0.342183	-0.748116	20.922	21.1472	22.0519	20.9982	19.0272	21.8515	21.7607	19.4809	20.047
P46782	RPS5	0.199341	-0.745745	22.2772	24.3259	24.868	23.8112	20.7233	24.6994	24.5437	24.2502	23.8576
Q96QD9	FYTTD1	0.212713	-0.743844	16.5736	20.9383	19.2656	17.8366	17.589	19.1204	19.5813	19.5092	19.429
Q9NWB1;O43251;A6NFN3	RBFOX1;RBFOX2;RBFOX3	0.262842	-0.743816	18.0985	20.8004	19.1298	17.288	18.4333	20.076	18.4523	18.5858	19.5207
P08670	VIM	0.158617	-0.739429	30.7409	34.4809	33.9159	30.2991	31.8679	34.7523	31.2387	32.2055	33.401
Q12888	TP53BP1	0.19313	-0.731942	21.1482	21.1316	19.0123	20.9116	17.1622	21.0224	21.3967	20.8239	18.8472
P0DP25;P0DP24;P0DP23		0.3856	-0.731571	22.5911	23.3994	24.405	22.986	21.5875	23.6273	23.5742	22.5311	22.4443
P62826	RAN	0.466471	-0.731464	24.5253	24.9427	25.0591	24.8099	22.7942	24.7286	24.3886	24.8114	23.8898
P20700	LMNB1	0.467517	-0.728723	24.9804	26.2411	25.3532	25.1637	23.6936	25.5313	25.2965	25.5665	24.3045
P17096	HMGA1	0.338268	-0.728196	25.0134	26.1778	25.3136	25.4444	23.1456	25.7302	26.0089	25.6723	24.1867
P08865	RPSA	0.171368	-0.727407	23.0742	24.8348	25.7479	25.0944	21.0278	25.3525	25.0753	24.2918	22.5928
Q14683	SMC1A	0.378262	-0.721802	18.6439	21.0346	18.9924	18.4114	18.6965	19.3975	18.7959	19.1879	20.3109
Q86V81	ALYREF	0.413452	-0.715678	23.6922	23.6315	24.0109	24.1866	21.7029	23.2981	23.0582	24.9715	22.5167
P43243	MATR3	0.454687	-0.710985	25.4872	25.9448	25.6944	25.2712	23.7411	25.9811	25.5931	25.5433	25.2414
Q9Y285	FARSA	0.183492	-0.706453	21.1537	23.4685	23.1031	20.2506	20.9604	24.395	22.3641	22.0846	22.2749
Q13547;Q92769	HDAC1;HDAC2	0.280249	-0.69989	21.9315	22.1286	22.1308	21.3887	19.6145	23.088	22.56	22.2975	21.823
P08473	MME	0.240108	-0.699451	17.5763	19.5297	19.9282	19.6355	16.6223	18.6781	20.3761	19.5338	19.1391
P82921	MRPS21	0.269014	-0.699151	17.7025	19.6178	18.9615	19.4867	16.4691	18.2286	19.1157	19.6539	20.2712
P06454	PTMA	0.289186	-0.698372	18.4461	18.638	19.854	19.5515	16.6142	18.6773	19.2295	18.0234	18.1478
P10599	TXN	0.231761	-0.696152	21.0649	20.5308	21.6632	21.7083	18.1367	21.3254	21.173	21.1983	20.0663
Q9P035	HACD3	0.304223	-0.695328	21.5144	21.3405	22.5377	21.7103	19.4196	22.1767	22.3817	22.2596	20.9338
P68371;P04350	TUBB4B;TUBB4A	0.242647	-0.69372	24.7676	25.9787	25.6769	25.1522	22.7732	26.4167	25.4753	24.82	24.3518
Q13263	TRIM28	0.186083	-0.691882	23.2926	24.5885	24.3708	23.8795	20.8275	25.4692	23.9467	23.3159	22.2553
P61619;Q9H9S3	SEC61A1;SEC61A2	0.435515	-0.690666	20.1582	21.702	21.2154	21.2501	19.5119	20.2416	20.8071	21.4046	20.2393
P04843	RPN1	0.328093	-0.689843	24.9279	25.737	26.1697	25.2738	23.4212	26.0701	25.7839	25.7221	24.878
Q8TDD1	DDX54	0.252675	-0.689127	17.7803	18.936	19.1572	17.1016	19.916	16.7884	18.0275	19.5973	18.6261
Q9Y265	RUVBL1	0.154865	-0.685036	20.4757	22.3097	22.3005	21.3745	18.1832	23.4731	21.786	21.3467	19.9635
Q70UQ0	IKBIP	0.173907	-0.68275	18.7344	19.5496	20.9113	20.2956	16.3615	20.4899	19.8922	20.661	17.9486
Q9Y5Q8	GTF3C5	0.221249	-0.682669	19.9389	19.5083	18.5609	18.9746	16.5511	20.4343	19.41	19.2648	19.4311
P05141	SLC25A5	0.258237	-0.680987	24.2326	25.4428	25.6118	24.6724	22.6463	25.9255	25.1919	25.2193	24.8403
Q15293	RCN1	0.202066	-0.676295	18.0424	20.363	19.0332	17.6518	17.1072	20.6507	18.026	16.8937	17.7334
Q07666	KHDRBS1	0.255658	-0.673496	24.3331	26.3318	25.6834	24.5589	23.3968	26.3722	25.2965	25.3045	25.2579
Q8NCA5	FAM98A	0.189735	-0.670088	17.3281	19.1033	19.4489	19.2085	15.5958	19.0657	19.2527	19.1143	17.2758
P05783	KRT18	0.179111	-0.669875	30.394	33.5854	32.506	30.1785	30.6877	33.6095	30.558	31.5707	31.5568
Q9NP64	ZCCHC17	0.497893	-0.667348	21.1304	21.4227	21.3049	21.6402	20.58	19.6356	21.7772	21.5374	21.3578
P63104	YWHAZ	0.135913	-0.666433	22.4809	22.736	24.6886	24.4529	19.3008	24.1524	24.3104	23.1016	21.7748
P32322;Q96C36	PYCR1;PYCR2	0.126165	-0.665896	16.6439	19.3414	20.8254	18.7995	15.455	20.5584	17.1923	19.741	17.0812
P30049	ATP5D	0.241875	-0.664872	18.787	17.7414	20.7216	19.5904	17.3724	18.2925	19.5922	18.0831	17.6856
Q14152	EIF3A	0.218818	-0.66338	19.8363	19.0602	20.758	19.6451	17.1862	20.8331	21.1195	20.895	19.5176
P09629;P17481;Q00444;P28356;P20719;P31274;P17482;P09067;P31273;P17509;P31267;P31268;P09630;A6NMT0;Q9GZZ0;Q07687;P78367;P49639;P31277;Q6ZNG2;P28358;Q9NYD6;Q9NP08;P52951;A6NHT5;Q00056;Q14549;Q8TAU0;P50219;P31260;P31249;Q15270;P14651;P52952;P28360;P31270;Q99626;Q99801;P17483;P09016;P09017;Q9H4S2;P47902;P35548;P35452;P31269;P31275;P52945;O14627;O60479;P13378;A6NCS4;P14653;O43248;Q9BZM3;Q9UD57;O43365	HOXB7;HOXB8;HOXC5;HOXD9;HOXA5;HOXC9;HOXB9;HOXB5;HOXC8;HOXB6;HOXA6;HOXA7;HOXC6;DBX1;HOXD1;DLX2;NKX3-2;HOXA1;HOXD11;DBX2;HOXD10;HOXC10;HMX1;GBX2;HMX3;HOXA4;GBX1;NKX2-3;MNX1;HOXA10;HOXD3;NKX1-1;HOXB3;NKX2-5;MSX1;HOXA11;CDX2;NKX3-1;HOXB4;HOXD4;HOXC4;GSX1;CDX1;MSX2;HOXD12;HOXA9;HOXC12;PDX1;CDX4;DLX3;HOXD8;NKX2-6;HOXB1;HOXC11;GSX2;NKX1-2;HOXA3	0.168994	-0.661533	18.1824	20.951	19.2963	18.6625	16.7473	21.0352	17.2235	19.9862	19.5532
P51532	SMARCA4	1.33069	-0.657281	28.5207	29.2608	29.0259	28.2234	28.1837	28.4285	28.6721	28.8558	28.9534
Q02978	SLC25A11	0.182328	-0.655795	21.1909	24.5597	23.7153	21.2219	21.9832	24.2934	21.86	22.6848	22.4593
Q9BTD8	RBM42	0.131816	-0.654985	19.5254	18.675	20.7002	20.1152	15.578	21.2424	18.879	17.9595	18.2629
Q92945	KHSRP	0.328996	-0.646667	23.6726	24.5859	24.8205	24.6559	22.278	24.205	24.8764	24.2397	22.9708
P78527	PRKDC	0.239967	-0.646542	26.1502	27.6693	27.5019	27.1534	24.5881	27.6401	26.9115	27.4843	26.2036
Q08170	SRSF4	0.241908	-0.640161	19.8101	19.1873	17.8056	17.8396	17.0853	19.9576	20.5426	19.6672	20.4028
P78347	GTF2I	0.26759	-0.639476	23.2902	23.703	23.6552	23.7681	21.0194	23.9426	23.4782	23.8061	22.4603
P33992	MCM5	0.22027	-0.63924	20.0098	18.776	20.8622	18.0508	18.5468	21.1326	18.8895	18.0181	18.4802
Q01844	EWSR1	0.29056	-0.638968	21.6797	22.294	22.6274	22.0635	19.9129	22.7077	23.1796	22.9684	22.3065
Q99459	CDC5L	0.313881	-0.637777	22.9192	22.5271	22.9306	22.915	20.516	23.0326	22.7067	23.0598	22.7778
O95425	SVIL	0.215653	-0.632494	16.8784	17.7348	19.1374	17.7858	15.481	18.5862	17.6631	17.731	19.9468
Q99729	HNRNPAB	0.281596	-0.631423	22.3182	23.1678	24.1608	23.7597	21.2488	22.7441	23.6535	23.2412	23.2009
Q9UQE7	SMC3	0.297296	-0.631188	18.6787	19.109	19.4473	18.9901	16.8132	19.5382	19.8735	19.5043	17.3082
P68133;P68032;P63267;P62736	ACTA1;ACTC1;ACTG2;ACTA2	0.306538	-0.631071	25.3129	25.8284	26.3103	25.8383	23.6178	26.1023	25.7768	26.0062	25.4766
P57088	TMEM33	0.151183	-0.626521	17.5742	20.8789	21.7822	18.4431	18.7319	21.1807	21.1929	21.2616	18.7134
REV__P49792;REV__Q99666;REV__O14715		0.806518	-0.624603	23.321	22.9958	22.841	22.5998	21.7919	22.8923	23.6784	22.8485	22.0253
O14683	TP53I11	0.296833	-0.623901	20.6371	21.3542	21.9636	22.0316	19.3944	20.6572	21.4775	21.5629	20.3447
Q8IZL8	PELP1	0.137462	-0.615044	21.1837	18.6581	21.834	21.3936	17.2682	21.1689	21.9198	20.5564	17.8301
P26599	PTBP1	0.236032	-0.614114	25.6202	26.7007	27.5274	26.3283	24.3738	27.3038	26.5631	26.2372	25.7766
CON__Q9QWL7;CON__Q04695;Q04695	KRT17	0.173704	-0.612847	20.8661	20.9384	20.5816	21.0305	17.5716	21.9455	20.1766	20.996	20.1964
P82979	SARNP	0.263964	-0.612211	20.4692	21.7825	22.1289	22.194	19.5075	20.8425	21.9918	21.357	19.6629
Q8NC51	SERBP1	0.186846	-0.60302	21.5757	23.1325	23.023	22.9067	19.7322	23.2832	22.7472	22.7951	22.5447
P54886	ALDH18A1	0.591578	-0.600728	19.8415	20.697	19.5092	19.4153	19.9072	18.9231	20.2316	20.4349	19.4421
P48681	NES	0.108974	-0.600175	26.3061	30.0665	30.0755	26.1941	27.2018	31.2516	27.0571	27.8427	29.4243
Q71U36;P0DPH8;P0DPH7;Q6PEY2	TUBA1A;TUBA3E	0.229413	-0.597259	25.2521	26.151	26.4409	25.792	23.5204	26.7398	25.8103	25.6763	25.0936
REV__P13611		0.29994	-0.595498	18.2213	19.2505	19.3729	17.2416	18.1176	19.699	18.9378	19.2129	18.6208
P60709	ACTB	0.323972	-0.594744	28.9517	29.7624	30.0241	29.3973	27.6538	29.9028	29.5918	29.4875	29.1199
P18583	SON	0.149251	-0.591862	22.1808	25.613	23.961	21.8408	22.6744	25.4641	22.0564	23.0764	23.4007
Q96CW1	AP2M1	0.288386	-0.590239	21.8706	23.2009	23.5047	21.4464	21.7914	23.5677	22.2697	23.1074	22.5824
O75964	ATP5L	0.295214	-0.587685	17.6694	19.6358	19.1178	18.686	17.1202	18.8538	19.4227	19.4811	17.0982
CON__Q86YZ3;Q86YZ3	HRNR	0.258923	-0.585208	22.5903	21.7645	21.4185	22.3182	19.6889	22.0106	22.8344	22.39	24.1561
P50570	DNM2	0.170022	-0.584459	18.3443	21.5596	20.1893	20.2384	17.6408	20.4607	18.6974	25.3149	17.6904
Q9BUF5	TUBB6	0.136585	-0.581118	19.413	19.1321	21.3155	20.1833	16.6224	21.3116	20.5458	17.4831	16.6575
P08621	SNRNP70	0.260763	-0.579263	23.4909	23.7585	23.5967	23.9215	21.2726	23.9142	23.6029	23.7349	23.3688
Q8WZ42	TTN	0.0638075	-0.57543	17.109	23.8856	19.3029	18.7808	15.7547	24.0357	18.6959	17.8126	24.6519
P42167;P42166	TMPO	0.338571	-0.573722	24.6403	25.2827	24.9583	25.1966	23.0459	24.9176	24.7393	24.9086	23.3764
Q8N163	CCAR2	0.247473	-0.57316	20.3025	20.8359	21.7928	20.2446	19.0942	21.8731	21.2969	21.5325	23.0199
Q9UJS0	SLC25A13	0.174872	-0.572852	25.274	27.4218	27.3026	25.6502	24.5766	28.0532	26.1875	26.4686	26.0134
Q8TCJ2	STT3B	0.301496	-0.567322	19.4506	20.9393	20.4593	19.6199	18.6816	20.8458	20.7674	20.7475	20.0247
P05787;CON__P05787	KRT8	0.143667	-0.563408	30.5151	33.8502	32.422	30.1833	31.1042	33.8096	30.704	31.7623	32.1488
Q9P2E9	RRBP1	0.170031	-0.561525	21.3419	21.7991	23.0553	22.8043	19.2362	22.4712	23.2024	22.2323	20.921
P23246	SFPQ	0.236402	-0.559417	25.1444	26.5079	26.714	26.1587	23.9977	26.5316	25.9776	25.8977	25.0672
Q8IY37	DHX37	0.140584	-0.559238	20.5711	23.3589	21.012	19.4166	20.452	23.3957	19.5592	20.883	21.6231
A6NHR9	SMCHD1	0.154741	-0.558923	19.5408	16.6296	19.8139	18.3969	16.4408	19.4699	17.9935	18.7681	17.066
CON__ENSEMBL:ENSBTAP00000024466;CON__ENSEMBL:ENSBTAP00000024462		1.09938	-0.555935	26.7735	27.1042	26.6784	26.5637	25.9055	26.4192	26.9391	26.687	26.8498
P08134;P61586;P62745	RHOC;RHOA;RHOB	0.231021	-0.555782	20.3983	19.9428	21.7272	19.8103	18.9791	21.6115	20.0284	19.9641	18.4168
Q9NZM4	GLTSCR1	0.412609	-0.554722	22.6391	23.9162	23.0677	22.7167	23.3657	21.8765	23.3842	23.8219	23.4651
P12532;P17540	CKMT1A;CKMT2	0.210505	-0.554038	17.9686	19.7056	20.126	19.6339	17.1672	19.3371	19.6588	19.5704	19.7396
Q14011	CIRBP	0.213518	-0.553345	20.5722	22.1015	23.4223	22.1008	20.3234	22.0117	22.4555	23.2971	22.2574
P62314	SNRPD1	0.331732	-0.55268	22.113	21.2368	21.7209	21.5935	19.8776	21.9416	21.9206	22.4031	21.7542
Q9H9B4	SFXN1	0.308452	-0.551524	21.1533	21.5552	22.339	21.5296	19.877	21.9864	21.9484	22.0509	20.9956
P55795	HNRNPH2	0.186234	-0.549999	22.1292	24.8101	24.1706	22.1791	22.5714	24.7094	22.4632	23.4035	23.5347
O75475	PSIP1	0.259839	-0.549589	24.6573	24.8676	25.0469	25.0655	22.6402	25.2173	24.8956	25.1529	24.0919
P61981	YWHAG	0.149911	-0.548371	18.9871	20.3922	19.3861	20.3711	16.445	20.3042	19.695	19.6838	19.7216
Q96IX5	USMG5	0.113263	-0.545116	18.5011	18.2675	19.8054	19.4986	14.9996	20.4405	19.6292	20.0752	20.2548
P06576	ATP5B	0.181954	-0.544384	24.1577	25.3871	26.49	25.4372	22.9892	25.9752	25.9431	25.4669	24.3899
Q5T653	MRPL2	0.179589	-0.542732	18.1687	18.5284	20.6258	18.1503	17.3329	20.2115	19.7316	17.2034	17.4847
Q9UBX3	SLC25A10	0.106591	-0.539456	18.3219	20.2118	21.1624	19.9502	16.2979	21.8297	18.9898	19.0899	16.1042
P35527;CON__P35527	KRT9	0.295169	-0.53867	29.2911	28.6692	28.7574	29.1877	26.9455	28.9685	28.7176	29.218	29.987
CON__ENSEMBL:ENSBTAP00000014147		0.58616	-0.536853	23.7575	24.3318	23.0657	23.3746	23.3521	22.8177	23.6457	23.7569	23.5364
Q15717	ELAVL1	0.308455	-0.536365	23.0854	24.3951	24.142	23.4086	22.2914	24.3134	24.0194	23.8747	23.7143
Q9GZT3	SLIRP	0.170495	-0.534918	21.0232	22.0945	22.3373	22.4138	19.0534	22.3832	22.4997	21.2697	20.2683
Q9P258	RCC2	0.108803	-0.524806	22.1535	20.0391	22.4263	22.1902	17.9024	22.952	22.243	22.9852	22.0229
Q14764	MVP	1.29248	-0.518298	26.1731	26.5023	26.2484	25.5038	25.8102	26.0549	26.2174	26.6713	25.6734
Q9BZZ5	API5	0.327982	-0.508733	22.2402	21.9297	22.7343	22.6221	20.6426	22.1133	21.54	22.133	21.5438
P38646	HSPA9	0.145962	-0.506868	22.801	22.9232	23.7638	23.6688	20.161	24.1375	22.3608	22.8605	23.443
Q9ULX6	AKAP8L	0.113902	-0.504084	16.9669	19.6921	18.6598	17.6636	15.6654	20.4775	18.0612	17.5412	17.6607
O94905	ERLIN2	0.250552	-0.503412	22.8426	24.1784	23.5361	22.8988	21.8715	24.2765	23.0651	23.3031	22.8663
Q9NVI7	ATAD3A	0.350685	-0.501317	24.0964	24.3288	24.693	23.8351	22.9067	24.8723	23.756	24.585	24.1312
Q9Y262	EIF3L	0.132645	-0.488852	18.8106	18.2668	20.7393	20.1146	16.5354	19.7001	18.9764	19.8835	17.3333
P52292	KPNA2	0.12704	-0.487082	19.6825	20.5414	18.9271	19.9418	16.6619	21.0861	20.2006	20.4421	19.784
O75533	SF3B1	0.14855	-0.483779	20.6244	20.4531	22.5114	22.0249	18.709	21.4037	21.8495	21.1502	20.0192
P19105;O14950;P24844	MYL12A;MYL12B;MYL9	0.250225	-0.481166	22.1085	23.9569	24.0209	23.3065	22.015	23.3213	23.9538	23.8571	22.7282
Q9BZE1	MRPL37	0.133391	-0.478543	17.3768	19.6254	19.2676	17.0089	17.3096	20.5157	18.8222	20.058	18.5912
P04844	RPN2	0.190558	-0.477845	23.4473	24.1019	24.8041	24.3948	21.8922	24.6328	24.5726	23.4035	23.1393
Q96AE4	FUBP1	0.183769	-0.475882	22.7784	23.7702	24.607	24.3645	21.613	23.7505	24.2585	23.6637	21.6166
P39019	RPS19	0.203875	-0.472785	22.3449	23.0272	23.8654	23.4914	21.0518	23.276	23.4004	23.9142	23.0141
P63241;Q9GZV4;Q6IS14	EIF5A;EIF5A2;EIF5AL1	0.140394	-0.461808	21.5741	21.1783	23.239	23.1978	19.6179	21.7903	22.7557	22.2284	21.4505
P15924	DSP	0.106654	-0.450658	24.1936	26.8073	26.7473	26.3592	22.9819	27.0552	23.937	29.0683	26.4233
Q06787	FMR1	0.408001	-0.444277	20.6028	20.1828	20.5834	20.6938	19.1854	20.157	20.8344	20.7265	20.2109
P63244	GNB2L1	0.173195	-0.442305	24.6908	25.2248	25.8211	25.4287	23.01	25.9712	25.664	25.9479	24.9589
Q92841	DDX17	0.242581	-0.441102	26.4002	27.4131	27.3179	26.6831	25.4545	27.6703	26.9329	27.3392	26.8353
P19525	EIF2AK2	0.101428	-0.441001	17.3649	20.2583	20.4871	19.8452	16.5571	20.3849	19.4141	19.6281	20.5683
Q9Y230	RUVBL2	0.127238	-0.439824	19.0136	21.201	21.5891	19.2324	19.1283	22.1235	20.6807	19.4214	18.8804
Q15233	NONO	0.176189	-0.438413	24.3322	25.4615	25.789	25.5038	23.0895	25.6741	25.2345	25.1398	24.1824
P14406	COX7A2	0.0752683	-0.438204	19.9287	18.9014	22.2399	21.7205	16.3346	21.7002	21.3057	21.1495	20.216
O00571	DDX3X	0.170434	-0.433718	24.4521	26.3427	26.2436	24.5417	24.4702	26.7253	25.0223	25.3663	25.5042
Q13428	TCOF1	0.388257	-0.422037	22.3911	23.0029	22.488	22.7686	21.3913	22.4561	22.7986	22.7153	22.7978
P61803	DAD1	0.107926	-0.42134	20.025	20.8611	22.0485	22.132	18.0172	21.5213	21.8561	21.5372	20.2163
P11142	HSPA8	0.150256	-0.421075	25.814	28.2152	27.2056	26.2672	25.5457	28.1586	26.7221	27.0523	26.8033
Q9NZT1	CALML5	0.186458	-0.420144	20.7685	20.4237	20.5114	19.6778	18.9601	21.8053	20.7781	20.1467	19.4945
P09874	PARP1	0.19038	-0.416922	25.01	25.0986	25.6043	25.6095	23.1856	25.667	25.3381	25.4815	24.6094
O75494	SRSF10	0.381933	-0.413182	22.8761	23.2684	23.4368	22.9182	21.9882	23.4354	22.9206	23.5904	23.6157
P17480	UBTF	0.251717	-0.412257	21.1541	20.8603	19.2787	20.5807	19.6305	19.8452	21.7192	20.6654	21.5827
P31942	HNRNPH3	0.193948	-0.406513	22.9919	24.8385	24.2862	23.6346	22.6105	24.652	23.1529	23.9478	24.1264
Q5T9A4	ATAD3B	0.206656	-0.404013	21.5559	22.7514	22.4604	21.2963	21.0836	23.1757	21.8068	21.5506	21.1723
P11586	MTHFD1	0.0921955	-0.401798	20.2915	20.7072	22.9241	21.5135	18.3739	22.83	20.4425	21.3978	21.2202
Q96T37	RBM15	0.301835	-0.401527	19.6089	20.6782	20.3234	19.559	19.1909	20.656	19.962	20.4002	19.9642
Q86U42	PABPN1	0.219422	-0.397399	21.9385	22.7598	23.3187	22.4225	21.2035	23.1988	22.669	22.9384	22.5915
P27695	APEX1	0.102086	-0.395036	19.9461	21.2614	22.5086	21.4427	18.5708	22.5175	21.1207	21.3171	17.7368
P63000;P60763;P15153	RAC1;RAC3;RAC2	0.265394	-0.394648	21.9959	23.154	22.8019	22.6254	21.2943	22.8481	22.6062	23.1034	20.6793
P22392;P15531	NME2;NME1	0.0739994	-0.387028	17.4272	18.9336	21.401	20.1198	16.0248	20.456	20.8746	18.1397	17.8698
Q15029	EFTUD2	0.200921	-0.386227	23.8224	23.1956	23.8952	23.3772	21.9695	24.4078	24.1883	24.3667	23.3472
P36873	PPP1CC	0.129772	-0.38499	20.6762	21.3861	20.4576	20.029	18.8817	22.4542	20.8604	21.272	20.8453
P49458	SRP9	0.168647	-0.383781	21.4184	22.0504	22.7512	22.3467	20.1586	22.5634	22.4468	22.3124	20.5577
Q14978	NOLC1	0.117171	-0.382276	19.3225	21.804	21.3476	21.5169	18.6339	21.1766	20.8973	22.0595	21.5593
Q9P0L0	VAPA	0.218173	-0.377593	21.1184	21.5417	22.5718	22.1849	20.4088	21.5054	22.0342	21.682	21.9008
P31930	UQCRC1	0.151865	-0.376816	22.3348	23.002	23.9855	23.2021	21.1848	23.8051	23.909	23.5188	21.856
P84103	SRSF3	0.397617	-0.376479	25.7239	26.1976	26.1596	25.7941	24.9494	26.2082	25.933	25.8798	25.971
O76094	SRP72	0.257644	-0.3764	19.5618	19.6666	20.8041	19.9429	18.7966	20.1639	20.6249	20.0679	16.4438
Q9Y2W1	THRAP3	0.568024	-0.371162	23.8298	24.1954	24.058	24.0537	23.1407	23.7753	24.1371	24.6659	23.8564
Q9UQ80	PA2G4	0.115085	-0.370181	20.4688	19.4486	22.3675	21.8446	19.1017	20.2281	22.3179	22.2765	18.7986
P52815	MRPL12	0.11575	-0.36994	19.5087	18.9656	20.5615	20.2708	17.1861	20.469	19.424	18.7308	19.0568
P11387	TOP1	0.213526	-0.368615	23.8639	24.2794	24.6053	24.2279	22.6494	24.7654	24.1104	25.0536	24.3047
CON__Q3TTY5		0.075803	-0.366283	17.7087	22.8842	19.8777	19.5568	18.5428	21.2721	19.6186	20.2634	20.4453
P61978	HNRNPK	0.159907	-0.364979	27.1604	28.3463	28.517	27.8489	26.2657	28.8141	27.9581	27.9416	27.6202
Q99959	PKP2	0.108354	-0.363597	17.6558	20.7101	17.4868	18.0718	17.2993	19.3908	17.0166	18.3655	19.0043
Q9Y6C9	MTCH2	0.18401	-0.363441	21.3034	22.5238	21.9863	21.5705	20.4242	22.7285	22.7211	22.1869	21.657
P81605	DCD	0.115538	-0.361839	23.3815	22.8545	23.4294	23.9693	20.6141	23.9965	23.6739	24.7794	22.8747
Q15365	PCBP1	0.138047	-0.361584	23.235	24.5567	24.6989	24.3463	22.138	24.9216	24.0195	24.2054	23.3875
Q2VIR3;P41091	EIF2S3L;EIF2S3	0.0781765	-0.360085	18.6791	16.9313	20.4076	20.6594	16.2742	18.0041	20.2283	18.6146	17.5914
Q9NPI1	BRD7	0.577838	-0.357304	22.8564	23.7442	23.0048	22.8033	22.8791	22.851	23.1755	23.7967	23.7369
P31943	HNRNPH1	0.136497	-0.354827	26.4918	28.7345	28.0402	26.7623	26.6528	28.787	26.9336	27.4761	27.5783
P0DMV9;P0DMV8	HSPA1B;HSPA1A	0.0773253	-0.351408	18.2186	19.7658	19.7317	18.666	16.3785	21.6174	19.7459	20.6737	19.3938
P60660	MYL6	0.134383	-0.348504	23.3439	25.7132	25.1638	24.8616	23.1383	25.1755	25.0577	25.367	24.3067
P51116	FXR2	0.0718756	-0.347495	19.29	17.0084	20.4589	16.113	18.8039	20.7979	19.5404	20.2468	19.6574
Q69YQ0	SPECC1L	0.065515	-0.343765	17.3095	22.221	17.436	18.6977	17.1417	20.0957	17.9042	17.4041	21.1368
P25398	RPS12	0.108072	-0.342979	21.7147	23.1072	24.2064	23.1333	20.9431	23.9229	23.8698	23.286	22.9189
P36542	ATP5C1	0.149908	-0.337114	21.2983	22.8606	22.6968	21.4866	21.0786	23.2791	22.7743	22.6018	22.77
Q9Y3B4	SF3B6	0.115212	-0.335289	19.4999	19.1014	20.6277	20.5407	17.5133	20.1691	19.0228	19.9446	19.4893
P17844	DDX5	0.148265	-0.333071	25.1798	26.6103	26.3141	25.3711	24.6644	27.0695	26.1054	26.0413	25.9648
P62258	YWHAE	0.0694422	-0.33298	18.1652	20.0877	21.5567	20.9306	16.8866	20.9934	21.2301	18.5883	19.429
P27348	YWHAQ	0.280748	-0.327159	19.1351	19.8981	19.8952	19.8382	18.5426	19.5661	19.5102	18.8739	19.0452
P37108	SRP14	0.194059	-0.326963	22.6968	22.7797	23.6972	23.0513	21.6387	23.5029	23.449	23.2525	23.144
P23396	RPS3	0.213174	-0.32564	25.3172	26.2353	26.2938	25.8041	24.6782	26.3872	25.8056	26.2559	25.9273
P60842;Q14240	EIF4A1;EIF4A2	0.0905453	-0.321908	22.8903	23.1589	24.5482	24.2251	20.9022	24.5044	24.2661	24.2028	23.7287
Q7L014	DDX46	0.174966	-0.318344	20.0393	20.8269	18.9994	20.2407	18.7749	19.8948	20.3841	20.321	19.2822
P35658	NUP214	0.0561876	-0.315606	19.3723	24.2627	22.5062	19.8258	21.1262	24.2424	20.1495	21.7825	21.143
O60506	SYNCRIP	0.164377	-0.313701	23.972	24.8736	25.3865	24.5342	23.3648	25.3921	24.7783	24.4483	24.3997
O43670	ZNF207	0.127324	-0.308249	20.7309	22.0549	21.682	21.7755	19.606	22.1615	21.7181	21.5704	21.2381
P62269	RPS18	0.222494	-0.30811	25.9465	26.5555	25.9775	26.6391	24.9161	26	26.4511	26.3953	26.0986
Q8N9T8	KRI1	0.136392	-0.30505	18.7874	21.3322	19.7045	18.9211	19.9872	20.0006	20.4174	19.8135	20.5281
Q16629	SRSF7	0.301805	-0.303306	24.2264	25.1218	24.8691	24.2879	23.9888	25.0306	24.351	24.3024	24.5781
Q12769	NUP160	0.151011	-0.303118	18.5989	19.9586	19.2072	17.9513	18.7685	20.1355	15.4059	17.9218	18.3091
Q8NBJ4	GOLM1	0.839136	-0.301128	26.4202	26.6986	26.3972	25.9969	26.459	26.1567	24.1127	26.5714	23.7553
O75962	TRIO	0.0590277	-0.292619	16.9618	21.305	20.8027	18.9588	17.8698	21.3631	19.2865	19.198	21.952
Q96AG4	LRRC59	0.148209	-0.291374	23.033	23.4551	24.3738	24.0039	22.1	23.8838	24.0484	23.0119	23.0181
P07237	P4HB	0.0715214	-0.2905	17.8744	19.4988	19.3024	19.5824	15.9747	20.2471	19.713	19.3908	17.3825
Q9Y277	VDAC3	0.127774	-0.290379	23.8939	24.6937	25.3649	24.9529	22.9334	25.195	24.8574	24.8673	23.8902
P62140	PPP1CB	0.105821	-0.288421	21.8952	23.9043	24.0731	23.0778	21.7709	24.1586	23.1085	22.8206	23.0841
Q8WXA9	SREK1	0.0658495	-0.281182	19.3335	16.9458	19.6612	19.4388	15.9368	19.7214	19.1348	19.6912	18.0543
Q9NYF8	BCLAF1	0.251933	-0.277021	22.9574	23.796	22.9781	22.8	22.4837	23.6168	23.1162	23.4588	22.8143
Q9BWM7	SFXN3	0.0785802	-0.275771	20.029	18.5594	18.0057	19.194	16.4916	20.0812	19.6349	18.4587	19.2817
P07910;P0DMR1;O60812;B7ZW38;B2RXH8	HNRNPC;HNRNPCL4;HNRNPCL1;HNRNPCL3;HNRNPCL2	0.194491	-0.275275	26.6157	27.192	27.4245	26.9567	25.8917	27.5579	26.8078	27.035	27.3678
Q8IYB3	SRRM1	0.136858	-0.259872	20.8676	21.4552	21.5701	21.3711	19.7533	21.9888	21.6054	21.6918	21.1861
P22087	FBL	0.294426	-0.25845	23.5026	24.2963	23.684	23.2728	23.3423	24.0924	23.6804	24.1769	23.5577
Q96FJ2;P63167	DYNLL2;DYNLL1	0.0775094	-0.256323	19.8904	22.5179	22.0118	21.4091	19.6731	22.569	21.3242	21.8135	21.0587
Q13283	G3BP1	0.103128	-0.255006	22.9933	23.4922	23.7904	23.9507	21.4551	24.105	23.9272	24.2932	22.6779
Q15287	RNPS1	0.152993	-0.252154	19.7989	19.8966	20.3754	20.3167	18.594	20.4037	19.9028	19.9311	20.0343
Q09028	RBBP4	0.107913	-0.247594	21.9148	23.2207	23.2918	23.4529	21.1868	23.0449	23.1463	23.0435	21.6313
P14866	HNRNPL	0.170945	-0.247392	25.2937	26.0002	26.2398	25.5068	24.8361	26.4487	25.8255	25.9207	25.7851
Q9UQ35	SRRM2	0.109749	-0.246583	22.5643	23.4156	23.7196	22.8631	21.779	24.3177	23.464	22.8152	23.2175
O95816	BAG2	0.0527217	-0.246259	22.5914	26.5426	24.8734	22.9451	23.6843	26.6392	23.0728	23.8921	24.0789
Q58FF8	HSP90AB2P	0.113033	-0.240901	20.1387	19.3117	18.2806	20.0771	18.2208	18.7104	21.2717	18.4433	17.2332
P60981	DSTN	0.0687155	-0.239747	17.9973	18.1224	19.4107	18.9291	16.065	19.8172	18.9557	19.4027	16.8721
Q8IVF7;Q96PY5	FMNL3;FMNL2	0.0734531	-0.235125	19.5313	18.0496	18.7549	20.2643	16.6763	18.6898	19.7031	18.3409	18.3375
Q13011	ECH1	0.0387489	-0.234282	15.6337	18.2085	20.7543	16.8876	16.2186	20.7875	20.1476	19.9549	17.2807
O75694	NUP155	0.0739372	-0.226205	18.6579	19.0445	20.4451	18.2002	18.2597	21.009	20.1382	20.3827	16.4737
P61421	ATP6V0D1	0.0519091	-0.220865	18.4671	18.8154	20.6853	17.1603	18.5977	21.5472	20.3798	20.5983	20.218
P46940	IQGAP1	0.0502294	-0.218864	19.2516	18.3533	21.6844	18.274	18.5868	21.7719	19.2815	20.3116	21.007
Q9Y512	SAMM50	0.0761377	-0.206592	21.891	22.9673	22.5946	22.2302	20.7422	23.8608	22.6525	22.8268	21.5687
O43809	NUDT21	0.0472177	-0.206564	19.125	20.6183	22.9608	20.7183	18.9533	22.4128	21.2877	20.5029	20.0255
Q14103	HNRNPD	0.0897389	-0.204935	25.1039	25.5886	26.384	26.0567	24.0536	26.3514	25.7054	25.3274	24.9519
Q99996	AKAP9	0.144417	-0.203534	23.2909	24.641	24.0384	24.0918	24.1762	23.0917	23.3382	23.2552	25.2048
Q14315	FLNC	0.0454925	-0.201058	20.358	23.4596	22.3386	21.7455	19.813	23.9946	21.4966	21.7034	22.3483
O14979	HNRNPDL	0.0794232	-0.200006	22.6028	23.4427	24.0857	23.318	21.7654	24.4477	23.5043	23.5401	23.587
Q14444	CAPRIN1	0.098346	-0.194997	21.4025	22.369	23.0012	22.3382	21.025	22.8245	23.1156	23.0242	22.6715
Q9BUQ8	DDX23	0.152175	-0.194637	22.0728	22.2147	21.7646	21.8403	21.0198	22.6082	22.4207	22.2065	21.054
REV__Q14146		0.106517	-0.191305	30.2036	28.621	28.1853	29.1711	28.4459	28.819	29.4607	29.7559	22.5206
P62995	TRA2B	0.187693	-0.189322	23.9056	24.3761	24.3737	24.5534	23.3592	24.1749	24.1533	24.465	24.6618
P68104;Q5VTE0	EEF1A1;EEF1A1P5	0.0807042	-0.18889	25.791	26.8454	27.4342	27.0427	25.1648	27.2964	26.7745	26.6455	25.348
Q59GN2;P62891	RPL39P5;RPL39	0.224009	-0.186918	24.8012	24.6316	24.304	24.1891	24.0202	24.9667	24.2207	25.7417	25.2638
P08574	CYC1	0.0746141	-0.182955	21.5218	21.9722	22.4836	22.2448	20.2314	22.9526	22.7108	22.3442	20.2157
O95168	NDUFB4	0.0254792	-0.182377	18.0046	17.1821	21.0384	18.5743	14.9296	22.1741	21.0924	20.3403	16.0596
P62249	RPS16	0.0961161	-0.180974	24.7106	25.1965	25.6415	25.184	23.8528	25.9689	25.3205	25.4712	25.557
P53007	SLC25A1	0.0503841	-0.180619	20.649	23.9045	22.7967	21.2389	21.7792	23.7902	21.6808	22.4316	22.1119
P52272	HNRNPM	0.0730424	-0.179515	27.2876	29.375	28.6037	27.8057	27.4752	29.4468	27.929	28.3334	28.3675
P21796	VDAC1	0.0827023	-0.179068	24.4339	25.5544	26.1337	25.8636	24.0375	25.6837	25.7853	25.9408	24.545
Q9NUL3	STAU2	0.13668	-0.174448	18.0824	19.1156	18.5355	18.0388	19.1318	18.0396	17.6664	18.5305	19.5687
Q9H0D6	XRN2	0.0752754	-0.168542	21.0624	21.9837	22.5984	21.63	20.6344	22.8745	22.4926	21.9873	23.2964
P14868	DARS	0.0527913	-0.166665	19.3841	18.835	19.435	17.2843	18.8906	20.9792	18.0089	19.7906	19.6521
Q12906	ILF3	0.132063	-0.164897	25.6294	26.2974	26.2862	25.9077	25.2075	26.6031	26.0545	26.4678	26.3095
P62937	PPIA	0.154668	-0.16362	25.315	25.3754	25.7171	25.8342	24.5799	25.5025	25.8383	25.7397	25.7666
Q9Y3Y2	CHTOP	0.153685	-0.161441	20.4388	21.2034	20.0985	20.2513	20.8505	20.1546	19.9991	21.3784	21.5966
Q9NWH9	SLTM	0.0298364	-0.157824	19.0791	23.5673	22.3952	19.4537	21.6221	23.4923	20.3196	21.3041	21.7883
Q06330	RBPJ	0.02364	-0.154822	17.059	17.8148	20.9783	19.4112	14.925	21.0515	20.2644	20.097	19.6383
Q00839	HNRNPU	0.121518	-0.144782	26.5461	27.2609	27.015	26.9445	26.0742	27.3689	26.9961	27.2934	27.1521
P28799	GRN	0.361269	-0.141338	21.2242	21.6098	21.3232	21.2634	21.4336	21.0362	21.2934	21.2384	21.5602
P08238	HSP90AB1	0.0533839	-0.134722	25.0036	24.4976	24.9785	25.5749	22.9852	25.5154	25.55	25.006	24.2979
Q5SY16	NOL9	0.0471209	-0.131416	16.329	18.6484	18.34	17.597	16.5921	18.7341	20.3835	18.5446	17.182
P45880	VDAC2	0.0540136	-0.130687	24.642	25.5257	26.5515	25.8311	24.2187	26.2773	25.8727	25.7662	24.5405
P49755	TMED10	0.031631	-0.1188	19.3477	20.8601	21.2603	20.3764	18.4204	22.3148	21.76	21.9196	21.0932
Q12905	ILF2	0.055944	-0.116189	24.9885	25.9111	26.2876	25.8115	24.481	26.5462	25.7382	25.9715	25.8586
O43290	SART1	0.031925	-0.114715	18.2183	19.7402	20.6476	19.7849	17.5658	20.9113	20.4892	19.1839	18.8676
P63220	RPS21	0.0310891	-0.114224	19.716	21.9368	22.8849	22.3567	19.7955	22.0429	22.4402	22.086	19.4564
P27797	CALR	0.0186254	-0.113687	20.3792	17.7952	21.4547	21.8531	16.3627	21.0723	21.7553	18.001	19.2065
P50991	CCT4	0.0298402	-0.111603	18.2202	19.0737	21.8875	20.8019	18.9082	19.1364	20.3318	18.6281	16.8239
P31946	YWHAB	0.0593926	-0.107218	18.4054	19.094	19.5036	19.782	17.9269	18.9724	19.3186	19.6674	19.0586
Q96PK6	RBM14	0.0318003	-0.106928	24.7849	27.9871	26.1955	25.2101	25.9957	27.4409	25.4052	26.4021	26.4105
O60783	MRPS14	0.0982004	-0.106766	20.4822	20.3434	20.9183	19.8926	20.4317	21.0993	20.7421	17.5161	21.558
CON__P12763		0.0975434	-0.10305	22.7939	23.0378	22.6819	23.4546	22.4628	22.2869	23.2743	22.8112	22.3091
P62266	RPS23	0.113893	-0.0939732	25.3063	26.0694	25.6194	25.6884	25.1785	25.8463	25.642	25.7051	25.8511
P63165;G2XKQ0	SUMO1	0.0159477	-0.0920607	16.8421	20.6333	21.1305	21.5177	16.902	19.9099	20.25	20.0087	18.0648
Q08211	DHX9	0.0587196	-0.0911725	26.4916	27.2405	27.1707	27.074	25.9615	27.5939	27.1802	27.5088	27.3865
P08708	RPS17	0.0527784	-0.0796547	24.0831	24.8492	24.6872	24.6074	23.5925	25.1805	24.8541	24.9862	24.4216
Q13595	TRA2A	0.0648112	-0.07271	22.2398	22.0212	22.0768	22.3011	21.282	22.5365	22.4355	22.5079	22.6673
P52597	HNRNPF	0.0422315	-0.0700938	24.6897	25.7659	25.5902	25.0806	24.605	26.1499	25.2114	25.3256	25.491
Q96PU8	QKI	0.0121581	-0.0691071	17.1836	21.206	22.1195	19.666	18.4389	22.1968	19.7943	19.7948	20.481
Q14157	UBAP2L	0.00929174	-0.0533943	20.3264	20.3152	20.0597	21.4576	16.4616	22.6219	21.2104	21.5675	21.262
P82932	MRPS6	0.0223747	-0.0520051	17.4205	18.1075	19.6368	17.5872	19.0249	18.3965	18.6992	19.1055	17.279
P46013	MKI67	0.0812902	-0.0509841	25.0053	25.5655	24.959	25.0375	25.3354	25.0038	25.0664	25.6395	25.1453
P84090	ERH	0.0401163	-0.0509211	22.9489	23.6323	23.128	23.4576	22.4349	23.6639	23.414	24.2235	23.8226
O75190	DNAJB6	0.0157785	-0.0503044	18.1075	19.9105	16.6583	19.1031	17.9365	17.4857	19.1378	18.3109	19.36
Q9BUJ2	HNRNPUL1	0.036714	-0.0498606	21.5789	21.3807	21.0427	20.7752	20.9325	22.145	21.5296	21.5124	22.2381
O75746	SLC25A12	0.00738473	-0.0438112	18.0182	22.4958	22.731	19.8415	19.8289	23.4433	20.7588	17.6327	18.4243
CON__P00761		0.01982	-0.0323842	27.8184	28.8215	27.9106	28.9882	27.9668	27.4982	28.0674	28.9789	28.0812
P62829	RPL23	0.0208314	-0.0321585	25.4441	25.9088	26.2973	26.0029	25.0043	26.5465	26.196	26.1478	26.2334
P02511	CRYAB	0.00865963	-0.0285797	22.7489	24.9599	24.2929	24.0254	22.4463	25.4444	24.4178	24.6897	23.3768
Q9BQG0	MYBBP1A	0.0143822	-0.026247	23.5243	24.2986	24.7493	24.2519	23.2811	24.9605	24.4191	25.7033	24.2034
P46977	STT3A	0.00926794	-0.0245196	20.686	21.5502	20.9314	21.3403	19.4609	22.2929	21.0655	21.7956	20.7011
Q07065	CKAP4	0.00956774	-0.0240771	25.3166	25.5504	26.0217	26.3253	24.0038	26.4874	26.1845	25.9943	24.9228
P22090	RPS4Y1	0.0106359	-0.0229511	22.2246	22.9867	23.066	22.8767	21.5313	23.8006	23.4278	23.7046	23.3631
O43823	AKAP8	0.00418894	-0.0219065	17.0007	20.7305	19.4186	18.3457	17.1648	21.5736	18.7597	18.3346	18.2258
Q9UMS4	PRPF19	0.014251	-0.021801	24.3108	25.0613	25.2453	24.8128	24.1465	25.5927	25.0306	25.4444	25.128
Q9UKM9	RALY	0.00813457	-0.0161343	21.8287	22.0726	23.0321	21.8334	21.6826	23.3689	21.941	22.2935	22.757
CON__ENSEMBL:ENSP00000377550;P13646	KRT13	0.00367457	-0.0144418	17.9598	18.1615	19.4146	18.1286	16.6241	20.7397	20.1578	16.7552	19.0342
P22626	HNRNPA2B1	0.00524776	-0.00833511	26.6875	27.5759	27.9805	27.9045	26.7225	27.5919	27.2765	27.4536	27.2791
P17066;P48741	HSPA6;HSPA7	0.00213191	-0.00494321	21.6922	24.0058	22.5757	22.5311	22.2986	23.4292	22.5896	23.345	23.1403
Q92522	H1FX	0.00163323	0.00180817	24.2476	24.536	24.0487	24.414	23.648	24.7757	22.5976	23.8937	24.8956
CON__P15636		0.00393371	0.00554212	30.5501	31.4701	30.5001	31.197	31.1666	30.1734	30.5722	31.1321	30.8596
P46779	RPL28	0.00701656	0.0116679	25.1371	26.4864	25.6317	25.5696	25.2277	26.4929	25.339	26.2007	26.538
P51148;P61020;P20339	RAB5C;RAB5B;RAB5A	0.00405561	0.0135708	19.2847	18.1431	21.044	19.4566	18.3198	20.736	19.6556	19.8041	19.8272
P09651;Q32P51	HNRNPA1;HNRNPA1L2	0.0120518	0.0157121	26.7334	27.126	27.6099	27.7395	26.5396	27.2373	27.5095	27.4918	27.1504
O43852	CALU	0.00314754	0.0157324	16.4485	19.7668	20.2814	16.8551	19.0062	20.6827	19.2905	18.2189	18.759
Q9BRT6	LLPH	0.00590103	0.0193742	19.5769	18.5668	18.8375	19.9671	20.124	16.9482	18.6343	20.7943	20.7969
Q14690	PDCD11	0.00779762	0.0194416	21.7982	22.7388	22.6807	21.6903	21.6392	23.9465	22.5528	22.7602	22.957
Q14151	SAFB2	0.0145565	0.0451845	18.9462	21.1948	19.432	20.0156	18.5203	21.1727	18.6958	19.3001	18.976
P06748	NPM1	0.0362045	0.0456638	28.5897	29.1384	29.0041	28.9857	28.2599	29.6236	29.0171	29.1875	28.7915
P60866	RPS20	0.015711	0.0466468	22.3322	24.8193	24.3126	23.9299	22.7527	24.9214	23.1338	24.2282	24.3019
Q9Y4P3	TBL2	0.0186278	0.0527	20.8324	18.4296	20.1563	21.0215	18.9518	19.6032	19.889	21.3179	20.3583
Q8IVW6	ARID3B	0.0130365	0.0539265	22.356	22.9783	21.7055	23.8054	19.7686	23.6276	23.2225	23.3269	18.2268
Q68CP9	ARID2	0.0939355	0.0590928	24.3669	24.8675	24.299	24.4615	24.8394	24.4099	24.869	25.1552	24.9752
P29372	MPG	0.0124333	0.0609468	17.5748	17.8265	20.3023	17.5157	17.0259	21.3449	19.0749	19.5402	16.5127
Q9Y295	DRG1	0.0115009	0.0617135	16.6165	19.4295	22.1689	20.2803	17.964	20.1559	21.3397	20.5468	19.4217
Q71UM5	RPS27L	0.0401441	0.0818698	21.2677	23.2887	22.6297	22.1158	22.1266	23.1893	22.2356	23.1867	22.7144
Q14257	RCN2	0.0110816	0.0823402	17.4918	23.9764	22.4352	20.2511	19.5879	24.3115	17.0915	21.4958	21.6232
O95299	NDUFA10	0.021045	0.0878194	20.2285	23.6346	22.9435	21.4494	21.4147	24.2059	21.9858	22.2648	22.6473
P05455	SSB	0.0186232	0.0917575	18.9796	17.0941	20.6439	19.9212	16.4721	20.5996	19.1466	19.0363	17.9067
O43390	HNRNPR	0.0625645	0.0973136	24.7658	25.8191	25.7689	25.5319	24.8339	26.2799	25.3515	25.9074	25.8765
Q9UBS8	RNF14	0.0660428	0.0977713	22.7081	23.0786	22.7883	23.2052	23.6766	21.9865	22.879	24.4708	29.1272
P10809	HSPD1	0.0309029	0.0981236	22.2318	23.1464	24.4689	24.1495	21.6831	24.3088	23.4405	22.1855	22.2241
P42677	RPS27	0.0591045	0.0985305	22.9992	24.7924	23.7236	23.9303	23.5091	24.3715	23.8912	24.5202	24.3124
P55084	HADHB	0.0347628	0.0990016	17.4376	19.8478	20.252	18.8063	20.0621	18.966	18.802	19.4897	18.8006
P62701	RPS4X	0.0795936	0.106752	24.618	25.2225	25.8183	25.1391	24.8861	25.9539	25.3251	26.1369	26.0085
P16615;Q93084;O14983	ATP2A2;ATP2A3;ATP2A1	0.0444459	0.106948	20.4657	19.9978	21.6363	21.1647	19.5248	21.7312	21.2199	21.4056	19.5175
P62913	RPL11	0.0696589	0.110172	24.6801	25.3099	25.7213	25.268	24.5884	26.1856	25.3605	25.7081	25.7534
P50990	CCT8	0.0237418	0.111923	18.1849	20.0526	21.656	21.0736	17.657	21.4986	21.1376	19.7845	20.3819
P35637	FUS	0.110985	0.116318	24.6792	25.2896	24.8166	25.6271	24.4796	25.0276	25.7827	25.611	25.1134
Q2Q1W2	TRIM71	0.038589	0.117077	17.6186	18.7014	18.5172	18.6771	16.586	19.9253	18.3188	17.9932	19.1787
P23258;Q9NRH3	TUBG1;TUBG2	0.0252939	0.137216	17.3638	19.3046	20.5402	18.3036	17.0647	22.2519	18.1931	19.1411	18.2124
P07305	H1F0	0.156999	0.137559	23.3034	24.3786	23.8175	23.8198	23.9166	24.1758	23.1097	23.1409	24.4013
Q07955	SRSF1	0.113028	0.138667	24.9801	25.712	25.3719	26.0225	24.7291	25.7284	25.8104	26.036	25.622
Q13151	HNRNPA0	0.0945427	0.147205	24.5537	24.7277	25.5281	25.4348	24.156	25.6604	25.5151	25.0235	25.1339
Q9HD33	MRPL47	0.0607844	0.148039	17.1901	17.6615	18.3365	18.0979	16.4359	19.0983	17.8631	18.2088	17.6902
P05386	RPLP1	0.128488	0.149569	25.9474	25.9731	25.9647	26.0729	25.3915	26.8695	25.9687	26.4543	26.3144
P15880	RPS2	0.0887742	0.151742	25.2758	26.4419	26.5799	26.3246	25.4455	26.9826	26.255	26.4353	26.4906
P62244	RPS15A	0.122373	0.152724	24.3608	24.7775	25.2737	25.1654	24.2344	25.4704	25.3816	25.5075	25.5728
P32969	RPL9	0.0947812	0.157712	23.8002	24.2651	24.6674	24.4725	23.4347	25.2986	25.0062	25.2901	25.3042
P62280	RPS11	0.060111	0.159481	24.6633	27.1044	26.577	25.9784	25.5161	27.3287	25.8526	26.6017	26.6733
Q8N257;Q16778;P33778;P23527;P06899	HIST3H2BB;HIST2H2BE;HIST1H2BB;HIST1H2BO;HIST1H2BJ	0.231551	0.16471	24.2735	24.3152	24.7628	25.0272	24.2284	24.5901	24.6125	24.7402	25.2239
Q96SU4	OSBPL9	0.035045	0.165293	18.7956	23.4967	19.9721	20.5104	19.8893	22.3606	19.3168	17.1358	21.3522
P49750	YLPM1	0.089757	0.166803	19.3607	19.7299	19.5428	19.2258	18.9047	21.0033	19.4064	19.8599	16.8326
O00567	NOP56	0.181523	0.16943	21.5046	22.3025	21.454	21.904	21.5428	22.3226	21.712	21.7579	22.2873
Q00688	FKBP3	0.0685004	0.173025	20.9792	20.456	22.1299	22.6782	20.154	21.252	21.4488	21.4967	20.329
P62805	HIST1H4A	0.146944	0.173162	24.1793	25.2069	24.7856	25.4938	24.3928	24.8046	25.1262	25.1765	25.185
P60953	CDC42	0.0476981	0.17605	19.1077	20.9703	22.1216	21.7477	19.0917	21.8883	21.8198	21.4463	18.8727
P07195	LDHB	0.0438985	0.180829	21.377	18.6454	21.6285	22.3909	18.8402	20.9623	22.1517	21.5983	19.2127
P16989	YBX3	0.12213	0.187792	20.7767	21.5331	22.2511	21.4353	22.4332	21.2557	20.43	21.2006	22.8852
P61026	RAB10	0.0381063	0.191117	16.7703	20.9032	21.915	20.5595	18.7675	20.8349	21.1069	16.7165	17.4275
Q99575	POP1	0.0782745	0.191159	18.7713	20.0111	19.5882	19.3852	21.1107	18.4482	19.3467	19.8109	20.0238
Q9NZ01	TECR	0.0832309	0.192256	21.3685	23.2051	22.4109	23.3395	21.3029	22.9189	23.3104	23.553	21.0522
P62851	RPS25	0.283432	0.195869	24.2864	24.0527	24.5602	24.7081	24.0228	24.7559	24.9962	25.3548	25.0322
Q96HS1	PGAM5	0.0742045	0.198982	21.595	22.393	22.5161	21.999	21.0321	24.0701	22.6839	22.446	22.447
P00558	PGK1	0.0613523	0.205571	23.7512	21.9103	20.9018	24.0127	21.6249	21.5426	22.6317	23.1669	21.262
P62273	RPS29	0.0728428	0.205612	19.6503	21.2386	17.833	19.9841	19.6162	19.7385	20.0675	21.7065	20.8787
Q9BWF3;Q9BQ04	RBM4;RBM4B	0.258135	0.21209	22.4978	23.2904	23.0911	23.2614	22.7467	23.5075	22.6415	23.2981	23.1321
P51991	HNRNPA3	0.212651	0.21515	26.4164	27.127	27.2139	27.1696	26.5969	27.6362	26.8968	26.9504	27.2576
P16402	HIST1H1D	0.341409	0.21606	23.8719	24.2064	24.0651	24.4881	23.778	24.5256	23.3861	24.3151	24.5305
Q96TC7	RMDN3	0.0464005	0.22021	19.7291	18.3044	19.8854	21.47	16.4771	20.6326	20.8746	21.2027	20.2447
Q8WWM7	ATXN2L	0.0729115	0.22294	16.9974	19.7464	20.1453	18.44	19.252	19.8659	19.1579	20.2967	19.393
P25054	APC	0.0230331	0.223543	19.4362	26.9685	25.9711	20.6089	24.1419	28.2957	18.9601	22.5722	24.5147
Q9NUD5	ZCCHC3	0.069699	0.2249	18.2161	18.8127	17.3854	18.8457	16.3523	19.891	18.3275	18.258	18.627
P63173	RPL38	0.114833	0.22735	23.452	24.8238	25.2715	24.9685	23.8469	25.4139	24.4139	25.4296	24.5355
P62899	RPL31	0.206284	0.233651	24.6134	25.4862	25.4124	25.5124	24.7739	25.9266	24.7016	25.619	26.1789
P26373	RPL13	0.219909	0.233757	27.0341	28.2492	27.106	27.8684	27.4438	27.7783	27.3516	28.0747	27.9552
O96000	NDUFB10	0.0532823	0.233987	19.7939	17.0555	21.1093	20.4301	17.698	20.5325	20.8363	19.3982	19.3348
P61247	RPS3A	0.233028	0.247275	24.2107	24.9409	25.4127	25.3245	24.6491	25.3326	25.3985	25.8164	25.8791
Q14677	CLINT1	0.109153	0.247641	17.9427	20.3691	18.1858	19.2483	18.5362	19.4561	18.4138	17.4821	18.3334
P55209	NAP1L1	0.124616	0.248394	21.1975	20.9423	20.0579	21.4912	19.7047	21.7471	21.8611	21.6895	21.477
O94993	SOX30	0.0212067	0.24884	24.7257	17.0488	24.4082	26.2069	16.4023	24.3201	25.3526	25.4002	26.516
Q9NY12	GAR1	0.239195	0.253035	20.3066	20.6626	21.0059	20.2103	21.4354	21.0885	20.9391	21.3082	21.4504
P83111	LACTB	0.0563273	0.253283	16.841	17.2837	20.7681	19.7289	16.7094	19.2143	16.8166	16.8948	17.6421
Q96S97	MYADM	0.046959	0.254796	18.4726	21.8993	19.6892	18.5157	18.9167	23.3931	19.3304	19.6379	21.0862
P10606	COX5B	0.109777	0.255903	18.9758	20.4772	19.7799	21.0696	18.6225	20.3085	21.6126	21.5978	18.711
CON__P19013;P19013	KRT4	0.0937882	0.258043	17.1739	19.4457	18.8866	20.1659	18.1647	17.9497	20.6423	19.666	18.7273
P62847	RPS24	0.208789	0.267405	24.5251	24.2593	25.2388	25.5501	24.1865	25.0889	25.227	25.2856	25.5514
P27816	MAP4	0.0474389	0.271832	21.0913	21.5353	22.9845	22.1552	18.8841	25.3872	22.654	22.7605	26.1372
Q15459	SF3A1	0.109654	0.271954	21.5207	20.0265	21.241	21.333	19.8051	22.4658	21.5398	22.3493	18.3538
P46778	RPL21	0.254335	0.27681	26.6374	28.0077	27.0056	27.3741	27.3371	27.77	27.2821	27.862	27.717
Q9Y2X3	NOP58	0.176187	0.295577	20.7769	22.358	21.7736	21.52	21.4675	22.8077	22.1927	22.6256	21.3401
P46777	RPL5	0.192927	0.300862	23.6208	23.9808	24.4187	24.852	23.2043	24.8666	24.3028	25.2069	24.3106
P05388;Q8NHW5	RPLP0;RPLP0P6	0.382166	0.313852	26.5997	27.0236	27.0551	27.3548	26.6067	27.6585	27.23	27.6409	27.6688
Q96DI7	SNRNP40	0.110208	0.314643	20.9051	19.9918	18.62	18.9397	19.881	21.64	21.1255	20.8318	19.4095
Q53H12	AGK	0.0721323	0.317856	17.9546	20.4185	21.2899	20.7569	17.9466	21.9131	20.9944	20.8472	18.262
P34932	HSPA4	0.118078	0.319356	18.3694	18.6128	18.4289	19.8622	16.8287	19.6783	18.8265	19.6578	18.7201
Q9NVP1	DDX18	0.362688	0.319975	23.7024	24.0932	24.3237	24.2378	23.8759	24.9655	24.0034	24.1681	24.4977
Q15424	SAFB	0.377951	0.320847	23.593	24.0845	23.751	23.5516	24.6782	24.1613	23.1666	23.8382	22.9589
P62263	RPS14	0.40925	0.323163	24.1588	25.0871	24.4895	25.0763	24.5093	25.1193	24.8768	25.444	25.6477
Q9BVA1;Q13885	TUBB2B;TUBB2A	0.0641671	0.334095	18.7222	17.9112	18.2991	21.5733	15.3785	18.983	18.613	18.3304	17.1878
Q9Y2R4	DDX52	0.1308	0.337819	17.7713	19.5288	17.3583	17.379	18.568	19.7248	17.249	17.9907	17.9322
P11940	PABPC1	0.405051	0.344889	25.3025	25.7396	25.792	26.0453	25.3524	26.471	25.7908	26.2121	26.5216
P50453;P50452;P30740;O75830	SERPINB9;SERPINB8;SERPINB1;SERPINI2	0.148426	0.352809	19.6316	18.4466	19.7387	20.3936	18.0607	20.4209	21.3304	19.6507	18.2013
P62277	RPS13	0.217416	0.352996	24.9448	25.7786	26.6618	26.3575	25.3896	26.6971	26.1391	26.4047	26.8346
Q9NZI8	IGF2BP1	0.260594	0.359925	24.7973	25.1277	25.967	25.8243	24.8499	26.2977	25.5747	25.8498	26.4472
Q96EY7	PTCD3	0.2514	0.362266	22.1148	20.45	21.3855	22.2764	21.2561	21.5045	22.4328	22.0532	22.2846
O60832	DKC1	0.425403	0.364713	23.2659	24.0701	22.9492	23.5322	23.7928	24.0542	23.1835	24.1076	24.4203
Q96A33	CCDC47	0.137822	0.365691	16.5828	18.9095	18.6646	18.9117	17.1385	19.2038	20.5395	19.699	15.903
P35268	RPL22	0.64329	0.3684	24.0131	24.677	24.4343	24.9056	24.4013	24.9226	24.606	25.4916	25.2717
Q13243	SRSF5	0.599559	0.37026	22.4917	22.6872	22.6032	23.1285	22.4357	23.3287	23.3366	22.809	23.2269
P51114	FXR1	0.192869	0.381012	22.6936	24.3054	24.2931	23.4244	23.8179	25.1927	23.7361	24.4287	24.3768
P50914	RPL14	0.54585	0.382891	25.8625	26.7814	26.3644	26.9619	26.417	26.7781	26.7159	27.1674	27.1605
P19338	NCL	0.477532	0.383332	27.2487	26.9495	27.4923	27.9516	26.9922	27.8967	27.6572	27.7983	28.0028
Q4G0J3	LARP7	0.743532	0.38838	19.3527	19.2191	18.7817	19.3349	19.3446	19.8392	17.3234	18.6919	20.6095
Q9HCE1	MOV10	0.576922	0.399008	22.1981	23.1478	22.6115	22.9462	22.8813	23.3269	23.9565	23.4212	23.7989
O43143	DHX15	0.277717	0.400415	23.1313	24.2803	23.8808	24.0701	23.3991	25.0245	23.9608	23.9502	24.0738
P83731	RPL24	0.569128	0.401175	25.3795	25.5541	25.8418	26.1227	25.4511	26.4051	26.1771	26.3128	26.6502
P62081	RPS7	0.163313	0.401245	23.2009	23.9895	25.2867	25.1764	23.1712	25.3332	24.6221	25.1404	24.869
Q15366	PCBP2	0.0965039	0.401766	20.7246	24.1787	23.6751	23.8392	21.2616	24.6829	23.8215	25.0054	22.8819
Q02543	RPL18A	0.217964	0.407662	24.5638	26.5238	26.159	25.9603	25.5657	26.9436	25.6671	26.3306	26.7045
P56182	RRP1	0.388407	0.411574	18.5102	19.3929	18.8398	19.4553	18.6393	19.8832	19.1592	19.3698	19.4209
P84098	RPL19	0.495417	0.419304	24.7542	25.3331	25.164	25.5167	24.9304	26.0623	25.3215	25.9461	26.3402
Q13247	SRSF6	0.412579	0.429138	23.6955	23.9327	23.3169	24.8819	23.6063	23.7444	24.1853	24.668	24.6916
P36578	RPL4	0.583966	0.431342	27.3584	28.0408	28.0899	28.2052	27.8938	28.6842	28.0095	28.496	28.6148
P27635	RPL10	0.304996	0.433496	24.8091	25.8668	26.0672	25.6687	25.5106	26.8642	25.6166	25.7713	26.1299
Q13242	SRSF9	2.09375	0.448146	24.0763	24.2513	23.9737	24.6246	24.4778	24.5433	24.3567	24.3185	24.4328
Q6DKI1	RPL7L1	0.223898	0.453224	17.3089	17.9098	19.0476	19.476	17.4106	18.7394	19.0484	17.6138	18.9565
Q8WYP5	AHCTF1	0.154932	0.455414	17.8489	20.6364	18.4015	18.7558	18.6907	20.8066	18.6288	18.5411	17.9206
P62841	RPS15	0.353522	0.45565	23.7366	24.7902	24.7475	24.3311	24.6263	25.6838	24.1035	24.321	25.1998
P61604	HSPE1	0.1236	0.457124	17.1868	18.5108	18.659	20.7615	16.3671	18.5994	19.1231	18.0144	16.5157
P50454	SERPINH1	0.328769	0.458871	24.6795	24.8798	25.5497	25.8314	24.4922	26.1621	26.034	25.5474	24.8518
O43395	PRPF3	0.471671	0.465295	17.9044	18.3716	18.8582	19.3475	18.2307	18.9518	19.1355	19.2602	18.9587
P61964	WDR5	0.425295	0.467667	20.0292	21.0202	21.268	20.9142	21.0134	21.7928	20.4403	20.6755	20.9428
P42766	RPL35	1.08944	0.470238	24.8442	25.3245	25.2813	25.5398	25.4412	25.8797	25.4394	25.5621	26.4742
Q8IX01	SUGP2	0.13554	0.475425	18.1619	21.5142	19.6229	19.1521	19.6432	21.93	20.239	19.4403	18.7681
P30050	RPL12	0.549696	0.479247	26.0442	26.8548	26.9455	26.9218	26.7582	27.6022	26.572	27.0019	27.4546
P39023	RPL3	0.789179	0.486653	26.7923	27.5853	27.3417	27.5678	27.5625	28.049	27.5281	27.8091	27.8883
P38159	RBMX	0.525359	0.492976	23.386	24.3832	24.2083	24.5588	23.976	24.9215	23.7799	24.3072	24.6141
O00541	PES1	0.131375	0.505314	17.2502	18.073	18.4702	19.5332	15.7171	20.0591	18.8438	20.2937	17.9814
P62861	FAU	0.739405	0.510332	23.1095	23.1036	23.7373	23.6769	23.5135	24.2909	23.533	24.2772	24.399
Q02878	RPL6	1.09827	0.512903	26.5552	27.162	26.8671	27.5922	27.1352	27.3957	27.2669	27.4672	28.1643
Q8IY81	FTSJ3	0.777099	0.516953	22.421	22.6425	21.7313	23.0301	22.7578	22.5578	21.6515	22.9172	22.1352
Q9BVP2	GNL3	0.371806	0.519146	22.3576	23.8041	22.4526	22.9893	23.0908	24.0916	23.2242	23.453	23.1148
E9PRG8	C11orf98	0.744333	0.523321	21.3447	21.3427	20.7899	21.4063	21.4294	22.2116	21.4049	22.0339	21.7097
Q13823	GNL2	0.33072	0.542946	20.7371	21.2368	20.1007	21.0936	20.289	22.321	20.6506	21.7057	22.2881
P46781	RPS9	0.549714	0.554816	25.5733	26.6843	26.3047	26.7799	26.1957	27.2512	26.6186	27.0132	27.1827
P26045	PTPN3	0.0678951	0.558853	16.6193	22.0239	17.4172	19.2922	15.1903	23.2545	17.1731	18.0001	17.937
Q9NZM5	GLTSCR2	0.39154	0.559644	17.5518	18.4964	16.6395	17.6112	18.1958	18.5597	18.8843	18.3085	18.7054
Q13310	PABPC4	0.781863	0.566523	22.0904	22.3723	22.8964	22.7504	22.8176	23.4908	22.5534	22.4044	23.3066
P40429;Q6NVV1	RPL13A;RPL13AP3	1.04676	0.567493	25.2318	25.9816	25.6519	26.4183	25.9563	26.1932	25.9648	26.4721	26.8528
P61513	RPL37A	0.669535	0.574131	23.3495	24.2413	23.6514	24.2734	23.8491	24.8421	23.8443	24.9356	24.9366
Q9Y5L4	TIMM13	0.141576	0.574305	17.5992	20.4651	21.2249	20.771	18.3944	21.8468	20.7037	20.747	19.6152
P62241	RPS8	0.779286	0.588853	26.6988	26.6357	26.8771	27.2896	26.7549	27.9338	27.1223	27.5903	27.887
P51805	PLXNA3	0.183075	0.590622	22.9348	26.6308	26.5189	26.1117	25.5629	26.1816	26.6718	26.2616	26.1082
Q07020	RPL18	1.25706	0.591073	26.4265	26.7173	26.8345	27.3621	26.8903	27.4991	27.303	27.4313	27.7313
P46776	RPL27A	0.834156	0.594369	24.9915	25.4362	25.4015	25.9115	25.3354	26.3654	25.4172	26.0815	26.2037
P62888	RPL30	0.536386	0.594656	23.7465	24.5763	25.1749	25.1218	24.6302	25.5297	24.5541	24.924	25.5972
Q15056	EIF4H	0.125582	0.602994	16.2699	17.558	18.8346	20.9093	15.3853	18.1769	20.7317	20.4382	17.6703
Q9H9Z2	LIN28A	0.739713	0.60866	23.2187	24.0351	24.1623	24.0637	24.3188	24.8596	23.8657	23.5867	24.4744
Q969Q0;P83881	RPL36AL;RPL36A	0.673158	0.610473	23.3499	24.5146	23.6751	24.8999	24.2253	24.2458	23.9549	24.5634	25.1152
Q9BZE4	GTPBP4	0.895684	0.615598	22.0337	22.1178	21.944	22.467	22.2121	23.2631	22.6115	22.19	22.9264
Q9Y6M1	IGF2BP2	0.312212	0.63655	21.6667	20.5413	22.8651	21.9091	21.7628	23.3109	22.6257	22.672	23.1258
P05387	RPLP2	0.804445	0.642878	27.2771	26.9693	26.6614	27.5423	27.0892	28.2049	27.8138	27.9037	27.8755
Q9Y676	MRPS18B	0.219588	0.644322	17.1779	19.1333	20.7121	18.6308	20.2286	20.0969	19.3972	17.338	20.936
P62424	RPL7A	1.09813	0.647077	26.6211	27.2341	26.5547	27.1092	27.5688	27.6731	27.0419	28.0885	27.9307
P62753	RPS6	0.77795	0.654219	25.3477	26.0035	25.8349	26.246	25.8851	27.0178	26.0288	26.5678	26.5636
Q9HAN9	NMNAT1	1.01496	0.655715	21.8466	21.1929	21.858	22.4818	21.8709	22.5119	21.834	22.6003	22.7712
Q9H0S4	DDX47	0.258544	0.658324	20.8848	22.3212	23.1805	22.3164	21.7696	24.2755	22.5771	22.8595	22.058
Q9BVL2	NUPL1	0.246652	0.6607	17.2435	19.7217	18.1454	18.7445	17.8577	20.4905	17.8834	18.0191	17.2104
P61313	RPL15	1.11338	0.66992	26.2464	27.0636	26.6738	27.5214	27.0217	27.4506	27.2187	27.4322	27.7578
P18621	RPL17	0.815282	0.671711	25.8048	26.6705	26.7338	26.8145	26.864	27.5458	26.8278	27.0415	27.5542
Q99848	EBNA1BP2	0.50951	0.672256	22.1906	21.6917	21.6761	22.8608	23.2691	21.4452	22.7207	22.9938	23.1668
Q9Y3U8	RPL36	0.915476	0.687888	24.0919	24.4266	23.7778	24.2116	24.9473	25.201	24.5161	25.247	25.8061
O60318	MCM3AP	0.124891	0.689995	17.9108	23.056	19.4033	19.4115	19.5692	23.4594	18.3547	19.3379	18.4538
O95478	NSA2	0.680492	0.69227	17.4904	18.6947	18.3722	18.4997	18.686	19.4485	18.6979	19.5429	18.6114
P21980	TGM2	0.585147	0.712426	22.0484	21.7547	22.5998	23.0664	21.9214	23.5524	22.6533	21.6669	20.632
Q9H8M2	BRD9	1.9146	0.723358	22.4191	22.8186	22.5439	23.2747	23.5382	23.1388	23.2987	22.8438	23.0322
P11021	HSPA5	0.707855	0.725302	24.8655	25.7968	25.1322	26.1298	25.2786	26.562	25.4598	25.8287	25.9778
Q9NR30	DDX21	0.97905	0.732264	25.2853	26.3668	25.9285	26.3191	26.6002	26.8582	25.941	26.7115	26.7794
Q6PKG0	LARP1	0.439684	0.746731	19.3334	19.2836	17.8956	19.8815	20.3631	18.5082	19.2187	20.2757	17.9029
P62750	RPL23A	1.52138	0.753049	25.3241	25.9523	25.7621	26.2546	26.3504	26.6926	25.6499	26.2197	26.952
P16401	HIST1H1B	0.970254	0.754287	26.3612	27.3755	26.2698	27.3188	27.5896	27.3608	26.3378	27.3283	27.6896
P18124	RPL7	1.60324	0.761052	26.4384	27.0576	26.7565	27.3074	27.4926	27.7356	26.6972	27.3798	27.5997
Q8WTT2	NOC3L	0.568019	0.763147	19.808	20.929	19.8123	21.1373	21.6414	20.0601	20.33	20.8934	21.2536
Q92900	UPF1	0.338054	0.784762	22.2295	22.2946	19.6285	22.4603	21.4046	22.642	22.7095	22.32	22.2561
P16403	HIST1H1C	0.862111	0.803334	26.9787	28.3232	27.192	28.0701	28.4497	28.3841	27.0418	28.1857	28.4738
P82673	MRPS35	0.310571	0.812027	17.2663	17.4388	19.4438	17.2738	19.9024	19.4089	18.1453	18.2896	17.5936
P62854;Q5JNZ5	RPS26;RPS26P11	0.96461	0.81215	23.3511	24.3174	24.4414	25.1452	24.9109	24.4903	24.2288	24.532	25.0816
P67809	YBX1	1.17073	0.854545	25.3492	26.2004	25.8669	26.3669	26.4826	27.1306	25.7731	26.2286	26.9277
O75934	BCAS2	0.283943	0.858274	18.2295	18.0091	20.9628	19.1261	19.199	21.4512	17.2328	18.8935	16.5247
P62906	RPL10A	2.12552	0.862294	25.9499	26.1849	26.4197	26.8389	27.1906	27.1119	26.4435	27.0434	27.3595
Q13601	KRR1	0.691576	0.871686	19.434	19.487	17.8345	19.4334	19.8647	20.0723	19.0961	20.1828	20.5763
P68431;Q71DI3;Q16695;P84243;Q6NXT2	HIST1H3A;HIST2H3A;HIST3H3;H3F3A;H3F3C	0.405583	0.874372	20.1766	23.1207	21.5563	23.0453	22.5445	21.8869	23.0277	22.7812	22.8667
P61254	RPL26	2.05002	0.881774	23.7596	24.3553	23.8745	24.8788	24.9338	24.8221	24.1837	24.9665	25.4412
Q5SSJ5	HP1BP3	2.25031	0.883183	24.9505	24.8988	24.5102	25.8198	25.525	25.6642	25.268	25.641	25.8145
Q9BYG3	NIFK	0.506704	0.883643	19.4695	18.2466	19.1044	19.2571	19.0524	21.162	18.8189	20.6238	19.7519
Q96SI9	STRBP	0.450024	0.892522	17.4184	18.6688	18.3654	18.1391	18.4244	20.5667	19.4723	21.342	16.8229
Q49A26	GLYR1	1.53616	0.895346	21.9858	22.4462	21.9127	22.6105	23.0947	23.3255	22.7903	22.9909	23.0494
P47914	RPL29	0.802118	0.896184	23.4541	24.7377	23.5788	24.4737	25.4503	24.5351	23.8478	24.6872	25.3583
P62910	RPL32	1.17789	0.898946	24.1221	25.2096	24.5696	25.1916	25.7191	25.6874	24.7987	25.6047	25.7987
P62979	RPS27A	2.27485	0.902068	23.8274	24.3003	23.9098	24.9973	24.9808	24.7655	24.3004	24.7759	25.2763
P61353	RPL27	2.02174	0.903268	25.8601	26.4813	26.2669	27.0142	27.2313	27.0726	26.3411	26.9827	27.2186
Q13573	SNW1	0.305788	0.905451	17.9608	17.3268	19.5626	18.5389	17.8648	21.1628	17.8795	17.9162	17.7627
P42696	RBM34	0.461967	0.916756	19.6451	18.5084	20.7911	20.2576	21.6306	19.8068	18.3345	20.1526	21.2757
P82650	MRPS22	0.744872	0.925025	18.0213	19.7338	19.3008	19.5475	19.8887	20.3949	18.0716	18.574	19.9668
Q9NX58	LYAR	0.825678	0.940013	22.7971	24.0774	23.8023	24.1497	25.2115	24.1357	23.432	24.1494	24.6826
P46087	NOP2	1.37812	0.948163	23.5469	24.2367	23.3166	24.5031	24.4671	24.9744	24.0328	24.7554	24.7862
Q9P2K5	MYEF2	1.46781	0.956701	20.7962	20.7997	21.3818	21.4872	22.2034	22.1572	21.4446	21.371	22.0414
O00425	IGF2BP3	0.991104	0.958464	24.6349	24.8968	25.4408	25.982	25.2643	26.6016	25.6371	25.9246	26.4222
P62917	RPL8	1.19579	0.964071	25.6455	26.6378	25.8969	26.8324	27.4903	26.7497	26.2848	27.2124	27.3906
P12277	CKB	0.238431	0.984011	15.6206	18.0091	17.8367	20.4272	15.5045	18.4868	20.4492	17.8104	15.6897
Q99878;Q96KK5;Q9BTM1;Q16777;Q93077;Q7L7L0;Q6FI13;P20671;P0C0S8;P04908;Q71UI9;P0C0S5;Q96QV6;P16104	HIST1H2AJ;HIST1H2AH;H2AFJ;HIST2H2AC;HIST1H2AC;HIST3H2A;HIST2H2AA3;HIST1H2AD;HIST1H2AG;HIST1H2AB;H2AFV;H2AFZ;HIST1H2AA;H2AFX	1.13828	0.994414	22.6194	23.9751	23.2673	24.5035	24.2692	24.0723	24.0223	24.2159	24.8536
Q96GQ7	DDX27	0.780342	1.01854	20.1518	19.8456	19.0491	20.2014	20.1916	21.7091	19.2399	21.0632	20.5214
Q86UE4	MTDH	0.920027	1.05807	18.3697	18.8022	20.1529	20.1892	20.1437	20.1661	19.896	19.6061	20.2084
Q9Y2R5	MRPS17	0.724858	1.05971	19.0565	18.2952	20.3851	19.7619	20.6317	20.5224	20.211	20.5064	21.7
Q14684	RRP1B	1.01179	1.07263	21.4337	22.6675	22.7355	22.8298	23.65	23.5748	22.1058	23.0548	22.7732
P82675	MRPS5	0.911389	1.07631	18.8494	17.9644	17.6904	19.1038	18.5866	20.0427	18.928	19.213	19.9458
Q8TDN6	BRIX1	1.16389	1.09665	22.0241	23.5433	22.604	23.7895	23.8159	23.856	23.5086	23.85	23.8506
O76021	RSL1D1	1.2884	1.11972	22.9884	24.2351	23.4832	24.3488	24.7268	24.9904	23.7757	24.3787	24.8274
P49207	RPL34	2.07159	1.12177	23.9791	23.9782	23.2835	24.8516	24.8506	24.9039	24.5262	25.3515	25.5414
P82930	MRPS34	0.774671	1.12826	19.1073	17.5509	19.4255	19.2214	19.8526	20.3945	19.4272	18.8934	19.5267
Q9UNQ2	DIMT1	0.280908	1.14745	16.5334	18.9079	20.7856	17.954	19.9861	21.7292	19.6842	20.781	20.2062
P18077	RPL35A	1.02752	1.15842	22.3908	23.397	23.3735	24.6887	24.5575	23.3903	24.1446	24.5226	25.1021
Q9BRJ6	C7orf50	2.56901	1.16999	21.5309	21.7216	21.7482	22.966	23.0314	22.5133	22.6404	23.0056	23.5407
Q9BWE0	REPIN1	0.667368	1.21551	17.2807	18.7655	17.8827	17.9055	19.3369	20.333	17.1113	17.1282	18.3786
O95793	STAU1	1.50465	1.21634	20.0925	20.4816	20.8898	21.2683	21.579	22.2656	21.1654	21.8556	22.6133
P46783;Q9NQ39	RPS10;RPS10P5	0.374164	1.26272	20.8874	18.0739	22.5995	22.728	20.9753	21.6456	22.6327	22.3698	20.4217
Q06830	PRDX1	0.786337	1.26937	23.2205	23.7052	24.6985	25.2364	24.0537	26.1422	24.602	24.5614	23.3613
P78563	ADARB1	0.607408	1.28902	17.7873	19.8018	17.1329	20.5433	18.9219	19.1239	18.2992	17.0671	19.585
P98179	RBM3	0.210748	1.32239	17.7885	18.4452	22.0709	23.4109	16.7572	22.1037	22.294	17.9584	21.2228
P02461;CON__P04258	COL3A1	0.663429	1.33412	17.9116	19.707	20.4453	21.5919	20.6637	19.8107	20.0942	19.3183	19.8978
Q9Y3B7	MRPL11	0.734382	1.33834	18.969	16.5443	18.9546	19.3164	19.9312	19.2354	19.8328	18.237	19.9086
P02452	COL1A1	1.20096	1.3491	22.6046	21.3397	22.6914	23.8112	22.9701	23.9016	23.4126	23.0226	23.6464
Q92552	MRPS27	0.765311	1.38178	18.2642	18.7016	18.606	18.6586	19.6061	21.4524	21.302	17.8366	19.7686
P56537	EIF6	0.798092	1.38194	18.4651	18.3785	20.6671	20.989	20.0258	20.6417	20.3583	20.6985	20.6906
O14776	TCERG1	0.579821	1.4154	18.6996	20.9093	20.712	21.5162	20.0917	22.9591	20.8235	21.1762	17.5297
Q13610	PWP1	1.21989	1.45929	17.9406	18.7223	16.831	19.0505	19.3752	19.446	18.742	20.5047	20.6311
Q92804	TAF15	0.934424	1.4624	22.4749	21.8983	20.0539	22.958	23.0096	22.8466	22.8169	22.2953	22.6797
P12107	COL11A1	1.70585	1.48069	28.7291	28.1249	29.0544	30.4338	29.5508	30.366	29.8086	29.1369	29.9858
Q1ED39	KNOP1	0.745682	1.50012	19.6152	20.5851	18.0773	19.8327	21.7234	21.2219	19.1147	21.1859	21.0243
Q7Z2W4	ZC3HAV1	3.54767	1.51177	20.4447	20.5182	20.7584	22.1288	21.9228	22.2049	21.4864	21.8233	22.3887
Q96B49	TOMM6	0.675284	1.51881	17.006	19.9163	17.6846	20.4832	18.7272	19.9529	20.5828	19.5853	16.3908
Q15050	RRS1	0.641212	1.54782	17.7917	20.651	20.0943	20.8015	20.0881	22.2908	19.6311	21.5526	21.6668
O75683	SURF6	1.03843	1.56713	19.4967	19.5526	17.4675	20.5717	20.5975	20.049	18.9191	19.6626	20.1246
Q99569	PKP4	1.38493	1.57694	16.7955	17.86	18.3376	18.6968	19.4797	19.5474	20.5992	17.4956	20.8772
Q9NW13	RBM28	1.61531	1.6125	19.0162	18.8756	18.8665	20.2239	21.4263	19.9456	19.9327	20.7439	17.1786
Q9UHA3	RSL24D1	2.17465	1.63117	18.8458	17.8308	18.6113	20.2106	20.002	19.9689	20.1117	20.3359	19.9812
Q8NBJ5	COLGALT1	0.774438	1.66787	21.1848	19.1286	22.2026	22.2633	21.9519	23.3044	21.3456	20.7013	23.1776
Q02809	PLOD1	0.669832	1.66828	21.3311	18.9053	22.1908	22.6927	21.4249	23.3144	21.1272	20.8131	22.1548
P39060	COL18A1	0.392961	1.81894	18.459	23.4668	22.9463	21.7374	22.9949	25.5966	20.5607	21.9074	23.1565
Q7L2E3	DHX30	2.02007	1.84901	19.0909	19.265	19.7354	21.269	20.5866	21.7826	21.2013	20.5331	21.9626
P08123	COL1A2	0.808905	1.89566	17.7951	18.6718	17.475	21.6842	18.1413	19.8035	19.9211	18.8081	20.4477
Q10589	BST2	0.708664	1.93161	18.6555	16.5103	19.5219	20.3252	18.5879	21.5695	19.4504	18.8313	19.5002
Q92665	MRPS31	1.72258	2.05986	17.1053	18.7007	18.6358	19.9363	20.4242	20.2609	18.1432	20.0984	20.4418
Q9UKD2	MRTO4	1.38586	2.06766	19.0715	19.823	21.0313	21.7973	21.5094	22.8221	21.2254	21.7339	22.215
Q9H7B2	RPF2	0.752675	2.10946	16.1584	18.6673	19.4296	18.7599	20.2035	21.6202	19.8503	16.8307	19.7748
O60568	PLOD3	1.05474	2.16783	20.0829	21.0515	22.9077	23.6014	22.6167	24.3275	21.7187	21.1294	23.2529
REV__Q9ULU4		0.367023	2.29424	18.2294	26.569	24.6934	26.601	25.4886	24.285	24.2792	25.1045	26.9018
Q9Y3C1	NOP16	2.12909	2.29708	17.5909	18.7673	18.9888	20.7991	20.4674	20.9717	18.8936	19.2836	21.3035
CON__Q8VED5		0.218456	2.38384	26.4349	17.5739	21.8587	26.0643	17.7947	29.16	26.7752	18.7221	16.4714
Q9Y221	NIP7	1.86025	2.38793	19.4394	19.021	20.5932	21.4365	22.3032	22.4776	20.3198	21.6092	22.1925
Q9BPW8	NIPSNAP1	1.75429	2.44861	17.4261	17.701	18.0611	19.9985	19.2383	21.2971	20.18	18.6477	19.2183
P05997	COL5A2	1.83135	2.56105	20.8879	19.1901	19.2612	22.9063	22	22.1161	20.9461	21.66	21.1538

## Sheet: Fig. 3B - I315
Figure 3B: LFQ intensities from SMARCA4-IP mass spectrometry comparing I315I vs I315R (n=3 biological replicates). Statistical comparison by two-sided t-test on log-transformed values. No correction for multiple testing applied.
Accession	Gene Symbol	N: -Log Student's T-test p-value I315I_I315R	N: Student's T-test Difference I315I_I315R	L2FC_I315I_R1_LFQ	L2FC_I315I_R2_LFQ	L2FC_I315I_R3_LFQ	L2FC_I315R_R1_LFQ	L2FC_I315R_R2_LFQ	L2FC_I315R_R3_LFQ	L2FC_I315X_R1_LFQ	L2FC_I315X_R2_LFQ	L2FC_I315X_R3_LFQ
Q92785	DPF2	4.88199	-6.81692	25.1218	25.114	25.1194	18.2815	18.7663	17.8566	18.026	18.9564	18.8596
Q6STE5	SMARCD3	3.27898	-4.8835	22.6062	22.3505	22.348	18.4782	17.2464	16.9295	18.0357	17.5646	17.4884
Q92925	SMARCD2	3.59723	-4.23548	24.9459	24.5411	24.7024	21.1258	20.0503	20.3069	22.1684	22.4017	22.4637
Q8NFD5	ARID1B	1.58743	-3.58044	22.8308	22.7915	22.4883	20.6248	19.5926	17.152	18.2117	19.3412	18.5367
P01024	C3	0.694152	-3.28077	26.1066	23.7646	26.8862	25.1341	18.5961	23.1848	26.5869	26.0397	27.2125
Q86U86	PBRM1	5.13574	-3.26653	23.7145	23.8117	23.8412	20.5223	20.3465	20.6991	21.1302	21.5862	22.0485
Q96QD9	FYTTD1	0.42741	-3.177	27.2238	27.8321	28.1256	18.2215	27.6188	27.8102	27.469	20.7942	28.0533
CON__Q3SX28;P07951	TPM2	1.63285	-3.15975	19.7514	21.957	21.6131	17.1163	17.716	19.0098	19.1129	18.8209	21.9818
Q14764	MVP	1.45458	-2.91915	22.8228	21.2508	23.1249	19.4758	18.2204	20.7448	20.6365	19.2812	19.1106
Q14699	RFTN1	1.26811	-2.55788	19.0278	19.1763	21.1229	18.5294	16.7347	16.3892	17.5568	19.6748	19.0323
P36542	ATP5C1	0.656187	-2.54302	19.8795	19.4948	24.8986	18.4547	19.151	19.038	20.5123	21.2053	24.6163
Q15532	SS18	2.48871	-2.51567	20.9641	21.854	21.7897	18.5245	19.0496	19.4868	16.5277	18.0274	18.5429
CON__P05784		1.0676	-2.51364	19.8929	22.6568	22.5359	17.901	19.7598	19.884	21.6244	18.1403	23.4449
O14497	ARID1A	5.06341	-2.45263	27.0447	27.1312	26.9329	24.4722	24.6898	24.5889	23.3584	21.9279	23.2785
P09884	POLA1	1.46834	-2.29487	19.6291	19.6037	21.3033	18.0904	17.0083	18.5528	19.5018	17.8509	22.3553
Q8WUZ0	BCL7C	2.36359	-2.26274	23.5477	23.4501	23.4618	21.9676	20.6647	21.0391	21.4701	22.8084	21.5891
Q92922	SMARCC1	4.05222	-2.25021	27.9525	27.9398	27.5278	25.5831	25.5272	25.5592	24.8783	24.9331	25.7858
P46783;Q9NQ39	RPS10;RPS10P5	0.687441	-2.11121	22.2273	21.4783	22.4979	20.9325	17.2629	21.6745	21.5904	22.5797	22.4504
Q9NZT1	CALML5	1.35313	-2.10188	20.266	21.6892	21.6641	18.0848	19.2427	19.9862	19.9239	20.6236	19.9468
Q9UBS8	RNF14	0.609689	-2.09917	27.8792	29.529	28.6533	23.6652	27.7912	28.3076	26.6769	23.1829	27.7933
P49750	YLPM1	1.04752	-2.09496	21.1468	21.721	19.4477	18.9608	19.6259	17.4439	19.1802	20.2775	18.7459
Q9BUJ2	HNRNPUL1	1.33247	-2.08324	21.1059	20.6162	21.0447	18.7747	20.1087	17.6337	20.6028	19.6458	20.0935
P12235	SLC25A4	2.90267	-1.9937	21.1401	20.9855	21.6903	19.5195	19.1605	19.1549	18.8598	19.8041	19.1381
P62140	PPP1CB	0.730568	-1.9123	21.0204	21.1789	21.4792	21.2351	17.1325	19.574	20.0107	18.8103	21.5909
Q6P2E9	EDC4	0.912369	-1.88249	19.0226	19.0742	20.1154	16.867	19.2918	16.4059	18.1499	19.73	19.5282
Q15459	SF3A1	1.10885	-1.86197	20.4721	20.5678	19.5015	16.8959	18.9609	19.0986	18.9323	21.8361	21.2731
Q969G3	SMARCE1	3.54473	-1.8521	26.5572	26.5704	26.2865	24.6365	24.3945	24.8268	24.1629	23.5626	24.8615
P67936	TPM4	2.39785	-1.83904	19.3018	19.6364	19.8402	17.3362	18.2486	17.6766	16.6892	18.3251	19.2155
O94973	AP2A2	1.36833	-1.68176	20.307	20.3427	21.4926	18.4691	19.8577	18.7703	18.152	20.2289	21.0395
Q8TAQ2	SMARCC2	3.2957	-1.67588	26.6568	26.6374	26.5403	24.6425	24.9751	25.1893	24.7791	24.4728	25.3568
CON__P35908		0.598518	-1.6675	17.5212	21.1044	21.1417	17.7086	18.8664	18.1899	18.1197	18.462	21.14
P07305	H1F0	1.17884	-1.65186	24.8614	25.4234	23.2436	22.766	23.0259	22.7809	22.1263	25.4941	26.5988
Q02539	HIST1H1A	1.1045	-1.65038	20.8181	20.8358	20.7739	19.3463	20.2709	17.8595	20.703	22.7421	21.3357
Q15125	EBP	0.696114	-1.62234	20.3796	17.5251	20.704	17.348	17.908	18.4858	20.1816	21.5936	20.0054
Q15287	RNPS1	1.34822	-1.57729	19.2658	19.0306	20.6418	17.7468	18.4795	17.9801	17.9267	19.769	18.8293
P07237	P4HB	1.14731	-1.5767	19.6241	19.575	20.175	19.3691	17.26	18.0149	19.6315	20.6766	19.8953
O96019	ACTL6A	2.41549	-1.52895	25.9752	26.1984	25.8297	24.2764	24.2088	24.9312	23.5509	24.6124	25.176
CON__Q1RMN8		1.91016	-1.51257	21.7965	22.5473	22.2088	20.8377	20.138	21.0393	19.0074	19.5388	21.3206
Q9BQE9;Q4VC05	BCL7B;BCL7A	2.64326	-1.48989	20.7456	20.5091	20.5094	19.2718	19.3233	18.6993	18.0338	18.2396	19.6863
Q71UM5	RPS27L	0.446149	-1.44724	22.4803	22.4241	23.8	19.0524	21.7058	23.6044	21.9002	22.8382	22.28
Q9Y4I1	MYO5A	0.749511	-1.39524	21.1302	20.7088	22.8489	19.2105	20.1757	21.1158	19.1458	21.8214	23.4189
Q9NPI1	BRD7	1.77263	-1.3778	22.5796	23.0654	22.0796	21.5588	21.1732	20.8591	22.1882	21.4976	22.6364
CON__P02769		0.798878	-1.37221	20.1224	20.3242	22.4128	19.1309	20.1664	19.4454	18.3523	18.2794	18.4823
P82979	SARNP	1.13586	-1.34291	22.0577	22.1031	20.7252	20.1805	20.8919	19.7849	20.8473	22.5052	21.0047
Q96GM5	SMARCD1	3.61262	-1.33288	26.5145	26.5526	26.3685	25.0874	25.024	25.3255	24.1041	23.6514	24.9235
Q13813	SPTAN1	1.12828	-1.28433	20.9947	21.1682	21.8236	19.3538	19.8325	20.9474	24.3645	24.1042	21.2878
P68133;P68032;P63267;P62736	ACTA1;ACTC1;ACTG2;ACTA2	1.40952	-1.27343	26.3396	26.8674	26.8252	24.8261	25.2513	26.1345	24.172	23.4233	26.997
P07737	PFN1	0.990686	-1.25528	21.6375	19.9369	21.1618	20.0953	19.8182	19.0567	19.044	20.2289	20.1994
Q13492	PICALM	1.76269	-1.24765	19.3646	19.4798	19.6	18.1212	17.7603	18.82	17.7032	20.1923	20.7238
Q14157	UBAP2L	0.604801	-1.24506	20.5285	20.0239	22.6333	19.3408	19.3714	20.7383	20.9635	22.2636	22.3039
Q68CP9	ARID2	1.78533	-1.24346	24.3155	24.3584	23.7936	22.6493	23.4207	22.6671	23.5663	23.7189	23.985
P51659	HSD17B4	0.730167	-1.22987	19.7162	19.3763	20.3083	18.0387	19.9987	17.6738	18.2468	20.8376	19.9254
Q00341	HDLBP	0.566766	-1.21186	20.4628	19.0962	20.862	17.9169	20.475	18.3936	18.9649	21.7631	21.7551
Q09028	RBBP4	1.38247	-1.20951	21.7583	21.4762	22.4957	20.8602	21.0722	20.1693	21.299	23.2426	22.5525
Q9UPN3	MACF1	0.266307	-1.17933	24.7746	18.9263	21.0282	19.5236	21.0508	20.6167	20.8021	21.4266	21.9626
Q12824	SMARCB1	2.55645	-1.14426	25.1578	25.2433	24.9144	24.1022	23.6737	24.1068	17.1105	19.2729	17.6811
P55072	VCP	0.846456	-1.14073	20.7735	20.6172	21.2407	20.7037	19.8593	18.6462	17.7851	21.4391	19.7232
Q92804	TAF15	0.621925	-1.12076	21.8074	21.6146	22.0421	19.6963	20.1222	22.2833	21.2493	20.3651	22.1705
P51532	SMARCA4	2.56032	-1.11833	28.587	28.8503	28.4749	27.2649	27.6764	27.6158	27.0444	27.2652	28.0001
O94906	PRPF6	0.78668	-1.11375	19.3683	18.7348	20.3062	19.0204	17.4544	18.5932	19.9385	21.6536	19.8741
P27105	STOM	0.996528	-1.11258	22.7695	22.8578	23.845	22.6982	22.1002	21.3361	21.401	22.3741	22.3696
Q15393	SF3B3	0.729399	-1.08749	21.5077	20.9551	21.625	18.9937	21.1143	20.7172	20.2265	21.8639	20.7961
CON__P12763		0.979777	-1.08742	22.5512	23.0232	21.6202	21.0815	21.9378	20.9129	21.9787	22.0217	21.7725
P49755	TMED10	0.831906	-1.07582	21.7264	20.7884	21.8308	21.344	19.683	20.0911	21.9266	21.3707	21.526
P07355;A6NMY6	ANXA2;ANXA2P2	1.67892	-1.07552	21.8991	21.1238	21.8465	20.6082	20.7701	20.2646	19.5907	18.6475	20.9104
P62316	SNRPD2	0.784491	-1.07074	22.1788	21.8415	22.5958	22.3058	20.4152	20.6829	22.177	21.0626	20.1984
P62857	RPS28	0.570972	-1.07042	22.1929	21.8425	23.7944	20.703	21.2663	22.6492	20.305	21.1541	23.5302
O95292	VAPB	0.571684	-1.06615	20.9331	18.6824	19.9906	18.1912	18.3963	19.8202	19.3743	20.955	17.5956
Q00688	FKBP3	1.85251	-1.06299	21.8531	21.5203	21.1455	20.4782	20.6882	20.1635	21.7448	23.0067	22.0363
Q8IVW6	ARID3B	1.01056	-1.04392	21.3572	20.5731	20.2103	19.3378	20.3635	19.3076	19.8333	21.0431	19.6293
P32119	PRDX2	1.89721	-1.01495	18.6052	18.6384	18.7362	17.5151	18.0973	17.3226	19.0724	21.6774	21.0731
P35232	PHB	0.70103	-1.0066	23.3943	22.0698	22.6664	22.1704	22.2964	20.6438	21.6086	22.8095	21.9174
Q15637	SF1	0.508257	-0.994153	21.0189	21.6433	21.8839	19.6991	19.7099	22.1546	19.6462	20.8908	22.2146
P62318	SNRPD3	0.808688	-0.976692	20.6622	21.0627	20.7991	18.7833	20.2712	20.5395	16.534	19.984	20.8752
P49454	CENPF	1.14201	-0.974064	26.7529	27.1325	28.0538	26.1247	26.4722	26.4202	25.7704	25.9339	26.4531
Q13283	G3BP1	0.505094	-0.966937	21.123	21.2388	20.326	19.1055	21.502	19.1795	21.4269	22.691	22.0959
P49368	CCT3	1.6228	-0.954558	20.9089	20.8092	20.2365	19.361	19.8933	19.8367	18.7537	20.8117	20.0876
Q9H9B4	SFXN1	0.993313	-0.939353	21.7146	20.8963	21.7784	20.6199	21.0597	19.8916	20.9228	20.9097	20.8673
Q96JB1	DNAH8	1.30634	-0.936558	24.5228	25.4633	24.6348	23.953	23.6564	24.2018	23.0718	22.9116	23.8335
CON__Q1RMK2		0.85252	-0.922122	21.7081	22.321	21.1395	20.7521	20.1873	21.4628	19.9201	18.9836	20.9278
P06753	TPM3	0.427868	-0.918534	20.8218	23.6785	22.3463	21.4654	20.6245	22.0011	22.4848	22.2775	23.8667
P57088	TMEM33	1.93537	-0.907164	20.4578	19.8805	20.3843	19.2911	19.5188	19.1912	17.6247	20.1381	18.3923
O43707	ACTN4	1.04832	-0.897531	23.7303	23.6916	24.5084	22.6818	22.8848	23.6711	20.9139	23.9404	24.4452
P00403	MT-CO2	0.436179	-0.875141	22.0564	22.0359	22.6665	22.483	19.7421	21.9083	22.2496	23.0356	21.9417
Q03252	LMNB2	1.15439	-0.858035	23.6885	23.7302	23.6788	22.9854	23.3608	22.1773	21.7149	24.0553	23.4057
Q99623	PHB2	0.487615	-0.852487	23.6534	21.405	22.6722	22.3805	21.7761	21.0165	22.2879	23.4363	22.7716
P61803	DAD1	0.511252	-0.851986	20.8244	20.1735	20.795	19.0053	21.1423	19.0894	18.9839	22.0174	18.9721
P24534	EEF1B2	1.42551	-0.851941	20.6166	20.6642	20.8273	19.3804	19.8536	20.3182	19.3828	20.7228	21.4556
Q13838;O00148	DDX39B;DDX39A	1.28562	-0.850185	23.7866	23.6343	24.4639	22.8225	23.0804	23.4314	23.4476	25.1356	23.5106
P29692	EEF1D	0.773801	-0.839085	21.8848	20.7746	22.0333	20.4214	21.3313	20.4227	20.3507	22.1676	21.2956
Q9P2E9	RRBP1	1.13107	-0.826874	21.7026	20.9645	21.3528	20.6096	20.9245	20.0051	19.5525	20.695	19.668
P19105;O14950	MYL12A;MYL12B	0.588147	-0.816182	26.6951	28.0146	28.24	26.5638	26.3356	27.6017	27.0081	27.3592	28.9324
Q8WWI1	LMO7	0.716367	-0.814644	22.7615	23.8457	24.2467	22.8332	22.3197	23.2571	22.0786	22.5467	23.2631
CON__P13645;P13645	KRT10	0.683679	-0.81042	27.9486	29.2343	29.7462	28.1089	28.0869	28.302	27.9149	29.7956	28.5218
Q86UP2	KTN1	0.544196	-0.806204	20.2342	19.3524	20.424	19.702	19.8214	18.0687	19.836	21.4572	20.4902
Q6WCQ1	MPRIP	0.445957	-0.802483	23.4015	24.8699	24.9879	23.1375	22.9399	24.7743	23.4464	24.0554	25.657
P62258	YWHAE	0.204561	-0.792627	19.8247	20.5441	21.2913	16.8937	21.3168	21.0716	21.3826	22.0465	21.0574
P12829	MYL4	0.520555	-0.781816	18.681	20.4323	19.4373	17.931	19.3597	18.9144	17.998	18.8413	19.097
P14927	UQCRB	2.15	-0.775604	19.1788	18.91	19.304	18.4843	18.4209	18.1607	18.682	19.5358	19.4804
P50991	CCT4	0.334521	-0.771545	19.4814	19.9419	19.8	19.4455	20.3096	17.1536	16.6034	20.6583	20.5508
P43307	SSR1	0.358884	-0.771414	21.2371	19.5065	20.1657	21.0115	18.7579	18.8256	19.0229	19.266	20.0663
Q69YQ0	SPECC1L	0.349553	-0.770812	21.8037	23.4574	24.0307	21.4646	21.9704	23.5444	22.2422	23.6999	24.8162
Q96I24	FUBP3	0.811175	-0.770029	21.4365	20.2469	20.2634	19.9614	19.5084	20.1669	21.0344	22.0445	20.7938
Q8N3C0	ASCC3	0.70404	-0.75503	25.2938	24.7451	24.7241	23.2613	24.6217	24.615	23.817	24.1151	23.4803
Q01081;Q8WU68	U2AF1;U2AF1L4	1.13686	-0.749352	20.0858	19.5822	19.781	18.526	19.4043	19.2705	17.0781	21.1509	18.3527
Q9ULV4	CORO1C	1.45097	-0.745656	21.7276	21.8557	21.7201	20.5678	21.1476	21.351	19.8762	22.0638	21.9588
P23528	CFL1	1.8565	-0.744666	23.7568	23.5843	23.5635	22.5636	22.9907	23.1163	22.547	23.7805	24.2519
Q9NQT5	EXOSC3	0.376031	-0.739897	19.7878	19.1785	18.3757	17.4632	19.7886	17.8705	19.6327	20.7345	18.7248
P39656	DDOST	0.969597	-0.735013	22.5366	22.1345	22.8056	22.1844	21.9005	21.1868	21.7226	22.3944	22.1123
P51531	SMARCA2	0.917517	-0.734048	20.6697	21.0266	20.1756	19.4846	20.4287	19.7565	18.5679	20.0201	17.755
Q9UNL2	SSR3	0.377244	-0.732419	20.0912	19.7841	20.7854	20.5124	19.9456	18.0054	16.8262	20.0154	17.538
P26641	EEF1G	0.676432	-0.720201	22.7076	21.97	23.1018	21.8041	21.3008	22.514	21.5228	22.4327	22.5681
P58107	EPPK1	0.150663	-0.714452	18.2709	16.6214	22.1958	17.0741	18.7717	19.0989	18.0757	18.2665	21.0965
Q9Y224	C14orf166	0.887037	-0.706589	21.4288	20.849	22.0609	20.9511	20.7457	20.5222	20.428	21.9682	21.6569
Q01105;P0DME0	SET;SETSIP	0.656347	-0.698318	20.8545	20.7961	21.8615	20.3061	19.9933	21.1178	21.0415	22.8623	22.044
Q8WXF1	PSPC1	0.369281	-0.656472	22.4407	22.3815	20.4063	21.4721	21.3489	20.4381	21.2162	23.1671	21.6247
Q9P0K7	RAI14	0.435853	-0.640213	23.3512	24.4697	24.7373	23.0272	23.1374	24.473	24.1289	23.4413	25.284
Q12874	SF3A3	0.452882	-0.638463	19.2608	18.6578	17.524	18.4984	17.4349	17.5939	19.1609	21.2473	18.7528
O60716	CTNND1	1.03974	-0.611848	18.9131	18.3402	18.9896	18.4852	17.853	18.0692	17.8056	19.0053	19.9739
P37108	SRP14	0.403283	-0.611305	22.124	22.5425	23.3534	21.0203	22.4009	22.7647	21.6044	22.8946	23.7208
Q13428	TCOF1	0.371216	-0.602158	21.4003	21.5616	21.9157	19.7202	21.8756	21.4752	21.0373	20.5349	21.7479
CON__Q04695;Q04695;CON__Q9QWL7	KRT17	0.26299	-0.593707	18.5241	17.9706	20.533	19.3179	18.0328	17.8959	17.1369	18.8697	21.5348
P0DP25;P0DP24;P0DP23		0.443583	-0.593493	23.8427	24.3755	25.2791	23.6379	23.3992	24.6797	24.707	24.8412	26.4252
Q07065	CKAP4	1.01989	-0.581466	25.1572	24.5174	24.804	24.1515	24.6163	23.9663	24.0905	25.3441	24.6709
CON__P48668;CON__P02538;P48668;P02538;CON__P04259	KRT6C;KRT6A	0.834004	-0.574846	22.7615	23.8276	23.5259	22.719	22.8416	22.8298	22.1346	23.938	23.8702
CON__P35908v2;P35908	KRT2	0.393202	-0.574289	26.33	28.0669	28.2499	27.0769	26.8231	27.0239	26.5935	28.3715	27.767
Q16181	SEPT7	0.606024	-0.562227	23.8763	23.626	23.4458	23.4644	23.5029	22.2942	22.633	24.422	23.0121
P05198	EIF2S1	0.289783	-0.561208	17.9132	17.3814	18.3907	17.553	18.4685	15.9802	19.3302	21.0053	19.6693
Q9NZM4	GLTSCR1	0.998204	-0.557313	22.0758	22.0032	22.4629	21.5319	21.297	22.041	21.3413	21.4913	22.4327
O75369	FLNB	0.611837	-0.540795	22.7222	22.9031	23.8548	22.9295	22.6359	22.2923	22.7984	23.6568	23.9454
REV__Q9UPW8		0.18647	-0.534175	21.7679	22.1889	23.4152	23.2883	22.4491	20.032	22.2332	21.2679	23.2791
P11387	TOP1	0.783257	-0.528596	22.3449	22.9274	21.993	21.6481	22.1672	21.8643	21.9055	23.1594	23.0091
Q96AG4	LRRC59	1.02012	-0.524822	22.8064	22.8559	22.9299	22.2195	22.7996	21.9987	20.9131	23.9793	22.5458
Q92945	KHSRP	0.616001	-0.5201	24.6724	24.6937	24.7126	23.7865	24.9308	23.8011	23.8776	25.4981	24.4284
P14649	MYL6B	0.182898	-0.511876	20.2281	22.1135	22.668	21.2467	19.7832	22.444	21.5944	21.4865	23.4256
Q9NYL9	TMOD3	0.241644	-0.509752	21.5892	21.8294	23.904	21.8418	21.3039	22.6476	22.215	23.0677	24.3053
P08574	CYC1	0.771713	-0.499583	22.2267	21.898	21.7195	21.8839	21.4723	20.9893	19.2486	21.5538	20.4776
P09493	TPM1	0.331357	-0.497076	25.5075	26.9639	26.9937	25.5394	25.6968	26.7376	26.2071	26.5406	27.5352
Q9UBI6	GNG12	0.257094	-0.495096	19.456	19.1833	20.1708	19.4038	17.7629	20.1582	20.0511	20.2633	21.7009
Q14739	LBR	0.223002	-0.492785	19.3312	20.9629	20.8289	21.2385	19.379	19.027	19.9884	19.679	21.0957
P62266	RPS23	0.880744	-0.492242	24.5603	24.9182	25.1224	23.9786	24.5047	24.6409	22.8562	23.5615	24.3716
P51571	SSR4	0.584795	-0.488223	20.6814	20.4113	20.2705	19.697	20.6649	19.5366	19.9894	21.1596	21.3306
P36873	PPP1CC	0.527774	-0.475821	22.5694	23.0112	23.6813	22.4721	22.3013	23.0611	22.3418	22.8923	23.7019
P39019	RPS19	0.203375	-0.463249	22.9362	20.8351	22.9434	20.7233	22.4106	22.1911	20.5161	23.9353	22.4927
P04264;CON__P04264	KRT1	0.432693	-0.458872	29.1266	30.4645	30.4893	29.6834	29.4954	29.525	29.0546	30.3595	29.7258
Q9Y3U8	RPL36	0.398663	-0.458174	24.4796	24.0251	23.7254	22.8324	23.6932	24.33	20.9925	22.5146	21.8215
P04406	GAPDH	0.559214	-0.45189	23.0472	22.5363	22.8223	22.2777	22.9483	21.8241	20.3945	23.4073	21.4056
CON__ENSEMBL:ENSBTAP00000024466;CON__ENSEMBL:ENSBTAP00000024462		0.925969	-0.450675	26.6534	27.1886	27.1095	26.2491	26.5692	26.7811	25.4014	25.8855	26.9016
CON__P02662		0.460504	-0.447473	19.992	19.0232	19.434	18.4472	19.1507	19.5089	18.5334	20.0393	21.0638
Q96IZ0	PAWR	0.388717	-0.444842	22.6213	23.3713	23.8489	22.3774	22.6679	23.4616	23.9976	24.0309	24.8399
P04114	APOB	0.15389	-0.442103	21.1871	19.8426	19.1616	20.38	20.6443	17.8407	19.4736	19.7432	20.0882
Q9NX58	LYAR	0.71974	-0.440555	21.3642	21.4865	20.929	20.4001	21.1608	20.8971	20.8317	22.1285	19.3639
Q9UNX3;P61254	RPL26L1;RPL26	0.286041	-0.435869	24.3014	24.2513	24.2316	22.6155	24.6172	24.2441	22.7263	24.241	23.7448
P24844	MYL9	0.175767	-0.434265	18.4074	19.4435	20.5783	18.6009	18.1184	20.4071	19.4132	20.5886	21.5695
O60783	MRPS14	0.121738	-0.430857	18.1538	18.3342	20.0915	16.283	20.1417	18.8621	18.4736	18.3014	19.9818
CON__ENSEMBL:ENSBTAP00000014147		1.17867	-0.430793	23.1722	23.512	23.6729	22.8702	23.1749	23.0196	22.9392	22.9663	22.8702
P49756	RBM25	0.109889	-0.428005	19.8896	19.5376	19.8984	17.4686	22.0938	18.4792	17.2541	18.8543	20.1599
Q6UB35	MTHFD1L	0.164111	-0.426787	17.5259	17.2569	18.8596	16.4956	19.1368	16.7297	18.6569	19.9158	20.4808
Q9UKM9	RALY	1.08524	-0.424198	22.8498	22.6577	22.6067	22.3203	22.55	21.9714	21.247	23.0038	21.6353
P63220	RPS21	0.315627	-0.423864	21.8862	21.2473	22.4061	21.2338	20.7809	22.2533	20.7973	22.8421	22.7342
P14923	JUP	0.148837	-0.408209	20.663	21.4308	21.5629	18.8468	21.7558	21.8294	21.9774	20.9744	20.409
Q9NVA2	SEPT11	1.29297	-0.405362	22.671	22.9987	22.8785	22.3746	22.6623	22.2952	22.1035	23.6932	22.5237
P06576	ATP5B	0.51895	-0.396556	25.2031	24.3504	25.1821	24.7983	24.5766	24.171	24.3954	25.587	24.4843
Q6NYC8	PPP1R18	0.171311	-0.395088	18.4677	18.2757	19.656	17.4998	19.9103	17.8042	19.4706	17.974	20.0971
P62888	RPL30	0.8793	-0.392508	23.7644	23.3457	23.6806	22.9644	23.1309	23.5177	23.7935	24.7767	23.6249
Q9NP64	ZCCHC17	0.883824	-0.377145	19.3982	19.1621	19.7926	18.9742	19.0255	19.2219	18.8548	18.9139	18.9758
P47756	CAPZB	0.189288	-0.376043	21.9984	22.626	23.8546	22.8673	21.3985	23.085	23.2024	22.9215	24.1835
P49458	SRP9	0.55521	-0.373145	21.3162	21.6088	21.8083	20.7503	21.2081	21.6554	19.8301	20.9718	21.3152
P62937	PPIA	0.759532	-0.366758	24.7736	24.0834	24.3945	24.2329	23.9002	24.0182	23.5379	24.8282	24.7021
CON__P13647;P13647	KRT5	0.425654	-0.363826	23.1451	24.2343	24.1488	23.5048	23.6456	23.2863	22.963	24.0936	23.4853
O95425	SVIL	0.199062	-0.360498	24.5342	25.1516	26.1585	24.9638	24.014	25.7849	25.1828	24.1247	26.6613
P05386	RPLP1	0.415343	-0.355085	23.9498	23.3668	24.0181	22.9059	23.4206	23.943	22.9134	24.8664	23.9788
P26368	U2AF2	0.406165	-0.354031	21.6671	21.9093	22.4263	21.6551	22.1523	21.1332	21.4393	22.5142	22.0023
P35580	MYH10	0.231716	-0.353823	30.1443	31.4096	31.7178	30.1121	30.7512	31.3469	30.6309	31.1372	31.9999
P53680	AP2S1	0.236614	-0.345966	20.6321	20.5557	21.8139	21.1222	20.996	19.8455	19.9316	21.3336	20.4476
P26583	HMGB2	0.31797	-0.338095	21.7061	21.6941	21.6552	20.4806	21.852	21.7086	21.6278	23.4716	21.6069
P98179	RBM3	0.477248	-0.337674	19.5406	19.4047	18.6119	18.9715	18.6451	18.9276	20.9755	22.2883	20.193
P51153;P61026;Q9H0U4;Q92928;P62820;Q92930;P61006;P59190	RAB13;RAB10;RAB1B;RAB1C;RAB1A;RAB8B;RAB8A;RAB15	0.0846972	-0.330676	20.1929	19.4531	22.519	21.1672	21.6549	18.3509	21.8831	22.532	21.6361
Q7KZF4	SND1	0.264732	-0.329493	22.6174	22.0659	21.4951	21.6075	22.4352	21.1471	20.9659	24.2672	22.0802
Q01082	SPTBN1	0.762045	-0.32325	21.5841	21.5245	21.7905	20.9968	21.6122	21.3204	17.3956	22.4019	22.2332
Q9UJZ1	STOML2	0.313624	-0.318667	22.6737	22.1176	22.3302	22.2608	22.5903	21.3143	22.2572	23.5567	22.5087
P08865	RPSA	0.275211	-0.31203	24.0784	23.4201	24.9557	23.6586	23.872	23.9875	23.7414	25.317	25.0227
Q00610	CLTC	0.302756	-0.311387	22.7312	22.4474	22.877	22.8131	22.7309	21.5775	20.8932	23.4463	22.1849
CON__P02533;P02533;CON__Q9Z2K1;CON__Q3ZAW8	KRT14	0.188375	-0.309021	22.5187	24.5847	23.3957	22.8191	23.3373	23.4157	22.8173	24.2432	24.2716
Q99569	PKP4	0.258632	-0.307594	18.3762	17.8724	19.3045	17.7747	18.4763	18.3793	17.0665	18.7005	20.6516
Q15029	EFTUD2	0.354781	-0.306121	21.8126	22.4572	22.9903	22.1484	22.2912	21.9021	22.0171	23.2743	22.1875
O75533	SF3B1	0.278339	-0.305997	20.9829	20.6761	21.2324	20.6573	21.3711	19.9451	20.1034	22.1478	21.1361
P62995	TRA2B	0.204049	-0.30547	23.6558	22.3972	22.3151	23.1664	22.4395	21.8458	21.5478	23.4463	23.6494
Q15717	ELAVL1	0.754013	-0.30316	23.9835	23.8681	24.3517	23.7381	23.973	23.5827	23.8901	25.0415	24.7745
Q9P0L0	VAPA	0.475918	-0.301237	21.0507	20.323	20.9347	20.699	20.5357	20.17	19.6747	21.2044	19.9621
Q8N137	CNTROB	0.122206	-0.29804	19.6659	18.4405	19.8997	18.7743	17.8596	20.478	19.0172	18.6331	20.9877
P60660	MYL6	0.179599	-0.292741	27.4805	28.7266	29.2142	27.6878	28.0148	28.8406	28.145	28.645	29.7414
P21796	VDAC1	0.299866	-0.291401	25.6872	25.6938	25.4864	25.4289	25.9503	24.6141	24.544	26.3718	24.7809
P63261	ACTG1	0.360436	-0.288741	29.981	30.397	30.9309	30.0247	29.8982	30.5198	30.3621	30.5709	31.5455
Q9Y608	LRRFIP2	0.246522	-0.288684	19.9329	20.8705	21.1666	20.2827	19.938	20.8831	20.8574	18.775	22.6406
O60506	SYNCRIP	0.443766	-0.282623	23.6564	23.5524	24.2354	23.4895	23.2572	23.8497	23.5071	24.2959	24.4277
P05976;P08590	MYL1;MYL3	0.150852	-0.263968	23.6546	24.9452	25.4575	23.8745	24.2596	25.1313	24.6346	25.1013	26.1312
Q8NBJ4	GOLM1	0.0610087	-0.260396	22.7654	25.7717	26.5684	22.972	25.3343	26.0179	25.1416	22.8831	23.0392
P15924	DSP	0.511517	-0.255387	28.132	28.4213	28.5473	27.7551	28.3445	28.2349	27.9149	28.0919	27.3236
Q02413	DSG1	0.143343	-0.255197	18.8663	20.7998	19.9052	19.5846	19.0006	20.2206	18.8802	20.0058	20.6923
P18754	RCC1	0.350117	-0.251829	22.472	22.5399	22.4836	22.1672	22.7977	21.775	21.2196	22.9617	21.4943
P17931	LGALS3	0.131599	-0.251248	18.3507	18.479	19.6874	17.4905	18.9562	19.3166	20.438	22.1408	21.4995
P25705	ATP5A1	0.230736	-0.243532	25.2631	24.6722	25.2654	25.5048	24.7033	24.2619	25.0541	25.2928	24.9279
P02545	LMNA	0.333953	-0.24304	26.5041	26.3679	26.5528	26.35	26.6734	25.6722	26.121	27.2262	26.3264
P35527;CON__P35527	KRT9	0.176865	-0.233473	27.4367	29.1221	28.4583	28.3099	28.0343	27.9724	27.6031	28.9722	28.4179
P09874	PARP1	0.380455	-0.232562	24.4429	24.3576	24.6626	23.9971	24.7352	24.0332	23.7858	25.9326	24.7038
CON__P15636		1.24565	-0.231351	31.7232	31.9151	31.9148	31.6142	31.5198	31.725	31.2023	31.3631	31.7721
Q9UEG4	ZNF629	0.0572044	-0.226892	17.4805	16.7386	20.0973	16.138	18.2448	19.2529	19.326	19.3476	18.3478
Q9UHD8	SEPT9	0.538304	-0.223127	24.0474	24.1573	24.1327	23.8596	24.2147	23.5938	23.3199	24.9144	23.6892
P62847	RPS24	0.2619	-0.218164	23.4777	23.1507	23.9641	22.8712	23.4022	23.6646	22.8448	23.9345	23.5945
P49207	RPL34	0.454364	-0.216858	24.1512	24.1163	24.0752	23.5766	24.2776	23.838	22.1637	24.1594	23.7667
Q9P258	RCC2	0.355255	-0.212422	20.5616	20.3704	20.9494	20.0536	20.5659	20.6246	21.0203	22.6375	20.9215
P62979;P62987;P0CG47;P0CG48	RPS27A;UBA52;UBB;UBC	1.42985	-0.209446	25.4933	25.324	25.4286	25.114	25.2341	25.2693	24.9278	24.6892	24.9375
P62861	FAU	0.392241	-0.208211	23.0187	22.3775	22.8794	22.3337	22.699	22.6182	21.7822	22.7152	21.761
P62906	RPL10A	0.250156	-0.206049	26.3927	25.7138	26.6172	25.6739	26.2371	26.1946	25.0357	26.8574	24.8656
P27816	MAP4	0.15493	-0.20131	22.0672	21.7617	22.897	21.5195	21.9016	22.7009	22.3147	23.2267	23.2331
P50454	SERPINH1	0.340017	-0.192092	24.0357	24.1309	24.335	23.6993	24.4016	23.8244	23.9483	25.2493	25.0643
P60709	ACTB	0.21923	-0.190585	24.4989	25.0005	25.5272	24.8927	24.5063	25.0558	24.9665	24.7317	27.8204
CON__Q05B55		0.135099	-0.190181	20.0217	21.1238	20.0772	20.4096	19.4926	20.75	19.6737	18.7322	21.0393
Q86V81	ALYREF	0.34832	-0.189455	22.0033	22.2116	22.6034	21.838	22.3275	22.0845	21.5877	22.6895	22.2883
O75643	SNRNP200	0.154131	-0.189376	22.2256	22.1971	22.6988	22.2082	22.9162	21.429	22.2227	23.4967	22.7673
P10809	HSPD1	0.83717	-0.187768	23.359	23.1615	23.2511	23.1752	23.1362	22.8969	22.2629	23.8758	23.1727
P08621	SNRNP70	0.216999	-0.187663	22.0366	21.9912	22.6007	21.5226	22.4648	22.078	21.0987	23.0404	22.2601
Q9UQ35	SRRM2	0.150008	-0.183144	22.5313	22.6433	23.7024	23.1972	22.2996	22.8307	21.5948	22.3583	23.7652
P14866	HNRNPL	0.365792	-0.178968	25.2479	25.0302	25.2566	24.7431	25.3717	24.8831	24.8837	25.8159	25.4915
Q9Y6M1	IGF2BP2	0.0839468	-0.17275	19.7518	19.8596	20.8836	19.0201	19.7756	21.181	19.6823	22.4281	18.9825
P46977	STT3A	0.146954	-0.170866	21.1127	20.5828	21.83	21.4562	20.6517	20.9051	21.7158	22.2667	21.2344
P48047	ATP5O	0.0631297	-0.167018	21.1024	19.3582	18.1281	19.8771	19.4289	18.7817	20.5213	18.7419	19.0032
P12814	ACTN1	0.0582441	-0.163641	18.6735	20.4917	18.876	18.6595	20.7246	18.1662	18.7264	20.5988	21.9009
P05387	RPLP2	0.203972	-0.16039	26.1535	26.3087	26.7945	25.8961	26.1827	26.6968	25.5392	27.5298	25.6057
P06733	ENO1	0.143882	-0.157977	22.1105	21.0696	21.4196	21.9087	21.173	21.044	21.7223	22.2214	20.8434
P04075	ALDOA	0.317921	-0.155146	20.0772	19.9647	19.653	19.4727	20.0076	19.7491	19.9461	21.4199	19.7717
P68104;Q5VTE0	EEF1A1;EEF1A1P5	0.363001	-0.140697	26.7264	26.5928	27.0615	26.6217	26.808	26.5289	26.2789	27.8576	26.8433
Q15233	NONO	0.404603	-0.138762	24.7978	24.7719	24.8251	24.7641	24.8407	24.3738	24.2549	25.4135	24.7256
P35579	MYH9	0.0694783	-0.134951	29.5279	30.9367	31.4426	29.8713	30.4968	31.1343	30.4247	30.9899	32.2955
P09382	LGALS1	0.0786051	-0.132918	21.206	20.6771	20.7127	21.2277	19.5935	21.3758	21.3209	21.9773	20.6481
CON__P00761		0.46896	-0.132845	28.0567	28.051	28.3984	28.0798	28.0778	27.9498	27.6623	27.8302	28.3585
P60953	CDC42	0.179357	-0.131041	20.4456	20.4617	21.1056	20.2518	20.8496	20.5184	19.6764	21.943	23.5923
P52907	CAPZA1	0.0966305	-0.123892	23.6407	23.6761	24.7901	23.8722	23.4807	24.3823	24.2781	24.4716	25.7483
Q07021	C1QBP	0.0589269	-0.11816	22.7066	22.6019	24.1048	22.2507	22.8577	23.9504	22.7095	24.141	24.3582
Q15019	SEPT2	0.236703	-0.116564	23.8159	24.0897	23.7237	23.8652	23.968	23.4463	23.6394	24.8908	23.9687
P62249	RPS16	0.0889233	-0.11518	24.1797	23.8486	25.1725	23.9759	24.1396	24.7398	24.3878	24.5631	24.9724
P62851	RPS25	0.135177	-0.114508	24.0496	23.5165	24.3123	23.6521	23.6244	24.2584	24.0926	24.5895	24.0901
O75475	PSIP1	0.222058	-0.106785	23.827	23.8436	23.5071	23.3499	23.6301	23.8774	23.2653	24.2904	23.9609
P61513	RPL37A	0.132039	-0.101754	24.3174	23.4	23.8334	23.597	23.9398	23.7087	22.961	23.8275	23.2283
P81605	DCD	0.116405	-0.100216	23.0459	23.4497	23.5417	22.8006	23.1925	23.7436	23.8536	24.3819	24.2758
P39023	RPL3	0.181479	-0.0995388	26.8994	26.434	26.8721	26.3532	26.7242	26.8295	25.8239	27.3713	26.982
Q96SB3	PPP1R9B	0.030778	-0.098629	18.5251	19.2965	19.0292	19.7998	16.7444	20.0107	17.9052	18.4144	21.4215
P47755	CAPZA2	0.143519	-0.0980295	18.8785	18.5394	19.3988	18.7838	18.8157	18.9231	19.7515	19.9233	20.7418
P16403	HIST1H1C	0.12585	-0.0964966	27.5669	27.7899	27.4145	27.0526	27.9488	27.4805	26.4832	27.654	26.726
P09651;Q32P51	HNRNPA1;HNRNPA1L2	0.212232	-0.0861562	26.9842	26.9829	26.8781	26.6539	27.1617	26.7712	26.4406	27.5558	26.7607
P15311	EZR	0.098671	-0.0846977	24.6802	24.7696	25.4869	24.7506	25.2363	24.6956	24.8552	26.6141	25.2621
Q92522	H1FX	0.137215	-0.0831909	23.9479	23.989	24.1704	23.7293	24.3789	23.7495	23.4144	24.9549	23.3537
P46778	RPL21	0.205314	-0.0808105	26.7631	26.9539	27.2712	26.8469	26.9479	26.9509	26.5666	27.3475	27.4133
P62750	RPL23A	0.147721	-0.0777963	25.7566	25.3203	25.7066	25.2463	25.71	25.5939	24.8512	26.5151	24.7989
P05388;Q8NHW5	RPLP0;RPLP0P6	0.111469	-0.0748914	26.3933	25.9762	25.9493	25.6426	26.178	26.2736	25.1049	26.8447	25.6492
O60832	DKC1	0.0362309	-0.0746403	22.1705	21.9018	22.2639	20.6733	22.8915	22.5476	21.5571	23.552	22.4073
P62917	RPL8	0.082303	-0.0725339	26.3837	25.6884	26.2904	25.6037	26.2456	26.2956	24.9511	26.0184	25.1757
P61313	RPL15	0.0932472	-0.0684776	26.1605	25.6745	25.9062	25.546	26.2774	25.7123	24.8828	26.3952	25.0634
Q9BZZ5	API5	0.0424066	-0.0671107	22.4518	22.1925	21.3911	21.8249	22.7502	21.2589	21.7788	23.7152	21.7259
Q3ZCM7	TUBB8	0.0223379	-0.0645142	18.5097	18.527	19.4414	16.9453	19.4934	19.8459	19.8963	20.7354	20.2704
Q9BQG0	MYBBP1A	0.0480682	-0.0553309	22.6817	22.2432	22.191	21.9737	23.0412	21.9349	21.061	23.492	22.7569
P42766	RPL35	0.0982732	-0.0540206	25.1851	24.7783	25.2202	24.7382	25.1842	25.0992	24.0803	25.2427	24.4525
Q59GN2;P62891	RPL39P5;RPL39	0.053792	-0.0539932	24.3461	24.0867	25.1954	24.3173	24.597	24.5519	24.4802	24.9104	24.6348
P51991	HNRNPA3	0.0913354	-0.0483138	27.0978	27.064	27.3179	26.9958	27.4479	26.8911	26.8477	27.7636	27.1718
P40429;Q6NVV1	RPL13A;RPL13AP3	0.0701701	-0.0460981	25.3645	25.0406	25.4919	24.88	25.4458	25.4329	24.8743	25.7598	24.4551
Q16643	DBN1	0.0428768	-0.0459372	23.9963	24.3364	24.8527	24.6797	23.8201	24.5479	25.0802	24.7918	26.2713
P08473	MME	0.0229846	-0.0423686	20.8301	20.2384	21.8688	21.6223	20.2713	20.9167	20.906	21.5382	23.2744
P35637	FUS	0.0853532	-0.0410646	24.5396	24.2498	24.758	24.3433	24.637	24.444	24.1091	24.6841	24.808
Q96AE4	FUBP1	0.0648907	-0.0396557	24.5697	24.434	23.9642	24.0769	24.4408	24.3312	23.4826	25.0376	24.4552
P36543	ATP6V1E1	0.0238193	-0.0393836	19.681	19.427	19.653	20.614	19.2261	18.8028	20.0114	20.9425	22.2573
P63241	EIF5A	0.0352066	-0.039224	21.5354	21.3916	20.5729	21.2349	21.4585	20.6888	20.8395	23.2148	18.1518
P62701	RPS4X	0.0271253	-0.0301215	25.0542	24.8256	26.0124	25.1928	25.1785	25.4304	25.708	26.2236	25.4533
P30050	RPL12	0.0496546	-0.029686	26.0632	25.7126	26.1135	25.6108	26.0721	26.1174	25.2442	26.7882	25.7596
P04843	RPN1	0.0288137	-0.029562	24.7448	24.1388	25.3065	24.5648	24.7246	24.812	24.9012	25.61	25.3963
Q13310	PABPC4	0.0467434	-0.0288639	22.5237	22.7032	22.0641	22.2414	22.5596	22.4034	21.3273	23.0506	21.6126
P07910;P0DMR1;O60812;B7ZW38;B2RXH8	HNRNPC;HNRNPCL4;HNRNPCL1;HNRNPCL3;HNRNPCL2	0.0297282	-0.0242558	27.2286	27.3247	27.1969	27.159	27.7264	26.7919	26.6702	27.8671	26.6591
Q9GZT3	SLIRP	0.035539	-0.0239709	22.165	22.0378	22.4059	21.7837	22.3113	22.4417	21.9009	22.9726	22.6346
Q99848	EBNA1BP2	0.00811912	-0.0211557	21.2296	20.2556	18.7733	19.8534	20.9694	19.3722	18.7043	19.2375	17.9843
P61326;Q96A72	MAGOH;MAGOHB	0.0303947	-0.0202726	20.2541	20.7381	20.6834	20.8252	20.5335	20.256	20.3508	21.5546	20.931
P83731	RPL24	0.0393894	-0.0160185	25.2148	24.9294	25.3978	25.184	25.1904	25.1195	24.3218	25.4812	24.8905
P55265	ADAR	0.00621729	-0.0131588	20.4371	20.9197	21.178	19.5213	21.3583	21.6157	19.2397	20.1351	21.1564
P45880	VDAC2	0.0158588	-0.0131563	25.199	25.4388	25.5283	25.3382	25.838	24.9504	24.7964	26.1646	24.9039
Q9NX63	CHCHD3	0.0015209	-0.0047315	23.4791	23.4244	22.6317	24.7118	23.4496	21.3597	23.903	24.5534	22.7348
P12236	SLC25A6	0.00599615	-0.00467491	26.1438	25.9013	26.7116	26.4097	26.2252	26.1078	25.983	26.5979	26.4546
P61353	RPL27	0.00333007	-0.00279363	26.437	25.8956	26.184	25.7215	26.3505	26.4363	26.0779	27.2056	25.9484
P18077	RPL35A	0.00012218	-0.000417709	21.1953	18.3898	21.2793	19.2115	20.4412	21.2105	18.2923	18.6075	18.4197
CON__P08779;P08779	KRT16	1.43e-05	3.69e-05	18.2749	20.4215	17.6591	18.7736	18.6325	18.9495	16.8838	21.0643	21.7461
Q9Y277	VDAC3	0.000318793	0.000411352	23.8394	23.6267	24.445	24.0949	24.4905	23.3269	22.9937	24.9372	23.9296
Q13151	HNRNPA0	0.0103025	0.00311661	24.0087	23.881	24.2122	24.0088	24.0149	24.0876	23.8745	24.5884	24.725
Q7Z406	MYH14	0.00211763	0.00446447	24.0251	25.4127	26.0243	24.7139	24.9076	25.8541	25.0391	25.512	26.4271
Q9BQ67	GRWD1	0.00238694	0.00472768	18.5525	17.8347	19.6077	17.9577	18.743	19.3083	18.5819	19.2976	21.4377
P52926	HMGA2	0.00911086	0.00791168	24.6772	24.0153	24.7381	24.3152	24.82	24.3191	24.7914	25.874	24.9208
P21333	FLNA	0.0168345	0.0120678	24.2903	24.1797	24.8712	24.6416	24.4509	24.285	24.3875	25.1566	25.1374
CON__Q86YZ3;Q86YZ3	HRNR	0.0030271	0.0126508	18.3491	22.9149	21.5225	20.9027	20.6135	21.3082	20.4509	21.5513	21.495
P13010	XRCC5	0.0117517	0.0179316	22.7406	22.7715	23.6591	22.817	23.8666	22.5415	23.0485	24.9933	23.3153
P26373	RPL13	0.0243439	0.0214761	27.3696	27.7307	28.304	27.595	27.9565	27.9171	27.6464	28.2336	28.3332
Q14444	CAPRIN1	0.0200979	0.024189	21.3674	20.5934	20.6934	21.1497	20.2773	21.2998	18.9787	22.1501	20.7242
P62244	RPS15A	0.0260817	0.0258986	24.3024	24.138	25.1122	24.4009	24.4024	24.827	24.4789	25.4163	24.8867
E9PAV3;Q13765	NACA	0.00940698	0.0278695	21.1847	19.3526	22.4671	20.5733	20.76	21.7548	21.6802	23.4357	22.7387
P46087	NOP2	0.0397354	0.0328528	22.6765	22.338	22.6933	22.1152	22.983	22.7081	21.8685	22.7446	21.2004
O96008	TOMM40	0.0228927	0.034289	22.2143	22.8644	22.8549	23.0658	23.1924	21.7783	22.0341	23.288	22.0284
P07948	LYN	0.0120734	0.0365009	18.5735	18.7577	20.3275	19.1458	17.8791	20.7434	18.6926	18.8157	22.0741
P62277	RPS13	0.0362322	0.038461	25.3337	24.8753	25.9143	25.0799	25.7624	25.3964	25.1663	26.3875	25.2094
P33992	MCM5	0.0211278	0.0387789	19.2756	19.0296	20.3163	20.0913	18.6447	20.0018	20.3415	19.7736	21.2682
P26196	DDX6	0.00937746	0.0389001	20.3419	15.9257	19.3046	18.9018	18.8125	17.9745	19.6089	21.336	20.4866
P62314	SNRPD1	0.0199355	0.0410283	18.7125	18.964	20.367	19.1021	18.7889	20.2756	17.1969	19.1987	20.4455
Q9NS69	TOMM22	0.0408148	0.0430692	22.8524	23.1027	23.0421	23.4864	23.2908	22.3492	23.1785	23.9967	23.4904
CON__Q3TTY5		0.0165051	0.0463994	19.2482	21.5065	22.3363	21.1554	20.8117	21.2633	20.2149	20.9127	21.2436
P02452;CON__Q862S4	COL1A1	0.0531819	0.0479151	20.9325	20.2163	20.9447	20.3544	20.9418	20.941	20.2254	22.6324	20.9816
REV__P16615		0.0968711	0.0503209	22.9876	22.6493	23.1632	23.0493	22.7713	23.1305	22.1677	21.8721	21.899
P50914	RPL14	0.136441	0.0506007	26.1808	25.8685	26.085	25.9484	26.289	26.0487	24.7166	26.175	25.5457
P12956	XRCC6	0.107556	0.0528933	24.0251	24.1321	24.3135	24.0946	24.5192	24.0156	23.1939	24.9366	24.2627
P62899	RPL31	0.125935	0.053353	24.7131	24.4639	24.6447	24.419	24.8904	24.6724	23.7811	25.3478	24.4611
Q5SSJ5	HP1BP3	0.0283199	0.0549717	24.3417	23.6748	22.8567	23.177	24.6608	23.2003	23.3679	23.956	22.7954
P06748	NPM1	0.128322	0.0585473	27.3186	27.1642	27.5786	27.2055	27.6059	27.4257	27.2164	28.3543	28.0597
P00338	LDHA	0.0246624	0.0594591	16.7911	19.0374	19.014	17.7385	18.5112	18.7713	17.4472	19.4894	18.8678
P42704	LRPPRC	0.051487	0.0658296	23.1807	23.1378	23.7527	22.7395	24.0986	23.4306	23.2326	25.1897	23.7976
Q13243	SRSF5	0.0460714	0.0737012	19.8173	19.8461	18.4225	18.8868	19.6105	19.8097	17.393	17.7064	19.9894
P18124	RPL7	0.12599	0.0738564	26.6701	26.2131	26.4055	26.302	26.8392	26.3691	25.681	27.1141	26.0167
Q96PQ0	SORCS2	0.017653	0.0744635	21.3413	22.1668	25.8801	23.2031	22.9916	23.417	23.8982	23.7928	22.6456
P55209;Q99733	NAP1L1;NAP1L4	0.0311203	0.0769399	19.5408	19.3385	18.2724	18.5469	20.5859	18.2497	19.3642	21.9165	19.0462
Q99880;Q99879;Q99877;Q93079;Q8N257;Q5QNW6;Q16778;P62807;P58876;P57053;P33778;P23527;P06899;O60814;Q96A08	HIST1H2BL;HIST1H2BM;HIST1H2BN;HIST1H2BH;HIST3H2BB;HIST2H2BF;HIST2H2BE;HIST1H2BC;HIST1H2BD;H2BFS;HIST1H2BB;HIST1H2BO;HIST1H2BJ;HIST1H2BK;HIST1H2BA	0.200563	0.0790691	24.1715	24.1336	24.252	24.3159	24.4914	23.987	24.0062	24.8477	23.6008
Q9UMS4	PRPF19	0.16063	0.0796738	24.3328	24.2944	24.6223	24.2765	24.7951	24.4169	23.7545	25.4358	24.4867
P63104	YWHAZ	0.174526	0.0809638	23.3635	23.2333	23.5986	23.2003	23.6127	23.6252	23.4096	24.187	23.5629
Q92878	RAD50	0.0535281	0.0811558	18.5194	18.3541	19.8137	18.5146	19.3463	19.0698	16.8775	18.8015	19.8535
P46060	RANGAP1	0.0322676	0.0877412	20.5568	20.6479	20.1183	21.2633	21.5895	18.7335	19.915	21.8897	21.5067
Q49A26	GLYR1	0.125691	0.0890935	21.5244	21.2361	21.7578	21.1842	21.8851	21.7164	20.155	22.9531	19.879
P25398	RPS12	0.0749793	0.0900307	23.0459	22.1019	23.5211	22.8529	23.0436	23.0425	22.8304	24.0102	23.6105
P17096	HMGA1	0.0523679	0.0912793	24.3683	23.5595	23.1672	23.2144	24.7525	23.402	24.4136	25.8902	24.1312
Q9NR12	PDLIM7	0.113146	0.0939255	19.4789	19.5582	19.5449	19.5871	20.1572	19.1194	17.6415	19.9991	19.474
Q07157	TJP1	0.282768	0.0943089	24.6885	24.5347	24.9404	24.6949	24.912	24.8398	25.3303	25.8627	26.0148
P04844	RPN2	0.0949431	0.0977554	23.2831	22.6744	23.7919	23.6032	23.4298	23.0096	23.4906	24.8932	23.6817
Q99878;Q96KK5;Q9BTM1;Q16777;Q93077;Q7L7L0;Q6FI13;P20671;P0C0S8;P04908;Q71UI9;P0C0S5	HIST1H2AJ;HIST1H2AH;H2AFJ;HIST2H2AC;HIST1H2AC;HIST3H2A;HIST2H2AA3;HIST1H2AD;HIST1H2AG;HIST1H2AB;H2AFV;H2AFZ	0.107661	0.0981191	24.731	24.8087	25.5215	24.6982	25.2778	25.3795	25.2093	25.8954	24.6188
P43243	MATR3	0.167943	0.102923	25.0405	25.1003	25.7196	25.2496	25.5255	25.394	24.9642	25.8615	25.846
Q86U42	PABPN1	0.350638	0.103341	21.9319	22.0451	22.2062	22.0641	22.3502	22.0789	22.0672	23.2321	21.4772
Q8NC51	SERBP1	0.0841752	0.105291	21.8108	21.937	22.876	21.9278	22.1336	22.8782	22.5127	23.267	23.1014
P38159;Q96E39	RBMX;RBMXL1	0.0808419	0.106501	24.856	24.7491	24.0716	24.8081	25.2671	23.921	23.8749	24.9355	23.9948
P11940	PABPC1	0.325561	0.106541	25.2112	24.9811	25.4052	25.3719	25.1958	25.3494	24.7775	25.73	24.8728
O76021	RSL1D1	0.109954	0.107546	22.9397	22.9273	23.0458	22.955	23.7402	22.5403	21.9559	23.9672	22.4535
Q15050	RRS1	0.0482741	0.108863	19.2147	18.8802	18.8541	18.4007	20.6179	18.257	19.0553	20.6396	19.2486
Q9NZI8	IGF2BP1	0.17091	0.110852	24.3939	23.9036	24.5891	24.1341	24.5335	24.5516	24.226	25.4322	24.5356
P26599	PTBP1	0.211926	0.114433	25.751	26.0181	26.4663	26.1717	26.179	26.228	26.1275	27.0868	26.93
P22090	RPS4Y1	0.0668625	0.11538	21.4169	21.062	22.9549	21.8674	21.6885	22.2241	21.8159	22.4083	22.6377
O00567	NOP56	0.14454	0.117386	21.6017	21.3341	21.7947	21.6685	22.1748	21.2393	21.4763	22.7999	21.5541
P35268	RPL22	0.171109	0.117985	23.948	24.1784	24.7298	24.1656	24.5095	24.535	24.2912	25.495	23.7114
Q96PU8	QKI	0.0926506	0.119181	20.7059	20.3138	20.9865	21.395	20.9753	19.9934	21.0127	22.2536	21.5875
P19338	NCL	0.13104	0.119846	26.0855	26.1896	26.5019	25.7623	26.7717	26.6026	25.4454	27.0272	26.3125
P36578	RPL4	0.186261	0.120981	27.0384	26.687	27.4066	27.0601	27.001	27.4338	26.7537	27.4038	27.5418
P12107	COL11A1	0.109528	0.124023	26.6771	25.5716	26.2476	26.1023	25.9753	26.7907	26.1307	26.7962	25.5546
Q53H12	AGK	0.197238	0.128582	20.0918	19.9614	20.3813	20.5071	20.475	19.8383	20.2553	21.1336	20.7737
CON__Q6IFZ6;CON__Q7Z794;Q7Z794	KRT77	0.0766461	0.129965	24.6373	24.4666	25.9549	25.5768	24.4188	25.453	26.1906	25.9976	25.6794
P21281;P15313	ATP6V1B2;ATP6V1B1	0.0439126	0.130271	18.9674	18.8777	17.3728	20.2513	17.4207	17.9366	20.994	20.7098	19.5558
Q9BZE7	C22orf23	0.0396389	0.13168	20.2757	21.6269	23.0818	20.9914	21.0226	23.3655	22.0089	22.0838	24.0943
P11586	MTHFD1	0.12886	0.133029	21.8754	21.7859	22.4482	22.3905	22.5739	21.5442	22.6982	23.9286	22.5445
Q9NYF8	BCLAF1	0.0919892	0.135082	21.3594	22.1942	23.1065	22.1978	22.6341	22.2335	22.7226	23.457	23.8188
P62805	HIST1H4A	0.11562	0.136039	23.9444	24.2937	25.1391	25.0685	24.4133	24.3035	25.14	25.4219	24.9958
P23246	SFPQ	0.217639	0.138739	25.5957	25.4345	25.8646	25.717	26.1649	25.4292	25.9076	27.0444	26.224
P63173	RPL38	0.195111	0.138997	24.131	23.8115	24.7078	24.3547	24.2216	24.4909	24.4226	24.3867	24.3934
Q9Y5K8	ATP6V1D	0.0557255	0.139613	19.1212	17.518	19.1905	19.6744	19.1279	17.4462	19.8011	19.9645	19.3677
Q12905	ILF2	0.250955	0.140607	25.4691	25.5808	25.9707	25.7102	26.1317	25.6004	25.4296	26.822	25.587
O00425	IGF2BP3	0.227032	0.143448	25.1545	24.5193	25.3187	25.084	25.1177	25.2212	24.8553	26.0764	25.219
P62241	RPS8	0.240338	0.143606	26.2444	25.6117	26.2943	26.0297	26.3138	26.2377	25.2975	26.6782	25.6906
P26038	MSN	0.071237	0.144029	19.548	19.1785	18.3422	17.9458	19.7184	19.8366	18.3429	20.9352	24.3968
O95831	AIFM1	0.0798767	0.145651	20.0447	19.4486	21.4766	20.9043	20.3661	20.1365	20.5189	22.2827	21.9069
Q9P035	HACD3	0.234981	0.146866	20.2139	20.2658	20.9044	20.6682	20.7528	20.4037	20.3272	19.0578	21.0359
O43684	BUB3	0.241039	0.150279	21.4193	21.5759	22.1302	22.0084	21.9421	21.6257	21.8239	22.8135	21.5625
Q14690	PDCD11	0.120284	0.150288	20.5494	20.7356	21.2534	20.4206	21.7754	20.7934	19.6174	22.3833	22.3747
P20700	LMNB1	0.147405	0.151691	24.5793	24.8482	24.9422	24.9813	25.5566	24.2868	24.7381	25.7493	24.6917
P22626	HNRNPA2B1	0.384544	0.155951	27.7737	27.7371	27.7689	27.8664	28.2324	27.6488	27.8275	28.8585	27.7499
P22087	FBL	0.387652	0.156818	23.1754	22.8601	23.4002	23.2679	23.4316	23.2066	22.8736	23.4884	23.3645
Q07020	RPL18	0.315534	0.157781	26.373	26.0032	26.2425	26.1437	26.7065	26.2418	25.3761	26.7693	25.7213
P14618	PKM	0.221586	0.160667	20.7566	21.0772	20.1772	20.8973	20.6288	20.9669	20.1668	20.2358	21.1444
P15880	RPS2	0.17148	0.161444	25.3846	25.1035	26.1711	25.5156	25.603	26.0249	25.7279	26.4016	26.2096
Q9Y3B4	SF3B6	0.138998	0.162862	18.333	19.0865	19.6322	18.7651	19.4799	19.2953	19.4244	20.3478	19.9192
P62081	RPS7	0.156552	0.166554	23.325	22.9163	24.2109	23.4483	23.6657	23.8378	23.5753	25.3898	24.2888
P35659	DEK	0.560995	0.168051	20.489	20.4956	20.7368	20.7974	20.8894	20.5387	19.0577	22.0462	19.6766
P62263	RPS14	0.17463	0.169653	24.5551	24.0733	25.2868	24.7019	24.7032	25.0191	24.9205	25.4686	25.2036
Q9Y2W1	THRAP3	0.181502	0.170373	22.3525	22.0635	22.8708	22.1248	23.0532	22.6198	23.082	23.0656	23.2683
Q9BRJ6	C7orf50	0.399543	0.175194	21.6122	21.2489	21.4924	21.5778	21.9099	21.3914	21.0858	22.3296	19.4832
Q969Q0;P83881	RPL36AL;RPL36A	0.246782	0.182453	23.5207	23.1524	24.0661	23.544	23.969	23.7735	23.442	24.3675	23.3851
P47914	RPL29	0.476816	0.18643	24.5134	24.0687	24.4881	24.4266	24.7188	24.484	24.3337	25.1822	24.1541
P14406	COX7A2	0.251843	0.188401	19.7193	19.7469	20.5453	20.4198	20.1505	20.0063	19.7456	20.7412	20.761
Q6EEV6;P61956;P55854	SUMO4;SUMO2;SUMO3	0.227336	0.19418	22.8869	22.8068	23.7169	23.3825	23.5869	23.0237	23.0912	23.9842	23.355
Q14103	HNRNPD	0.598755	0.20163	25.4322	25.2472	25.6498	25.7517	25.7288	25.4536	25.4526	26.7062	25.7744
P46777	RPL5	0.145676	0.208167	23.3685	22.5135	24.1114	23.0664	23.9728	23.5788	23.57	24.97	23.94
P12270	TPR	0.191396	0.210391	22.4262	23.0765	23.8074	23.5224	23.3572	23.0617	23.092	24.4276	24.3471
Q12906	ILF3	0.371589	0.21283	26.2404	26.0387	26.6087	26.3084	26.8517	26.3661	25.9507	27.3371	26.2156
P61158	ACTR3	0.105021	0.215015	17.6663	17.4282	19.1687	19.2974	17.7906	17.8203	19.338	19.7816	21.8855
Q13148	TARDBP	0.176152	0.216833	22.8672	22.1216	23.3596	23.3588	23.2312	22.4089	22.7754	24.3811	23.7283
P63167;Q96FJ2	DYNLL1;DYNLL2	0.167793	0.221265	21.4604	21.6298	22.844	21.7645	22.2398	22.5937	22.3672	23.1911	23.2168
Q8IY81	FTSJ3	0.194599	0.224748	19.5698	19.2164	20.3434	20.4633	19.8886	19.4519	19.5884	20.9969	19.7683
Q9UHB6	LIMA1	0.298763	0.225667	23.3049	23.3769	24.0561	24.1688	23.5181	23.7281	23.2907	23.2358	24.3899
Q9NVI7	ATAD3A	0.376164	0.228003	23.4396	23.6373	24.0498	24.0637	24.1651	23.582	23.473	24.638	23.9165
P62753	RPS6	0.239605	0.233963	25.2634	24.5929	25.8526	25.4498	25.6963	25.2647	24.8202	26.4264	25.609
Q00325	SLC25A3	0.317481	0.235403	24.6126	23.8963	24.2817	24.9404	24.3213	24.2351	24.5981	24.4283	24.3352
P16401	HIST1H1B	0.466322	0.240825	26.623	26.7653	26.5517	26.6747	27.3163	26.6716	26.2515	27.6659	26.1432
O75494	SRSF10	0.243629	0.243675	23.0607	23.0025	21.9794	22.727	23.2857	22.7608	20.5077	22.2301	22.0807
Q02878	RPL6	0.432989	0.244897	27.3182	26.5988	27.1568	27.0654	27.4172	27.3259	26.7958	27.799	26.7902
Q09666	AHNAK	0.31694	0.249269	28.2528	28.2528	29.1787	28.8373	28.6402	28.9545	29.0865	29.8785	29.6507
Q92499	DDX1	0.41053	0.249728	22.0441	21.783	22.5914	22.2019	22.5447	22.421	22.2399	23.2438	22.7431
P05141	SLC25A5	0.288478	0.26098	24.4803	24.1785	24.6632	25.2294	24.8011	24.0745	24.4687	24.7614	24.7979
Q9NZ01	TECR	0.677762	0.268136	21.3441	21.1034	21.7084	21.676	21.5809	21.7035	22.09	22.884	22.0034
P17844	DDX5	0.23309	0.271498	25.3367	25.6752	26.8352	26.1948	26.1369	26.33	26.3871	26.7586	26.891
Q99613;B5ME19	EIF3C;EIF3CL	0.217889	0.273051	18.503	18.3859	19.544	18.4924	19.5917	19.1678	18.9427	20.0288	19.0348
P42167	TMPO	0.449529	0.274023	23.6102	23.6015	24.1941	23.9971	24.4094	23.8213	23.9494	25.1975	24.666
Q00839	HNRNPU	0.493979	0.274593	26.383	26.2472	26.9439	26.973	26.8439	26.581	26.4253	27.5756	26.4368
O75607	NPM3	0.327421	0.275873	19.2307	18.6268	19.7286	19.2126	19.6754	19.5257	19.1944	20.0017	20.2074
P62269	RPS18	0.196743	0.27662	24.8651	25.0988	26.3778	25.23	25.7973	26.1443	25.5671	26.5839	26.4991
P60866	RPS20	0.10555	0.278439	22.3043	22.9081	25.1947	23.5489	23.2477	24.4458	24.8453	25.226	25.0442
P07437	TUBB	0.201806	0.279071	22.8252	22.2242	22.9868	23.6736	22.0458	23.1541	22.9176	23.639	23.151
Q71U36;P0DPH8;P0DPH7;Q6PEY2	TUBA1A;TUBA3E	0.432231	0.280202	18.3516	18.4037	19.1851	18.9628	18.8	19.0182	18.6509	17.0216	18.2282
Q16629	SRSF7	0.41418	0.28234	24.0374	24.1597	24.7997	24.3167	24.8979	24.6292	24.356	25.7781	24.8984
O75306	NDUFS2	0.155375	0.283315	18.748	20.1903	20.1259	20.6061	18.9981	20.3099	19.7434	21.3326	21.383
Q99729	HNRNPAB	0.873741	0.286315	23.0665	23.3602	23.3746	23.4487	23.7829	23.4288	22.6953	24.4636	23.4382
Q9Y3I0	RTCB	0.304807	0.287888	21.8031	21.2705	22.5652	22.2558	22.004	22.2427	21.9666	23.1317	23.0921
Q9BWF3;Q9BQ04	RBM4;RBM4B	0.441403	0.288442	22.3332	21.6403	22.1741	22.0566	22.6904	22.2659	21.1347	23.2296	22.4087
Q9H8M2	BRD9	0.433886	0.290409	22.4907	22.2227	21.6587	22.5855	22.5389	22.1189	20.5643	17.8058	21.944
Q96EP5	DAZAP1	0.755255	0.290569	21.6907	21.6371	22.0618	21.894	22.2948	22.0726	21.8289	22.4079	22.2365
Q1KMD3	HNRNPUL2	0.208233	0.292791	21.055	19.9696	20.6732	20.4055	21.7421	20.4286	20.5316	21.527	20.7503
P34932	HSPA4	0.12288	0.293819	18.1672	17.6612	20.4969	19.0807	19.1155	19.0105	18.6668	20.5119	20.8928
Q9BY77	POLDIP3	1.02904	0.29485	20.9464	21.2491	20.8474	21.2726	21.2299	21.4249	21.9508	22.3355	21.3749
Q14498	RBM39	0.594055	0.296376	21.624	21.4898	22.1893	21.9646	22.1771	22.0505	22.1108	23.0324	22.7364
O43390	HNRNPR	0.490667	0.297239	24.8293	25.1891	25.5019	25.4358	25.796	25.1801	25.3042	26.6273	25.1641
O14979	HNRNPDL	0.291179	0.29884	23.4485	23.0505	24.3784	24.1212	23.9805	23.6722	23.7767	24.9121	24.2538
Q08211	DHX9	0.497524	0.299239	25.9326	26.0065	26.6741	26.4229	26.7313	26.3567	26.2466	27.1572	26.7384
O75431	MTX2	0.178783	0.301567	21.7388	21.1837	21.6021	22.5251	22.327	20.5773	21.9629	22.4793	21.4262
P63000;P60763;P15153	RAC1;RAC3;RAC2	0.263852	0.310537	20.4701	20.8159	21.9701	21.5679	21.1588	21.461	21.0591	21.8203	21.7639
Q8WUM0	NUP133	0.158363	0.315299	20.7184	21.5913	22.3861	22.4168	22.4842	20.7407	22.8288	23.4371	22.9687
P04792	HSPB1	0.720041	0.316401	22.3048	22.0339	22.6793	22.7754	22.5222	22.6696	22.001	23.1789	23.1863
P62913	RPL11	0.419948	0.31771	24.7307	24.5597	25.5184	25.2768	25.0189	25.4662	24.8807	25.3688	25.9556
P84103	SRSF3	0.663534	0.318275	24.1868	24.0009	24.6483	24.4965	24.7992	24.4952	24.3256	25.0421	24.5265
Q99459	CDC5L	0.464311	0.323691	21.0053	21.6436	22.0397	21.8884	21.8731	21.8981	20.8826	22.9626	22.4575
Q13595	TRA2A	0.107394	0.323875	18.8519	17.9365	19.789	19.9152	20.3322	17.3015	19.8878	20.678	19.8761
Q8TEM1	NUP210	0.716483	0.324319	18.6492	18.8111	19.0049	19.3809	19.264	18.7934	18.7376	20.4586	19.898
P84090	ERH	0.452798	0.327057	23.428	23.4849	24.329	24.0969	24.2516	23.8746	24.3816	24.9667	24.1156
P33993	MCM7	0.201592	0.331366	21.4184	21.2039	22.9578	22.6562	21.6023	22.3157	22.7626	22.483	23.4107
P61981	YWHAG	0.347475	0.333566	19.6687	18.9973	20.2871	19.9649	20.2376	19.7513	19.7675	20.5503	20.3414
O00159	MYO1C	0.13679	0.338514	22.9205	23.6285	25.8139	24.4995	23.9613	24.9176	25.1235	25.1669	27.2106
P61978	HNRNPK	0.88553	0.338601	27.4664	27.4699	27.9572	27.9976	28.078	27.8336	28.0214	28.791	28.2084
Q9P2M7	CGN	0.185949	0.339508	19.6587	21.5718	21.739	21.0089	21.2782	21.7011	22.712	22.4339	23.2415
P84098	RPL19	0.760394	0.345212	25.0185	24.5502	25.219	25.1448	25.3192	25.3593	24.9753	26.1683	24.9516
Q01344	IL5RA	0.135901	0.347708	18.8413	20.0854	21.7335	20.1259	20.1387	21.4387	20.4847	20.8065	20.6165
P51114	FXR1	0.469348	0.347735	23.1466	22.9706	23.9983	23.7059	23.8072	23.6456	24.0527	24.2064	24.2008
P46782	RPS5	0.282327	0.349843	22.3584	22.3091	23.7096	22.9944	22.9007	23.5315	23.5384	24.2619	23.769
P68363;P68366	TUBA1B;TUBA4A	0.329179	0.350208	25.34	24.8477	26.1449	26.2345	25.6081	25.5407	25.756	26.3658	25.574
Q92841	DDX17	0.507237	0.353008	26.4181	26.417	27.3283	27.1134	27.0268	27.0822	27.166	27.705	27.5696
P46781	RPS9	0.373602	0.353425	25.832	25.7635	26.8873	26.2001	26.6473	26.6956	26.2451	26.7459	26.7486
Q13405	MRPL49	0.230389	0.35675	17.8716	18.3356	19.3352	18.6592	19.6926	18.2609	17.2248	19.8362	19.0681
P31942	HNRNPH3	0.418542	0.360872	23.9906	23.8686	24.9802	24.8466	24.5016	24.5738	24.6446	25.6152	24.7109
Q9H9Z2	LIN28A	0.796304	0.363906	23.2462	22.9701	23.4807	23.6171	23.8467	23.325	23.3851	24.4517	23.6095
P51610	HCFC1	0.274308	0.365629	16.9212	17.8298	18.3146	17.652	17.769	18.7415	17.5208	19.0632	19.5545
P62829	RPL23	0.472409	0.371136	24.9966	24.5888	25.6608	25.4443	25.2233	25.692	25.3363	26.0951	25.5699
P68371;P04350	TUBB4B;TUBB4A	0.453678	0.378034	24.6802	24.2369	25.3078	25.4708	24.8749	25.0132	25.269	26.0046	25.816
Q14204	DYNC1H1	0.367815	0.379944	22.7518	23.1911	23.9282	23.9498	23.9149	23.1462	23.6423	25.3558	24.3222
Q07955	SRSF1	0.33974	0.381371	24.1004	23.3115	24.5113	23.8164	24.8623	24.3886	23.3852	25.5385	24.7461
Q01130	SRSF2	0.0984382	0.381661	17.5296	19.5306	21.5369	18.3878	20.8557	20.4986	20.421	22.1923	20.6944
Q9Y6C9	MTCH2	0.560383	0.384288	22.5349	22.2333	23.2491	23.051	23.134	22.9851	22.7334	23.8425	22.4723
Q86Y56	DNAAF5	0.236355	0.38573	17.987	18.819	19.4025	18.3145	20.0167	19.0345	18.2509	19.6755	18.7826
Q9NRP0	OSTC	0.658915	0.387693	20.2793	20.1492	20.5596	21.1797	20.5777	20.3938	20.0919	21.8953	21.2862
Q15366	PCBP2	0.297048	0.388601	22.0125	22.7349	23.8124	23.2597	23.3888	23.0771	23.0767	24.6771	23.3473
P23396	RPS3	0.332634	0.391563	25.0511	25.0618	26.4175	25.6473	25.8284	26.2295	25.8815	26.4238	26.5446
P27635	RPL10	0.409653	0.394457	25.1948	25.0009	26.1848	25.8211	25.559	26.1838	25.4898	26.3967	26.4617
P22695	UQCRC2	0.53207	0.396406	24.3698	23.8967	24.8034	25.141	24.6279	24.4902	24.4435	24.6117	24.9229
P63244	GNB2L1	0.505733	0.399537	23.8325	23.6797	24.7769	24.4157	24.5579	24.5141	24.7356	25.6087	24.8111
P62910	RPL32	1.04699	0.403385	24.8814	24.6677	25.2524	25.3107	25.4516	25.2494	24.3693	25.725	24.759
Q9NVP1	DDX18	0.412227	0.40852	23.4134	22.7596	22.2923	23.4103	23.5772	22.7033	22.1362	23.805	22.8969
P28331	NDUFS1	0.696979	0.408919	18.2511	18.6265	19.1086	19.0838	18.8926	19.2366	19.2083	19.6986	19.5811
O94875	SORBS2	0.379382	0.409397	20.4568	20.7832	21.7871	21.7079	21.0039	21.5436	21.2804	20.5666	22.0693
P32969	RPL9	0.460389	0.412106	24.0988	23.3015	24.5228	24.365	24.1455	24.6488	24.6641	25.5831	24.0776
Q9BVP2	GNL3	0.424944	0.41259	22.2946	21.6826	22.7373	22.0957	22.8661	22.9905	22.9497	24.0816	22.3356
P82650	MRPS22	0.200757	0.413263	18.9089	19.4637	20.591	18.847	20.8647	20.4918	19.1838	20.0589	20.7445
P18621	RPL17	0.460944	0.417618	26.2195	25.8384	27.0939	26.5567	26.9304	26.9174	27.0051	27.8352	27.4842
P62424	RPL7A	1.1162	0.418474	26.8328	26.4155	26.6378	26.8593	27.2934	26.9888	25.9614	27.6291	26.0748
Q14684	RRP1B	0.247612	0.427685	18.532	19.0841	20.5432	19.581	20.4608	19.4005	19.6892	20.3554	20.4018
REV__Q9Y6D9		0.290282	0.437866	22.1252	22.4827	23.8449	23.7931	22.7112	23.262	24.2223	23.7867	25.6424
Q14151	SAFB2	0.136139	0.438131	16.7513	17.0312	19.8562	19.4862	17.2256	18.2413	16.855	20.1806	19.7048
P63010;Q10567	AP2B1;AP1B1	0.233233	0.441794	21.0678	19.5811	21.7069	21.4245	21.7921	20.4644	20.5922	22.6211	20.8652
P52597	HNRNPF	0.392867	0.447792	24.5972	24.6708	26.0401	25.3968	25.4991	25.7556	25.2258	25.967	26.0074
P60842;Q14240	EIF4A1;EIF4A2	0.221928	0.451871	23.0993	22.0622	24.6555	23.2808	23.7409	24.1509	24.4729	25.0992	24.3917
Q02978	SLC25A11	0.569553	0.452864	23.172	22.8783	23.7863	24.0959	23.7963	23.303	23.7029	23.9984	24.1391
P05783	KRT18	0.513856	0.453813	32.0017	32.4514	33.2862	33.2162	32.9358	32.9488	33.0898	33.5079	33.6948
Q16795	NDUFA9	0.228973	0.456536	19.7046	20.288	21.1224	21.4075	21.5732	19.504	21.2445	22.2469	21.8234
Q13242	SRSF9	0.590821	0.456873	23.6043	23.7872	24.1313	23.9217	24.9105	24.0612	23.4525	24.7359	23.794
P28288	ABCD3	0.300153	0.472865	21.0962	21.1134	22.6229	22.7987	22.0038	21.4486	21.7307	23.022	21.7955
P09497	CLTB	0.119696	0.474094	17.335	17.7083	18.709	21.1007	16.5427	17.5311	20.8802	21.0723	19.2644
P62879	GNB2	0.291551	0.47463	22.3333	22.3654	24.2693	23.2382	23.3914	23.7622	23.6589	23.316	24.3065
O00571	DDX3X	0.313491	0.48374	24.8758	24.9506	26.6831	25.6955	25.8427	26.4225	25.9412	26.4017	27.1645
P46779	RPL28	0.590459	0.489737	25.5626	25.5698	26.6753	26.3795	26.4616	26.4358	26.4304	27.051	26.4939
P62854;Q5JNZ5	RPS26;RPS26P11	1.01049	0.493218	23.9554	23.8964	24.5775	24.4951	24.7013	24.7125	24.4882	25.7861	24.6589
CON__P02070;CON__Q3SX09;P69892;P69891;P68871;P02100;P02042	HBG2;HBG1;HBB;HBE1;HBD	0.620871	0.499473	20.5894	19.9262	21.0953	21.1693	21.1581	20.7818	21.383	21.733	21.7609
Q14980	NUMA1	0.365866	0.500421	22.7857	23.5198	24.7212	23.999	24.2255	24.3035	24.3042	24.2378	25.2952
Q8N163	CCAR2	0.24045	0.509873	17.8825	18.0764	20.455	19.5012	19.3553	19.0871	18.7297	20.2556	20.6559
O95793	STAU1	0.425249	0.512087	20.8852	19.7223	21.4148	21.1041	21.4234	21.0311	20.8252	22.5927	20.9904
Q9UHX1	PUF60	0.268039	0.521107	20.5645	20.1886	18.3296	20.2233	20.8294	19.5933	19.853	18.9273	20.809
P67809	YBX1	0.996972	0.52124	25.338	24.7747	25.4372	25.5068	25.9564	25.6505	25.2512	26.5488	25.6566
Q9Y2X3	NOP58	2.642	0.529182	20.1636	20.062	20.2628	20.7828	20.6817	20.6114	20.2901	19.8088	20.4789
Q93062	RBPMS	0.373152	0.54438	19.2207	19.3475	20.6921	20.6781	20.6974	19.518	20.7867	21.2663	20.7364
Q8N1F7	NUP93	0.65527	0.548218	22.0181	22.1659	22.9824	23.3091	22.9885	22.5135	23.3092	24.0082	23.561
Q08554	DSC1	0.199264	0.551085	17.7185	20.7274	21.0508	20.474	20.4688	20.2072	20.19	20.968	20.9355
P08670	VIM	0.480893	0.55254	32.9591	33.118	34.4882	33.9985	33.9211	34.3034	34.4048	34.529	34.7174
Q9Y5L4	TIMM13	0.658949	0.552973	19.8269	19.9148	20.9328	21.0417	20.7017	20.59	21.1345	21.5981	21.0778
Q9HAN9	NMNAT1	0.629412	0.555033	20.575	20.3154	20.6963	20.3225	21.4828	21.4466	19.8379	21.9207	20.4334
P46013	MKI67	1.38197	0.559704	19.6336	19.7522	20.0718	20.1064	20.5064	20.5239	20.4078	19.4038	20.8811
O00161	SNAP23	0.246265	0.561438	19.3982	19.8132	22.2308	20.7004	21.3167	21.1094	20.1492	21.6135	22.2885
Q9H0A0	NAT10	0.92061	0.563766	20.0204	20.76	20.5758	20.7617	21.3638	20.9219	21.3882	20.7845	20.3003
Q14254	FLOT2	0.596957	0.574941	22.9405	22.9984	23.9293	24.4323	23.6641	23.4967	24.0894	24.382	24.651
Q96B49	TOMM6	0.344919	0.577017	18.5995	19.4878	17.7722	19.4697	19.8662	18.2547	19.1665	21.5101	18.8596
Q9UJS0	SLC25A13	0.483615	0.586995	25.7621	25.9936	27.2877	27.383	26.616	26.8054	26.8895	27.1569	27.3464
P42677	RPS27	1.19207	0.588065	24.066	23.8846	24.6426	24.7348	24.7588	24.8638	24.9918	24.4611	25.3102
Q5T653	MRPL2	0.59929	0.589784	17.5922	17.7534	18.4478	18.4629	17.9394	19.1605	17.8918	19.1115	19.4999
Q96HS1	PGAM5	0.38801	0.59284	21.6903	22.0244	22.7838	23.4192	23.2052	21.6527	23.2984	24.1238	23.0178
P52272	HNRNPM	0.698023	0.596348	28.3832	28.6708	29.6552	29.6147	29.438	29.4456	29.3118	29.7153	29.9995
P62873	GNB1	0.539067	0.598843	20.9383	20.9523	22.342	22.2004	21.7054	22.1234	22.2391	22.6889	23.5547
Q8TDN6	BRIX1	0.984983	0.599875	21.9007	21.5993	21.2315	22.4913	22.2611	21.7788	20.0752	21.6253	19.1729
Q15365	PCBP1	0.898876	0.602201	23.6494	23.6805	24.5478	24.6061	24.7162	24.362	24.8251	25.7085	24.9189
P49792;Q99666;O14715	RANBP2;RGPD5;RGPD8	0.621316	0.603543	21.967	22.5103	22.8943	23.348	23.4586	22.3756	23.0467	23.5538	22.8353
O14683	TP53I11	0.144072	0.612604	18.0895	20.0253	20.6906	20.7921	22.2486	17.6025	20.306	22.5816	20.6204
Q9HCE1	MOV10	0.834039	0.613721	21.8097	20.9503	21.5476	22.3889	22.1429	21.6171	21.3994	23.1135	21.9185
P31943	HNRNPH1	0.5919	0.615348	27.3352	27.3279	28.6832	28.4425	28.5671	28.1827	28.2208	28.7748	28.7577
Q15154	PCM1	0.188509	0.619399	17.0443	20.1366	20.3877	18.5084	20.476	20.4425	20.1575	19.6689	21.8524
Q13573	SNW1	0.916532	0.629175	19.2101	19.2785	20.1897	20.228	20.2588	20.079	19.1773	19.4716	20.6678
P31930	UQCRC1	0.537668	0.633099	21.3194	21.5271	22.9606	22.6809	22.5548	22.4707	22.5682	23.2825	22.6265
P62826	RAN	0.627943	0.634975	24.4152	23.4611	24.8412	25.0086	25.1368	24.477	24.9189	25.8737	24.7587
A6NFN3;O43251;Q9NWB1	RBFOX3;RBFOX2;RBFOX1	0.401764	0.635757	20.5662	19.7282	21.9243	21.6435	20.9861	21.4962	21.8306	22.7433	20.1923
P38919	EIF4A3	0.618552	0.636843	20.9098	20.1836	21.7398	21.6032	21.7584	21.3821	21.9532	23.077	21.3541
Q9NZM1	MYOF	0.154132	0.645653	19.571	22.8648	23.8308	20.9588	23.5681	23.6767	21.8224	21.0044	21.815
Q15149	PLEC	0.476773	0.645734	26.9114	26.8795	28.5867	28.4284	27.8795	28.0069	28.6634	28.7439	28.8371
Q96PK6	RBM14	0.736309	0.646004	26.3237	26.7528	27.5995	27.4608	27.333	27.8203	27.568	27.7553	28.0423
O43236	SEPT4	0.482383	0.650144	20.6635	20.3514	21.6374	22.3338	20.8179	21.4511	22.2372	21.9215	21.3187
P05787;CON__P05787	KRT8	0.660076	0.663761	32.5668	33.0281	34.0766	34.0575	33.7581	33.8472	33.9738	34.382	34.0896
Q9P2K5	MYEF2	0.268479	0.668275	19.2392	19.0579	21.0944	18.9934	21.483	20.9199	21.0067	21.6446	20.164
P78347	GTF2I	1.66618	0.671151	22.6816	22.5966	22.4503	23.3258	23.4953	22.9207	23.0397	24.6952	23.9012
O94905	ERLIN2	0.708068	0.673287	22.9927	22.7178	23.9836	24.2485	23.55	23.9154	24.1238	24.4321	23.4731
P52815	MRPL12	0.664489	0.673758	20.493	19.9565	21.3826	21.1097	21.0687	21.6749	20.8875	22.0807	21.4824
O43670	ZNF207	0.415176	0.686147	21.5347	19.9321	20.8614	21.8913	22.0831	20.4124	21.9896	23.1207	21.3531
Q12888	TP53BP1	1.41513	0.687009	20.8101	20.3272	20.6259	21.12	21.6277	21.0764	21.4439	22.3329	21.7352
P08134;P61586	RHOC;RHOA	1.17507	0.688393	19.6874	20.1828	20.5598	20.6433	20.8282	21.0237	20.3354	22.1163	21.2403
Q15056	EIF4H	0.367865	0.692044	20.7647	18.8149	20.9357	21.1067	21.3936	20.0912	18.1675	22.0303	21.5191
Q02543	RPL18A	0.710205	0.699188	25.566	25.5293	26.8693	26.764	26.5095	26.7887	26.7997	27.5255	27.0866
P04899	GNAI2	0.443084	0.702103	23.265	22.9713	25.1106	24.389	24.338	24.7262	24.2419	24.4761	25.3417
P78527	PRKDC	0.767662	0.703309	26.0866	26.1515	27.3105	27.4839	27.1706	27.0039	27.3059	27.9649	27.5152
Q16891	IMMT	0.734219	0.70418	25.4985	25.6014	25.7381	26.9946	26.4477	25.5082	26.1727	26.8148	26.1809
Q9Y512	SAMM50	0.653325	0.704373	22.5778	22.7555	22.9867	24.2529	23.56	22.6202	23.1141	23.7313	23.8565
Q96EY1	DNAJA3	0.315412	0.705038	19.5803	20.1201	22.2514	22.0076	20.5881	21.4712	22.1053	22.0452	21.8764
Q06787	FMR1	0.621708	0.706057	19.318	18.2651	19.5104	19.9295	20.1935	19.0887	20.8207	21.251	19.7939
Q9UQ80	PA2G4	0.494145	0.713022	20.3752	20.1028	19.3816	21.0529	19.5715	21.3742	20.6288	23.0925	21.9242
O75190	DNAJB6	0.399153	0.714849	19.792	17.4137	19.4584	19.8947	19.4806	19.4334	19.7674	19.9019	20.7106
P16989	YBX3	0.95196	0.720166	19.7173	19.8829	20.669	20.768	21.1718	20.4899	20.4348	21.7752	20.8381
P38646	HSPA9	0.706447	0.724719	21.8213	22.2862	23.1656	23.0567	22.7649	23.6257	23.1803	24.1458	23.6204
P17302	GJA1	0.616488	0.727496	21.5184	22.4249	23.1596	23.5658	22.8891	22.8304	23.1999	23.5805	23.9217
P48681	NES	0.417573	0.727929	28.5535	28.8218	30.7348	30.0651	29.6271	30.6017	30.4362	30.4636	30.9907
Q8NDH2	CCDC168	0.075703	0.729006	27.248	18.1106	24.7543	25.7202	20.1111	26.4686	24.5691	24.6047	18.5624
P08238	HSP90AB1	2.21929	0.731681	22.9686	22.5012	22.699	23.4615	23.494	23.4083	21.7341	24.0066	23.2113
O75955	FLOT1	0.63752	0.732959	22.6717	23.0912	24.1901	24.548	23.8808	23.723	24.1377	24.6817	24.4671
P16615	ATP2A2	0.543746	0.741156	20.5622	19.3017	20.7609	21.594	21.0152	20.2391	21.0254	22.1241	21.1643
P08754	GNAI3	0.576685	0.741303	19.8833	20.2748	21.6949	21.5289	21.0439	21.5041	21.3883	21.4751	22.723
P13674	P4HA1	0.985829	0.75151	17.9612	18.2064	18.7823	18.5552	19.4149	19.2344	19.2342	20.5097	20.5195
O15061	SYNM	0.430747	0.754012	26.0172	26.3621	28.2369	27.6327	27.1177	28.1279	27.7251	28.1625	28.6192
Q9BVA1;Q13885	TUBB2B;TUBB2A	0.207622	0.763285	17.8383	18.0592	21.4173	19.473	18.6767	21.455	17.8273	22.4415	22.1152
P46939	UTRN	0.906187	0.766592	29.0688	29.2879	30.3203	30.4606	30.3427	30.1736	30.4006	31.0217	31.0016
O43852	CALU	0.354409	0.767581	18.9674	18.666	21.3433	20.9771	19.9135	20.3888	21.3219	20.3634	19.5741
P08708	RPS17	0.550367	0.770941	23.1254	22.7807	24.5651	23.9068	24.0349	24.8423	24.1219	25.1205	24.811
Q13547;Q92769	HDAC1;HDAC2	0.526098	0.771898	20.1401	20.2147	22.0052	21.6385	21.158	21.8791	21.801	22.925	21.4655
Q9Y265	RUVBL1	0.768897	0.77509	20.9008	21.5807	22.3753	22.6282	22.5229	22.0309	22.4913	23.3852	23.1369
O95168	NDUFB4	0.599603	0.776815	19.5121	18.7656	17.5572	19.2104	19.3689	19.5861	18.7783	20.0347	20.6089
O00422	SAP18	0.337175	0.785468	18.6988	16.812	20.0989	19.5929	19.2148	19.1584	19.9132	20.0744	20.8367
Q86V48	LUZP1	0.227418	0.789337	17.9573	16.8057	21.0245	19.0752	18.6986	20.3817	20.4724	20.5339	20.6567
Q8WYP5	AHCTF1	0.810893	0.798272	19.1922	19.6913	20.4799	21.0595	20.5306	20.1682	20.4801	19.9243	20.2128
Q15424	SAFB	1.19909	0.80242	22.8743	22.5572	23.3914	23.8995	23.9835	23.3472	23.637	24.5792	24.1743
Q969V6	MKL1	0.717933	0.806217	19.8997	20.1011	21.358	21.7172	20.9352	21.125	21.7727	22.55	20.7481
P53007	SLC25A1	0.94978	0.808867	23.2981	23.3015	24.4041	24.768	24.2517	24.4105	24.488	24.5505	24.3354
Q9Y5Q8	GTF3C5	1.43769	0.80904	18.1649	17.5549	17.6111	18.2534	18.8459	18.6587	17.7766	18.6144	19.4443
O95299	NDUFA10	0.820789	0.825275	22.0552	22.2388	23.534	23.4468	23.4586	23.3983	23.26	23.6835	24.0024
Q13045	FLII	0.430081	0.832173	21.4209	21.8533	23.9843	23.2267	22.8514	23.6769	24.0126	25.4329	24.6332
O60437	PPL	0.54971	0.839816	23.4573	24.2611	25.7227	25.5043	25.0645	25.3917	25.5354	25.8437	26.079
Q96CW1	AP2M1	1.22452	0.854956	22.2827	22.6689	23.2707	23.7837	23.7215	23.2819	22.912	23.7878	23.1441
P62280	RPS11	0.533518	0.858364	25.5315	25.5174	27.6101	26.9027	26.9772	27.3542	27.3203	27.68	27.8004
P50402	EMD	0.88388	0.866786	24.0152	23.2706	24.7834	25.1395	24.8499	24.6801	24.4873	25.2118	25.0735
P11021	HSPA5	1.12726	0.869995	24.2648	24.8465	25.4517	25.5199	25.7185	25.9346	25.8587	26.7821	26.2308
Q9NR30	DDX21	1.7878	0.872708	25.4227	25.1792	24.9513	25.9883	26.3823	25.8007	24.7946	26.6288	25.0698
Q07666	KHDRBS1	1.42832	0.877449	25.2313	25.2817	26.0967	26.5233	26.3452	26.3735	26.6637	27.1803	26.6162
Q06830	PRDX1	0.728598	0.881465	24.5971	26.1434	26.3364	26.4549	26.6697	26.5968	26.3637	27.8539	27.125
Q8N3V7	SYNPO	0.375765	0.89048	18.533	16.0581	19.2666	19.0603	18.4149	19.0539	19.2136	19.7905	20.4373
P55795	HNRNPH2	0.676692	0.894286	23.508	23.7932	25.381	25.343	24.8503	25.1718	25.2897	25.6882	25.6785
CON__REFSEQ:XP_092267		0.40189	0.8969	18.3244	17.8022	20.5856	19.996	20.3835	19.0234	20.19	21.0897	20.5892
Q9UM54	MYO6	0.874768	0.905198	17.721	16.9536	18.186	19.1646	18.2549	18.1567	19.0327	19.0112	21.1055
Q14257	RCN2	0.790672	0.918293	20.6443	20.7534	22.1612	22.4212	21.6789	22.2136	22.2195	22.6324	22.4676
O75508	CLDN11	0.836618	0.93287	18.3173	19.5503	19.9989	19.9783	20.3543	20.3325	20.8143	21.5129	21.72
Q6ZRV2	FAM83H	0.308595	0.937461	17.9169	17.9535	20.9337	18.6668	21.1944	19.7553	20.4169	21.521	21.0075
Q9Y3A4	RRP7A	0.580118	0.93889	18.6452	20.1274	21.0679	20.7934	20.6813	21.1825	20.2761	21.5481	20.9785
P46776	RPL27A	0.809322	0.951021	24.6829	23.9562	25.6805	25.75	25.3415	26.0811	25.3056	26.6109	25.4765
Q9BZE4	GTPBP4	1.7644	0.957865	21.5963	21.104	21.8668	22.666	22.4454	22.3293	21.8778	22.9525	21.994
Q8IX01	SUGP2	0.466627	0.967112	18.2269	20.4896	21.1115	20.5892	21.2448	20.8954	19.0207	21.3498	20.4658
Q5BKZ1	ZNF326	0.697425	0.985289	20.8178	19.9805	22.1494	21.7187	22.062	22.1228	21.4161	23.2068	23.0013
O75489	NDUFS3	0.681698	0.991317	19.704	19.3761	21.4545	21.442	21.1157	20.9509	19.6875	21.7762	21.3302
Q9Y230	RUVBL2	0.513159	1.00629	18.1212	18.2064	18.5916	20.957	18.8467	18.1345	19.1494	19.7451	19.715
P61247	RPS3A	1.44949	1.00758	23.4413	22.7841	23.444	24.0506	23.9414	24.7002	24.2102	23.9747	24.7476
P62834;P61224;A6NIZ1	RAP1A;RAP1B	0.554527	1.00804	20.8056	20.6116	23.0932	22.2905	22.5551	22.689	22.6368	23.3331	22.2786
O75746	SLC25A12	0.387531	1.01075	20.5097	18.0692	21.7979	21.3392	20.9658	21.104	17.3543	19.4905	21.5025
Q14839;Q8TDI0;Q12873	CHD4;CHD5;CHD3	1.10243	1.02898	19.5375	18.9307	18.4429	19.5691	20.5864	19.8425	20.6446	21.2779	18.7185
P62841	RPS15	0.587608	1.0471	23.5162	22.3904	25.0755	24.5538	24.5343	25.0353	24.3768	25.8229	25.589
Q96S97	MYADM	0.633908	1.04982	22.536	21.8003	24.1551	24.3693	23.8377	23.4338	24.3031	24.9178	24.0664
P63092;Q5JWF2	GNAS	0.457392	1.06783	16.7941	17.9219	19.9426	19.9244	19.4094	18.5282	19.8902	20.8568	20.1546
P0DMV9;P0DMV8	HSPA1B;HSPA1A	0.923472	1.07378	18.9319	19.0563	20.6152	20.5653	20.5652	20.6943	20.5613	20.1416	20.2053
Q14315	FLNC	1.17265	1.08118	20.6849	21.0532	22.0737	22.5464	22.121	22.3879	22.7198	22.9648	23.2329
P11142	HSPA8	0.944029	1.09599	26.8009	27.6453	28.6648	28.706	28.932	28.7609	28.7502	29.4946	29.0831
Q9Y285	FARSA	0.692352	1.09692	21.9225	21.9755	24.1013	23.8922	23.6328	23.7651	24.6903	24.8237	24.8328
P13639	EEF2	0.400014	1.1115	18.9707	20.9238	17.0917	19.9826	20.8514	19.4866	19.2409	21.0739	20.7772
Q9NPA8	ENY2	0.765437	1.11382	20.375	21.8065	22.6334	22.8872	22.4981	22.771	22.9205	24.0256	23.989
Q13185	CBX3	0.69941	1.11384	17.8253	17.3885	18.1402	17.5594	19.8751	19.261	19.1999	20.3413	19.8951
Q9NWH9	SLTM	1.15607	1.11465	22.2181	22.5155	23.6333	24.0334	23.6213	24.0561	24.5578	23.5284	24.8905
Q99959	PKP2	0.747965	1.12344	17.959	17.0023	19.3487	19.0694	19.4337	19.1772	17.8538	19.5533	18.4152
O43143	DHX15	0.958278	1.12852	23.0601	22.849	24.5804	24.5256	24.7856	24.5638	24.4444	25.5568	24.9443
Q99996	AKAP9	0.233521	1.13561	22.9628	17.2871	22.9333	21.6089	22.472	22.5091	21.0445	21.5067	18.6609
Q9H6R4	NOL6	0.52504	1.13594	20.4352	21.497	23.6663	23.0218	22.9318	23.0527	23.1867	24.2364	24.0383
P63172	DYNLT1	1.29266	1.1461	19.554	19.0095	20.2111	20.3214	20.7838	21.1077	20.0031	21.0548	21.5133
Q05048	CSTF1	0.655329	1.14863	22.319	20.8291	23.5138	23.3049	23.6755	23.1274	23.4025	24.5125	22.4144
P42285	SKIV2L2	0.593916	1.15036	17.4436	19.3755	18.9801	19.1049	21.019	19.1263	19.5072	19.8374	18.9315
O43809	NUDT21	0.516206	1.15525	19.5787	17.34	19.6834	21.1824	19.8054	19.08	21.1472	22.6695	21.2866
P23258;Q9NRH3	TUBG1;TUBG2	0.482702	1.17933	18.9312	18.3504	21.6009	20.2661	20.6776	21.4767	21.3269	20.8417	22.6465
O15523	DDX3Y	0.455355	1.19162	18.5654	16.6924	19.4542	19.0692	18.2919	20.9258	19.0077	22.1935	21.3877
O75477	ERLIN1	0.850872	1.20087	20.7888	21.4735	23.001	22.9143	23.0517	22.9	22.8038	23.8663	23.4072
Q9H0S4	DDX47	1.4926	1.21624	20.8855	20.5978	21.8107	22.4014	22.4109	22.1304	22.7344	23.1106	22.453
P02511	CRYAB	0.989536	1.21702	23.7019	23.5876	25.3472	25.5917	25.2562	25.4398	25.4478	26.4253	25.5067
P35658	NUP214	0.950774	1.22545	22.3935	23.5782	24.4425	24.7252	24.8635	24.5018	24.3297	25.1931	24.8251
Q9H0D6	XRN2	1.33674	1.23084	20.4275	20.8986	21.857	22.1948	22.478	22.2028	21.1446	22.7402	21.9594
Q6P2Q9	PRPF8	0.582882	1.23833	19.2546	18.3267	21.3276	20.2101	21.2428	21.171	18.9412	22.5097	21.5975
P38606	ATP6V1A	0.751388	1.2596	20.0203	19.8713	19.0801	22.2325	19.7839	20.7341	22.468	21.8777	19.6551
Q93050	ATP6V0A1	0.655877	1.26713	23.1924	22.4741	24.4551	25.9465	24.0855	23.891	25.2845	25.7937	24.7431
P47985;P0C7P4	UQCRFS1;UQCRFS1P1	0.789784	1.26868	19.917	19.6426	21.8671	21.5236	22.2311	21.478	21.7211	22.4949	21.0716
Q5T9A4	ATAD3B	0.546353	1.2722	18.6021	19.1474	21.5194	20.0137	21.5838	21.488	21.0978	20.0751	21.8158
P17987	TCP1	1.16821	1.28323	20.9583	21.1187	22.54	23.0016	22.8677	22.5975	22.8923	23.5805	23.0139
Q0VF96	CGNL1	0.847122	1.28347	22.9823	24.6833	25.3351	25.629	25.5144	25.7078	25.1896	25.9554	26.4908
O75937	DNAJC8	1.24443	1.30298	17.9622	17.3035	17.9418	19.1131	18.2397	19.7638	17.7191	22.1138	19.8216
P58397	ADAMTS12	0.631503	1.31569	18.7562	19.8317	21.3983	22.2612	20.3882	21.2838	21.9967	21.463	22.6911
O75348;O95670	ATP6V1G1;ATP6V1G2	0.956767	1.32332	18.5291	18.5397	19.8007	21.1418	20.2561	19.4416	21.1001	20.6016	21.2144
O14925;Q5SRD1	TIMM23;TIMM23B	1.02033	1.33749	18.8517	20.3554	20.6712	21.7937	20.9739	21.1233	21.5557	20.5412	21.0872
P29372	MPG	1.508	1.33871	17.0972	18.2111	18.1705	19.4126	18.7952	19.287	18.5055	17.9242	20.6591
P39060	COL18A1	0.738695	1.34616	22.2481	21.4737	24.2376	24.2318	23.7351	24.031	25.3163	25.8652	25.6087
Q16352	INA	0.956332	1.38892	25.833	25.9615	27.7619	28.201	27.3622	28.1599	27.4701	27.6108	28.1553
P61421	ATP6V0D1	1.07959	1.39631	21.9923	20.8042	21.1245	23.6813	22.3316	22.097	23.1485	23.335	22.5627
P25205	MCM3	0.775171	1.4189	18.5782	19.0666	17.2489	20.4564	20.2629	18.4309	19.6658	20.8515	19.5127
REV__Q13884		0.622836	1.5089	23.936	25.138	27.2933	26.4641	26.5223	27.9076	17.3851	19.0856	17.906
O75694	NUP155	1.03331	1.54825	18.3453	18.9336	17.1698	20.2362	20.1079	18.7493	18.9245	19.7566	20.2018
Q12769	NUP160	1.05024	1.56805	21.1348	20.3223	22.333	23.1813	23.2575	22.0555	22.9313	23.76	23.027
Q13247;Q08170	SRSF6;SRSF4	0.348189	1.5868	17.5242	20.9927	23.4339	21.4882	23.83	21.393	21.4581	25.0618	21.4196
O95816	BAG2	1.44296	1.58993	24.9961	25.7536	26.7183	27.5556	27.5035	27.1786	27.0319	27.6976	27.1213
P37198	NUP62	0.860828	1.60897	20.2056	21.36	23.1682	23.3404	23.2457	22.9747	22.4123	23.0884	23.2873
P16402	HIST1H1D	0.568349	1.62968	23.0666	23.4686	19.5528	23.3287	24.213	23.4353	23.1015	24.5105	23.0147
P31249;P09629;P28358;Q9UD57;P31270;Q99626;Q00056;P52952;Q9GZZ0;Q07687;P78367;P49639;P31277;Q6ZNG2;Q9NYD6;O43248;A6NMT0;P52951;Q9NP08;P28356;A6NHT5;Q14549;Q8TAU0;P50219;P31260;Q15270;P14651;Q9BZM3;P28360;Q00444;A6NCS4;P17509;P31268;P31267;Q99801;P09630;P31273;P17481;P17482;P17483;P09016;P31274;Q9H4S2;P09017;P47902;P35548;P09067;P20719;P35452;P31269;P31275;P52945;O14627;O60479;P13378;P14653;O43365	HOXD3;HOXB7;HOXD10;NKX1-2;HOXA11;CDX2;HOXA4;NKX2-5;HOXD1;DLX2;NKX3-2;HOXA1;HOXD11;DBX2;HOXC10;HOXC11;DBX1;GBX2;HMX1;HOXD9;HMX3;GBX1;NKX2-3;MNX1;HOXA10;NKX1-1;HOXB3;GSX2;MSX1;HOXC5;NKX2-6;HOXB6;HOXA7;HOXA6;NKX3-1;HOXC6;HOXC8;HOXB8;HOXB9;HOXB4;HOXD4;HOXC9;GSX1;HOXC4;CDX1;MSX2;HOXB5;HOXA5;HOXD12;HOXA9;HOXC12;PDX1;CDX4;DLX3;HOXD8;HOXB1;HOXA3	0.97192	1.63544	18.2174	18.9186	20.8149	21.0939	20.6727	21.0906	21.3644	21.5956	21.4304
Q8IY37	DHX37	0.847037	1.66587	20.8958	21.7183	23.9271	24.09	23.7462	23.7026	24.0304	24.5094	24.0935
P18583	SON	1.06139	1.67368	23.3819	24.3568	25.9193	26.3336	26.1505	26.1949	26.2647	26.8171	26.7829
P25054	APC	0.93293	1.72354	25.7741	25.2018	27.9382	28.0459	27.6264	28.4124	28.9853	28.9753	28.4291
P07919	UQCRH	1.80697	1.73511	17.0411	17.957	17.3625	18.7156	19.8368	19.0135	17.9923	19.4192	19.3008
O75116	ROCK2	1.01355	1.73547	19.5809	19.5927	21.975	22.3085	21.9286	22.1179	23.0102	22.9178	21.8709
Q14789	GOLGB1	0.399562	1.75577	17.2838	17.1156	21.3685	21.7483	17.884	21.4029	18.5025	22.4342	18.1903
REV__Q86UU1		0.752512	1.75694	21.019	21.0488	24.2346	23.917	23.6422	24.0141	25.9564	24.6089	24.1485
O60318	MCM3AP	0.948944	1.77771	20.4621	21.3667	23.4166	23.5212	23.6459	23.4114	23.3696	24.6482	24.2886
P61964	WDR5	1.16863	1.81234	18.6814	17.5022	19.3606	19.3684	20.9537	20.6592	18.8193	22.5128	20.4894
Q14677	CLINT1	0.881968	1.90033	20.1704	19.2097	22.2883	22.3535	23.2379	21.7779	22.1986	22.9579	22.2877
P52948	NUP98	0.619993	2.01022	19.5763	23.8346	21.9437	24.5974	24.5502	22.2377	22.6661	23.6022	22.1687
P49790	NUP153	0.728375	2.0605	17.5375	20.9102	21.7549	22.2768	22.2501	21.8572	21.634	21.7197	22.2303
P55084	HADHB	0.732202	2.09495	18.8966	17.9017	18.8439	22.3349	21.4372	18.1549	23.1211	23.3298	21.8874
Q9UDT6	CLIP2	1.06626	2.09554	18.4647	17.9041	20.8773	21.412	20.9101	21.2106	22.0079	22.2937	22.1858
Q8WXH0	SYNE2	0.383172	2.09763	24.0605	23.1332	17.5718	21.5313	25.0919	24.4352	17.0617	25.6438	22.8553
O43823	AKAP8	1.12688	2.13072	18.7408	17.8215	20.7861	20.9613	21.3	21.4792	20.8995	22.3561	22.0524
P78406	RAE1	1.23286	2.1501	17.5469	19.8139	19.9582	20.9362	21.7434	21.0896	21.193	22.3636	21.6346
Q13263	TRIM28	2.06973	2.2306	22.151	21.6329	22.3145	25.0009	24.2228	23.5665	23.9839	23.0622	24.3636
Q9UG63	ABCF2	1.36387	2.2616	17.4314	18.8513	19.6196	21.417	21.2384	20.0317	22.1467	22.7456	19.682
Q9Y6J0	CABIN1	1.41649	2.26198	23.2213	23.822	25.6449	26.4625	26.7612	26.2506	27.4524	27.5843	26.9184
Q9UNQ2	DIMT1	1.28749	2.27327	18.0531	20.4605	20.4938	22.2815	21.6698	21.876	21.7362	21.9514	21.9935
Q9BZF9	UACA	1.01932	2.27732	17.4815	17.8824	20.7926	21.119	21.0854	20.784	16.161	20.0587	21.1809
Q2KHR3	QSER1	1.84403	2.28788	19.0829	17.4564	18.3441	21.08	20.0785	20.5885	20.1498	19.134	20.5941
P34931	HSPA1L	0.779327	2.34282	17.0888	19.4375	21.8207	22.0897	21.329	21.9567	22.3492	22.924	22.1993
P46940	IQGAP1	0.658917	2.42929	17.9809	17.3488	22.3899	20.674	21.8905	22.443	21.1957	22.7961	23.2347
Q01844	EWSR1	0.726862	2.45092	18.2761	16.6076	21.8232	21.4831	21.4935	21.0831	21.8854	22.4336	22.0715
Q99567	NUP88	0.792864	2.4936	18.2515	21.7815	23.0727	23.5335	23.8406	23.2125	23.353	24.3829	23.4457
Q8NFJ5	GPRC5A	1.53297	2.51184	17.8986	17.3852	16.9746	21.3288	19.0438	19.4213	22.3118	22.9408	22.1784
Q10589	BST2	1.11268	2.57582	19.9376	18.5064	22.1053	23.3178	22.285	22.6739	23.5841	23.7052	21.7031
P57740	NUP107	1.05979	2.62349	19.3075	17.1412	18.2492	21.623	22.0364	18.9089	17.874	19.5514	20.7878
P14373	TRIM27	0.842287	2.67204	18.1988	18.5036	22.755	22.5787	22.5573	22.3375	22.1492	22.8579	23.1507
REV__Q01082		0.429098	2.77579	20.0688	20.5609	20.8563	28.7809	20.3823	20.6503	20.8305	20.9272	22.9322
P17066;P48741	HSPA6;HSPA7	0.617118	2.86072	17.8231	23.5558	24.4551	24.6779	25.1035	24.6347	24.546	25.3078	25.0304
P55735	SEC13	2.47587	2.93657	17.135	18.3489	18.6757	20.9356	21.0515	20.9823	21.4896	22.1436	19.2748
Q92598	HSPH1	0.820402	3.33995	17.9537	16.5548	18.9358	17.6463	22.9657	22.8522	19.0265	24.7823	24.1004
P50570	DNM2	1.35507	4.258	17.9146	17.7173	18.3687	19.3716	24.0329	23.3701	23.0714	23.4476	17.5692

## Sheet: Fig. 3C
Figure 3C: Unique peptide counts for SWI/SNF complex subunits showing reduced abundance in both W281P and I315R (n=3 biological replicates per genotype).
	WT R1	WT R2	WT R3	W281P R1	W281P R2	W281P R3	W281* R1	W281* R2	W281* R3	I315I R1	I315I R2	I315I R3	I315R R1	I315R R1	I315R R3	I315* R1	I315* R2	I315* R3
ARID1A	37	38	37	22	26	17	29	16	22	38	41	38	17	19	18	12	4	11	Unique Peptides
SMARCC1	26	27	28	15	20	15	19	20	19	30	27	28	16	16	16	12	10	20
PBRM1	15	10	10	7	10	5	11	10	8	13	12	11	3	2	3	4	5	6
SMARCE1	13	13	11	9	12	8	9	8	10	12	14	14	9	9	10	7	5	12
DPF2	16	16	17	0	3	0	0	0	0	13	13	11	0	0	0	0	0	0
SMARCD2	9	9	8	4	5	3	7	7	7	9	8	7	2	1	2	4	3	3
ARID1B	8	4	6	1	0	1	0	1	0	6	6	4	1	0	0	0	0	0
SMARCD3	7	6	7	0	1	0	1	0	2	6	6	5	1	0	0	0	0	1
SS18	1	1	1	0	1	1	1	1	1	1	2	2	1	1	1	0	1	1
BCL7C	2	2	2	0	2	0	2	1	2	3	3	2	1	0	2	2	3	2
SMARCB1	12	13	10	5	6	3	1	1	0	10	10	10	7	7	8	0	0	0

## Sheet: Fig. 3E
Figure 3E: Uncropped immunoblots of glycerol gradient fractionation of nuclear extracts from WT, W281P, and I315R cells probed for SMARCA4 and ARID1A to assess SWI/SNF complex integrity. Full membrane images corresponding to cropped blots presented in main figure.

## Sheet: Fig. 3F
Figure 3F: Quantification of SMARCA4 relative abundance across glycerol gradient fractions for WT, W281P, and I315R. Higher fraction numbers indicate increased sedimentation corresponding to larger/more intact SWI/SNF complexes.
Fraction		WT R1			WT R2			W281P R1			W281P R2			I315R R1			I315R R2
		Intensity			Intensity			Intensity			Intensity			Intensity			Intensity
21		269	0.0309195		1040	0.065		1020	0.062963		1970	0.24472		998	0.0804839		963	0.0859821
20		8	0.00091954		388	0.02425		796	0.0491358		973	0.12087		481	0.0387903		278	0.0248214
19		84	0.00965517		328	0.0205		270	0.0166667		575	0.0714286		340	0.0274194		775	0.0691964
18		235	0.0270115		936	0.0585		91	0.00561728		542	0.0673292		1030	0.0830645		721	0.064375
17		350	0.0402299		2630	0.164375		611	0.037716		197	0.024472		649	0.0523387		1100	0.0982143
16		789	0.0906897		10900	0.68125		1140	0.0703704		1040	0.129193		987	0.0795968		2250	0.200893
15		3100	0.356322		16000	1		1720	0.106173		1940	0.240994		1180	0.0951613		4660	0.416071
14		8700	1		16000	1		7830	0.483333		5500	0.68323		7640	0.616129		11200	1
13		4630	0.532184		11700	0.73125		16200	1		8050	1		12400	1		10600	0.946429
12		464	0.0533333		1600	0.1		9350	0.57716		4480	0.556522		2610	0.210484		2210	0.197321
11		131	0.0150575		495	0.0309375		3250	0.200617		919	0.114161		1800	0.145161		1150	0.102679
10		171	0.0196552		646	0.040375		3480	0.214815		883	0.109689		1460	0.117742		1260	0.1125
9		112	0.0128736		884	0.05525		2560	0.158025		723	0.0898137		1120	0.0903226		1300	0.116071
8		141	0.0162069		3	0.0001875		3220	0.198765		1060	0.131677		1740	0.140323		1450	0.129464
7		13	0.00149425		450	0.028125		3380	0.208642		401	0.0498137		1480	0.119355		1690	0.150893
6		0	0		242	0.015125		815	0.0503086		308	0.0382609		249	0.0200806		774	0.0691071
Relative SMARCA4 (Frac 6-12)			0.0169458			0.0385714			0.229762			0.155705			0.120495			0.125434
Peak SMARCA4 Signal Frac			14			14-15			13			13			13			14
