# Supplementary material for: SMARCB1 missense mutants disrupt SWI/SNF complex stability and remodeling activity
Source: Nat Commun. 2026 Apr 8;17:4987. doi: 10.1038/s41467-026-71531-8 (PMC13237135; doi:10.1038/s41467-026-71531-8)
Supplement: Supplementary file 4 — Source Data [file 41467_2026_71531_MOESM4_ESM.zip › Source Data/Supp Data 9 - Supplementary_Figure5.xlsx]

## Sheet: Supp. Fig. 5B
Supplementary Figure 5B: Functional z-scores from the SMARCB1 DMS and AACR GENIE v16 patient counts for all observed SMARCB1 missense variants in GENIE. GENIE patient counts reflect the number of patients harboring each variant in AACR GENIE v16. Variants with z-score > 2 or more than 10 patient observations are labeled in Supplementary Figure 5b.
Mutation	AACR GENIE v16 Patient Count	DMS all rep z-score
E300K	1	3.19686
E280K	1	2.76627
E210K	1	2.35682
W281R	1	2.06345
R316P	1	1.80064
M208I	3	1.72891
D170Y	1	1.68938
P173Q	1	1.63664
D192N	1	1.62484
L222I	1	1.59741
W281S	1	1.5206
R162T	2	1.51953
M3I	1	1.51236
R316Q	5	1.48686
V96E	1	1.45771
D277N	1	1.40988
A359V	1	1.39229
E360K	1	1.37216
D172H	1	1.35175
P230Q	1	1.32456
D227E	1	1.32082
M213I	2	1.31756
P230L	1	1.28656
D282G	1	1.23544
D143H	1	1.22488
E362D	1	1.21779
D225N	6	1.20403
V32E	1	1.20283
E280Q	3	1.16163
P74A	1	1.1575
A379T	1	1.14877
G302W	1	1.13404
E122K	1	1.06711
R316W	4	1.0594
Y107N	1	1.04109
C167Y	1	1.02548
M156I	2	1.02303
R377C	61	1.00998
L254M	2	0.98654
R377H	128	0.984964
E59Q	1	0.982586
E58K	2	0.971688
A359T	1	0.96516
M27V	1	0.953745
K62Q	1	0.941144
D225Y	3	0.939213
L226Q	1	0.938859
S111C	1	0.938534
D367N	6	0.931222
E330D	1	0.911139
I63R	1	0.894033
R52S	1	0.88863
L356M	1	0.888487
S299W	1	0.87889
F168S	1	0.834833
A346V	2	0.834086
R46I	1	0.809105
T9I	1	0.79555
I189T	1	0.793491
S314N	1	0.793338
D256N	1	0.793048
K160N	2	0.792172
E291D	4	0.787839
L319M	1	0.778219
D169E	1	0.772333
E184K	4	0.752888
D347G	1	0.750195
P383L	2	0.731331
E210D	1	0.724844
E291K	1	0.723663
S299L	4	0.706885
K71T	1	0.706289
M213T	1	0.706152
L166F	4	0.697175
R53L	1	0.684154
S274Y	1	0.679749
R377P	2	0.67615
R162I	7	0.667189
D367H	1	0.665021
G41C	2	0.661423
R341Q	3	0.661218
L50F	1	0.638519
E216K	2	0.635925
E246K	1	0.625933
I28L	1	0.620682
P165L	6	0.620368
P290L	2	0.615613
M4V	1	0.607072
G11W	1	0.606902
I151N	1	0.599311
A294V	1	0.580535
R373M	1	0.579624
R60T	3	0.572732
K45N	2	0.572501
R377G	2	0.569575
D358N	1	0.568149
L100V	1	0.565838
S139F	2	0.563581
S219L	1	0.558392
Y44F	1	0.557701
R341W	4	0.556319
V262I	8	0.555629
V175M	1	0.555246
R370G	1	0.547433
C167F	1	0.543356
S239F	1	0.540568
R201Q	7	0.539105
R40P	2	0.536281
R373G	1	0.522845
Y313H	1	0.521304
G157R	1	0.520851
Q123H	1	0.518568
R370M	1	0.514386
F168V	2	0.513817
R370T	2	0.510157
R374W	16	0.510157
G80E	1	0.509997
A125V	1	0.505449
L142V	1	0.503528
T381M	5	0.503397
S7R	1	0.500668
R366H	9	0.495935
A382T	3	0.492022
R374L	1	0.491932
L222F	1	0.490889
A174V	1	0.48865
G29S	1	0.48747
T357I	1	0.486561
R376T	2	0.485872
G41V	1	0.481596
G157S	1	0.480401
R53Q	3	0.477678
F25L	3	0.471812
R190L	4	0.463879
Y81D	1	0.462911
D224E	1	0.45911
R377L	6	0.458245
M283T	1	0.454233
M27T	1	0.451166
R366P	1	0.440838
A236T	1	0.435398
M156V	1	0.43412
T150S	1	0.433409
R373K	1	0.425023
L228V	1	0.424427
R374G	2	0.421131
M2I	1	0.417247
S111P	1	0.416777
E287D	1	0.4162
T355I	1	0.41559
S7N	1	0.411794
R370S	5	0.411475
K161N	1	0.406014
P230S	1	0.394806
E194K	1	0.393706
H269R	1	0.388202
P188L	3	0.386345
K77N	1	0.3817
S138C	1	0.377177
D277Y	1	0.370845
L142S	1	0.368751
L6P	1	0.367242
R376G	1	0.363188
P332H	1	0.360167
G344R	1	0.359976
E98K	4	0.357798
P116S	1	0.357276
K160R	1	0.35308
E330K	1	0.350498
R60K	1	0.349035
E31K	4	0.346537
Q257R	1	0.341955
S252N	3	0.338872
Y81C	1	0.336797
L378V	1	0.332117
H141R	1	0.3299
T214M	4	0.328323
E216D	2	0.32651
N380S	1	0.322303
R190Q	6	0.321917
H141L	1	0.312033
F164I	1	0.309724
N380D	1	0.306413
V185M	2	0.304423
F168L	1	0.299476
A238T	19	0.299015
E337Q	1	0.298154
Y248S	1	0.296513
S42F	2	0.293023
P215L	1	0.292717
P14H	1	0.289958
R373S	2	0.288533
R37S	1	0.288029
N152H	1	0.285769
E220Q	1	0.284677
R376S	1	0.284071
H322Q	1	0.283586
A109T	2	0.282101
A327T	3	0.281777
Q323K	1	0.279618
R37H	6	0.276754
N342D	1	0.275295
P48S	1	0.274385
L36P	2	0.274194
F293V	1	0.269557
D159Y	3	0.265943
S284L	1	0.260917
W206R	1	0.258706
G157V	1	0.257833
E20K	1	0.257715
F328L	1	0.25554
H269Y	4	0.251198
K211T	1	0.249218
S42Y	1	0.246908
I112M	1	0.245914
T149A	1	0.237891
P136S	2	0.233614
R121S	1	0.223928
A144V	1	0.222445
K364N	4	0.21927
D347N	2	0.217864
A203V	2	0.217817
T343M	3	0.217153
P183L	4	0.21476
I365V	1	0.209436
E59K	2	0.207173
M4I	1	0.202694
H177Q	1	0.202022
K199T	1	0.200675
L120P	1	0.197254
R190W	16	0.195057
P351S	1	0.193851
E178K	2	0.193664
V64G	1	0.191961
E24K	2	0.187272
F10L	5	0.184684
L135V	1	0.184426
E95V	1	0.181989
R261H	6	0.180702
L19Q	2	0.177357
M375I	2	0.177258
R52T	1	0.171689
E184D	1	0.171531
P146L	1	0.16998
N34S	1	0.166004
S284P	1	0.165545
V187I	2	0.1643
T250M	3	0.161252
S247P	1	0.157112
M375T	1	0.154753
L303F	1	0.152795
E95K	6	0.152151
T89I	1	0.15083
S113I	1	0.150429
L120F	4	0.145534
I340F	1	0.143918
G29D	1	0.139863
E210A	1	0.139454
V308F	1	0.139247
L90P	1	0.134171
T372M	3	0.133923
Y44C	1	0.133756
Y326H	1	0.133172
D224V	1	0.128821
R40L	2	0.128624
K126N	1	0.125159
A85T	1	0.118362
S181P	1	0.112777
I99S	1	0.110756
D256V	1	0.105091
A144S	1	0.103406
N154I	1	0.099349
P136R	1	0.090155
N34D	1	0.0893
D251N	1	0.083214
A339V	2	0.083028
L333V	1	0.082582
G23S	1	0.08074
E306Q	1	0.078624
L19P	1	0.074748
I189V	1	0.071263
S66L	7	0.065977
A125S	1	0.065939
F10V	1	0.06085
E59D	3	0.057815
I340T	1	0.055358
R261C	8	0.049002
A238D	1	0.046857
F164Y	1	0.043428
S181F	2	0.041446
S148F	1	0.03982
K211R	1	0.038884
Q198K	1	0.038873
S129N	2	0.038149
E58V	1	0.035442
D259E	1	0.034291
M27I	2	0.029967
L378P	1	0.029221
C223S	1	0.027729
I340M	1	0.02228
A346E	1	0.022048
K8Q	1	0.019092
A203D	1	0.016799
S239C	1	0.01679
A312S	1	0.01171
G305R	5	0.001557
R46K	1	0.001209
K8N	1	-0.003464
R60S	1	-0.005205
G29R	1	-0.013092
D367K	1	-0.01403
R153K	1	-0.02602
F164L	1	-0.032204
T205I	1	-0.032846
R374P	4	-0.033304
K61N	1	-0.035246
S139C	1	-0.036636
R158P	1	-0.037701
S329I	1	-0.038305
A312T	6	-0.039237
G29V	2	-0.046119
A382V	1	-0.046523
P235L	1	-0.050648
E285D	1	-0.051668
E216Q	2	-0.053576
W206C	1	-0.055464
A327S	1	-0.057258
R153T	1	-0.058292
I241M	2	-0.058971
V32M	2	-0.062804
D277E	1	-0.064298
R155C	3	-0.070989
D159N	1	-0.073513
G33V	1	-0.075072
L120I	1	-0.076264
C350W	1	-0.076385
G271E	1	-0.076449
R374Q	52	-0.078967
G304C	1	-0.086412
K363N	4	-0.088446
F17L	1	-0.092432
V32L	1	-0.092672
R37C	8	-0.09853
V57M	1	-0.101518
Q12H	1	-0.105009
M283L	1	-0.109001
M156R	1	-0.113375
T9N	1	-0.114917
A125G	1	-0.115719
T310I	1	-0.120471
M27L	1	-0.120829
Y107F	1	-0.121639
S30P	1	-0.121757
V96M	2	-0.127482
P165F	1	-0.134016
A203T	8	-0.135242
R37L	1	-0.135673
M361L	1	-0.138586
T118N	1	-0.144974
R155H	9	-0.145241
A238V	1	-0.148583
R127S	1	-0.151256
I189M	1	-0.15203
Y119F	1	-0.156633
T250S	1	-0.161507
R153W	1	-0.161566
P146A	1	-0.161796
D159G	1	-0.167858
I28M	1	-0.168412
K16T	1	-0.178667
N371Y	1	-0.17913
L36F	2	-0.180502
G271K	1	-0.188998
G344S	2	-0.1901
E194Q	2	-0.197281
E178D	2	-0.19882
Y248F	1	-0.199508
Y119C	1	-0.19965
P332S	1	-0.204422
V145M	2	-0.205629
L212S	1	-0.211444
A174S	2	-0.22083
Q323H	2	-0.22911
Q243R	1	-0.233508
K363E	1	-0.234107
E98Q	1	-0.238304
T232M	9	-0.242375
G11E	1	-0.245738
R127T	1	-0.248463
G80R	5	-0.253952
D259H	2	-0.256527
D202E	1	-0.261049
R158Q	5	-0.263223
Y248C	2	-0.264533
Q18H	2	-0.265115
R155L	3	-0.269952
N103H	1	-0.277297
V110L	1	-0.282313
A93V	1	-0.29137
D367E	1	-0.295676
V132L	1	-0.30398
H177Y	4	-0.306981
P117S	1	-0.308542
R40Q	19	-0.309803
A180V	1	-0.310174
E24D	2	-0.314343
A236V	1	-0.323246
E360D	1	-0.33392
F39L	1	-0.334341
P230R	1	-0.339191
G304V	1	-0.340016
I195T	1	-0.341058
N207S	1	-0.350005
R366C	10	-0.356828
P332L	1	-0.359446
Y35H	1	-0.360908
N152S	1	-0.365321
R46T	1	-0.36712
L43Q	1	-0.370106
K73E	1	-0.373513
G33R	1	-0.376655
I268F	1	-0.379383
M193I	1	-0.393752
I112S	1	-0.394461
I245M	1	-0.408258
P165S	3	-0.413389
V64D	1	-0.419844
D21E	2	-0.425495
A180T	5	-0.44066
V145L	1	-0.451313
V308L	1	-0.455322
P249S	1	-0.462276
E285Q	1	-0.463786
P173L	2	-0.467736
G69S	1	-0.471076
E98D	2	-0.47738
S274F	4	-0.489335
Q244E	1	-0.499741
L50R	2	-0.524399
M193V	2	-0.525112
L43R	1	-0.525584
A85S	1	-0.530056
T163I	1	-0.530683
T114A	1	-0.533945
N272I	1	-0.534408
E255Q	2	-0.539743
D22N	5	-0.551062
D196Y	1	-0.571362
M38I	1	-0.580547
A85D	1	-0.582802
R37P	1	-0.588378
H79Y	1	-0.593494
P133L	3	-0.595209
A65S	1	-0.59558
T72K	2	-0.59601
D21N	2	-0.608605
E24Q	1	-0.615565
P235S	2	-0.615863
K106M	1	-0.63559
T325I	2	-0.635993
D347H	1	-0.643396
D101N	1	-0.648178
S129T	1	-0.66188
D345N	3	-0.663404
P230T	1	-0.673026
E105D	2	-0.685263
D101Y	1	-0.697919
E306G	1	-0.703297
W131C	2	-0.739306
E285V	1	-0.739812
M361T	2	-0.745417
P116L	1	-0.75598
Q243E	1	-0.758998
I338T	1	-0.762442
T134I	3	-0.779053
N103S	1	-0.801617
L100M	1	-0.812142
V187F	1	-0.828635
K126R	1	-0.835128
E20Q	2	-0.850229
D196N	1	-0.856941
T89S	2	-0.897542
R121W	1	-0.908069
L266Q	1	-0.909481
T72A	1	-0.910451
F204C	1	-0.92916
L226V	1	-0.931869
L186R	1	-0.937867
K16Q	1	-0.960701
S30F	1	-0.98697
I63V	1	-1.00947
V88M	1	-1.06324
I245S	1	-1.07251
S329T	1	-1.08546
N209Y	1	-1.12497
D169H	2	-1.14599
G80V	1	-1.16817
P249F	1	-1.18216
E178Q	1	-1.18768
D347E	1	-1.1988
T82M	3	-1.27739
P48L	3	-1.28374
L84P	1	-1.33587
V132A	1	-1.55886
P74S	1	-1.81337
D104N	1	-1.98222
P74L	1	-2.24592
H68L	1	-2.68943

## Sheet: Supp. Fig. 5C
Supplementary Figure 5C: Immunoblots of inducible W281R SMARCB1 expression. Probed for SMARCB1 and Actin

## Sheet: Supp. Fig. 5E
Supplementary Figure 5E: Cell proliferation of G401 cells re-expressing WT, W281R, and W281* variants measured by trypan blue exclusion (n=3 biological replicates). Data points represent individual replicates, with statistical comparisons by two-sided Student's t-test. No multiple testing correction applied.
	Biological Replicate	WT	W281R	W281*
% Decrease in Viability (8d)	R1	-51.998	-29.18	-30.267
	R2	-78.096	-19.59	-29.68
	R3	-66.278	2.74	-26.103
