# Supplementary material for: SMARCB1 missense mutants disrupt SWI/SNF complex stability and remodeling activity
Source: Nat Commun. 2026 Apr 8;17:4987. doi: 10.1038/s41467-026-71531-8 (PMC13237135; doi:10.1038/s41467-026-71531-8)
Supplement: Supplementary file 4 — Source Data [file 41467_2026_71531_MOESM4_ESM.zip › Source Data/Supp Data 11 - Supplementary_Figure7.xlsx]

## Sheet: Supp. Fig. 7A
Supplementary Figure 7A: Aggregate motif density profiles for AP-1, TEAD2, and CTCF across ATAC-seq peaks . Motif occurrence frequency is reported as a function of distance from peak centers (in base pairs) for each SMARCB1 construct (WT, I315I, W281P, I315R, W281*, I315*) across two biological replicates. Data for each motif family are provided as separate columns with replicate-level resolution.
AP-1 Motif Density					TEAD2 Motif Density					CTCF Motif Density
Distance	Frequency	Mutation	Replicate		Distance	Frequency	Mutation	Replicate		Distance	Frequency	Mutation	Replicate
-500	2.2908e-05	I315I	1		-500	1.09767e-05	I315I	1		-250	0	I315I	1
-490	0.000539292	I315I	1		-490	0.000258192	I315I	1		-240	3.48392e-05	I315I	1
-480	0.000588926	I315I	1		-480	0.000263442	I315I	1		-230	6.58604e-05	I315I	1
-470	0.000557427	I315I	1		-470	0.000263919	I315I	1		-220	6.58604e-05	I315I	1
-460	0.000604675	I315I	1		-460	0.000276805	I315I	1		-210	7.68372e-05	I315I	1
-450	0.000563154	I315I	1		-450	0.000258192	I315I	1		-200	7.77917e-05	I315I	1
-440	0.000574608	I315I	1		-440	0.000271555	I315I	1		-190	8.68594e-05	I315I	1
-430	0.000597994	I315I	1		-430	0.000272509	I315I	1		-180	7.92234e-05	I315I	1
-420	0.000569359	I315I	1		-420	0.000255328	I315I	1		-170	7.44509e-05	I315I	1
-410	0.000601812	I315I	1		-410	0.000302099	I315I	1		-160	9.40182e-05	I315I	1
-400	0.000620424	I315I	1		-400	0.000273464	I315I	1		-150	9.97451e-05	I315I	1
-390	0.000648582	I315I	1		-390	0.000289213	I315I	1		-140	0.000113585	I315I	1
-380	0.000568404	I315I	1		-380	0.000266305	I315I	1		-130	0.00011979	I315I	1
-370	0.000558859	I315I	1		-370	0.000283963	I315I	1		-120	0.000147947	I315I	1
-360	0.000540246	I315I	1		-360	0.000264873	I315I	1		-110	0.000140311	I315I	1
-350	0.000564586	I315I	1		-350	0.000306394	I315I	1		-100	0.000175151	I315I	1
-340	0.000545019	I315I	1		-340	0.00024817	I315I	1		-90	0.000178491	I315I	1
-330	0.000594176	I315I	1		-330	0.000250079	I315I	1		-80	0.000193286	I315I	1
-320	0.000564586	I315I	1		-320	0.000298758	I315I	1		-70	0.000190423	I315I	1
-310	0.000590358	I315I	1		-310	0.00029494	I315I	1		-60	0.000206649	I315I	1
-300	0.000624242	I315I	1		-300	0.000279668	I315I	1		-50	0.000268691	I315I	1
-290	0.000610879	I315I	1		-290	0.000304962	I315I	1		-40	0.000360323	I315I	1
-280	0.000615652	I315I	1		-280	0.000320712	I315I	1		-30	0.000525929	I315I	1
-270	0.000617084	I315I	1		-270	0.000312598	I315I	1		-20	0.000732578	I315I	1
-260	0.000658127	I315I	1		-260	0.000291599	I315I	1		-10	0.00103754	I315I	1
-250	0.000639992	I315I	1		-250	0.000317371	I315I	1		0	0.00124801	I315I	1
-240	0.000728283	I315I	1		-240	0.000327393	I315I	1		10	0.000915365	I315I	1
-230	0.000661468	I315I	1		-230	0.000318325	I315I	1		20	0.000661468	I315I	1
-220	0.000760736	I315I	1		-220	0.000312598	I315I	1		30	0.000458637	I315I	1
-210	0.000739737	I315I	1		-210	0.000328825	I315I	1		40	0.000316416	I315I	1
-200	0.000825164	I315I	1		-200	0.000334552	I315I	1		50	0.000251988	I315I	1
-190	0.000780303	I315I	1		-190	0.000338847	I315I	1		60	0.000188036	I315I	1
-180	0.000880525	I315I	1		-180	0.000354119	I315I	1		70	0.000200922	I315I	1
-170	0.000881957	I315I	1		-170	0.000377982	I315I	1		80	0.00020999	I315I	1
-160	0.00088148	I315I	1		-160	0.000374164	I315I	1		90	0.000189945	I315I	1
-150	0.000953067	I315I	1		-150	0.000425229	I315I	1		100	0.000167515	I315I	1
-140	0.000965953	I315I	1		-140	0.000401367	I315I	1		110	0.000133153	I315I	1
-130	0.00101034	I315I	1		-130	0.000434774	I315I	1		120	0.000143652	I315I	1
-120	0.00104279	I315I	1		-120	0.000423798	I315I	1		130	0.000113108	I315I	1
-110	0.00116497	I315I	1		-110	0.000402321	I315I	1		140	0.000131721	I315I	1
-100	0.00118262	I315I	1		-100	0.000445751	I315I	1		150	8.25642e-05	I315I	1
-90	0.00123369	I315I	1		-90	0.000491567	I315I	1		160	7.39737e-05	I315I	1
-80	0.00137018	I315I	1		-80	0.000528792	I315I	1		170	9.97451e-05	I315I	1
-70	0.00147613	I315I	1		-70	0.0005517	I315I	1		180	7.30192e-05	I315I	1
-60	0.00162694	I315I	1		-60	0.000601334	I315I	1		190	8.11324e-05	I315I	1
-50	0.00171953	I315I	1		-50	0.000667672	I315I	1		200	7.97007e-05	I315I	1
-40	0.00185507	I315I	1		-40	0.000702034	I315I	1		210	6.44287e-05	I315I	1
-30	0.00212519	I315I	1		-30	0.000744986	I315I	1		220	7.68372e-05	I315I	1
-20	0.00221444	I315I	1		-20	0.000779348	I315I	1		230	7.68372e-05	I315I	1
-10	0.00230082	I315I	1		-10	0.000797484	I315I	1		240	4.29525e-05	I315I	1
0	0.00239007	I315I	1		0	0.000818483	I315I	1		250	0	I315I	1
10	0.0023705	I315I	1		10	0.000802734	I315I	1		-250	0	I315I	2
20	0.00221492	I315I	1		20	0.000777439	I315I	1		-240	3.15996e-05	I315I	2
30	0.00218914	I315I	1		30	0.000719692	I315I	1		-230	7.73182e-05	I315I	2
40	0.00189516	I315I	1		40	0.000654309	I315I	1		-220	9.27818e-05	I315I	2
50	0.00170474	I315I	1		50	0.000623765	I315I	1		-210	0.000103539	I315I	2
60	0.00145657	I315I	1		60	0.000584153	I315I	1		-200	0.000103539	I315I	2
70	0.00141552	I315I	1		70	0.000564109	I315I	1		-190	0.000119675	I315I	2
80	0.00128189	I315I	1		80	0.000529747	I315I	1		-180	9.47988e-05	I315I	2
90	0.00126948	I315I	1		90	0.000497771	I315I	1		-170	0.000101522	I315I	2
100	0.00114015	I315I	1		100	0.000447183	I315I	1		-160	0.000110935	I315I	2
110	0.00112726	I315I	1		110	0.000473432	I315I	1		-150	0.000119003	I315I	2
120	0.00102752	I315I	1		120	0.000408048	I315I	1		-140	0.000123709	I315I	2
130	0.00105329	I315I	1		130	0.000425229	I315I	1		-130	0.000143207	I315I	2
140	0.00102465	I315I	1		140	0.000436206	I315I	1		-120	0.000186908	I315I	2
150	0.000899615	I315I	1		150	0.000397072	I315I	1		-110	0.000202372	I315I	2
160	0.000912501	I315I	1		160	0.00039564	I315I	1		-100	0.00022187	I315I	2
170	0.000883389	I315I	1		170	0.000359846	I315I	1		-90	0.000260193	I315I	2
180	0.000860004	I315I	1		180	0.000364141	I315I	1		-80	0.000266916	I315I	2
190	0.000793189	I315I	1		190	0.000334075	I315I	1		-70	0.000262882	I315I	2
200	0.00076169	I315I	1		200	0.000340756	I315I	1		-60	0.000279018	I315I	2
210	0.000757872	I315I	1		210	0.000325007	I315I	1		-50	0.000387263	I315I	2
220	0.000723033	I315I	1		220	0.000334552	I315I	1		-40	0.000489458	I315I	2
230	0.0006629	I315I	1		230	0.000301144	I315I	1		-30	0.000597031	I315I	2
240	0.000680081	I315I	1		240	0.000316416	I315I	1		-20	0.000832347	I315I	2
250	0.000673399	I315I	1		250	0.000290645	I315I	1		-10	0.00125054	I315I	2
260	0.000672445	I315I	1		260	0.000303531	I315I	1		0	0.00141324	I315I	2
270	0.000641423	I315I	1		270	0.000301622	I315I	1		10	0.00114834	I315I	2
280	0.000647628	I315I	1		280	0.000298281	I315I	1		20	0.000741582	I315I	2
290	0.000598948	I315I	1		290	0.000267737	I315I	1		30	0.000537866	I315I	2
300	0.000587971	I315I	1		300	0.000277282	I315I	1		40	0.000430293	I315I	2
310	0.000648105	I315I	1		310	0.000297326	I315I	1		50	0.000318685	I315I	2
320	0.000525929	I315I	1		320	0.000280145	I315I	1		60	0.000286414	I315I	2
330	0.00057604	I315I	1		330	0.000264873	I315I	1		70	0.000264899	I315I	2
340	0.000546928	I315I	1		340	0.000288259	I315I	1		80	0.000273639	I315I	2
350	0.000551223	I315I	1		350	0.000285872	I315I	1		90	0.000247418	I315I	2
360	0.000559814	I315I	1		360	0.000292077	I315I	1		100	0.000252797	I315I	2
370	0.000552178	I315I	1		370	0.000281577	I315I	1		110	0.000207078	I315I	2
380	0.000555041	I315I	1		380	0.000292077	I315I	1		120	0.000155309	I315I	2
390	0.000527361	I315I	1		390	0.000288736	I315I	1		130	0.000154636	I315I	2
400	0.000526883	I315I	1		400	0.000271555	I315I	1		140	0.00012102	I315I	2
410	0.000584631	I315I	1		410	0.000272509	I315I	1		150	0.000123709	I315I	2
420	0.000571268	I315I	1		420	0.000253897	I315I	1		160	0.000121692	I315I	2
430	0.000558859	I315I	1		430	0.000266305	I315I	1		170	0.000112952	I315I	2
440	0.000566972	I315I	1		440	0.000255806	I315I	1		180	9.61435e-05	I315I	2
450	0.000558859	I315I	1		450	0.000260101	I315I	1		190	0.000122364	I315I	2
460	0.0005517	I315I	1		460	0.000260101	I315I	1		200	0.000116313	I315I	2
470	0.000573177	I315I	1		470	0.000242443	I315I	1		210	7.73182e-05	I315I	2
480	0.000559814	I315I	1		480	0.000290645	I315I	1		220	6.18546e-05	I315I	2
490	0.000557427	I315I	1		490	0.00026726	I315I	1		230	7.26119e-05	I315I	2
500	7.20647e-05	I315I	1		500	3.818e-05	I315I	1		240	4.84079e-05	I315I	2
-500	2.15146e-05	I315I	2		-500	1.68083e-05	I315I	2		250	0	I315I	2
-490	0.000540555	I315I	2		-490	0.000262882	I315I	2		-250	0	I315R	1
-480	0.000523747	I315I	2		-480	0.000236661	I315I	2		-240	3.92115e-05	I315R	1
-470	0.000615184	I315I	2		-470	0.000263554	I315I	2		-230	8.9117e-05	I315R	1
-460	0.000572155	I315I	2		-460	0.000256159	I315I	2		-220	0.000115852	I315R	1
-450	0.000556019	I315I	2		-450	0.000263554	I315I	2		-210	0.000114961	I315R	1
-440	0.000533832	I315I	2		-440	0.000274312	I315I	2		-200	0.00012209	I315R	1
-430	0.000512317	I315I	2		-430	0.00026221	I315I	2		-190	0.000109614	I315R	1
-420	0.000574844	I315I	2		-420	0.000286414	I315I	2		-180	0.000109614	I315R	1
-410	0.000564087	I315I	2		-410	0.000279018	I315I	2		-170	0.00012209	I315R	1
-400	0.000571482	I315I	2		-400	0.000266916	I315I	2		-160	0.000126546	I315R	1
-390	0.000594342	I315I	2		-390	0.000285741	I315I	2		-150	0.000141696	I315R	1
-380	0.000601737	I315I	2		-380	0.000244729	I315I	2		-140	0.000141696	I315R	1
-370	0.000549968	I315I	2		-370	0.000266916	I315I	2		-130	0.00014437	I315R	1
-360	0.000571482	I315I	2		-360	0.000278346	I315I	2		-120	0.000212099	I315R	1
-350	0.000560725	I315I	2		-350	0.000274312	I315I	2		-110	0.000249528	I315R	1
-340	0.000533832	I315I	2		-340	0.000274984	I315I	2		-100	0.000286066	I315R	1
-330	0.000564087	I315I	2		-330	0.000275656	I315I	2		-90	0.000326168	I315R	1
-320	0.000587618	I315I	2		-320	0.00027095	I315I	2		-80	0.000310127	I315R	1
-310	0.000546606	I315I	2		-310	0.000303894	I315I	2		-70	0.000327059	I315R	1
-300	0.00059098	I315I	2		-300	0.000279018	I315I	2		-60	0.000349339	I315R	1
-290	0.000617201	I315I	2		-290	0.000288431	I315I	2		-50	0.000420632	I315R	1
-280	0.000607788	I315I	2		-280	0.000294481	I315I	2		-40	0.000627384	I315R	1
-270	0.000584257	I315I	2		-270	0.000297843	I315I	2		-30	0.000843047	I315R	1
-260	0.000656196	I315I	2		-260	0.000285069	I315I	2		-20	0.00119239	I315R	1
-250	0.00062258	I315I	2		-250	0.000343562	I315I	2		-10	0.00187948	I315R	1
-240	0.000654179	I315I	2		-240	0.000326753	I315I	2		0	0.00222169	I315R	1
-230	0.000650818	I315I	2		-230	0.00032877	I315I	2		10	0.00164867	I315R	1
-220	0.000702587	I315I	2		-220	0.000357008	I315I	2		20	0.00105247	I315R	1
-210	0.000707966	I315I	2		-210	0.00031129	I315I	2		30	0.000827006	I315R	1
-200	0.000682417	I315I	2		-200	0.000344906	I315I	2		40	0.000552526	I315R	1
-190	0.000755701	I315I	2		-190	0.000363732	I315I	2		50	0.000364489	I315R	1
-180	0.000785284	I315I	2		-180	0.0003718	I315I	2		60	0.000312801	I315R	1
-170	0.000737548	I315I	2		-170	0.000332804	I315I	2		70	0.000280719	I315R	1
-160	0.000864619	I315I	2		-160	0.000393987	I315I	2		80	0.000347556	I315R	1
-150	0.000891512	I315I	2		-150	0.000368438	I315I	2		90	0.000292304	I315R	1
-140	0.000854534	I315I	2		-140	0.000407433	I315I	2		100	0.000253984	I315R	1
-130	0.000993707	I315I	2		-130	0.00042088	I315I	2		110	0.000259331	I315R	1
-120	0.0010327	I315I	2		-120	0.000410123	I315I	2		120	0.000188037	I315R	1
-110	0.00107304	I315I	2		-110	0.000402055	I315I	2		130	0.000192493	I315R	1
-100	0.00108918	I315I	2		-100	0.000459203	I315I	2		140	0.000155955	I315R	1
-90	0.00110599	I315I	2		-90	0.000465254	I315I	2		150	0.000149717	I315R	1
-80	0.00128819	I315I	2		-80	0.000493492	I315I	2		160	0.000148825	I315R	1
-70	0.00131306	I315I	2		-70	0.000527781	I315I	2		170	0.000107832	I315R	1
-60	0.00148922	I315I	2		-60	0.00057955	I315I	2		180	7.66406e-05	I315R	1
-50	0.00156586	I315I	2		-50	0.000613167	I315I	2		190	0.000114961	I315R	1
-40	0.00170974	I315I	2		-40	0.000594342	I315I	2		200	0.000103376	I315R	1
-30	0.00179849	I315I	2		-30	0.000678383	I315I	2		210	7.57495e-05	I315R	1
-20	0.00186169	I315I	2		-20	0.000670988	I315I	2		220	9.26817e-05	I315R	1
-10	0.00185833	I315I	2		-10	0.000670315	I315I	2		230	6.50554e-05	I315R	1
0	0.00185496	I315I	2		0	0.00072948	I315I	2		240	5.43614e-05	I315R	1
10	0.00182471	I315I	2		10	0.000666281	I315I	2		250	0	I315R	1
20	0.001859	I315I	2		20	0.000718051	I315I	2		-250	0	I315R	2
30	0.00173865	I315I	2		30	0.000686451	I315I	2		-240	4.7942e-05	I315R	2
40	0.00159141	I315I	2		40	0.00064006	I315I	2		-230	0.000103874	I315R	2
50	0.00145022	I315I	2		50	0.00059972	I315I	2		-220	0.000119855	I315R	2
60	0.00137021	I315I	2		60	0.000578206	I315I	2		-210	0.000113862	I315R	2
70	0.00129693	I315I	2		70	0.000512989	I315I	2		-200	0.000120854	I315R	2
80	0.00122163	I315I	2		80	0.000487441	I315I	2		-190	9.98791e-05	I315R	2
90	0.00119541	I315I	2		90	0.000471305	I315I	2		-180	0.000122851	I315R	2
100	0.00107842	I315I	2		100	0.000482062	I315I	2		-170	0.000159807	I315R	2
110	0.000999086	I315I	2		110	0.000469288	I315I	2		-160	0.000147821	I315R	2
120	0.000958746	I315I	2		120	0.000411467	I315I	2		-150	0.000105872	I315R	2
130	0.000897563	I315I	2		130	0.000416846	I315I	2		-140	0.000166798	I315R	2
140	0.000913699	I315I	2		140	0.000383902	I315I	2		-130	0.000212743	I315R	2
150	0.000890168	I315I	2		150	0.000390625	I315I	2		-120	0.000248699	I315R	2
160	0.000854534	I315I	2		160	0.000354319	I315I	2		-110	0.000251695	I315R	2
170	0.000812177	I315I	2		170	0.000336166	I315I	2		-100	0.000374547	I315R	2
180	0.000802765	I315I	2		180	0.00036911	I315I	2		-90	0.000398518	I315R	2
190	0.000736204	I315I	2		190	0.000324064	I315I	2		-80	0.000375546	I315R	2
200	0.000646111	I315I	2		200	0.00032003	I315I	2		-70	0.000352573	I315R	2
210	0.000679056	I315I	2		210	0.000336166	I315I	2		-60	0.000392525	I315R	2
220	0.000676366	I315I	2		220	0.000313307	I315I	2		-50	0.00052037	I315R	2
230	0.000635354	I315I	2		230	0.000348268	I315I	2		-40	0.000668191	I315R	2
240	0.000595686	I315I	2		240	0.000291792	I315I	2		-30	0.000812017	I315R	2
250	0.000673677	I315I	2		250	0.000333477	I315I	2		-20	0.00120854	I315R	2
260	0.000627958	I315I	2		260	0.000305911	I315I	2		-10	0.0018218	I315R	2
270	0.000580895	I315I	2		270	0.000250108	I315I	2		0	0.0021484	I315R	2
280	0.00058224	I315I	2		280	0.000287758	I315I	2		10	0.00162703	I315R	2
290	0.000593669	I315I	2		290	0.00027969	I315I	2		20	0.00108868	I315R	2
300	0.000603082	I315I	2		300	0.000291792	I315I	2		30	0.000761079	I315R	2
310	0.000544589	I315I	2		310	0.00029112	I315I	2		40	0.000621248	I315R	2
320	0.000565431	I315I	2		320	0.000268933	I315I	2		50	0.000465437	I315R	2
330	0.00055064	I315I	2		330	0.000273639	I315I	2		60	0.00038853	I315R	2
340	0.000562742	I315I	2		340	0.000269605	I315I	2		70	0.000366556	I315R	2
350	0.000565431	I315I	2		350	0.000283052	I315I	2		80	0.000390527	I315R	2
360	0.000582912	I315I	2		360	0.000243384	I315I	2		90	0.000383536	I315R	2
370	0.000592997	I315I	2		370	0.000256831	I315I	2		100	0.000334595	I315R	2
380	0.000564087	I315I	2		380	0.000274312	I315I	2		110	0.000259686	I315R	2
390	0.000545934	I315I	2		390	0.000252797	I315I	2		120	0.000245703	I315R	2
400	0.000499543	I315I	2		400	0.000297171	I315I	2		130	0.000151816	I315R	2
410	0.000539883	I315I	2		410	0.000261537	I315I	2		140	0.000185775	I315R	2
420	0.000525764	I315I	2		420	0.000253469	I315I	2		150	0.000128844	I315R	2
430	0.000551312	I315I	2		430	0.000288431	I315I	2		160	0.000147821	I315R	2
440	0.00057081	I315I	2		440	0.000257503	I315I	2		170	0.000121853	I315R	2
450	0.000537866	I315I	2		450	0.000277673	I315I	2		180	0.000142827	I315R	2
460	0.000587618	I315I	2		460	0.000252797	I315I	2		190	9.68828e-05	I315R	2
470	0.000547278	I315I	2		470	0.000268933	I315I	2		200	0.000124849	I315R	2
480	0.000560725	I315I	2		480	0.000281707	I315I	2		210	0.00011586	I315R	2
490	0.000593669	I315I	2		490	0.000278346	I315I	2		220	8.98912e-05	I315R	2
500	8.47139e-05	I315I	2		500	4.10123e-05	I315I	2		230	8.68949e-05	I315R	2
-500	2.76263e-05	I315R	1		-500	1.24764e-05	I315R	1		240	5.19372e-05	I315R	2
-490	0.000541832	I315R	1		-490	0.000253984	I315R	1		250	0	I315R	2
-480	0.000537376	I315R	1		-480	0.000269133	I315R	1		-250	0	I315*	1
-470	0.000551634	I315R	1		-470	0.000233487	I315R	1		-240	5.04427e-05	I315*	1
-460	0.000486579	I315R	1		-460	0.000285174	I315R	1		-230	9.98122e-05	I315*	1
-450	0.000551634	I315R	1		-450	0.000227248	I315R	1		-220	0.000119131	I315*	1
-440	0.000535593	I315R	1		-440	0.000272698	I315R	1		-210	0.000111618	I315*	1
-430	0.00050262	I315R	1		-430	0.000267351	I315R	1		-200	0.000113764	I315*	1
-420	0.000542723	I315R	1		-420	0.000302998	I315R	1		-190	0.000139522	I315*	1
-410	0.000566784	I315R	1		-410	0.000270916	I315R	1		-180	0.000124497	I315*	1
-400	0.000562328	I315R	1		-400	0.000273589	I315R	1		-170	0.000142742	I315*	1
-390	0.000523117	I315R	1		-390	0.000257548	I315R	1		-160	0.000148108	I315*	1
-380	0.000596193	I315R	1		-380	0.000245072	I315R	1		-150	0.000164207	I315*	1
-370	0.000573914	I315R	1		-370	0.00027448	I315R	1		-140	0.000172793	I315*	1
-360	0.000533811	I315R	1		-360	0.000268242	I315R	1		-130	0.000158841	I315*	1
-350	0.000493708	I315R	1		-350	0.000265569	I315R	1		-120	0.000247921	I315*	1
-340	0.000508858	I315R	1		-340	0.000270916	I315R	1		-110	0.000317682	I315*	1
-330	0.000565893	I315R	1		-330	0.000299433	I315R	1		-100	0.000319828	I315*	1
-320	0.000530246	I315R	1		-320	0.000268242	I315R	1		-90	0.000327341	I315*	1
-310	0.00055609	I315R	1		-310	0.000258439	I315R	1		-80	0.00034666	I315*	1
-300	0.000540049	I315R	1		-300	0.000245963	I315R	1		-70	0.000347733	I315*	1
-290	0.000600649	I315R	1		-290	0.000278936	I315R	1		-60	0.000407835	I315*	1
-280	0.000583717	I315R	1		-280	0.000255766	I315R	1		-50	0.000506574	I315*	1
-270	0.000608669	I315R	1		-270	0.000269133	I315R	1		-40	0.000722297	I315*	1
-260	0.00050262	I315R	1		-260	0.000262895	I315R	1		-30	0.000840354	I315*	1
-250	0.000542723	I315R	1		-250	0.000260222	I315R	1		-20	0.00126107	I315*	1
-240	0.000604213	I315R	1		-240	0.000303889	I315R	1		-10	0.002022	I315*	1
-230	0.000564111	I315R	1		-230	0.000270916	I315R	1		0	0.0024395	I315*	1
-220	0.000524008	I315R	1		-220	0.000293195	I315R	1		10	0.00176228	I315*	1
-210	0.000549852	I315R	1		-210	0.000264678	I315R	1		20	0.00107862	I315*	1
-200	0.000556981	I315R	1		-200	0.000247745	I315R	1		30	0.000811376	I315*	1
-190	0.000579261	I315R	1		-190	0.000257548	I315R	1		40	0.000638583	I315*	1
-180	0.000576587	I315R	1		-180	0.000262895	I315R	1		50	0.000470083	I315*	1
-170	0.000560546	I315R	1		-170	0.000268242	I315R	1		60	0.000405688	I315*	1
-160	0.000596193	I315R	1		-160	0.000295869	I315R	1		70	0.000344513	I315*	1
-150	0.000638078	I315R	1		-150	0.000286957	I315R	1		80	0.000371344	I315*	1
-140	0.000657684	I315R	1		-140	0.000300324	I315R	1		90	0.000352026	I315*	1
-130	0.00064699	I315R	1		-130	0.000324386	I315R	1		100	0.000357392	I315*	1
-120	0.000680854	I315R	1		-120	0.000328842	I315R	1		110	0.00030051	I315*	1
-110	0.000657684	I315R	1		-110	0.000283392	I315R	1		120	0.000250067	I315*	1
-100	0.000677289	I315R	1		-100	0.000305671	I315R	1		130	0.000179233	I315*	1
-90	0.000659466	I315R	1		-90	0.000302998	I315R	1		140	0.000181379	I315*	1
-80	0.000711154	I315R	1		-80	0.000301216	I315R	1		150	0.000139522	I315*	1
-70	0.000711154	I315R	1		-70	0.000326168	I315R	1		160	0.000134156	I315*	1
-60	0.000726304	I315R	1		-60	0.000352012	I315R	1		170	0.000109471	I315*	1
-50	0.000765515	I315R	1		-50	0.000344883	I315R	1		180	0.000103032	I315*	1
-40	0.000831462	I315R	1		-40	0.000343992	I315R	1		190	0.00012235	I315*	1
-30	0.000757495	I315R	1		-30	0.000320821	I315R	1		200	0.000148108	I315*	1
-20	0.000833244	I315R	1		-20	0.000355577	I315R	1		210	0.000107325	I315*	1
-10	0.0008074	I315R	1		-10	0.000347556	I315R	1		220	9.76657e-05	I315*	1
0	0.000840374	I315R	1		0	0.00035023	I315R	1		230	8.04937e-05	I315*	1
10	0.000857306	I315R	1		10	0.000347556	I315R	1		240	4.61497e-05	I315*	1
20	0.000774427	I315R	1		20	0.00031993	I315R	1		250	0	I315*	1
30	0.000816312	I315R	1		30	0.000353795	I315R	1		-250	0	I315*	2
40	0.000753039	I315R	1		40	0.00031993	I315R	1		-240	5.04427e-05	I315*	2
50	0.000718283	I315R	1		50	0.000357359	I315R	1		-230	9.98122e-05	I315*	2
60	0.000692439	I315R	1		60	0.000317257	I315R	1		-220	0.000119131	I315*	2
70	0.000727195	I315R	1		70	0.000297651	I315R	1		-210	0.000111618	I315*	2
80	0.000736107	I315R	1		80	0.000322604	I315R	1		-200	0.000113764	I315*	2
90	0.000719174	I315R	1		90	0.000319039	I315R	1		-190	0.000139522	I315*	2
100	0.000746801	I315R	1		100	0.000316365	I315R	1		-180	0.000124497	I315*	2
110	0.00070046	I315R	1		110	0.000322604	I315R	1		-170	0.000142742	I315*	2
120	0.000672834	I315R	1		120	0.000307454	I315R	1		-160	0.000148108	I315*	2
130	0.000711154	I315R	1		130	0.000310127	I315R	1		-150	0.000164207	I315*	2
140	0.000591737	I315R	1		140	0.000295869	I315R	1		-140	0.000172793	I315*	2
150	0.000592628	I315R	1		150	0.000275372	I315R	1		-130	0.000158841	I315*	2
160	0.000655901	I315R	1		160	0.000285174	I315R	1		-120	0.000247921	I315*	2
170	0.000590846	I315R	1		170	0.000283392	I315R	1		-110	0.000317682	I315*	2
180	0.000622928	I315R	1		180	0.000259331	I315R	1		-100	0.000319828	I315*	2
190	0.000573022	I315R	1		190	0.000264678	I315R	1		-90	0.000327341	I315*	2
200	0.000550743	I315R	1		200	0.000278045	I315R	1		-80	0.00034666	I315*	2
210	0.000604213	I315R	1		210	0.00025131	I315R	1		-70	0.000347733	I315*	2
220	0.00055609	I315R	1		220	0.000269133	I315R	1		-60	0.000407835	I315*	2
230	0.000585499	I315R	1		230	0.00027448	I315R	1		-50	0.000506574	I315*	2
240	0.000554308	I315R	1		240	0.000282501	I315R	1		-40	0.000722297	I315*	2
250	0.000573914	I315R	1		250	0.00030478	I315R	1		-30	0.000840354	I315*	2
260	0.000521335	I315R	1		260	0.000286066	I315R	1		-20	0.00126107	I315*	2
270	0.000516879	I315R	1		270	0.000259331	I315R	1		-10	0.002022	I315*	2
280	0.00051777	I315R	1		280	0.000231704	I315R	1		0	0.0024395	I315*	2
290	0.000555199	I315R	1		290	0.000250419	I315R	1		10	0.00176228	I315*	2
300	0.000507967	I315R	1		300	0.000273589	I315R	1		20	0.00107862	I315*	2
310	0.00050262	I315R	1		310	0.000267351	I315R	1		30	0.000811376	I315*	2
320	0.000546287	I315R	1		320	0.000245072	I315R	1		40	0.000638583	I315*	2
330	0.00052579	I315R	1		330	0.000269133	I315R	1		50	0.000470083	I315*	2
340	0.000538267	I315R	1		340	0.000259331	I315R	1		60	0.000405688	I315*	2
350	0.000604213	I315R	1		350	0.000256657	I315R	1		70	0.000344513	I315*	2
360	0.00050262	I315R	1		360	0.000261113	I315R	1		80	0.000371344	I315*	2
370	0.000475885	I315R	1		370	0.000259331	I315R	1		90	0.000352026	I315*	2
380	0.000529355	I315R	1		380	0.000270916	I315R	1		100	0.000357392	I315*	2
390	0.000524008	I315R	1		390	0.000246854	I315R	1		110	0.00030051	I315*	2
400	0.000556981	I315R	1		400	0.000237051	I315R	1		120	0.000250067	I315*	2
410	0.000499947	I315R	1		410	0.000292304	I315R	1		130	0.000179233	I315*	2
420	0.00054807	I315R	1		420	0.000278936	I315R	1		140	0.000181379	I315*	2
430	0.000523117	I315R	1		430	0.000276263	I315R	1		150	0.000139522	I315*	2
440	0.000488361	I315R	1		440	0.00028963	I315R	1		160	0.000134156	I315*	2
450	0.000528464	I315R	1		450	0.000260222	I315R	1		170	0.000109471	I315*	2
460	0.000583717	I315R	1		460	0.000283392	I315R	1		180	0.000103032	I315*	2
470	0.000576587	I315R	1		470	0.000271807	I315R	1		190	0.00012235	I315*	2
480	0.000493708	I315R	1		480	0.000275372	I315R	1		200	0.000148108	I315*	2
490	0.000503511	I315R	1		490	0.000271807	I315R	1		210	0.000107325	I315*	2
500	9.26817e-05	I315R	1		500	3.6538e-05	I315R	1		220	9.76657e-05	I315*	2
-500	2.19734e-05	I315R	2		-500	1.39831e-05	I315R	2		230	8.04937e-05	I315*	2
-490	0.000465437	I315R	2		-490	0.000276665	I315R	2		240	4.61497e-05	I315*	2
-480	0.00050439	I315R	2		-480	0.00027267	I315R	2		250	0	I315*	2
-470	0.00048741	I315R	2		-470	0.000295642	I315R	2		-250	0	WT	1
-460	0.000514378	I315R	2		-460	0.000310624	I315R	2		-240	3.60884e-05	WT	1
-450	0.000619251	I315R	2		-450	0.000256689	I315R	2		-230	5.56793e-05	WT	1
-440	0.000558324	I315R	2		-440	0.000270672	I315R	2		-220	8.04256e-05	WT	1
-430	0.000501393	I315R	2		-430	0.000237712	I315R	2		-210	9.33144e-05	WT	1
-420	0.000557326	I315R	2		-420	0.00026468	I315R	2		-200	8.76433e-05	WT	1
-410	0.000559323	I315R	2		-410	0.000269674	I315R	2		-190	7.8879e-05	WT	1
-400	0.000555328	I315R	2		-400	0.000261683	I315R	2		-180	8.60967e-05	WT	1
-390	0.000589287	I315R	2		-390	0.000271671	I315R	2		-170	7.4239e-05	WT	1
-380	0.000492404	I315R	2		-380	0.000290648	I315R	2		-160	0.000104141	WT	1
-370	0.000515376	I315R	2		-370	0.000291647	I315R	2		-150	0.000119092	WT	1
-360	0.00055333	I315R	2		-360	0.000235715	I315R	2		-140	0.000106719	WT	1
-350	0.000621248	I315R	2		-350	0.000249698	I315R	2		-130	0.000122185	WT	1
-340	0.000511381	I315R	2		-340	0.000260685	I315R	2		-120	0.000158274	WT	1
-330	0.000502392	I315R	2		-330	0.000253693	I315R	2		-110	0.00015518	WT	1
-320	0.000617253	I315R	2		-320	0.000291647	I315R	2		-100	0.000205704	WT	1
-310	0.000523367	I315R	2		-310	0.000266677	I315R	2		-90	0.000212406	WT	1
-300	0.00054534	I315R	2		-300	0.000254692	I315R	2		-80	0.000196424	WT	1
-290	0.000554329	I315R	2		-290	0.000271671	I315R	2		-70	0.000212406	WT	1
-280	0.000579299	I315R	2		-280	0.000310624	I315R	2		-60	0.000230966	WT	1
-270	0.000548337	I315R	2		-270	0.000257688	I315R	2		-50	0.000275303	WT	1
-260	0.000530358	I315R	2		-260	0.000258687	I315R	2		-40	0.000392848	WT	1
-250	0.000565316	I315R	2		-250	0.000286653	I315R	2		-30	0.000492349	WT	1
-240	0.000577301	I315R	2		-240	0.000288651	I315R	2		-20	0.000725377	WT	1
-230	0.000571309	I315R	2		-230	0.000279662	I315R	2		-10	0.00104811	WT	1
-220	0.000655207	I315R	2		-220	0.000274668	I315R	2		0	0.00122701	WT	1
-210	0.000563318	I315R	2		-210	0.000293645	I315R	2		10	0.000964592	WT	1
-200	0.000555328	I315R	2		-200	0.000281659	I315R	2		20	0.000636703	WT	1
-190	0.000599275	I315R	2		-190	0.000283657	I315R	2		30	0.000480492	WT	1
-180	0.000565316	I315R	2		-180	0.000284656	I315R	2		40	0.000359338	WT	1
-170	0.000602271	I315R	2		-170	0.000273669	I315R	2		50	0.000240246	WT	1
-160	0.00061126	I315R	2		-160	0.000278663	I315R	2		60	0.000257774	WT	1
-150	0.000624245	I315R	2		-150	0.000298639	I315R	2		70	0.000207766	WT	1
-140	0.00064422	I315R	2		-140	0.000308627	I315R	2		80	0.000218593	WT	1
-130	0.000682175	I315R	2		-130	0.000281659	I315R	2		90	0.000212922	WT	1
-120	0.000662199	I315R	2		-120	0.000299637	I315R	2		100	0.000171678	WT	1
-110	0.000692162	I315R	2		-110	0.000316617	I315R	2		110	0.000191269	WT	1
-100	0.000600274	I315R	2		-100	0.000354571	I315R	2		120	0.000142807	WT	1
-90	0.000654208	I315R	2		-90	0.000282658	I315R	2		130	0.000110327	WT	1
-80	0.000650213	I315R	2		-80	0.000324607	I315R	2		140	0.000129403	WT	1
-70	0.000678179	I315R	2		-70	0.000348578	I315R	2		150	0.00011703	WT	1
-60	0.000707144	I315R	2		-60	0.000281659	I315R	2		160	9.89854e-05	WT	1
-50	0.000734112	I315R	2		-50	0.000282658	I315R	2		170	8.97055e-05	WT	1
-40	0.000742102	I315R	2		-40	0.000310624	I315R	2		180	8.76433e-05	WT	1
-30	0.000738107	I315R	2		-30	0.000347579	I315R	2		190	7.73323e-05	WT	1
-20	0.000809021	I315R	2		-20	0.000311623	I315R	2		200	8.97055e-05	WT	1
-10	0.000697156	I315R	2		-10	0.000277664	I315R	2		210	7.4239e-05	WT	1
0	0.000767072	I315R	2		0	0.000342585	I315R	2		220	7.01147e-05	WT	1
10	0.000781055	I315R	2		10	0.000334595	I315R	2		230	7.06302e-05	WT	1
20	0.000769069	I315R	2		20	0.000288651	I315R	2		240	3.86662e-05	WT	1
30	0.000699154	I315R	2		30	0.000321611	I315R	2		250	0	WT	1
40	0.000713137	I315R	2		40	0.000315618	I315R	2		-250	0	WT	2
50	0.000722126	I315R	2		50	0.000331599	I315R	2		-240	3.72356e-05	WT	2
60	0.000708143	I315R	2		60	0.000319613	I315R	2		-230	6.03473e-05	WT	2
70	0.000739106	I315R	2		70	0.000300636	I315R	2		-220	8.8595e-05	WT	2
80	0.000695159	I315R	2		80	0.000310624	I315R	2		-210	9.0521e-05	WT	2
90	0.000618252	I315R	2		90	0.000301635	I315R	2		-200	7.96071e-05	WT	2
100	0.000690165	I315R	2		100	0.00032261	I315R	2		-190	9.0521e-05	WT	2
110	0.000679178	I315R	2		110	0.000250697	I315R	2		-180	7.89651e-05	WT	2
120	0.000622247	I315R	2		120	0.000270672	I315R	2		-170	0.000108497	WT	2
130	0.000678179	I315R	2		130	0.000301635	I315R	2		-160	0.000102719	WT	2
140	0.000588288	I315R	2		140	0.000312622	I315R	2		-150	0.000107855	WT	2
150	0.000625243	I315R	2		150	0.000273669	I315R	2		-140	0.000139312	WT	2
160	0.000626242	I315R	2		160	0.000278663	I315R	2		-130	0.000138028	WT	2
170	0.000579299	I315R	2		170	0.0002477	I315R	2		-120	0.000159856	WT	2
180	0.000654208	I315R	2		180	0.000283657	I315R	2		-110	0.000195166	WT	2
190	0.000604269	I315R	2		190	0.000292646	I315R	2		-100	0.000249735	WT	2
200	0.000599275	I315R	2		200	0.000290648	I315R	2		-90	0.000265143	WT	2
210	0.00050439	I315R	2		210	0.000304631	I315R	2		-80	0.000247809	WT	2
220	0.000561321	I315R	2		220	0.000283657	I315R	2		-70	0.000269637	WT	2
230	0.000533355	I315R	2		230	0.00027267	I315R	2		-60	0.000283761	WT	2
240	0.00051238	I315R	2		240	0.000263681	I315R	2		-50	0.000352454	WT	2
250	0.000523367	I315R	2		250	0.000265679	I315R	2		-40	0.000466729	WT	2
260	0.000507386	I315R	2		260	0.00027267	I315R	2		-30	0.000523224	WT	2
270	0.000497398	I315R	2		270	0.000259686	I315R	2		-20	0.000783873	WT	2
280	0.000593282	I315R	2		280	0.000208747	I315R	2		-10	0.00118833	WT	2
290	0.000555328	I315R	2		290	0.000260685	I315R	2		0	0.0013193	WT	2
300	0.000586291	I315R	2		300	0.00022273	I315R	2		10	0.00101114	WT	2
310	0.000582295	I315R	2		310	0.000276665	I315R	2		20	0.000704908	WT	2
320	0.000555328	I315R	2		320	0.000252694	I315R	2		30	0.000561102	WT	2
330	0.000534353	I315R	2		330	0.000263681	I315R	2		40	0.000433987	WT	2
340	0.000523367	I315R	2		340	0.00030563	I315R	2		50	0.000320996	WT	2
350	0.000527362	I315R	2		350	0.000236714	I315R	2		60	0.000251661	WT	2
360	0.000516375	I315R	2		360	0.000283657	I315R	2		70	0.000252303	WT	2
370	0.000507386	I315R	2		370	0.00022273	I315R	2		80	0.000279909	WT	2
380	0.000498397	I315R	2		380	0.000259686	I315R	2		90	0.000244599	WT	2
390	0.000468433	I315R	2		390	0.000261683	I315R	2		100	0.000224055	WT	2
400	0.000484414	I315R	2		400	0.000245703	I315R	2		110	0.000188104	WT	2
410	0.000515376	I315R	2		410	0.000238711	I315R	2		120	0.00017077	WT	2
420	0.000477422	I315R	2		420	0.000308627	I315R	2		130	0.000140596	WT	2
430	0.000486411	I315R	2		430	0.000254692	I315R	2		140	0.000143164	WT	2
440	0.000506387	I315R	2		440	0.00026468	I315R	2		150	0.000121979	WT	2
450	0.000564317	I315R	2		450	0.00027267	I315R	2		160	0.000102077	WT	2
460	0.000536351	I315R	2		460	0.000306629	I315R	2		170	7.44712e-05	WT	2
470	0.000573306	I315R	2		470	0.000243705	I315R	2		180	9.95089e-05	WT	2
480	0.000486411	I315R	2		480	0.000298639	I315R	2		190	8.08911e-05	WT	2
490	0.000514378	I315R	2		490	0.000267676	I315R	2		200	9.56569e-05	WT	2
500	7.89045e-05	I315R	2		500	4.09504e-05	I315R	2		210	9.37309e-05	WT	2
-500	2.68312e-05	I315*	1		-500	7.51274e-06	I315*	1		220	6.86932e-05	WT	2
-490	0.000464717	I315*	1		-490	0.000264019	I315*	1		230	7.06192e-05	WT	2
-480	0.000513013	I315*	1		-480	0.000258653	I315*	1		240	4.62235e-05	WT	2
-470	0.00054843	I315*	1		-470	0.000284411	I315*	1		250	0	WT	2
-460	0.000566676	I315*	1		-460	0.000301583	I315*	1		-250	0	W281P	1
-450	0.000510867	I315*	1		-450	0.000252214	I315*	1		-240	5.28474e-05	W281P	1
-440	0.000530185	I315*	1		-440	0.00025758	I315*	1		-230	8.8079e-05	W281P	1
-430	0.000448618	I315*	1		-430	0.000285484	I315*	1		-220	9.98229e-05	W281P	1
-420	0.00059136	I315*	1		-420	0.00025758	I315*	1		-210	0.000107652	W281P	1
-410	0.000533405	I315*	1		-410	0.000277972	I315*	1		-200	0.00011646	W281P	1
-400	0.000530185	I315*	1		-400	0.000253287	I315*	1		-190	0.000106673	W281P	1
-390	0.000482962	I315*	1		-390	0.000270459	I315*	1		-180	0.000140926	W281P	1
-380	0.0005055	I315*	1		-380	0.000286558	I315*	1		-170	0.000110588	W281P	1
-370	0.000441105	I315*	1		-370	0.00029407	I315*	1		-160	0.000113524	W281P	1
-360	0.000581701	I315*	1		-360	0.0002608	I315*	1		-150	0.00010178	W281P	1
-350	0.000563456	I315*	1		-350	0.000262946	I315*	1		-140	0.000172243	W281P	1
-340	0.000513013	I315*	1		-340	0.000283338	I315*	1		-130	0.000173222	W281P	1
-330	0.000492621	I315*	1		-330	0.000227529	I315*	1		-120	0.000238792	W281P	1
-320	0.000532332	I315*	1		-320	0.000250067	I315*	1		-110	0.000251514	W281P	1
-310	0.000526965	I315*	1		-310	0.000291924	I315*	1		-100	0.000326871	W281P	1
-300	0.000492621	I315*	1		-300	0.000255433	I315*	1		-90	0.000348401	W281P	1
-290	0.000526965	I315*	1		-290	0.00030051	I315*	1		-80	0.000320999	W281P	1
-280	0.000499061	I315*	1		-280	0.0002608	I315*	1		-70	0.00034938	W281P	1
-270	0.000567749	I315*	1		-270	0.000283338	I315*	1		-60	0.000369932	W281P	1
-260	0.0005055	I315*	1		-260	0.000261873	I315*	1		-50	0.000485413	W281P	1
-250	0.000563456	I315*	1		-250	0.00025758	I315*	1		-40	0.000692888	W281P	1
-240	0.000547357	I315*	1		-240	0.00025114	I315*	1		-30	0.000843601	W281P	1
-230	0.000564529	I315*	1		-230	0.000275825	I315*	1		-20	0.00122919	W281P	1
-220	0.000563456	I315*	1		-220	0.0002608	I315*	1		-10	0.00184183	W281P	1
-210	0.000538771	I315*	1		-210	0.000279045	I315*	1		0	0.00217751	W281P	1
-200	0.000604239	I315*	1		-200	0.000277972	I315*	1		10	0.00175473	W281P	1
-190	0.000564529	I315*	1		-190	0.0002608	I315*	1		20	0.00111665	W281P	1
-180	0.000488328	I315*	1		-180	0.000270459	I315*	1		30	0.000822071	W281P	1
-170	0.000564529	I315*	1		-170	0.000269386	I315*	1		40	0.000600894	W281P	1
-160	0.00051516	I315*	1		-160	0.000290851	I315*	1		50	0.000413971	W281P	1
-150	0.000572042	I315*	1		-150	0.000276898	I315*	1		60	0.000363081	W281P	1
-140	0.000619265	I315*	1		-140	0.000273679	I315*	1		70	0.000347423	W281P	1
-130	0.000593507	I315*	1		-130	0.00029407	I315*	1		80	0.000315127	W281P	1
-120	0.000526965	I315*	1		-120	0.000279045	I315*	1		90	0.000342529	W281P	1
-110	0.000590287	I315*	1		-110	0.000265093	I315*	1		100	0.000297511	W281P	1
-100	0.000610679	I315*	1		-100	0.00030051	I315*	1		110	0.000231941	W281P	1
-90	0.00059458	I315*	1		-90	0.00029407	I315*	1		120	0.000229005	W281P	1
-80	0.000618192	I315*	1		-80	0.000265093	I315*	1		130	0.000189859	W281P	1
-70	0.000557016	I315*	1		-70	0.000289777	I315*	1		140	0.000134076	W281P	1
-60	0.000610679	I315*	1		-60	0.000315535	I315*	1		150	0.000118417	W281P	1
-50	0.000574188	I315*	1		-50	0.000311242	I315*	1		160	0.000117439	W281P	1
-40	0.000541991	I315*	1		-40	0.000286558	I315*	1		170	9.29723e-05	W281P	1
-30	0.000693319	I315*	1		-30	0.000283338	I315*	1		180	0.000114503	W281P	1
-20	0.000737322	I315*	1		-20	0.000312316	I315*	1		190	0.000122332	W281P	1
-10	0.000611752	I315*	1		-10	0.000268312	I315*	1		200	0.000130161	W281P	1
0	0.000641803	I315*	1		0	0.000285484	I315*	1		210	9.88442e-05	W281P	1
10	0.000648243	I315*	1		10	0.000301583	I315*	1		220	0.000109609	W281P	1
20	0.000672927	I315*	1		20	0.000305876	I315*	1		230	8.02498e-05	W281P	1
30	0.000620338	I315*	1		30	0.000306949	I315*	1		240	4.50182e-05	W281P	1
40	0.000660048	I315*	1		40	0.000304803	I315*	1		250	0	W281P	1
50	0.00064395	I315*	1		50	0.000344513	I315*	1		-250	0	W281P	2
60	0.000654682	I315*	1		60	0.000314462	I315*	1		-240	4.53463e-05	W281P	2
70	0.000567749	I315*	1		70	0.000272605	I315*	1		-230	0.00010409	W281P	2
80	0.000549504	I315*	1		80	0.000299437	I315*	1		-220	7.52337e-05	W281P	2
90	0.000534478	I315*	1		90	0.00030051	I315*	1		-210	0.000109243	W281P	2
100	0.000595653	I315*	1		100	0.000287631	I315*	1		-200	9.48151e-05	W281P	2
110	0.000629997	I315*	1		110	0.000290851	I315*	1		-190	0.000105121	W281P	2
120	0.000627851	I315*	1		120	0.000327341	I315*	1		-180	0.00013707	W281P	2
130	0.000641803	I315*	1		130	0.000309096	I315*	1		-170	0.000110274	W281P	2
140	0.000553797	I315*	1		140	0.000279045	I315*	1		-160	0.000123672	W281P	2
150	0.000521599	I315*	1		150	0.000275825	I315*	1		-150	0.000135008	W281P	2
160	0.000565602	I315*	1		160	0.000253287	I315*	1		-140	0.000195814	W281P	2
170	0.00055809	I315*	1		170	0.000246847	I315*	1		-130	0.000217456	W281P	2
180	0.000560236	I315*	1		180	0.00025758	I315*	1		-120	0.00022467	W281P	2
190	0.000553797	I315*	1		190	0.000261873	I315*	1		-110	0.000286506	W281P	2
200	0.000570969	I315*	1		200	0.000261873	I315*	1		-100	0.0002762	W281P	2
210	0.000530185	I315*	1		210	0.000262946	I315*	1		-90	0.000360709	W281P	2
220	0.000478669	I315*	1		220	0.000276898	I315*	1		-80	0.000350403	W281P	2
230	0.000502281	I315*	1		230	0.000261873	I315*	1		-70	0.000351434	W281P	2
240	0.000531258	I315*	1		240	0.000280118	I315*	1		-60	0.00039678	W281P	2
250	0.000502281	I315*	1		250	0.000235042	I315*	1		-50	0.000513238	W281P	2
260	0.000510867	I315*	1		260	0.000256507	I315*	1		-40	0.00067195	W281P	2
270	0.000487255	I315*	1		270	0.000276898	I315*	1		-30	0.000902804	W281P	2
280	0.000476523	I315*	1		280	0.000261873	I315*	1		-20	0.00126557	W281P	2
290	0.000534478	I315*	1		290	0.000267239	I315*	1		-10	0.00196947	W281P	2
300	0.000534478	I315*	1		300	0.000267239	I315*	1		0	0.00215189	W281P	2
310	0.000477596	I315*	1		310	0.000267239	I315*	1		10	0.00178294	W281P	2
320	0.0005055	I315*	1		320	0.000252214	I315*	1		20	0.00114293	W281P	2
330	0.000459351	I315*	1		330	0.000273679	I315*	1		30	0.000831693	W281P	2
340	0.000514086	I315*	1		340	0.000246847	I315*	1		40	0.000622481	W281P	2
350	0.000509793	I315*	1		350	0.000276898	I315*	1		50	0.000443157	W281P	2
360	0.000588141	I315*	1		360	0.000268312	I315*	1		60	0.000373077	W281P	2
370	0.000547357	I315*	1		370	0.000291924	I315*	1		70	0.000362771	W281P	2
380	0.000538771	I315*	1		380	0.000243628	I315*	1		80	0.000335975	W281P	2
390	0.000518379	I315*	1		390	0.000242554	I315*	1		90	0.000354526	W281P	2
400	0.000534478	I315*	1		400	0.000264019	I315*	1		100	0.000301965	W281P	2
410	0.000564529	I315*	1		410	0.000269386	I315*	1		110	0.000259711	W281P	2
420	0.000579555	I315*	1		420	0.000259726	I315*	1		120	0.000230854	W281P	2
430	0.000532332	I315*	1		430	0.000271532	I315*	1		130	0.000192722	W281P	2
440	0.000528039	I315*	1		440	0.000270459	I315*	1		140	0.000139131	W281P	2
450	0.000557016	I315*	1		450	0.000237188	I315*	1		150	0.000147376	W281P	2
460	0.00051194	I315*	1		460	0.000272605	I315*	1		160	0.000139131	W281P	2
470	0.000568822	I315*	1		470	0.000270459	I315*	1		170	0.00010409	W281P	2
480	0.000510867	I315*	1		480	0.000256507	I315*	1		180	8.76009e-05	W281P	2
490	0.000566676	I315*	1		490	0.000290851	I315*	1		190	0.00010306	W281P	2
500	8.58599e-05	I315*	1		500	5.1516e-05	I315*	1		200	8.34785e-05	W281P	2
-500	2.68312e-05	I315*	2		-500	7.51274e-06	I315*	2		210	0.000105121	W281P	2
-490	0.000464717	I315*	2		-490	0.000264019	I315*	2		220	9.37845e-05	W281P	2
-480	0.000513013	I315*	2		-480	0.000258653	I315*	2		230	8.55397e-05	W281P	2
-470	0.00054843	I315*	2		-470	0.000284411	I315*	2		240	6.38971e-05	W281P	2
-460	0.000566676	I315*	2		-460	0.000301583	I315*	2		250	0	W281P	2
-450	0.000510867	I315*	2		-450	0.000252214	I315*	2		-250	0	W281*	1
-440	0.000530185	I315*	2		-440	0.00025758	I315*	2		-240	5.52889e-05	W281*	1
-430	0.000448618	I315*	2		-430	0.000285484	I315*	2		-230	0.000100525	W281*	1
-420	0.00059136	I315*	2		-420	0.00025758	I315*	2		-220	0.000100525	W281*	1
-410	0.000533405	I315*	2		-410	0.000277972	I315*	2		-210	0.000121887	W281*	1
-400	0.000530185	I315*	2		-400	0.000253287	I315*	2		-200	0.000106808	W281*	1
-390	0.000482962	I315*	2		-390	0.000270459	I315*	2		-190	0.000106808	W281*	1
-380	0.0005055	I315*	2		-380	0.000286558	I315*	2		-180	0.000115604	W281*	1
-370	0.000441105	I315*	2		-370	0.00029407	I315*	2		-170	0.000130683	W281*	1
-360	0.000581701	I315*	2		-360	0.0002608	I315*	2		-160	0.000139479	W281*	1
-350	0.000563456	I315*	2		-350	0.000262946	I315*	2		-150	0.000174663	W281*	1
-340	0.000513013	I315*	2		-340	0.000283338	I315*	2		-140	0.000188485	W281*	1
-330	0.000492621	I315*	2		-330	0.000227529	I315*	2		-130	0.000213616	W281*	1
-320	0.000532332	I315*	2		-320	0.000250067	I315*	2		-120	0.000265135	W281*	1
-310	0.000526965	I315*	2		-310	0.000291924	I315*	2		-110	0.000307859	W281*	1
-300	0.000492621	I315*	2		-300	0.000255433	I315*	2		-100	0.000346812	W281*	1
-290	0.000526965	I315*	2		-290	0.00030051	I315*	2		-90	0.000418436	W281*	1
-280	0.000499061	I315*	2		-280	0.0002608	I315*	2		-80	0.000399588	W281*	1
-270	0.000567749	I315*	2		-270	0.000283338	I315*	2		-70	0.000404614	W281*	1
-260	0.0005055	I315*	2		-260	0.000261873	I315*	2		-60	0.000485034	W281*	1
-250	0.000563456	I315*	2		-250	0.00025758	I315*	2		-50	0.000647131	W281*	1
-240	0.000547357	I315*	2		-240	0.00025114	I315*	2		-40	0.000863261	W281*	1
-230	0.000564529	I315*	2		-230	0.000275825	I315*	2		-30	0.00104295	W281*	1
-220	0.000563456	I315*	2		-220	0.0002608	I315*	2		-20	0.00134829	W281*	1
-210	0.000538771	I315*	2		-210	0.000279045	I315*	2		-10	0.00219773	W281*	1
-200	0.000604239	I315*	2		-200	0.000277972	I315*	2		0	0.0026212	W281*	1
-190	0.000564529	I315*	2		-190	0.0002608	I315*	2		10	0.00186726	W281*	1
-180	0.000488328	I315*	2		-180	0.000270459	I315*	2		20	0.00128547	W281*	1
-170	0.000564529	I315*	2		-170	0.000269386	I315*	2		30	0.000893418	W281*	1
-160	0.00051516	I315*	2		-160	0.000290851	I315*	2		40	0.000756452	W281*	1
-150	0.000572042	I315*	2		-150	0.000276898	I315*	2		50	0.000556659	W281*	1
-140	0.000619265	I315*	2		-140	0.000273679	I315*	2		60	0.000480008	W281*	1
-130	0.000593507	I315*	2		-130	0.00029407	I315*	2		70	0.000393305	W281*	1
-120	0.000526965	I315*	2		-120	0.000279045	I315*	2		80	0.000412154	W281*	1
-110	0.000590287	I315*	2		-110	0.000265093	I315*	2		90	0.000422206	W281*	1
-100	0.000610679	I315*	2		-100	0.00030051	I315*	2		100	0.000345556	W281*	1
-90	0.00059458	I315*	2		-90	0.00029407	I315*	2		110	0.000291523	W281*	1
-80	0.000618192	I315*	2		-80	0.000265093	I315*	2		120	0.0002488	W281*	1
-70	0.000557016	I315*	2		-70	0.000289777	I315*	2		130	0.000222412	W281*	1
-60	0.000610679	I315*	2		-60	0.000315535	I315*	2		140	0.000178432	W281*	1
-50	0.000574188	I315*	2		-50	0.000311242	I315*	2		150	0.000157071	W281*	1
-40	0.000541991	I315*	2		-40	0.000286558	I315*	2		160	0.000134453	W281*	1
-30	0.000693319	I315*	2		-30	0.000283338	I315*	2		170	0.000125657	W281*	1
-20	0.000737322	I315*	2		-20	0.000312316	I315*	2		180	0.00012063	W281*	1
-10	0.000611752	I315*	2		-10	0.000268312	I315*	2		190	0.000145762	W281*	1
0	0.000641803	I315*	2		0	0.000285484	I315*	2		200	0.000134453	W281*	1
10	0.000648243	I315*	2		10	0.000301583	I315*	2		210	0.000111834	W281*	1
20	0.000672927	I315*	2		20	0.000305876	I315*	2		220	9.80121e-05	W281*	1
30	0.000620338	I315*	2		30	0.000306949	I315*	2		230	0.000101782	W281*	1
40	0.000660048	I315*	2		40	0.000304803	I315*	2		240	5.40323e-05	W281*	1
50	0.00064395	I315*	2		50	0.000344513	I315*	2		250	0	W281*	1
60	0.000654682	I315*	2		60	0.000314462	I315*	2		-250	0	W281*	2
70	0.000567749	I315*	2		70	0.000272605	I315*	2		-240	5.72845e-05	W281*	2
80	0.000549504	I315*	2		80	0.000299437	I315*	2		-230	0.000110813	W281*	2
90	0.000534478	I315*	2		90	0.00030051	I315*	2		-220	0.00012396	W281*	2
100	0.000595653	I315*	2		100	0.000287631	I315*	2		-210	0.000102361	W281*	2
110	0.000629997	I315*	2		110	0.000290851	I315*	2		-200	0.000119265	W281*	2
120	0.000627851	I315*	2		120	0.000327341	I315*	2		-190	0.000131473	W281*	2
130	0.000641803	I315*	2		130	0.000309096	I315*	2		-180	0.000129595	W281*	2
140	0.000553797	I315*	2		140	0.000279045	I315*	2		-170	0.000107056	W281*	2
150	0.000521599	I315*	2		150	0.000275825	I315*	2		-160	0.000129595	W281*	2
160	0.000565602	I315*	2		160	0.000253287	I315*	2		-150	0.000147437	W281*	2
170	0.00055809	I315*	2		170	0.000246847	I315*	2		-140	0.000180305	W281*	2
180	0.000560236	I315*	2		180	0.00025758	I315*	2		-130	0.000211295	W281*	2
190	0.000553797	I315*	2		190	0.000261873	I315*	2		-120	0.000229138	W281*	2
200	0.000570969	I315*	2		200	0.000261873	I315*	2		-110	0.000296753	W281*	2
210	0.000530185	I315*	2		210	0.000262946	I315*	2		-100	0.000325864	W281*	2
220	0.000478669	I315*	2		220	0.000276898	I315*	2		-90	0.000368124	W281*	2
230	0.000502281	I315*	2		230	0.000261873	I315*	2		-80	0.000354037	W281*	2
240	0.000531258	I315*	2		240	0.000280118	I315*	2		-70	0.000339012	W281*	2
250	0.000502281	I315*	2		250	0.000235042	I315*	2		-60	0.000400053	W281*	2
260	0.000510867	I315*	2		260	0.000256507	I315*	2		-50	0.00047518	W281*	2
270	0.000487255	I315*	2		270	0.000276898	I315*	2		-40	0.000635764	W281*	2
280	0.000476523	I315*	2		280	0.000261873	I315*	2		-30	0.000804801	W281*	2
290	0.000534478	I315*	2		290	0.000267239	I315*	2		-20	0.00115039	W281*	2
300	0.000534478	I315*	2		300	0.000267239	I315*	2		-10	0.00182277	W281*	2
310	0.000477596	I315*	2		310	0.000267239	I315*	2		0	0.00202092	W281*	2
320	0.0005055	I315*	2		320	0.000252214	I315*	2		10	0.0015664	W281*	2
330	0.000459351	I315*	2		330	0.000273679	I315*	2		20	0.00104803	W281*	2
340	0.000514086	I315*	2		340	0.000246847	I315*	2		30	0.000726856	W281*	2
350	0.000509793	I315*	2		350	0.000276898	I315*	2		40	0.000585053	W281*	2
360	0.000588141	I315*	2		360	0.000268312	I315*	2		50	0.000436677	W281*	2
370	0.000547357	I315*	2		370	0.000291924	I315*	2		60	0.000345585	W281*	2
380	0.000538771	I315*	2		380	0.000243628	I315*	2		70	0.000385966	W281*	2
390	0.000518379	I315*	2		390	0.000242554	I315*	2		80	0.000341829	W281*	2
400	0.000534478	I315*	2		400	0.000264019	I315*	2		90	0.000386905	W281*	2
410	0.000564529	I315*	2		410	0.000269386	I315*	2		100	0.000312717	W281*	2
420	0.000579555	I315*	2		420	0.000259726	I315*	2		110	0.000252615	W281*	2
430	0.000532332	I315*	2		430	0.000271532	I315*	2		120	0.000261067	W281*	2
440	0.000528039	I315*	2		440	0.000270459	I315*	2		130	0.000193453	W281*	2
450	0.000557016	I315*	2		450	0.000237188	I315*	2		140	0.000162463	W281*	2
460	0.00051194	I315*	2		460	0.000272605	I315*	2		150	0.000148376	W281*	2
470	0.000568822	I315*	2		470	0.000270459	I315*	2		160	0.000143681	W281*	2
480	0.000510867	I315*	2		480	0.000256507	I315*	2		170	0.000106117	W281*	2
490	0.000566676	I315*	2		490	0.000290851	I315*	2		180	0.00011363	W281*	2
500	8.58599e-05	I315*	2		500	5.1516e-05	I315*	2		190	9.10918e-05	W281*	2
-500	3.14485e-05	WT	1		-500	1.39198e-05	WT	1		200	0.00011363	W281*	2
-490	0.000592366	WT	1		-490	0.00026757	WT	1		210	0.0001033	W281*	2
-480	0.000598552	WT	1		-480	0.000273756	WT	1		220	0.000121143	W281*	2
-470	0.000570197	WT	1		-470	0.000260868	WT	1		230	7.41882e-05	W281*	2
-460	0.000536686	WT	1		-460	0.000284067	WT	1		240	5.44673e-05	W281*	2
-450	0.000516065	WT	1		-450	0.000270663	WT	1		250	0	W281*	2
-440	0.000580508	WT	1		-440	0.000256228	WT	1
-430	0.00058721	WT	1		-430	0.000274788	WT	1
-420	0.000597006	WT	1		-420	0.000269632	WT	1
-410	0.000590819	WT	1		-410	0.000274788	WT	1
-400	0.000602677	WT	1		-400	0.000287161	WT	1
-390	0.000584117	WT	1		-390	0.000273241	WT	1
-380	0.000583601	WT	1		-380	0.000268601	WT	1
-370	0.000615565	WT	1		-370	0.000273756	WT	1
-360	0.000549575	WT	1		-360	0.000289223	WT	1
-350	0.000526891	WT	1		-350	0.00028613	WT	1
-340	0.000558855	WT	1		-340	0.00029541	WT	1
-330	0.000561948	WT	1		-330	0.000316547	WT	1
-320	0.000637219	WT	1		-320	0.000315516	WT	1
-310	0.000557308	WT	1		-310	0.000274788	WT	1
-300	0.000695476	WT	1		-300	0.000287676	WT	1
-290	0.000603192	WT	1		-290	0.000307267	WT	1
-280	0.000587726	WT	1		-280	0.000285099	WT	1
-270	0.000667636	WT	1		-270	0.000307267	WT	1
-260	0.000683102	WT	1		-260	0.000312423	WT	1
-250	0.000666605	WT	1		-250	0.000303143	WT	1
-240	0.000682587	WT	1		-240	0.000326342	WT	1
-230	0.000723831	WT	1		-230	0.000329951	WT	1
-220	0.000731564	WT	1		-220	0.000308298	WT	1
-210	0.000736719	WT	1		-210	0.000309845	WT	1
-200	0.000851687	WT	1		-200	0.000319125	WT	1
-190	0.000881073	WT	1		-190	0.000371195	WT	1
-180	0.000769715	WT	1		-180	0.000380991	WT	1
-170	0.00087334	WT	1		-170	0.000372742	WT	1
-160	0.000883651	WT	1		-160	0.000396457	WT	1
-150	0.00088262	WT	1		-150	0.000444919	WT	1
-140	0.000996041	WT	1		-140	0.000433061	WT	1
-130	0.00100996	WT	1		-130	0.000426875	WT	1
-120	0.00110946	WT	1		-120	0.000416048	WT	1
-110	0.00112183	WT	1		-110	0.000446981	WT	1
-100	0.00111152	WT	1		-100	0.000457292	WT	1
-90	0.00124247	WT	1		-90	0.000498536	WT	1
-80	0.00131053	WT	1		-80	0.000505754	WT	1
-70	0.00143013	WT	1		-70	0.000556793	WT	1
-60	0.00149458	WT	1		-60	0.000584117	WT	1
-50	0.00163687	WT	1		-50	0.000685165	WT	1
-40	0.00179566	WT	1		-40	0.000700115	WT	1
-30	0.00196888	WT	1		-30	0.000698053	WT	1
-20	0.0020756	WT	1		-20	0.000782088	WT	1
-10	0.00206116	WT	1		-10	0.000767137	WT	1
0	0.00209261	WT	1		0	0.000806319	WT	1
10	0.00208333	WT	1		10	0.000806319	WT	1
20	0.00197765	WT	1		20	0.000796523	WT	1
30	0.0019163	WT	1		30	0.000722284	WT	1
40	0.00174874	WT	1		40	0.000701147	WT	1
50	0.00160645	WT	1		50	0.000655778	WT	1
60	0.00140332	WT	1		60	0.000589272	WT	1
70	0.00137136	WT	1		70	0.000583601	WT	1
80	0.00127341	WT	1		80	0.000526891	WT	1
90	0.00116927	WT	1		90	0.000486678	WT	1
100	0.00107028	WT	1		100	0.000504207	WT	1
110	0.00103728	WT	1		110	0.000465541	WT	1
120	0.00103522	WT	1		120	0.000440794	WT	1
130	0.00102079	WT	1		130	0.000418626	WT	1
140	0.00100738	WT	1		140	0.000435639	WT	1
150	0.000855296	WT	1		150	0.000406768	WT	1
160	0.000841376	WT	1		160	0.000369649	WT	1
170	0.000867669	WT	1		170	0.000386146	WT	1
180	0.000875918	WT	1		180	0.00036604	WT	1
190	0.000825394	WT	1		190	0.000367071	WT	1
200	0.000740328	WT	1		200	0.000345418	WT	1
210	0.000776417	WT	1		210	0.000329951	WT	1
220	0.000722284	WT	1		220	0.000326858	WT	1
230	0.000714551	WT	1		230	0.000315516	WT	1
240	0.000642374	WT	1		240	0.000330467	WT	1
250	0.000623299	WT	1		250	0.000302627	WT	1
260	0.000668667	WT	1		260	0.000307783	WT	1
270	0.000634125	WT	1		270	0.000288192	WT	1
280	0.000649592	WT	1		280	0.000304174	WT	1
290	0.000597006	WT	1		290	0.000277881	WT	1
300	0.000616081	WT	1		300	0.000292316	WT	1
310	0.000600615	WT	1		310	0.000259321	WT	1
320	0.000558855	WT	1		320	0.000293863	WT	1
330	0.000560917	WT	1		330	0.000275303	WT	1
340	0.000615565	WT	1		340	0.000273241	WT	1
350	0.0005537	WT	1		350	0.000266539	WT	1
360	0.000555762	WT	1		360	0.000291285	WT	1
370	0.000609379	WT	1		370	0.000270148	WT	1
380	0.000528438	WT	1		380	0.00026293	WT	1
390	0.000551122	WT	1		390	0.000256228	WT	1
400	0.000538749	WT	1		400	0.000269632	WT	1
410	0.000556277	WT	1		410	0.000278912	WT	1
420	0.000567104	WT	1		420	0.000283552	WT	1
430	0.000584117	WT	1		430	0.000301081	WT	1
440	0.000598037	WT	1		440	0.000259837	WT	1
450	0.000584633	WT	1		450	0.000303658	WT	1
460	0.000557308	WT	1		460	0.000265508	WT	1
470	0.000551122	WT	1		470	0.000259321	WT	1
480	0.000567104	WT	1		480	0.000268601	WT	1
490	0.000567619	WT	1		490	0.000277365	WT	1
500	9.64077e-05	WT	1		500	4.27906e-05	WT	1
-500	2.18278e-05	WT	2		-500	1.28399e-05	WT	2
-490	0.000551472	WT	2		-490	0.000304305	WT	2
-480	0.000533496	WT	2		-480	0.000269637	WT	2
-470	0.000543768	WT	2		-470	0.000270921	WT	2
-460	0.000581645	WT	2		-460	0.000257439	WT	2
-450	0.000567522	WT	2		-450	0.000257439	WT	2
-440	0.000532212	WT	2		-440	0.000240747	WT	2
-430	0.000554682	WT	2		-430	0.000266427	WT	2
-420	0.000607967	WT	2		-420	0.000305589	WT	2
-410	0.000617597	WT	2		-410	0.000301737	WT	2
-400	0.000520014	WT	2		-400	0.000268995	WT	2
-390	0.000514878	WT	2		-390	0.000261933	WT	2
-380	0.000580361	WT	2		-380	0.000252945	WT	2
-370	0.000581003	WT	2		-370	0.000305589	WT	2
-360	0.000588065	WT	2		-360	0.000288897	WT	2
-350	0.0005733	WT	2		-350	0.000258723	WT	2
-340	0.00055083	WT	2		-340	0.000268995	WT	2
-330	0.00054441	WT	2		-330	0.000273489	WT	2
-320	0.000598337	WT	2		-320	0.000274131	WT	2
-310	0.000617597	WT	2		-310	0.000279267	WT	2
-300	0.000610535	WT	2		-300	0.000301095	WT	2
-290	0.000618881	WT	2		-290	0.000310724	WT	2
-280	0.000624659	WT	2		-280	0.000318428	WT	2
-270	0.000613103	WT	2		-270	0.000289539	WT	2
-260	0.000609893	WT	2		-260	0.000295959	WT	2
-250	0.000640709	WT	2		-250	0.000290181	WT	2
-240	0.000647129	WT	2		-240	0.000317144	WT	2
-230	0.000733156	WT	2		-230	0.000308799	WT	2
-220	0.00069592	WT	2		-220	0.000315218	WT	2
-210	0.000769749	WT	2		-210	0.00033512	WT	2
-200	0.000738292	WT	2		-200	0.000349886	WT	2
-190	0.000755625	WT	2		-190	0.00034796	WT	2
-180	0.00087632	WT	2		-180	0.000353738	WT	2
-170	0.000815973	WT	2		-170	0.000399319	WT	2
-160	0.000842936	WT	2		-160	0.000374282	WT	2
-150	0.000814689	WT	2		-150	0.000414727	WT	2
-140	0.000912272	WT	2		-140	0.000398677	WT	2
-130	0.000948865	WT	2		-130	0.000442333	WT	2
-120	0.00108112	WT	2		-120	0.000443617	WT	2
-110	0.00102269	WT	2		-110	0.000487914	WT	2
-100	0.00108946	WT	2		-100	0.000491124	WT	2
-90	0.0011389	WT	2		-90	0.000500112	WT	2
-80	0.00129554	WT	2		-80	0.000536706	WT	2
-70	0.00136038	WT	2		-70	0.000561102	WT	2
-60	0.0014233	WT	2		-60	0.000625943	WT	2
-50	0.00157031	WT	2		-50	0.000668956	WT	2
-40	0.00168844	WT	2		-40	0.000672166	WT	2
-30	0.00177254	WT	2		-30	0.00074086	WT	2
-20	0.00178538	WT	2		-20	0.000776811	WT	2
-10	0.00187911	WT	2		-10	0.000782589	WT	2
0	0.00189131	WT	2		0	0.000794145	WT	2
10	0.00187847	WT	2		10	0.000802491	WT	2
20	0.00178731	WT	2		20	0.000787725	WT	2
30	0.00173531	WT	2		30	0.000748564	WT	2
40	0.00167945	WT	2		40	0.000695278	WT	2
50	0.00152666	WT	2		50	0.000649697	WT	2
60	0.00138349	WT	2		60	0.000615029	WT	2
70	0.00130774	WT	2		70	0.000592559	WT	2
80	0.00123905	WT	2		80	0.000522582	WT	2
90	0.00110359	WT	2		90	0.000539916	WT	2
100	0.00106121	WT	2		100	0.00049947	WT	2
110	0.00106571	WT	2		110	0.000465445	WT	2
120	0.000985459	WT	2		120	0.000423073	WT	2
130	0.000935383	WT	2		130	0.000461593	WT	2
140	0.000910346	WT	2		140	0.000416011	WT	2
150	0.000832665	WT	2		150	0.000404455	WT	2
160	0.000812121	WT	2		160	0.000393542	WT	2
170	0.000756267	WT	2		170	0.000353738	WT	2
180	0.000769749	WT	2		180	0.000374924	WT	2
190	0.000757551	WT	2		190	0.00037043	WT	2
200	0.000702982	WT	2		200	0.000337688	WT	2
210	0.00074728	WT	2		210	0.000328058	WT	2
220	0.000674734	WT	2		220	0.000356948	WT	2
230	0.000668956	WT	2		230	0.000340898	WT	2
240	0.000618881	WT	2		240	0.000340256	WT	2
250	0.000656759	WT	2		250	0.00033191	WT	2
260	0.000603473	WT	2		260	0.000282477	WT	2
270	0.000632363	WT	2		270	0.000299169	WT	2
280	0.000598337	WT	2		280	0.000321638	WT	2
290	0.000563028	WT	2		290	0.000286329	WT	2
300	0.000627227	WT	2		300	0.000264501	WT	2
310	0.000559818	WT	2		310	0.000273489	WT	2
320	0.000577793	WT	2		320	0.000301095	WT	2
330	0.000567522	WT	2		330	0.000274773	WT	2
340	0.000545052	WT	2		340	0.000279267	WT	2
350	0.000555324	WT	2		350	0.000277983	WT	2
360	0.000590633	WT	2		360	0.000272205	WT	2
370	0.000530928	WT	2		370	0.000274131	WT	2
380	0.000524508	WT	2		380	0.000244599	WT	2
390	0.000585497	WT	2		390	0.000279267	WT	2
400	0.000559818	WT	2		400	0.000252303	WT	2
410	0.000582929	WT	2		410	0.000279267	WT	2
420	0.00055404	WT	2		420	0.000242031	WT	2
430	0.000573942	WT	2		430	0.000276057	WT	2
440	0.000575867	WT	2		440	0.000257439	WT	2
450	0.000550188	WT	2		450	0.000281193	WT	2
460	0.000543126	WT	2		460	0.000270921	WT	2
470	0.000582287	WT	2		470	0.000254871	WT	2
480	0.000527076	WT	2		480	0.000286971	WT	2
490	0.000507816	WT	2		490	0.000283761	WT	2
500	8.7953e-05	WT	2		500	4.04455e-05	WT	2
-500	3.1317e-05	W281P	1		-500	1.07652e-05	W281P	1
-490	0.000474648	W281P	1		-490	0.000285767	W281P	1
-480	0.000520645	W281P	1		-480	0.000278917	W281P	1
-470	0.000518687	W281P	1		-470	0.000236835	W281P	1
-460	0.000573492	W281P	1		-460	0.000268152	W281P	1
-450	0.000527495	W281P	1		-450	0.000274024	W281P	1
-440	0.000540218	W281P	1		-440	0.000264237	W281P	1
-430	0.000588172	W281P	1		-430	0.000259344	W281P	1
-420	0.000605788	W281P	1		-420	0.000285767	W281P	1
-410	0.000504008	W281P	1		-410	0.000273045	W281P	1
-400	0.000514773	W281P	1		-400	0.000284789	W281P	1
-390	0.000493242	W281P	1		-390	0.000242707	W281P	1
-380	0.000513794	W281P	1		-380	0.000280874	W281P	1
-370	0.000534346	W281P	1		-370	0.00026913	W281P	1
-360	0.000534346	W281P	1		-360	0.00023292	W281P	1
-350	0.000528474	W281P	1		-350	0.000258365	W281P	1
-340	0.000515751	W281P	1		-340	0.000239771	W281P	1
-330	0.000548047	W281P	1		-330	0.000278917	W281P	1
-320	0.000543154	W281P	1		-320	0.000266194	W281P	1
-310	0.000498136	W281P	1		-310	0.000284789	W281P	1
-300	0.000575449	W281P	1		-300	0.000280874	W281P	1
-290	0.000508901	W281P	1		-290	0.000299469	W281P	1
-280	0.00054609	W281P	1		-280	0.000267173	W281P	1
-270	0.000523581	W281P	1		-270	0.000264237	W281P	1
-260	0.000577407	W281P	1		-260	0.000275981	W281P	1
-250	0.000548047	W281P	1		-250	0.000285767	W281P	1
-240	0.000572513	W281P	1		-240	0.000265216	W281P	1
-230	0.00054609	W281P	1		-230	0.000265216	W281P	1
-220	0.000556855	W281P	1		-220	0.000307298	W281P	1
-210	0.000635147	W281P	1		-210	0.000290661	W281P	1
-200	0.000641019	W281P	1		-200	0.000272066	W281P	1
-190	0.000565663	W281P	1		-190	0.000300447	W281P	1
-180	0.000589151	W281P	1		-180	0.000297511	W281P	1
-170	0.000620468	W281P	1		-170	0.000300447	W281P	1
-160	0.000569578	W281P	1		-160	0.000322956	W281P	1
-150	0.000673315	W281P	1		-150	0.000321978	W281P	1
-140	0.000653742	W281P	1		-140	0.000302405	W281P	1
-130	0.000667443	W281P	1		-130	0.000271088	W281P	1
-120	0.000693867	W281P	1		-120	0.000326871	W281P	1
-110	0.000675272	W281P	1		-110	0.000324914	W281P	1
-100	0.000752586	W281P	1		-100	0.000323935	W281P	1
-90	0.000772159	W281P	1		-90	0.000333722	W281P	1
-80	0.000703653	W281P	1		-80	0.000332743	W281P	1
-70	0.000759437	W281P	1		-70	0.00034938	W281P	1
-60	0.000823049	W281P	1		-60	0.000366017	W281P	1
-50	0.000830879	W281P	1		-50	0.000368953	W281P	1
-40	0.000784882	W281P	1		-40	0.000379718	W281P	1
-30	0.000848494	W281P	1		-30	0.000343508	W281P	1
-20	0.000886662	W281P	1		-20	0.000399291	W281P	1
-10	0.000849473	W281P	1		-10	0.000356231	W281P	1
0	0.000896448	W281P	1		0	0.000388526	W281P	1
10	0.000822071	W281P	1		10	0.000387548	W281P	1
20	0.00086611	W281P	1		20	0.000377761	W281P	1
30	0.000884705	W281P	1		30	0.000396355	W281P	1
40	0.000852409	W281P	1		40	0.000409078	W281P	1
50	0.000784882	W281P	1		50	0.00037091	W281P	1
60	0.000819135	W281P	1		60	0.000362103	W281P	1
70	0.000673315	W281P	1		70	0.000375804	W281P	1
80	0.00076433	W281P	1		80	0.000351337	W281P	1
90	0.000747693	W281P	1		90	0.000307298	W281P	1
100	0.000748671	W281P	1		100	0.000345465	W281P	1
110	0.000733992	W281P	1		110	0.000289682	W281P	1
120	0.000715397	W281P	1		120	0.000355252	W281P	1
130	0.000656678	W281P	1		130	0.000303383	W281P	1
140	0.00062634	W281P	1		140	0.000279895	W281P	1
150	0.000641019	W281P	1		150	0.000296533	W281P	1
160	0.000624382	W281P	1		160	0.000290661	W281P	1
170	0.000670379	W281P	1		170	0.000274024	W281P	1
180	0.000645913	W281P	1		180	0.000301426	W281P	1
190	0.000629276	W281P	1		190	0.000253472	W281P	1
200	0.000648849	W281P	1		200	0.000250536	W281P	1
210	0.00056077	W281P	1		210	0.000297511	W281P	1
220	0.000616553	W281P	1		220	0.000296533	W281P	1
230	0.000545111	W281P	1		230	0.00026913	W281P	1
240	0.000510858	W281P	1		240	0.000233899	W281P	1
250	0.00053141	W281P	1		250	0.000259344	W281P	1
260	0.000504008	W281P	1		260	0.000282831	W281P	1
270	0.000556855	W281P	1		270	0.000285767	W281P	1
280	0.000526517	W281P	1		280	0.000273045	W281P	1
290	0.000587193	W281P	1		290	0.000265216	W281P	1
300	0.000496178	W281P	1		300	0.000286746	W281P	1
310	0.00056762	W281P	1		310	0.000249557	W281P	1
320	0.000524559	W281P	1		320	0.000296533	W281P	1
330	0.000540218	W281P	1		330	0.000260322	W281P	1
340	0.000591108	W281P	1		340	0.000261301	W281P	1
350	0.000557834	W281P	1		350	0.000271088	W281P	1
360	0.000577407	W281P	1		360	0.000244664	W281P	1
370	0.000530431	W281P	1		370	0.000273045	W281P	1
380	0.000544132	W281P	1		380	0.000260322	W281P	1
390	0.000504986	W281P	1		390	0.000258365	W281P	1
400	0.000476605	W281P	1		400	0.00026913	W281P	1
410	0.000521623	W281P	1		410	0.000244664	W281P	1
420	0.000528474	W281P	1		420	0.000282831	W281P	1
430	0.00050205	W281P	1		430	0.000278917	W281P	1
440	0.000607745	W281P	1		440	0.000284789	W281P	1
450	0.000526517	W281P	1		450	0.000299469	W281P	1
460	0.000493242	W281P	1		460	0.000279895	W281P	1
470	0.000561748	W281P	1		470	0.000270109	W281P	1
480	0.000521623	W281P	1		480	0.000265216	W281P	1
490	0.000568599	W281P	1		490	0.00025445	W281P	1
500	8.71003e-05	W281P	1		500	3.81676e-05	W281P	1
-500	2.88568e-05	W281P	2		-500	7.21419e-06	W281P	2
-490	0.000574043	W281P	2		-490	0.000265894	W281P	2
-480	0.000524575	W281P	2		-480	0.000289598	W281P	2
-470	0.000457586	W281P	2		-470	0.000245282	W281P	2
-460	0.000548278	W281P	2		-460	0.000270017	W281P	2
-450	0.000546217	W281P	2		-450	0.00020715	W281P	2
-440	0.000520452	W281P	2		-440	0.000250435	W281P	2
-430	0.000548278	W281P	2		-430	0.000293721	W281P	2
-420	0.000552401	W281P	2		-420	0.000243221	W281P	2
-410	0.000487473	W281P	2		-410	0.000263833	W281P	2
-400	0.000530758	W281P	2		-400	0.000248374	W281P	2
-390	0.000523544	W281P	2		-390	0.000261772	W281P	2
-380	0.000529728	W281P	2		-380	0.000274139	W281P	2
-370	0.00055137	W281P	2		-370	0.000232915	W281P	2
-360	0.000510146	W281P	2		-360	0.000267956	W281P	2
-350	0.000542095	W281P	2		-350	0.000283415	W281P	2
-340	0.000491595	W281P	2		-340	0.000270017	W281P	2
-330	0.000503963	W281P	2		-330	0.000272078	W281P	2
-320	0.000522513	W281P	2		-320	0.000238068	W281P	2
-310	0.000570952	W281P	2		-310	0.0002762	W281P	2
-300	0.000571982	W281P	2		-300	0.000263833	W281P	2
-290	0.000554462	W281P	2		-290	0.000262803	W281P	2
-280	0.000595686	W281P	2		-280	0.000279292	W281P	2
-270	0.00058538	W281P	2		-270	0.000318455	W281P	2
-260	0.000594655	W281P	2		-260	0.000267956	W281P	2
-250	0.000536942	W281P	2		-250	0.000288568	W281P	2
-240	0.00055034	W281P	2		-240	0.000302996	W281P	2
-230	0.000586411	W281P	2		-230	0.000262803	W281P	2
-220	0.000563737	W281P	2		-220	0.00030918	W281P	2
-210	0.000539003	W281P	2		-210	0.000263833	W281P	2
-200	0.000586411	W281P	2		-200	0.0003267	W281P	2
-190	0.000655461	W281P	2		-190	0.000267956	W281P	2
-180	0.00058538	W281P	2		-180	0.000291659	W281P	2
-170	0.000617328	W281P	2		-170	0.000306088	W281P	2
-160	0.000612175	W281P	2		-160	0.00031021	W281P	2
-150	0.000640002	W281P	2		-150	0.000314333	W281P	2
-140	0.000662675	W281P	2		-140	0.000307118	W281P	2
-130	0.000595686	W281P	2		-130	0.000329792	W281P	2
-120	0.000683287	W281P	2		-120	0.000305057	W281P	2
-110	0.000616298	W281P	2		-110	0.000329792	W281P	2
-100	0.000677103	W281P	2		-100	0.00030918	W281P	2
-90	0.000615267	W281P	2		-90	0.000321547	W281P	2
-80	0.000789438	W281P	2		-80	0.000350403	W281P	2
-70	0.000753367	W281P	2		-70	0.000330822	W281P	2
-60	0.00072348	W281P	2		-60	0.00034422	W281P	2
-50	0.000737909	W281P	2		-50	0.000347312	W281P	2
-40	0.000848183	W281P	2		-40	0.000385444	W281P	2
-30	0.000795622	W281P	2		-30	0.000364832	W281P	2
-20	0.000816234	W281P	2		-20	0.00036174	W281P	2
-10	0.000848183	W281P	2		-10	0.00039575	W281P	2
0	0.000874978	W281P	2		0	0.000417392	W281P	2
10	0.000823448	W281P	2		10	0.000397811	W281P	2
20	0.000750276	W281P	2		20	0.000385444	W281P	2
30	0.000852305	W281P	2		30	0.000377199	W281P	2
40	0.000838907	W281P	2		40	0.000415331	W281P	2
50	0.000784285	W281P	2		50	0.000329792	W281P	2
60	0.000807989	W281P	2		60	0.000356587	W281P	2
70	0.000767796	W281P	2		70	0.000354526	W281P	2
80	0.000776041	W281P	2		80	0.000356587	W281P	2
90	0.000732756	W281P	2		90	0.000324639	W281P	2
100	0.000760582	W281P	2		100	0.000313302	W281P	2
110	0.000697715	W281P	2		110	0.000334945	W281P	2
120	0.000617328	W281P	2		120	0.000306088	W281P	2
130	0.00065443	W281P	2		130	0.000342159	W281P	2
140	0.000638971	W281P	2		140	0.000323608	W281P	2
150	0.000721419	W281P	2		150	0.0003267	W281P	2
160	0.000558584	W281P	2		160	0.000263833	W281P	2
170	0.000556523	W281P	2		170	0.000284445	W281P	2
180	0.000563737	W281P	2		180	0.000270017	W281P	2
190	0.000576105	W281P	2		190	0.000300935	W281P	2
200	0.000554462	W281P	2		200	0.000285476	W281P	2
210	0.000525605	W281P	2		210	0.000315363	W281P	2
220	0.000571982	W281P	2		220	0.000288568	W281P	2
230	0.000554462	W281P	2		230	0.000268986	W281P	2
240	0.000578166	W281P	2		240	0.000282384	W281P	2
250	0.000532819	W281P	2		250	0.000286506	W281P	2
260	0.000511177	W281P	2		260	0.0002762	W281P	2
270	0.000503963	W281P	2		270	0.000249405	W281P	2
280	0.0006029	W281P	2		280	0.000281353	W281P	2
290	0.000558584	W281P	2		290	0.000253527	W281P	2
300	0.000617328	W281P	2		300	0.000243221	W281P	2
310	0.000564768	W281P	2		310	0.000247344	W281P	2
320	0.000544156	W281P	2		320	0.000277231	W281P	2
330	0.000496748	W281P	2		330	0.000284445	W281P	2
340	0.000525605	W281P	2		340	0.000250435	W281P	2
350	0.000590533	W281P	2		350	0.000285476	W281P	2
360	0.000575074	W281P	2		360	0.000280323	W281P	2
370	0.000515299	W281P	2		370	0.000270017	W281P	2
380	0.00053385	W281P	2		380	0.000254558	W281P	2
390	0.000512207	W281P	2		390	0.000252497	W281P	2
400	0.000566829	W281P	2		400	0.000271047	W281P	2
410	0.000546217	W281P	2		410	0.000274139	W281P	2
420	0.000554462	W281P	2		420	0.00025868	W281P	2
430	0.000469953	W281P	2		430	0.00025868	W281P	2
440	0.000520452	W281P	2		440	0.000290629	W281P	2
450	0.000513238	W281P	2		450	0.000273109	W281P	2
460	0.000587441	W281P	2		460	0.000285476	W281P	2
470	0.000504993	W281P	2		470	0.000271047	W281P	2
480	0.000600839	W281P	2		480	0.000274139	W281P	2
490	0.000519422	W281P	2		490	0.000280323	W281P	2
500	8.86315e-05	W281P	2		500	6.08053e-05	W281P	2
-500	2.51313e-05	W281*	1		-500	1.75919e-05	W281*	1
-490	0.000462416	W281*	1		-490	0.000257596	W281*	1
-480	0.000561685	W281*	1		-480	0.000270162	W281*	1
-470	0.000584303	W281*	1		-470	0.000280214	W281*	1
-460	0.000527758	W281*	1		-460	0.000236234	W281*	1
-450	0.000542836	W281*	1		-450	0.000255083	W281*	1
-440	0.000508909	W281*	1		-440	0.000232465	W281*	1
-430	0.000466186	W281*	1		-430	0.000246287	W281*	1
-420	0.000512679	W281*	1		-420	0.000243774	W281*	1
-410	0.000517705	W281*	1		-410	0.000217386	W281*	1
-400	0.000570481	W281*	1		-400	0.000247543	W281*	1
-390	0.000560428	W281*	1		-390	0.000242517	W281*	1
-380	0.000591842	W281*	1		-380	0.000229951	W281*	1
-370	0.000561685	W281*	1		-370	0.000275188	W281*	1
-360	0.000446081	W281*	1		-360	0.000266392	W281*	1
-350	0.000619487	W281*	1		-350	0.000267648	W281*	1
-340	0.000555402	W281*	1		-340	0.000261366	W281*	1
-330	0.000511422	W281*	1		-330	0.000240004	W281*	1
-320	0.000571737	W281*	1		-320	0.000231208	W281*	1
-310	0.000596869	W281*	1		-310	0.000265135	W281*	1
-300	0.000513935	W281*	1		-300	0.000290267	W281*	1
-290	0.00049383	W281*	1		-290	0.000291523	W281*	1
-280	0.000506396	W281*	1		-280	0.000262622	W281*	1
-270	0.000477495	W281*	1		-270	0.000262622	W281*	1
-260	0.000500113	W281*	1		-260	0.000261366	W281*	1
-250	0.000505139	W281*	1		-250	0.000266392	W281*	1
-240	0.000647131	W281*	1		-240	0.000300319	W281*	1
-230	0.000562941	W281*	1		-230	0.000276444	W281*	1
-220	0.000522731	W281*	1		-220	0.000278958	W281*	1
-210	0.000527758	W281*	1		-210	0.000258853	W281*	1
-200	0.000564198	W281*	1		-200	0.000262622	W281*	1
-190	0.000571737	W281*	1		-190	0.000290267	W281*	1
-180	0.000523988	W281*	1		-180	0.000287754	W281*	1
-170	0.00058556	W281*	1		-170	0.000271418	W281*	1
-160	0.000637079	W281*	1		-160	0.000278958	W281*	1
-150	0.00061823	W281*	1		-150	0.000314141	W281*	1
-140	0.000611947	W281*	1		-140	0.000281471	W281*	1
-130	0.000623257	W281*	1		-130	0.000291523	W281*	1
-120	0.000593099	W281*	1		-120	0.000305345	W281*	1
-110	0.000610691	W281*	1		-110	0.000286497	W281*	1
-100	0.000623257	W281*	1		-100	0.000291523	W281*	1
-90	0.000663467	W281*	1		-90	0.000338016	W281*	1
-80	0.000629539	W281*	1		-80	0.000296549	W281*	1
-70	0.000610691	W281*	1		-70	0.000322937	W281*	1
-60	0.000723782	W281*	1		-60	0.000338016	W281*	1
-50	0.000682315	W281*	1		-50	0.000283984	W281*	1
-40	0.000660953	W281*	1		-40	0.000295293	W281*	1
-30	0.000659697	W281*	1		-30	0.000306602	W281*	1
-20	0.0007464	W281*	1		-20	0.000379483	W281*	1
-10	0.000713729	W281*	1		-10	0.000321681	W281*	1
0	0.000726295	W281*	1		0	0.000287754	W281*	1
10	0.000756452	W281*	1		10	0.000302832	W281*	1
20	0.000726295	W281*	1		20	0.000315398	W281*	1
30	0.000686085	W281*	1		30	0.000321681	W281*	1
40	0.000654671	W281*	1		40	0.000324194	W281*	1
50	0.000657184	W281*	1		50	0.000324194	W281*	1
60	0.000673519	W281*	1		60	0.000355608	W281*	1
70	0.000642105	W281*	1		70	0.000326707	W281*	1
80	0.000624513	W281*	1		80	0.000322937	W281*	1
90	0.000708703	W281*	1		90	0.000291523	W281*	1
100	0.000565454	W281*	1		100	0.00033299	W281*	1
110	0.000603151	W281*	1		110	0.000317911	W281*	1
120	0.000567968	W281*	1		120	0.000296549	W281*	1
130	0.000603151	W281*	1		130	0.000307859	W281*	1
140	0.000615717	W281*	1		140	0.000243774	W281*	1
150	0.000532784	W281*	1		150	0.000266392	W281*	1
160	0.000635822	W281*	1		160	0.000299063	W281*	1
170	0.000560428	W281*	1		170	0.000267648	W281*	1
180	0.00054158	W281*	1		180	0.00028901	W281*	1
190	0.000569224	W281*	1		190	0.000260109	W281*	1
200	0.000603151	W281*	1		200	0.000280214	W281*	1
210	0.000551632	W281*	1		210	0.000290267	W281*	1
220	0.000531527	W281*	1		220	0.000255083	W281*	1
230	0.000502626	W281*	1		230	0.000280214	W281*	1
240	0.000567968	W281*	1		240	0.000295293	W281*	1
250	0.000439798	W281*	1		250	0.000272675	W281*	1
260	0.000500113	W281*	1		260	0.000294036	W281*	1
270	0.000467442	W281*	1		270	0.000237491	W281*	1
280	0.000554145	W281*	1		280	0.00028901	W281*	1
290	0.000579277	W281*	1		290	0.000281471	W281*	1
300	0.000515192	W281*	1		300	0.000263879	W281*	1
310	0.000492574	W281*	1		310	0.000247543	W281*	1
320	0.000546606	W281*	1		320	0.000253826	W281*	1
330	0.00053781	W281*	1		330	0.000246287	W281*	1
340	0.000546606	W281*	1		340	0.000221156	W281*	1
350	0.000510166	W281*	1		350	0.0002488	W281*	1
360	0.000512679	W281*	1		360	0.00024503	W281*	1
370	0.000487547	W281*	1		370	0.000256339	W281*	1
380	0.000478751	W281*	1		380	0.000305345	W281*	1
390	0.000536553	W281*	1		390	0.000312885	W281*	1
400	0.000503883	W281*	1		400	0.000255083	W281*	1
410	0.000527758	W281*	1		410	0.000263879	W281*	1
420	0.00058179	W281*	1		420	0.000250057	W281*	1
430	0.000520218	W281*	1		430	0.000281471	W281*	1
440	0.000469956	W281*	1		440	0.000266392	W281*	1
450	0.000595612	W281*	1		450	0.000272675	W281*	1
460	0.000557915	W281*	1		460	0.000276444	W281*	1
470	0.000555402	W281*	1		470	0.000280214	W281*	1
480	0.000506396	W281*	1		480	0.000319168	W281*	1
490	0.000540323	W281*	1		490	0.000247543	W281*	1
500	7.66505e-05	W281*	1		500	3.14141e-05	W281*	1
-500	2.72336e-05	W281*	2		-500	1.50254e-05	W281*	2
-490	0.000542794	W281*	2		-490	0.000257311	W281*	2
-480	0.000543733	W281*	2		-480	0.000251676	W281*	2
-470	0.000504292	W281*	2		-470	0.000273275	W281*	2
-460	0.000542794	W281*	2		-460	0.00027891	W281*	2
-450	0.000531525	W281*	2		-450	0.000263884	W281*	2
-440	0.000560637	W281*	2		-440	0.000270458	W281*	2
-430	0.000545612	W281*	2		-430	0.000283605	W281*	2
-420	0.000550307	W281*	2		-420	0.000251676	W281*	2
-410	0.000550307	W281*	2		-410	0.000262945	W281*	2
-400	0.000490205	W281*	2		-400	0.000249798	W281*	2
-390	0.000498657	W281*	2		-390	0.000248859	W281*	2
-380	0.00047518	W281*	2		-380	0.00029957	W281*	2
-370	0.000558759	W281*	2		-370	0.000281727	W281*	2
-360	0.000536221	W281*	2		-360	0.000259189	W281*	2
-350	0.000594444	W281*	2		-350	0.000291118	W281*	2
-340	0.000567211	W281*	2		-340	0.000236651	W281*	2
-330	0.000490205	W281*	2		-330	0.000257311	W281*	2
-320	0.000605713	W281*	2		-320	0.000286423	W281*	2
-310	0.000523073	W281*	2		-310	0.000290179	W281*	2
-300	0.000551246	W281*	2		-300	0.000292996	W281*	2
-290	0.000613226	W281*	2		-290	0.000269519	W281*	2
-280	0.000534343	W281*	2		-280	0.000269519	W281*	2
-270	0.000530586	W281*	2		-270	0.000255433	W281*	2
-260	0.000545612	W281*	2		-260	0.000303326	W281*	2
-250	0.000551246	W281*	2		-250	0.000265763	W281*	2
-240	0.000563454	W281*	2		-240	0.000263884	W281*	2
-230	0.000594444	W281*	2		-230	0.000296753	W281*	2
-220	0.00052683	W281*	2		-220	0.000260128	W281*	2
-210	0.000572845	W281*	2		-210	0.000246981	W281*	2
-200	0.000607592	W281*	2		-200	0.000285484	W281*	2
-190	0.000581297	W281*	2		-190	0.000274214	W281*	2
-180	0.000604774	W281*	2		-180	0.000255433	W281*	2
-170	0.000585993	W281*	2		-170	0.000262006	W281*	2
-160	0.000635764	W281*	2		-160	0.000262006	W281*	2
-150	0.000528708	W281*	2		-150	0.000287362	W281*	2
-140	0.000643277	W281*	2		-140	0.000286423	W281*	2
-130	0.000581297	W281*	2		-130	0.000305204	W281*	2
-120	0.00067145	W281*	2		-120	0.000311778	W281*	2
-110	0.000566272	W281*	2		-110	0.000300509	W281*	2
-100	0.0006198	W281*	2		-100	0.000303326	W281*	2
-90	0.000657363	W281*	2		-90	0.000293935	W281*	2
-80	0.000607592	W281*	2		-80	0.000293935	W281*	2
-70	0.000709952	W281*	2		-70	0.000292996	W281*	2
-60	0.000625434	W281*	2		-60	0.000323986	W281*	2
-50	0.000699622	W281*	2		-50	0.000297692	W281*	2
-40	0.000684597	W281*	2		-40	0.000308961	W281*	2
-30	0.000653607	W281*	2		-30	0.000343707	W281*	2
-20	0.00068178	W281*	2		-20	0.000333377	W281*	2
-10	0.000651729	W281*	2		-10	0.000308022	W281*	2
0	0.00071277	W281*	2		0	0.000308961	W281*	2
10	0.000710892	W281*	2		10	0.000328682	W281*	2
20	0.000677084	W281*	2		20	0.000321169	W281*	2
30	0.000729673	W281*	2		30	0.000334316	W281*	2
40	0.000686475	W281*	2		40	0.000302387	W281*	2
50	0.000564393	W281*	2		50	0.000319291	W281*	2
60	0.000624495	W281*	2		60	0.000315534	W281*	2
70	0.000627313	W281*	2		70	0.000324925	W281*	2
80	0.000659242	W281*	2		80	0.000328682	W281*	2
90	0.000618861	W281*	2		90	0.000306144	W281*	2
100	0.000624495	W281*	2		100	0.000262006	W281*	2
110	0.000662998	W281*	2		110	0.000292057	W281*	2
120	0.000654546	W281*	2		120	0.000319291	W281*	2
130	0.000584114	W281*	2		130	0.000296753	W281*	2
140	0.000617922	W281*	2		140	0.000265763	W281*	2
150	0.000553124	W281*	2		150	0.000317413	W281*	2
160	0.000645155	W281*	2		160	0.000292996	W281*	2
170	0.00058881	W281*	2		170	0.000279849	W281*	2
180	0.000558759	W281*	2		180	0.000256372	W281*	2
190	0.000548429	W281*	2		190	0.000271397	W281*	2
200	0.000582236	W281*	2		200	0.000263884	W281*	2
210	0.000540916	W281*	2		210	0.000319291	W281*	2
220	0.000550307	W281*	2		220	0.000303326	W281*	2
230	0.000500535	W281*	2		230	0.000286423	W281*	2
240	0.000564393	W281*	2		240	0.000264824	W281*	2
250	0.000476119	W281*	2		250	0.000267641	W281*	2
260	0.000590688	W281*	2		260	0.000254494	W281*	2
270	0.000564393	W281*	2		270	0.000266702	W281*	2
280	0.0005165	W281*	2		280	0.000251676	W281*	2
290	0.000532464	W281*	2		290	0.000269519	W281*	2
300	0.000512743	W281*	2		300	0.000253554	W281*	2
310	0.000544673	W281*	2		310	0.000264824	W281*	2
320	0.000518378	W281*	2		320	0.000230077	W281*	2
330	0.000558759	W281*	2		330	0.000290179	W281*	2
340	0.000507109	W281*	2		340	0.000262006	W281*	2
350	0.000533403	W281*	2		350	0.000257311	W281*	2
360	0.000539977	W281*	2		360	0.000279849	W281*	2
370	0.000497718	W281*	2		370	0.00024792	W281*	2
380	0.00050617	W281*	2		380	0.000308961	W281*	2
390	0.000543733	W281*	2		390	0.000290179	W281*	2
400	0.000562515	W281*	2		400	0.00025825	W281*	2
410	0.000527769	W281*	2		410	0.000248859	W281*	2
420	0.000536221	W281*	2		420	0.000248859	W281*	2
430	0.000508048	W281*	2		430	0.000245103	W281*	2
440	0.000546551	W281*	2		440	0.000276093	W281*	2
450	0.000569089	W281*	2		450	0.000285484	W281*	2
460	0.000632008	W281*	2		460	0.000240407	W281*	2
470	0.000605713	W281*	2		470	0.000290179	W281*	2
480	0.000480814	W281*	2		480	0.000317413	W281*	2
490	0.000503353	W281*	2		490	0.000296753	W281*	2
500	5.82236e-05	W281*	2		500	3.85027e-05	W281*	2

## Sheet: Supp. Fig. 7B
Supplementary Figure 7B: Normalized SMARCB1 transcript levels as assessed by DESeq2 across all mutant comparisons. Raw VST normalized counts and L2FC and padj are reported.
	Variance Stabilizing Transformation (VST) Normalized Counts
	I315I R1	I315I R2	I315R R1	I315R R2	I315* R1	I315* R2	WT R1	WT R2	W281P R1	W281P R2	W281* R1	W281* R2
SMARCB1	13.2774	13.8742	13.5479	14.2722	9.76827	10.8113	13.4496	14.2315	13.1127	13.4557	10.9211	11.72
	DESeq2 Results
	L2FC	padj
I315I v I315R	-0.357204	0.420355
I315I v I315*	3.45257	8.19766e-06
I315R v I315*	3.80384	1.0711e-05
WT v W281P	0.594247	0.0636882
WT v W281*	2.61622	0.000121946
W281P v W281*	2.00877	0.00097667

## Sheet: Supp. Fig. 7C - WTvW281X
Supplementary Figure 7C: Complete differential expression analysis results from DESeq2 for all genes passing expression filters (row sum counts ≥10)*. Table includes log₂ fold changes, base mean expression, adjusted p-values (Benjamini-Hochberg), and significance status for both differentially expressed and non-significant genes across WT v W281* comparison.
Gene Symbol	baseMean	log2FoldChange	lfcSE	stat	pvalue	padj
	164972	-0.2865	0.162308	-1.76514	0.07754	0.295543
7SK	25.4725	-0.10564	4.57106	-0.02311	0.981562	0.994158
A1BG	310.185	-0.26329	0.271982	-0.96806	0.333017	0.667962
A1BG-AS1	115.062	0.309253	0.423157	0.730823	0.464887	0.775588
A1CF	406.982	-1.13918	0.272769	-4.17635	2.96e-05	0.000597
A2M	726.567	11.6146	1.42753	8.13618	4.08e-16	4.09e-14
A4GALT	248.277	0.444904	0.317695	1.40041	0.16139	0.462099
AAAS	1184.8	0.140137	0.189009	0.74143	0.458433	0.771936
AACS	1247.45	-0.1285	0.183458	-0.70042	0.483667	0.786108
AADACL3	5.17916	5.83591	2.32497	2.5101	0.01207	0.085588
AADAT	7.71802	2.10728	1.46487	1.43854	0.15028	0.443415
AAGAB	2783.9	-0.2449	0.165458	-1.48015	0.138833	0.423057
AAK1	768.489	0.710029	0.205232	3.45964	0.000541	0.007272
AAMDC	217.482	-0.07633	0.33283	-0.22934	0.818603	0.946984
AAMP	2487.89	-0.04458	0.196229	-0.22717	0.820291	0.946984
AAR2	769.948	0.204916	0.218244	0.93893	0.347767	0.681914
AARS1	5132.84	-0.31977	0.182297	-1.7541	0.079414	0.299599
AARS2	973.846	0.015516	0.192897	0.080437	0.93589	0.980374
AARSD1	551.811	0.091551	0.236524	0.38707	0.698704	0.900013
AASDH	310.442	-0.28364	0.298191	-0.95121	0.341497	0.675951
AASDHPPT	1999.05	-0.03542	0.17049	-0.20778	0.835403	0.951777
AASS	51.3705	1.24023	0.594708	2.08544	0.037029	0.183694
AATBC	7.63319	-2.91874	1.56081	-1.87001	0.061482	0.255186
AATF	1701.87	-0.15444	0.193814	-0.79684	0.425543	0.74808
AATK	203.394	-0.03107	0.400025	-0.07767	0.938094	0.980792
ABALON	39.5591	-0.42962	0.816335	-0.52628	0.598693	0.853113
ABAT	654.374	1.06449	0.23322	4.56432	5.01e-06	0.000123
ABCA1	33.7916	1.35825	0.823868	1.64862	0.099225	0.346115
ABCA10	2.5395	0.546822	2.42931	0.225094	0.821906
ABCA11P	195.792	-0.13934	0.322771	-0.43169	0.66597	0.885932
ABCA12	4.83625	5.73782	2.36085	2.4304	0.015082	0.100169
ABCA17P	9.86329	-2.08879	1.34713	-1.55055	0.121011	0.391112
ABCA2	1020.41	-0.01349	0.21137	-0.06381	0.949122	0.983796
ABCA3	1370.47	0.147652	0.18318	0.806051	0.420214	0.743724
ABCA4	157.85	2.14323	0.376734	5.68897	1.28e-08	5.28e-07
ABCA5	209.444	-0.8477	0.325221	-2.60655	0.009146	0.069397
ABCA7	523.307	0.785512	0.234517	3.34949	0.00081	0.010174
ABCB10	930.388	0.177564	0.214687	0.827083	0.40819	0.734843
ABCB6	522.074	-0.46239	0.229656	-2.01342	0.04407	0.205627
ABCB7	925.938	-0.33091	0.210551	-1.57164	0.116033	0.379879
ABCB8	1308.53	0.045695	0.211623	0.215928	0.829044	0.948831
ABCB9	153.504	0.882768	0.389376	2.26714	0.023382	0.135137
ABCC1	3215.38	-0.42805	0.196405	-2.17941	0.029301	0.157358
ABCC10	779.127	-0.04369	0.20915	-0.2089	0.834526	0.951456
ABCC11	8.68159	0.438363	1.35838	0.32271	0.746915	0.920734
ABCC2	10.853	0.373961	1.21781	0.307078	0.758784	0.925422
ABCC3	6.44274	4.5982	1.94807	2.36038	0.018256	0.113896
ABCC4	1421.61	0.86833	0.183279	4.73775	2.16e-06	5.76e-05
ABCC5	905.929	0.085729	0.212964	0.402549	0.68728	0.894416
ABCC6	210.383	0.361105	0.344249	1.04896	0.294195	0.627536
ABCC6P1	69.6605	0.790302	0.513603	1.53874	0.123867	0.397203
ABCC6P2	19.5117	0.134078	0.910768	0.147214	0.882963	0.964548
ABCD1	299.276	0.263113	0.285356	0.922052	0.356502	0.690954
ABCD3	1358.62	0.71295	0.183073	3.89435	9.85e-05	0.001691
ABCD4	717.206	-0.13563	0.22825	-0.59423	0.552357	0.830362
ABCE1	3566.97	0.107439	0.168244	0.638592	0.523088	0.812301
ABCF1	3011.49	-0.0332	0.163917	-0.20257	0.839471	0.952372
ABCF2	1241.08	0.290919	0.218399	1.33206	0.182842	0.493314
ABCF2-H2BK1	626.753	0.015591	0.219189	0.071131	0.943294	0.981776
ABCF3	921.926	0.421702	0.216166	1.95083	0.051077	0.22646
ABCG1	209.308	5.89027	0.499703	11.7875	4.53e-32	1.13e-29
ABCG2	742.204	0.337295	0.207265	1.62736	0.103661	0.355593
ABCG4	34.9472	-1.14339	0.701131	-1.63078	0.102936	0.354251
ABHD1	2.38322	-2.77172	2.84452	-0.97441	0.329855
ABHD10	549.777	-0.06584	0.244892	-0.26886	0.788038	0.936501
ABHD11	472.439	0.054883	0.256336	0.214105	0.830465	0.949733
ABHD12	3107.01	0.390172	0.180284	2.1642	0.030449	0.1614
ABHD13	554.177	0.362813	0.224907	1.61317	0.106707	0.362223
ABHD14A	123.461	0.277017	0.393215	0.704494	0.481125	0.78429
ABHD14A-ACY1	29.1727	0.592018	0.75762	0.781418	0.434557	0.754931
ABHD14B	245.836	-0.56824	0.321782	-1.76592	0.07741	0.295295
ABHD15	249.393	0.091725	0.301069	0.304664	0.760622	0.926102
ABHD16A	718.88	0.249589	0.213251	1.1704	0.24184	0.570379
ABHD16B	7.43364	-6.31379	2.09552	-3.01299	0.002587	0.026271
ABHD17A	2079.28	0.017023	0.173012	0.098392	0.921621	0.977073
ABHD17B	729.256	0.208498	0.227028	0.91838	0.35842	0.691965
ABHD17C	10.1798	-1.15246	1.27162	-0.90629	0.364782	0.697018
ABHD18	382.728	0.017602	0.275024	0.064	0.94897	0.983796
ABHD2	1348.9	1.28622	0.206922	6.21594	5.1e-10	2.64e-08
ABHD3	1066.56	-0.1957	0.193429	-1.01175	0.311656	0.645933
ABHD4	1554.17	-0.55159	0.201448	-2.73812	0.006179	0.05182
ABHD5	281.34	0.679829	0.283727	2.39607	0.016572	0.106675
ABHD6	160.544	-0.24013	0.363759	-0.66012	0.509174	0.804001
ABHD8	1372.02	-0.02493	0.189055	-0.13187	0.89509	0.967202
ABI1	1178.62	0.289356	0.206459	1.40152	0.161059	0.461484
ABI2	2877.74	-0.33755	0.178244	-1.89376	0.058257	0.245574
ABI3	6.3446	-0.40092	1.65164	-0.24274	0.808208	0.945069
ABI3BP	2.88292	1.08462	2.29155	0.473315	0.635988
ABITRAM	273.283	0.062587	0.313017	0.199949	0.84152	0.952745
ABL1	3454.21	-0.06714	0.161636	-0.41537	0.677873	0.891484
ABL2	1258.36	0.249139	0.215318	1.15707	0.247242	0.577246
ABLIM1	570.229	3.65044	0.306774	11.8994	1.19e-32	3.01e-30
ABLIM2	12.6613	0.561984	1.22845	0.457473	0.647331	0.878359
ABLIM3	6.83826	6.23887	2.14026	2.915	0.003557	0.033655
ABR	6099.17	-0.19562	0.153517	-1.27426	0.202571	0.522282
ABRACL	1383.21	-0.3651	0.19323	-1.88943	0.058834	0.247219
ABRAXAS1	426.592	-0.30461	0.287114	-1.06095	0.288714	0.621071
ABRAXAS2	568.578	-0.02298	0.221477	-0.10377	0.917355	0.975387
ABT1	1063.37	0.128283	0.205493	0.624269	0.532451	0.817979
ABTB1	280.549	0.017604	0.287092	0.061318	0.951106	0.984439
ABTB2	57.3766	1.35264	0.66705	2.0278	0.042581	0.201149
ABTB3	253.401	0.143259	0.368283	0.388992	0.697282	0.899187
ACAA1	825.702	0.717262	0.216491	3.31312	0.000923	0.011317
ACAA2	3191.17	-0.00333	0.16443	-0.02023	0.983862	0.994913
ACACA	5887.13	-0.42514	0.175995	-2.41563	0.015708	0.103016
ACACB	222.093	0.473144	0.308383	1.53427	0.124963	0.399591
ACAD10	675.987	-0.32038	0.271276	-1.18101	0.237599	0.56523
ACAD11	1236.23	-0.77733	0.238363	-3.26109	0.00111	0.013217
ACAD8	656.965	0.063038	0.216593	0.291044	0.771018	0.930233
ACAD9	1283.78	0.005159	0.182187	0.028316	0.97741	0.993477
ACAD9-DT	13.8228	0.437089	1.07642	0.406057	0.684701	0.893536
ACADM	1479.58	0.117462	0.181823	0.646023	0.518265	0.809932
ACADS	202.031	-0.1625	0.330828	-0.49118	0.623299	0.866612
ACADSB	665.151	-0.24916	0.259749	-0.95921	0.337451	0.672622
ACADVL	5912.07	-0.15865	0.159143	-0.99691	0.318808	0.653614
ACAN	56.8065	0.051912	0.628513	0.082594	0.934174	0.980209
ACAP1	34.8817	-0.97744	0.771134	-1.26754	0.204962	0.525904
ACAP2	1663.71	-0.06538	0.181784	-0.35966	0.719104	0.907955
ACAP3	951.172	0.588357	0.246831	2.38365	0.017142	0.109257
ACAT1	2816.13	-0.44216	0.164167	-2.69335	0.007074	0.05739
ACAT2	2003.08	-0.48823	0.182485	-2.67543	0.007463	0.059639
ACBD3	2131.49	0.06361	0.172818	0.368074	0.712818	0.905939
ACBD4	89.0201	-0.97156	0.491257	-1.9777	0.047963	0.217608
ACBD5	1048.67	-0.17261	0.191849	-0.89971	0.368277	0.700003
ACBD6	1491.19	-0.24585	0.181779	-1.35246	0.17623	0.485233
ACBD7	879.095	0.349297	0.20214	1.72799	0.08399	0.309933
ACCS	151.25	-0.6358	0.392948	-1.61803	0.105656	0.359169
ACD	331.574	0.143784	0.281412	0.510938	0.609394	0.8593
ACE	96.9435	-0.36818	0.54641	-0.67382	0.500423	0.798012
ACE2	23.2334	6.35473	1.62365	3.91385	9.08e-05	0.001592
ACER2	93.3504	0.913544	0.441779	2.06787	0.038652	0.188513
ACER3	580.019	0.010545	0.265151	0.039771	0.968276	0.99119
ACHE	309.347	0.028092	0.269265	0.104328	0.916909	0.975323
ACIN1	3763.56	0.309051	0.16656	1.85549	0.063526	0.260345
ACKR2	5.71448	-0.32874	1.7267	-0.19039	0.849006	0.954948
ACKR3	3.25192	5.16736	2.69515	1.91728	0.055202	0.237317
ACLY	6576.1	0.033932	0.163385	0.207682	0.835478	0.951777
ACO1	1958.43	0.264424	0.169387	1.56107	0.118508	0.385369
ACO2	3590.3	-0.19625	0.163054	-1.20357	0.228756	0.555809
ACOT11	221.7	-0.27484	0.308577	-0.89066	0.373109	0.704565
ACOT13	1561.28	-0.64936	0.206457	-3.14526	0.001659	0.018298
ACOT2	1812.01	-0.52902	0.171454	-3.08548	0.002032	0.021573
ACOT7	2464.81	-0.03894	0.164438	-0.23682	0.812794	0.94642
ACOT8	421.497	0.393383	0.248455	1.58331	0.11335	0.374493
ACOT9	1931.29	-0.24036	0.176349	-1.36298	0.172888	0.479866
ACOX1	851.721	0.410748	0.210182	1.95425	0.050672	0.225905
ACOX2	131.665	0.039683	0.398432	0.099597	0.920664	0.976523
ACOX3	559.2	-0.09136	0.223693	-0.40841	0.68297	0.893101
ACOXL	41.8748	-0.4558	0.661196	-0.68935	0.490603	0.790985
ACOXL-AS1	3.25653	-1.62351	2.41177	-0.67316	0.500844	0.798104
ACP1	2751.09	-0.07754	0.163774	-0.47343	0.635904	0.872513
ACP2	723.715	0.659592	0.219995	2.99821	0.002716	0.027284
ACP5	7.86139	2.02123	1.49756	1.34969	0.177117	0.486081
ACP6	358.227	-0.55141	0.257278	-2.14326	0.032092	0.16673
ACR	5.76757	-2.61166	1.91463	-1.36406	0.17255	0.479581
ACRBP	4.88163	-0.56347	1.91578	-0.29412	0.768666	0.929584
ACRP1	46.8057	-1.93625	0.625819	-3.09395	0.001975	0.021094
ACSBG1	17.5971	-1.27914	0.981151	-1.30372	0.19233	0.507081
ACSF2	669.606	-0.36433	0.248128	-1.46833	0.142015	0.428655
ACSF3	819.501	-0.19399	0.214739	-0.90337	0.366331	0.698388
ACSL1	104.691	1.32115	0.463025	2.8533	0.004327	0.038915
ACSL3	2939.92	0.34799	0.181508	1.91721	0.055211	0.237317
ACSL4	33.2237	1.5199	0.842	1.80511	0.071057	0.28067
ACSL5	17.3715	3.68463	1.13956	3.23339	0.001223	0.01427
ACSM1	14.4932	2.0048	1.11774	1.79362	0.072874	0.284393
ACSM2A	22.9174	7.98307	1.6805	4.75042	2.03e-06	5.43e-05
ACSM2B	18.3785	7.65763	1.75176	4.37139	1.23e-05	0.000279
ACSM3	236.071	2.74839	0.381033	7.21299	5.47e-13	4.02e-11
ACSM5	28.7595	8.30733	1.63848	5.07014	3.98e-07	1.25e-05
ACSS2	1251.36	-0.79277	0.194573	-4.07439	4.61e-05	0.000887
ACTA2	366.451	2.65031	0.274416	9.65799	4.55e-22	6.65e-20
ACTB	121599	0.296243	0.162227	1.82611	0.067834	0.271508
ACTBL2	3.21084	5.15013	2.71503	1.8969	0.057842	0.244851
ACTG1	78818.6	0.078087	0.153382	0.509099	0.610683	0.859457
ACTG1P1	2.68911	-3.20198	2.82398	-1.13386	0.256855
ACTG1P10	5.10804	0.620745	2.27488	0.27287	0.784954	0.935095
ACTG1P17	6.03255	-0.34787	1.60646	-0.21654	0.828566	0.948831
ACTG1P20	2.46106	0.648374	2.44981	0.264664	0.791269
ACTG1P25	9.25614	1.0858	1.42066	0.764297	0.44469	0.760952
ACTG2	3.94734	1.23428	2.02955	0.608154	0.543085	0.823988
ACTL6A	1475.06	-0.20436	0.189504	-1.07841	0.280851	0.615047
ACTL8	2.50016	1.27953	2.44231	0.523899	0.600349
ACTMAP	582.712	-0.55943	0.228384	-2.4495	0.014305	0.096585
ACTN1	10978.2	0.434122	0.161953	2.68054	0.00735	0.059071
ACTN2	40.2816	-0.52407	0.776281	-0.6751	0.499613	0.797308
ACTN3	1015.43	-1.76504	0.307531	-5.7394	9.5e-09	3.98e-07
ACTN4	13462.3	0.798019	0.153271	5.20658	1.92e-07	6.48e-06
ACTR10	1342.34	0.327378	0.208188	1.57251	0.115832	0.379689
ACTR1A	3917.04	0.299527	0.156731	1.91109	0.055993	0.23974
ACTR1B	1524.26	-0.06577	0.178542	-0.36839	0.712581	0.905733
ACTR2	9712.81	0.005213	0.148855	0.03502	0.972064	0.992032
ACTR3	7836.69	-0.1154	0.188566	-0.61199	0.540543	0.822596
ACTR3-AS1	6.51532	0.04218	1.646	0.025626	0.979556	0.993493
ACTR3B	500.762	-0.38739	0.236895	-1.63529	0.101989	0.352133
ACTR3C	66.9108	0.221042	0.696353	0.317428	0.750919	0.922596
ACTR5	300.099	-0.19206	0.273675	-0.70179	0.482808	0.785497
ACTR6	583.778	-0.31718	0.247726	-1.28037	0.200415	0.518696
ACTR8	819.316	0.224681	0.200856	1.11861	0.263304	0.595021
ACTRT3	116.843	0.258283	0.401373	0.643498	0.519901	0.810105
ACVR1	404.682	0.403106	0.249996	1.61245	0.106864	0.362546
ACVR1B	820.125	-0.08164	0.202099	-0.40398	0.686227	0.89423
ACVR2A	51.1991	-0.24883	0.67816	-0.36691	0.713685	0.906341
ACVR2B	1162.79	-0.6561	0.211115	-3.10779	0.001885	0.02028
ACVR2B-AS1	19.246	-1.14352	0.942171	-1.2137	0.224861	0.552112
ACVRL1	47.5074	-1.04766	0.767203	-1.36556	0.172076	0.47876
ACY1	688.261	-0.82521	0.238443	-3.46085	0.000538	0.007265
ACYP1	100.856	-0.52581	0.446431	-1.1778	0.238875	0.566693
ACYP2	141.619	-0.03128	0.369518	-0.08466	0.932532	0.979837
ADA	583.386	-0.2253	0.244465	-0.92162	0.356729	0.690954
ADAM10	4187.84	0.570801	0.179856	3.17365	0.001505	0.016887
ADAM11	384.833	-0.96478	0.274966	-3.50873	0.00045	0.00626
ADAM12	4.60969	5.57868	2.49291	2.23782	0.025233	0.141579
ADAM15	2839.55	0.245159	0.170121	1.44109	0.14956	0.44218
ADAM17	1838.54	-0.17419	0.171574	-1.01525	0.309988	0.644636
ADAM19	695.993	5.71873	0.297488	19.2234	2.36e-82	3.13e-79
ADAM21	11.7272	0.337257	1.16276	0.290049	0.771779	0.930287
ADAM22	478.181	0.050365	0.243499	0.20684	0.836135	0.951981
ADAM23	12.9674	1.14492	1.3272	0.862659	0.388325	0.716983
ADAM32	5.16469	0.828903	1.74534	0.474925	0.634841	0.872214
ADAM8	30.9743	0.258373	0.755985	0.34177	0.732524	0.9144
ADAM9	12407	0.091985	0.149165	0.616668	0.537454	0.821117
ADAMTS1	13911.2	0.510079	0.173294	2.94344	0.003246	0.03146
ADAMTS10	129.543	-0.34056	0.530159	-0.64238	0.520628	0.810607
ADAMTS12	19.7548	7.74972	1.77304	4.37085	1.24e-05	0.00028
ADAMTS13	133.606	-0.53632	0.427696	-1.25398	0.209851	0.532716
ADAMTS14	2.93909	2.26362	2.35846	0.959785	0.337164
ADAMTS15	12.844	7.14844	1.84266	3.87942	0.000105	0.001784
ADAMTS18	7.16548	0.735922	1.49028	0.493815	0.621437	0.86603
ADAMTS3	1048.8	-0.57245	0.192706	-2.9706	0.002972	0.029179
ADAMTS4	12.9845	-1.44502	1.21303	-1.19125	0.233557	0.560804
ADAMTS5	3.15137	0.659228	2.23194	0.295361	0.767718	0.928911
ADAMTS6	451.207	-0.16906	0.257251	-0.6572	0.511055	0.805297
ADAMTS7	464.334	0.054301	0.268599	0.202165	0.839788	0.952465
ADAMTS7P4	5.50398	-1.56451	1.9087	-0.81968	0.412401	0.738537
ADAMTS9	27.9486	-2.17461	0.852144	-2.55192	0.010713	0.078303
ADAMTSL3	22.8858	-2.92775	1.00111	-2.92451	0.00345	0.032863
ADAMTSL4	4401.07	-0.56508	0.156194	-3.61778	0.000297	0.004368
ADAMTSL4-AS1	7.49178	-0.12714	1.43628	-0.08852	0.929461	0.979131
ADAMTSL5	346.568	0.627635	0.288653	2.17436	0.029678	0.158967
ADAP1	211.442	-0.99465	0.34202	-2.90817	0.003636	0.034156
ADAP2	163.185	-0.5216	0.383764	-1.35916	0.174097	0.481688
ADAR	7675.35	0.189709	0.15234	1.2453	0.213022	0.537157
ADARB1	2130.88	-0.18884	0.168968	-1.1176	0.263738	0.595409
ADARB2	3.80871	0.890016	2.01938	0.440738	0.659403	0.883603
ADAT1	353.949	0.272793	0.321566	0.848326	0.396256	0.723974
ADAT2	210.153	-0.70079	0.3151	-2.22403	0.026146	0.145315
ADAT3	133.281	0.170463	0.45868	0.371638	0.710162	0.904824
ADCK1	252.189	-0.25859	0.296349	-0.87258	0.382891	0.712815
ADCK2	740.819	-0.27413	0.215149	-1.27413	0.202617	0.522282
ADCK5	182.591	0.131287	0.3297	0.398201	0.690482	0.896333
ADCY1	15.3233	0.947334	1.20882	0.783685	0.433225	0.753864
ADCY10P1	8.83672	-0.47066	1.43793	-0.32732	0.743428	0.919395
ADCY2	99.4834	0.855887	0.534135	1.60238	0.109071	0.366912
ADCY3	1136.13	-0.53349	0.190726	-2.79717	0.005155	0.044692
ADCY4	3.7307	1.89374	2.47236	0.765966	0.443697	0.760643
ADCY5	25.9839	5.16722	1.00516	5.14068	2.74e-07	8.88e-06
ADCY6	1348.79	0.192158	0.191282	1.00458	0.3151	0.65011
ADCY7	210.923	0.440179	0.329657	1.33526	0.18179	0.491957
ADCY8	39.6259	-0.09728	0.670723	-0.14503	0.884686	0.964843
ADCY9	593.34	0.522754	0.218491	2.39256	0.016731	0.107282
ADCYAP1	161.35	1.15719	0.388395	2.97941	0.002888	0.028477
ADD1	5317.51	0.157012	0.168951	0.929333	0.352716	0.687316
ADD2	3.51429	-1.66631	2.28527	-0.72915	0.465908	0.77622
ADD3	3446.35	0.860158	0.179682	4.78712	1.69e-06	4.63e-05
ADD3-AS1	6.02251	1.59452	1.63199	0.977042	0.328548	0.663509
ADGRA2	3399.96	0.424839	0.16882	2.51651	0.011852	0.084499
ADGRA3	1508.75	-0.33343	0.192156	-1.7352	0.082706	0.306617
ADGRB1	9.57479	-6.66754	1.98996	-3.35059	0.000806	0.010149
ADGRB2	2360.59	-0.05693	0.18005	-0.31616	0.751879	0.922774
ADGRB3	31.5057	0.358582	0.731224	0.490385	0.623861	0.866813
ADGRD1	12.238	1.31001	1.32026	0.99223	0.321085	0.656593
ADGRE5	963.246	-0.37261	0.211891	-1.75849	0.078665	0.29817
ADGRF1	14.8871	2.62181	1.34102	1.95508	0.050573	0.225791
ADGRF3	5.49765	-0.13746	1.72645	-0.07962	0.936539	0.980732
ADGRG1	3763.8	-0.9756	0.158629	-6.15015	7.74e-10	3.92e-08
ADGRG5	2.94049	-4.97669	2.79138	-1.78288	0.074606
ADGRG6	1270.05	1.53154	0.224503	6.82193	8.98e-12	5.66e-10
ADGRL1	3153.17	-0.34406	0.163919	-2.09894	0.035822	0.179324
ADGRL1-AS1	34.4797	0.335552	0.779361	0.430548	0.666797	0.885932
ADH5	4480.97	0.075761	0.169522	0.446908	0.654942	0.881402
ADHFE1	45.5543	-0.35183	0.698264	-0.50386	0.614357	0.861972
ADI1	2020.06	-0.03774	0.219869	-0.17164	0.863724	0.958896
ADIPOR1	1507.53	0.070204	0.178798	0.392642	0.694584	0.898056
ADIPOR2	2182.41	0.161328	0.175139	0.921144	0.356975	0.691011
ADIRF-AS1	145.741	-0.67575	0.365357	-1.84956	0.064377	0.262214
ADISSP	1313.38	-0.17726	0.193261	-0.91722	0.359027	0.692465
ADK	1512.93	0.094232	0.189963	0.496052	0.619858	0.865856
ADM	2925.32	-0.00661	0.168194	-0.03931	0.968644	0.991213
ADM-DT	9.41499	1.72359	1.3267	1.29916	0.193889	0.509001
ADM5	22.9255	-0.25675	0.852596	-0.30114	0.763311	0.926391
ADNP	2327.43	0.076152	0.166602	0.457085	0.64761	0.87848
ADNP-AS1	13.5287	1.25924	1.10946	1.135	0.256374	0.588701
ADNP2	1611.71	0.108428	0.181012	0.599012	0.549165	0.828572
ADO	1169.64	0.072743	0.185514	0.392117	0.694972	0.898056
ADORA1	440.123	-0.17659	0.254899	-0.69278	0.488449	0.788948
ADORA2A	107.294	-0.94701	0.419755	-2.2561	0.024064	0.137694
ADORA2B	364.827	1.03081	0.25686	4.01312	5.99e-05	0.001117
ADORA3	3.14063	-0.41734	2.7106	-0.15397	0.877636	0.962573
ADPGK	1340.91	0.059151	0.181505	0.325893	0.744505	0.919716
ADPGK-AS1	3.16282	0.635672	2.26721	0.280376	0.779189	0.932802
ADPRHL1	53.0788	0.768395	0.643205	1.19463	0.23223	0.55885
ADPRM	134.401	-0.38474	0.443272	-0.86795	0.38542	0.715335
ADPRS	824.773	0.129135	0.253085	0.510245	0.60988	0.859308
ADRA1B	1069.1	0.323097	0.200136	1.61439	0.106443	0.361481
ADRA2B	5.49287	1.78184	1.76366	1.01031	0.312347	0.646374
ADRA2C	232.206	-1.4134	0.315535	-4.47938	7.49e-06	0.000177
ADRB1	1566.31	0.044433	0.184641	0.240644	0.809831	0.945601
ADRM1	2441.58	0.469363	0.182204	2.57604	0.009994	0.074206
ADSL	4027.02	-0.25195	0.157913	-1.59551	0.110598	0.369742
ADSS1	224.231	-0.65316	0.32938	-1.98299	0.047368	0.215808
ADSS2	2226.1	-0.23197	0.17169	-1.35109	0.176668	0.485935
ADTRP	37.8252	-0.09423	0.668258	-0.141	0.887868	0.965444
AEBP1	30.0807	0.174397	0.76505	0.227954	0.819682	0.946984
AEBP2	923.61	0.10012	0.206253	0.48542	0.627379	0.868158
AEN	2896.2	0.220382	0.194515	1.13298	0.257221	0.589184
AFAP1	261.169	1.86299	0.312418	5.96313	2.47e-09	1.14e-07
AFAP1-AS1	2.88638	4.99144	2.86352	1.74312	0.081313
AFAP1L1	29.2841	1.68172	0.806112	2.08621	0.036959	0.183586
AFDN	227.212	0.63037	0.349478	1.80375	0.071271	0.28122
AFF1	673.102	0.574845	0.228879	2.51157	0.01202	0.08531
AFF3	3008.53	-0.22159	0.187123	-1.18419	0.236339	0.563663
AFF4	3409.89	0.172685	0.17794	0.970466	0.331814	0.66677
AFG1L	213.842	-0.35929	0.316423	-1.13548	0.256173	0.588701
AFG2A	428.097	-0.43132	0.277535	-1.55411	0.120157	0.38911
AFG2B	486.986	0.226996	0.240053	0.945604	0.34435	0.678688
AFG3L1P	231.698	0.084049	0.371688	0.226129	0.821101	0.946984
AFG3L2	3005.05	-0.09575	0.172575	-0.55481	0.579024	0.844423
AFMID	247.346	-0.58554	0.309876	-1.88959	0.058813	0.247199
AFTPH	592.465	-0.01848	0.223305	-0.08275	0.934047	0.980209
AFTPH-DT	4.45943	1.38405	1.92091	0.720519	0.471206	0.778875
AGA	294.278	0.303079	0.274457	1.10429	0.269469	0.601803
AGAP1	1267.26	0.442091	0.195847	2.25733	0.023988	0.137502
AGAP1-IT1	4.52853	1.88943	2.12656	0.88849	0.374277	0.705808
AGAP10P	4.24917	-0.87944	1.9539	-0.45009	0.652644	0.880722
AGAP11	10.2168	-0.90055	1.24927	-0.72086	0.470994	0.778831
AGAP12P	4.04555	0.450905	1.95476	0.23067	0.817571	0.946984
AGAP14P	4.72726	0.856614	2.02524	0.422969	0.672318	0.88799
AGAP2	195.607	-0.6646	0.40461	-1.64257	0.100473	0.349035
AGAP3	2159.49	-0.11711	0.21215	-0.55199	0.580954	0.845206
AGAP4	12.5685	-1.3778	1.21023	-1.13846	0.25493	0.587096
AGAP5	35.3351	0.000919	0.693879	0.001324	0.998943	0.999628
AGAP6	169.957	0.148768	0.355173	0.418862	0.675317	0.889741
AGAP7P	39.8083	0.553101	0.680423	0.812877	0.416288	0.741133
AGAP9	74.2932	0.182938	0.488303	0.374641	0.707928	0.903998
AGBL2	9.22618	-1.52304	1.63599	-0.93096	0.351873	0.686429
AGBL3	17.5215	0.025358	1.00629	0.025199	0.979896	0.993493
AGBL5	1894.48	-0.08336	0.172412	-0.48349	0.628745	0.868918
AGER	98.2369	0.377894	0.436856	0.865031	0.387022	0.716288
AGFG1	1737.57	0.391526	0.257847	1.51845	0.128902	0.408255
AGFG2	1324.69	-0.46546	0.198232	-2.34806	0.018872	0.116235
AGGF1	1306.68	0.25435	0.182435	1.3942	0.163259	0.465513
AGGF1P1	7.76812	-1.45917	1.47941	-0.98632	0.323976	0.658869
AGGF1P2	15.9318	-1.10326	1.01544	-1.08649	0.277264	0.611563
AGK	930.001	-0.14384	0.195674	-0.73512	0.462269	0.774369
AGL	735.701	0.307789	0.211282	1.45677	0.14518	0.434421
AGMAT	2.53322	1.29458	2.43293	0.532106	0.594652
AGMO	43.73	-2.99368	0.700305	-4.27483	1.91e-05	0.000408
AGO1	633.44	-0.27612	0.216486	-1.27546	0.202148	0.521623
AGO2	1508.02	0.195275	0.256165	0.762303	0.445879	0.7623
AGO3	646.51	0.158222	0.220018	0.719131	0.47206	0.778897
AGO4	901.749	-0.74788	0.249155	-3.00169	0.002685	0.027042
AGPAT1	1876.6	-0.06653	0.171214	-0.38855	0.697608	0.899292
AGPAT2	1810.65	-0.35174	0.177739	-1.97897	0.047819	0.217143
AGPAT3	1320.7	0.018498	0.181228	0.102072	0.918699	0.975514
AGPAT4	674.438	0.32558	0.261422	1.24542	0.212977	0.537128
AGPAT5	3116.17	-0.40737	0.166735	-2.44324	0.014556	0.097657
AGPS	5513.9	-0.11696	0.175098	-0.66798	0.504149	0.80003
AGRN	22421.7	0.530822	0.15324	3.464	0.000532	0.007194
AGT	12.1102	1.91056	1.22205	1.56341	0.117957	0.38436
AGTPBP1	2856.9	0.077857	0.182679	0.426196	0.669965	0.886629
AGTRAP	1325.44	-0.35375	0.193337	-1.8297	0.067295	0.270162
AHCTF1	2205.08	-0.15958	0.168771	-0.94557	0.34437	0.678688
AHCTF1P1	105.491	0.421586	0.457822	0.920851	0.357128	0.691011
AHCY	7654.78	-0.31036	0.166367	-1.8655	0.062112	0.256529
AHCYL1	5926.9	-0.19081	0.164018	-1.16334	0.244691	0.574043
AHCYL2	1747.88	-0.78228	0.2305	-3.39385	0.000689	0.008899
AHDC1	1540.88	0.38925	0.231955	1.67812	0.093323	0.332397
AHI1	682.848	-0.70466	0.294181	-2.39532	0.016606	0.106693
AHI1-DT	4.44793	-0.4364	2.07901	-0.20991	0.833741	0.951456
AHNAK	45077.6	-0.3679	0.157936	-2.32943	0.019836	0.120839
AHNAK2	6737.25	-0.44171	0.15951	-2.76916	0.00562	0.047914
AHR	113.855	5.23258	0.591387	8.84798	8.91e-19	1.08e-16
AHRR	40.6818	-1.53639	0.727806	-2.11099	0.034773	0.175675
AHSA1	1971.35	0.028364	0.209647	0.135295	0.892379	0.966435
AHSA2P	546.771	-0.68914	0.230822	-2.9856	0.00283	0.028062
AIDA	2459.05	0.027503	0.166038	0.165643	0.868438	0.959865
AIDAP1	4.20548	-0.51284	1.92153	-0.26689	0.789554	0.936842
AIDAP2	5.15934	-1.01733	1.8006	-0.56499	0.572078	0.841855
AIF1	15.3015	-1.55703	1.06087	-1.46769	0.142188	0.42885
AIF1L	825.102	-0.40385	0.208682	-1.93527	0.052958	0.231186
AIFM1	1839.82	-0.23444	0.173178	-1.35374	0.175818	0.484769
AIFM2	29.2592	0.709865	0.793778	0.894287	0.371168	0.702816
AIFM3	1776.3	-1.07797	0.184086	-5.85577	4.75e-09	2.12e-07
AIG1	818.191	-0.05689	0.202598	-0.28082	0.778849	0.932745
AIMP1	1675.14	-0.20652	0.21688	-0.95224	0.340976	0.675677
AIMP2	1329.57	0.226534	0.195779	1.15709	0.247236	0.577246
AIP	1065.85	-0.39663	0.211734	-1.87326	0.061033	0.253983
AIRIM	654.617	-0.16313	0.235002	-0.69416	0.487582	0.788264
AJAP1	158.669	1.58456	0.561111	2.82396	0.004743	0.042043
AJM1	162.807	0.191659	0.350928	0.54615	0.584963	0.847247
AJUBA	3513.93	0.450094	0.164851	2.73031	0.006328	0.052704
AJUBA-DT	5.96957	1.53051	1.67809	0.912057	0.361739	0.694452
AK1	500.701	0.505974	0.259265	1.95157	0.050989	0.226251
AK2	2762.24	0.153976	0.200535	0.767826	0.442591	0.759937
AK3	2424.74	0.080276	0.175812	0.4566	0.647959	0.87848
AK3P3	3.06998	-0.34266	2.49756	-0.1372	0.890874	0.96608
AK4	159.758	3.44292	0.479251	7.18396	6.77e-13	4.9e-11
AK4P1	4.42767	2.31463	1.98592	1.16552	0.243807	0.572729
AK6	793.315	-0.31876	0.223319	-1.42737	0.153475	0.447806
AK7	171.652	-0.58954	0.34759	-1.69608	0.089871	0.324276
AK8	32.4499	-0.96836	0.7312	-1.32435	0.185387	0.496881
AK9	24.3793	0.418917	0.829399	0.505085	0.613499	0.861419
AKAP1	594.537	0.106537	0.226247	0.470887	0.637721	0.873656
AKAP1-DT	11.8121	0.243761	1.2139	0.200808	0.840849	0.952619
AKAP10	719.464	0.355773	0.215669	1.64963	0.099019	0.345623
AKAP11	1334.21	0.180126	0.182419	0.987431	0.323432	0.658715
AKAP12	10584.1	0.006815	0.150907	0.045159	0.96398	0.989599
AKAP13	5032.82	-0.52623	0.179293	-2.935	0.003336	0.032133
AKAP14	4.73107	1.50324	1.88024	0.79949	0.424006	0.746742
AKAP17A	1451.51	-0.09024	0.189948	-0.4751	0.634715	0.872214
AKAP3	33.1892	0.294223	0.813746	0.361567	0.717676	0.907417
AKAP5	287.907	0.71996	0.279141	2.57919	0.009903	0.073668
AKAP6	60.619	2.1693	0.678027	3.19943	0.001377	0.01574
AKAP7	107.122	0.011592	0.477063	0.024299	0.980614	0.993562
AKAP8	868.172	0.036925	0.256183	0.144136	0.885393	0.965082
AKAP8L	1640.78	-0.30573	0.177454	-1.72288	0.084911	0.312537
AKAP9	1095.42	-0.15472	0.205972	-0.75115	0.452563	0.768041
AKIP1	644.986	0.273571	0.230048	1.18919	0.234365	0.561376
AKIRIN1	4272.02	0.116493	0.156791	0.742981	0.457493	0.77107
AKIRIN2	911.305	0.160283	0.203245	0.788619	0.430335	0.751604
AKNA	352.662	-0.81799	0.305181	-2.68033	0.007355	0.059071
AKR1A1	2362.65	-0.36503	0.186875	-1.95336	0.050777	0.226026
AKR1B1	1635.23	0.177496	0.187358	0.947363	0.343454	0.677933
AKR1C1	5.17649	1.08889	1.76284	0.617689	0.53678	0.820948
AKR1C3	4.16641	1.33119	2.15001	0.619158	0.535812	0.820374
AKR1E2	79.4038	-0.23328	0.474679	-0.49145	0.623111	0.866601
AKR7A2	1926.75	-0.07843	0.17051	-0.45995	0.645555	0.877369
AKR7A3	4.37398	-0.34399	1.93943	-0.17737	0.85922	0.957718
AKR7L	2.53044	-0.91729	2.93717	-0.3123	0.754811
AKT1	5150.8	0.079256	0.160051	0.495192	0.620465	0.865931
AKT1S1	1808.83	0.127046	0.177091	0.717404	0.473125	0.779601
AKT2	3185.61	0.179557	0.166366	1.07929	0.280459	0.614612
AKT3	2719.92	0.095677	0.235604	0.406091	0.684676	0.893536
AKTIP	438.825	0.709789	0.268219	2.6463	0.008138	0.063437
ALAD	517.796	0.152646	0.230605	0.661939	0.50801	0.803049
ALAS1	1042.06	0.103981	0.213848	0.486238	0.626798	0.868034
ALCAM	62.9793	4.15611	0.709007	5.86187	4.58e-09	2.05e-07
ALDH16A1	751.702	-0.16581	0.224925	-0.7372	0.461003	0.77363
ALDH18A1	3762.18	0.031228	0.15826	0.197319	0.843578	0.953202
ALDH1A1	3.33187	-1.62479	2.18333	-0.74418	0.456769	0.770665
ALDH1B1	2702.22	0.707891	0.171328	4.13179	3.6e-05	0.000712
ALDH1L1-AS1	16.0037	0.195051	1.04834	0.186057	0.8524	0.955893
ALDH1L2	161.071	-1.4159	0.366232	-3.86614	0.000111	0.001872
ALDH2	2430.96	-0.19197	0.167751	-1.14436	0.252473	0.584406
ALDH3A1	6.29463	-4.70013	2.17687	-2.15912	0.030841	0.16229
ALDH3A2	1689.34	-0.22426	0.181067	-1.23852	0.215523	0.540639
ALDH3B1	136.89	-0.28492	0.40099	-0.71055	0.477365	0.781752
ALDH4A1	1421.09	-0.15005	0.179289	-0.83691	0.402643	0.730553
ALDH5A1	447.068	0.39737	0.283688	1.40073	0.161295	0.461913
ALDH6A1	793.157	-0.1874	0.233033	-0.80416	0.421304	0.744572
ALDH7A1	3021.4	-0.24272	0.169035	-1.43591	0.151027	0.443751
ALDH8A1	7.42222	-0.57008	1.45544	-0.39169	0.695287	0.898056
ALDH9A1	2063.93	0.070102	0.172207	0.407077	0.683951	0.893505
ALDOA	17709.3	0.276466	0.164474	1.68091	0.09278	0.331025
ALDOC	157.951	-1.16929	0.401833	-2.9099	0.003615	0.034007
ALG1	663.915	0.399727	0.255389	1.56517	0.117543	0.383563
ALG10	60.5112	-0.28189	0.578725	-0.4871	0.626191	0.868034
ALG10B	185.071	-0.69872	0.399545	-1.74878	0.080328	0.301146
ALG11	1070.56	-0.23119	0.206125	-1.12159	0.262037	0.593862
ALG12	830.015	-0.14498	0.22082	-0.65657	0.51146	0.805297
ALG13	562.296	0.250856	0.254316	0.986395	0.323939	0.658869
ALG14	182.69	-0.05614	0.407408	-0.13781	0.890393	0.9659
ALG1L9P	15.1691	0.215817	1.07316	0.201105	0.840617	0.952591
ALG2	961.831	0.39587	0.201523	1.96439	0.049484	0.222736
ALG3	858.698	-0.25382	0.199068	-1.27502	0.202303	0.5219
ALG5	432.193	-0.03896	0.242639	-0.16055	0.872446	0.961447
ALG6	484.06	0.159512	0.249238	0.639998	0.522174	0.811901
ALG8	826.336	0.228124	0.20162	1.13146	0.257863	0.589834
ALG9	918.047	-0.58788	0.202135	-2.90837	0.003633	0.034154
ALKBH1	325.122	0.341633	0.287028	1.19024	0.233952	0.561237
ALKBH2	578.766	-0.5869	0.225553	-2.60207	0.009266	0.070009
ALKBH3	310.875	0.349722	0.271017	1.2904	0.196911	0.513767
ALKBH4	359.641	-0.18541	0.282844	-0.65551	0.512142	0.805744
ALKBH5	2738.46	0.052198	0.166907	0.312736	0.754481	0.92353
ALKBH6	318.877	-0.1119	0.267464	-0.41837	0.675675	0.88999
ALKBH7	856.654	-0.10175	0.205963	-0.49402	0.621292	0.86603
ALKBH8	249.602	0.014724	0.341781	0.04308	0.965637	0.989993
ALMS1	679.52	-0.25632	0.24876	-1.03039	0.302826	0.6371
ALMS1-IT1	14.6868	-1.14555	1.06543	-1.0752	0.282286	0.61624
ALMS1P1	5.21608	-1.20516	1.776	-0.67858	0.497404	0.795635
ALOX12B	8.26368	0.12855	1.3969	0.092025	0.926678	0.978274
ALOX5AP	4.55257	5.65594	2.54621	2.22132	0.02633	0.145939
ALOXE3	30.08	-0.80705	0.755542	-1.06818	0.285441	0.618747
ALPG	2553.05	-2.40909	0.252799	-9.52969	1.58e-21	2.22e-19
ALPK1	6.97557	1.38963	1.59514	0.871167	0.383663	0.713769
ALPK2	1076.57	2.72707	0.202234	13.4847	1.92e-41	7.67e-39
ALPK3	44.9798	2.70719	0.733693	3.68981	0.000224	0.003455
ALPL	24.5743	-2.33924	0.906461	-2.58063	0.009862	0.073431
ALPP	338.079	-1.20126	0.274931	-4.3693	1.25e-05	0.000281
ALS2	5459.09	-0.42663	0.161276	-2.64533	0.008161	0.063589
ALS2CL	244.057	2.06588	0.311429	6.63357	3.28e-11	1.95e-09
ALX4	1883.32	-0.16051	0.185229	-0.86656	0.386183	0.715692
ALYREF	3367.99	0.092469	0.19669	0.470127	0.638264	0.873778
AMACR	481.787	0.10037	0.232769	0.431199	0.666324	0.885932
AMBRA1	1392.3	-0.33146	0.190623	-1.73881	0.082068	0.305244
AMD1	4002.63	-0.25131	0.213882	-1.17501	0.239991	0.567952
AMDHD1	38.7161	-0.85235	0.676283	-1.26035	0.207545	0.529716
AMDHD2	722.642	-0.25158	0.21107	-1.1919	0.233299	0.560608
AMER1	392.247	-0.08499	0.2602	-0.32664	0.743936	0.919395
AMFR	2100.59	-0.01574	0.17647	-0.08921	0.928917	0.979092
AMH	113.906	-0.31124	0.477942	-0.65122	0.514908	0.807512
AMHR2	2.72907	0.715328	2.54289	0.281305	0.778476
AMIGO1	25.8403	0.066009	0.805188	0.081979	0.934663	0.980346
AMIGO2	8227.98	-0.82269	0.159749	-5.1499	2.61e-07	8.54e-06
AMIGO3	45.6564	1.78794	2.71494	0.658558	0.51018	0.804872
AMMECR1	475.624	0.605533	0.234267	2.5848	0.009744	0.072822
AMMECR1L	991.921	-0.03886	0.200214	-0.19411	0.846093	0.954134
AMN	2.75722	0.238257	2.30975	0.103153	0.917842
AMN1	164.723	-0.15558	0.400537	-0.38843	0.6977	0.899292
AMOT	28.0627	-0.63598	0.778372	-0.81706	0.413895	0.739729
AMOTL1	9207.94	0.199825	0.166368	1.2011	0.229712	0.556267
AMOTL2	10483.5	-0.1748	0.168437	-1.03776	0.299383	0.632843
AMPD2	2031.41	0.222835	0.169205	1.31695	0.187855	0.500354
AMPD3	22.5031	-0.68999	0.954846	-0.72262	0.469916	0.778599
AMPH	102.36	1.17477	0.433442	2.71032	0.006722	0.055209
AMT	16.4292	-0.26711	1.18949	-0.22455	0.822326	0.947162
AMY2B	7.75428	-0.48762	1.7657	-0.27616	0.782421	0.934425
AMZ1	2.7902	-0.70993	2.32457	-0.3054	0.760059
AMZ2	1810.47	-0.17038	0.214375	-0.79475	0.426757	0.748635
AMZ2P1	226.903	-0.75377	0.325358	-2.31673	0.020519	0.123514
ANAPC1	2496.68	0.074983	0.204077	0.367424	0.713303	0.906042
ANAPC10	237.451	-0.13418	0.30701	-0.43707	0.662061	0.884635
ANAPC11	1591.73	-0.23056	0.204253	-1.12877	0.258994	0.590854
ANAPC13	2819.98	-0.60526	0.183252	-3.30287	0.000957	0.011652
ANAPC15	384.12	0.307411	0.277126	1.10928	0.267308	0.599666
ANAPC16	2020.59	0.141919	0.169527	0.837146	0.402511	0.730396
ANAPC1P2	529.981	0.032313	0.263567	0.122599	0.902424	0.970343
ANAPC2	1018.91	0.247748	0.195312	1.26847	0.20463	0.525524
ANAPC4	446.896	0.061073	0.257543	0.237137	0.812551	0.94642
ANAPC5	2655.26	0.016009	0.180066	0.088905	0.929158	0.979131
ANAPC7	1541.71	-0.12504	0.193455	-0.64634	0.518061	0.809931
ANG	142.997	-0.52219	0.371402	-1.40599	0.159728	0.459075
ANGEL1	1282.07	-0.20935	0.182281	-1.14848	0.250771	0.582136
ANGEL2	666.361	-0.03079	0.219333	-0.14039	0.888348	0.965444
ANGPT1	781.965	2.10227	0.223596	9.40209	5.35e-21	7.28e-19
ANGPT2	2544.2	-1.77665	0.261449	-6.7954	1.08e-11	6.75e-10
ANGPTL2	473.233	-0.39227	0.265747	-1.47609	0.13992	0.424746
ANGPTL4	50.6531	1.01886	0.635912	1.60221	0.109109	0.366937
ANGPTL6	10.7202	-0.58151	1.22276	-0.47558	0.634376	0.872214
ANGPTL7	5.23753	-2.01452	1.80523	-1.11594	0.264449	0.596348
ANK1	128.418	2.46327	0.400439	6.15142	7.68e-10	3.9e-08
ANK2	43.1187	0.516728	0.667025	0.774675	0.438531	0.757295
ANK3	38.5505	4.14004	0.876291	4.72451	2.31e-06	6.09e-05
ANKAR	30.9477	-0.33802	0.732434	-0.4615	0.64444	0.876463
ANKDD1A	26.1835	0.77537	0.810256	0.956944	0.338595	0.673387
ANKEF1	115.113	0.39691	0.400696	0.990553	0.321904	0.657416
ANKFY1	1918.84	0.197212	0.170059	1.15967	0.246184	0.576115
ANKH	20.2556	0.484381	0.920574	0.526173	0.598768	0.853113
ANKHD1	1858.92	-0.31765	0.186364	-1.70444	0.088299	0.320783
ANKHD1-EIF4EBP3	750.556	0.097978	0.216815	0.451899	0.651342	0.879905
ANKIB1	2308.64	-0.01262	0.182807	-0.06905	0.944953	0.982831
ANKLE1	17.7237	0.155982	0.999164	0.156112	0.875944	0.962037
ANKLE2	1893.43	0.287504	0.171905	1.67246	0.094434	0.334976
ANKMY1	183.868	-0.41663	0.376927	-1.10533	0.269016	0.601276
ANKMY2	685.629	0.434331	0.217636	1.99567	0.045969	0.212005
ANKRA2	383.539	-0.31597	0.262933	-1.2017	0.229479	0.556209
ANKRD1	1975.22	2.62536	0.177644	14.7788	2.01e-49	1.19e-46
ANKRD10	2183.39	-0.65982	0.168944	-3.90554	9.4e-05	0.001634
ANKRD10-IT1	40.3093	-0.10743	0.667986	-0.16083	0.872229	0.961406
ANKRD11	5167.63	0.279049	0.158598	1.75947	0.078497	0.297842
ANKRD11P2	19.6031	0.168978	0.911296	0.185426	0.852895	0.955935
ANKRD12	498.135	0.286202	0.247694	1.15546	0.2479	0.577993
ANKRD13A	959.686	0.575579	0.204645	2.81257	0.004915	0.043194
ANKRD13B	450.374	0.124688	0.275518	0.452558	0.650867	0.879675
ANKRD13C	912.888	0.528147	0.214991	2.4566	0.014026	0.095264
ANKRD13C-DT	128.441	0.162618	0.397803	0.40879	0.682694	0.893082
ANKRD13D	369.112	-0.13136	0.262231	-0.50095	0.616409	0.863313
ANKRD16	236.64	-0.08124	0.297652	-0.27294	0.784902	0.935095
ANKRD17	3540.74	0.027762	0.19531	0.14214	0.886969	0.965432
ANKRD18A	243.552	1.04796	0.301425	3.47668	0.000508	0.006908
ANKRD18B	89.1447	0.24838	0.448092	0.554305	0.57937	0.844843
ANKRD18CP	2.99321	0.519922	2.21107	0.235145	0.814097
ANKRD18EP	27.1818	0.159247	0.803448	0.198204	0.842885	0.952968
ANKRD2	179.711	-1.06338	0.373848	-2.84441	0.004449	0.039874
ANKRD20A1	35.3248	-0.4576	0.76748	-0.59623	0.55102	0.82976
ANKRD20A11P	4.36836	0.606849	1.9313	0.314218	0.753356	0.92309
ANKRD20A5P	12.0263	-0.21861	1.20155	-0.18194	0.855632	0.956748
ANKRD23	25.6449	1.3626	0.836405	1.62912	0.103288	0.354926
ANKRD24	131.417	-1.6331	0.417776	-3.90903	9.27e-05	0.001615
ANKRD26	419.933	0.001484	0.271251	0.00547	0.995636	0.99821
ANKRD27	1034.78	-0.20189	0.203938	-0.98995	0.322196	0.657683
ANKRD28	1807.3	-0.0029	0.192505	-0.01509	0.987964	0.996323
ANKRD29	8.84504	4.35616	1.64961	2.64072	0.008273	0.064241
ANKRD31	88.3415	-0.22623	0.461331	-0.49039	0.623857	0.866813
ANKRD33B	2573.05	0.085251	0.179427	0.475127	0.634697	0.872214
ANKRD34A	150.38	-0.27982	0.367455	-0.7615	0.44636	0.762468
ANKRD34B	19.9715	0.556294	0.927011	0.600094	0.548443	0.827935
ANKRD36	140.298	0.593733	0.390097	1.52201	0.128006	0.406252
ANKRD36B	52.7706	-0.00444	0.629913	-0.00705	0.994375	0.997978
ANKRD36BP2	2.37242	-0.89182	2.4899	-0.35817	0.720213
ANKRD36C	41.7566	-0.95386	0.688109	-1.38621	0.165684	0.469554
ANKRD37	73.3748	1.84628	0.553054	3.33834	0.000843	0.010507
ANKRD39	181.434	-0.04069	0.337415	-0.1206	0.904011	0.971153
ANKRD40	1914.07	-0.03775	0.170878	-0.2209	0.825167	0.948097
ANKRD42	458.373	0.110497	0.239738	0.460906	0.644866	0.876593
ANKRD42-DT	13.1058	-0.50151	1.15551	-0.43402	0.664276	0.885185
ANKRD45	165.005	0.313262	0.346093	0.905137	0.365393	0.69741
ANKRD46	616.846	0.111641	0.225411	0.495277	0.620405	0.865931
ANKRD49	189.435	-0.31596	0.338787	-0.93262	0.351015	0.685341
ANKRD50	928.926	0.68401	0.200638	3.40918	0.000652	0.008493
ANKRD52	2676.58	0.61993	0.193346	3.20633	0.001344	0.015389
ANKRD53	3.70858	5.28998	2.65283	1.99409	0.046142	0.212555
ANKRD54	503.172	-0.18633	0.25835	-0.72123	0.470767	0.778753
ANKRD6	660.654	0.157456	0.214853	0.732854	0.463647	0.775292
ANKRD61	7.90308	-0.15856	1.41291	-0.11222	0.910647	0.974612
ANKRD63	63.0225	2.03404	0.567695	3.58298	0.00034	0.004885
ANKRD65	38.5537	-0.73873	0.687133	-1.07508	0.282337	0.616246
ANKRD7	10.6145	-1.07504	1.30492	-0.82384	0.410033	0.736414
ANKRD9	885.7	-0.27293	0.19876	-1.37314	0.16971	0.475414
ANKS1A	1472.89	0.40427	0.186889	2.16315	0.03053	0.161509
ANKS3	242.802	0.278967	0.299399	0.931756	0.351463	0.685905
ANKS6	1116.71	-0.32554	0.202247	-1.6096	0.107485	0.363779
ANKUB1	10.6592	-0.82875	1.22203	-0.67818	0.49766	0.795757
ANKZF1	581.398	-0.36104	0.22279	-1.62055	0.105115	0.35842
ANLN	3103.13	0.624518	0.179048	3.488	0.000487	0.006662
ANO10	861.273	0.08029	0.197998	0.405509	0.685103	0.893551
ANO4	16.4914	7.48984	1.79631	4.16956	3.05e-05	0.000613
ANO5	6.05674	-0.91613	1.69192	-0.54148	0.588179	0.848485
ANO6	1318.94	0.688429	0.196628	3.50117	0.000463	0.006396
ANO7	94.2533	-0.22965	0.482578	-0.47588	0.63416	0.872214
ANO8	417.009	-0.55595	0.257085	-2.16253	0.030577	0.161509
ANO9	235.817	-0.22868	0.351225	-0.65109	0.514987	0.807512
ANOS1	4.8858	4.50811	2.30011	1.95995	0.050001	0.224302
ANOS2P	13.5868	-0.11678	1.10075	-0.10609	0.915509	0.975174
ANP32A	4870.43	-0.07518	0.166817	-0.45065	0.652244	0.880538
ANP32B	6211.96	-0.48783	0.165559	-2.94653	0.003214	0.031223
ANP32E	4320.53	0.02534	0.183982	0.137731	0.890453	0.9659
ANTKMT	605.729	0.051353	0.259546	0.197856	0.843158	0.953051
ANTXR1	1492.08	2.51951	0.21087	11.9482	6.64e-33	1.71e-30
ANTXR2	45.3338	2.89211	0.665476	4.34593	1.39e-05	0.00031
ANXA1	5913.27	1.65702	0.18395	9.008	2.1e-19	2.59e-17
ANXA11	3784.42	0.181546	0.16126	1.1258	0.260251	0.591757
ANXA2	20691	0.64056	0.17709	3.61715	0.000298	0.004374
ANXA2P2	262.538	0.534703	0.337288	1.5853	0.112898	0.373531
ANXA2R	40.8742	-0.15416	0.652456	-0.23627	0.813222	0.94642
ANXA2R-AS1	38.7469	0.772783	0.723472	1.06816	0.285449	0.618747
ANXA2R-OT1	65.8682	0.060015	0.528981	0.113453	0.909671	0.974014
ANXA3	7.99671	6.46568	2.05569	3.14526	0.001659	0.018298
ANXA4	2351.2	-0.16834	0.194909	-0.86367	0.387769	0.716843
ANXA5	8066.37	0.508371	0.170023	2.99001	0.00279	0.02777
ANXA6	8285.19	0.25438	0.171677	1.48173	0.138411	0.422481
ANXA7	2745.66	0.123128	0.162463	0.757881	0.448523	0.763978
ANXA8	25.8881	3.76755	1.01554	3.70992	0.000207	0.003217
ANXA8L1	25.4853	8.1361	1.65862	4.90535	9.33e-07	2.69e-05
ANXA9	55.4417	0.698156	0.623488	1.11976	0.262816	0.594463
AOAH	11.1214	2.00459	1.4308	1.40103	0.161205	0.461735
AOC2	26.6683	-0.5077	0.797805	-0.63637	0.524533	0.812635
AOC3	12.2715	0.341423	1.16576	0.292876	0.769617	0.930028
AOPEP	368.991	0.880216	0.296587	2.96781	0.002999	0.029427
AOX1	28.3038	8.28899	1.64994	5.02382	5.07e-07	1.56e-05
AP1AR	655.047	-0.33419	0.243634	-1.3717	0.170158	0.475915
AP1AR-DT	19.9237	-0.99355	0.946328	-1.04991	0.293762	0.627032
AP1B1	3188.19	0.165888	0.175937	0.942884	0.34574	0.679868
AP1G1	2620.05	0.316355	0.16715	1.89264	0.058406	0.245993
AP1G2	777.359	-0.04689	0.227293	-0.20629	0.836563	0.952167
AP1G2-AS1	22.5188	0.060428	0.888174	0.068036	0.945757	0.983205
AP1M1	1721.19	-0.11186	0.197495	-0.56639	0.571127	0.8413
AP1M2	1157.14	-0.46484	0.220966	-2.10366	0.035408	0.177964
AP1S1	2586.03	-0.03484	0.195521	-0.17817	0.858589	0.957718
AP1S2	283.072	1.38254	0.306689	4.50796	6.55e-06	0.000158
AP1S3	467.419	1.1298	0.25671	4.40107	1.08e-05	0.000247
AP2A1	5813	-0.08566	0.154789	-0.55338	0.580001	0.844997
AP2A2	3032.26	-0.00877	0.18209	-0.04817	0.961583	0.989404
AP2B1	16975.3	-0.1654	0.172903	-0.95659	0.338772	0.673475
AP2M1	8254.33	0.400132	0.22413	1.78527	0.074217	0.287943
AP2S1	2319.4	-0.04934	0.200088	-0.24658	0.805236	0.943712
AP3B1	2293.58	0.274257	0.170073	1.61258	0.106836	0.362546
AP3B2	178.15	-0.6401	0.350441	-1.82656	0.067766	0.271302
AP3D1	5395.34	0.031653	0.15752	0.200945	0.840742	0.952597
AP3M1	1608.38	0.25697	0.175432	1.46478	0.14298	0.430249
AP3M2	607.511	-0.56056	0.219097	-2.55849	0.010513	0.077195
AP3S1	1622.61	0.103884	0.178964	0.580474	0.561595	0.835211
AP3S2	814.264	-0.30853	0.223207	-1.38224	0.166899	0.471019
AP4B1	244.531	0.258329	0.294328	0.877693	0.38011	0.710483
AP4E1	521.959	0.567714	0.253278	2.24146	0.024996	0.140787
AP4M1	336.006	-0.49511	0.263045	-1.88221	0.059808	0.249993
AP4S1	262.933	0.162325	0.291292	0.557259	0.57735	0.843981
AP5B1	1778.1	-0.17473	0.172605	-1.01232	0.311386	0.645541
AP5M1	1345.59	0.365704	0.183126	1.99701	0.045824	0.21158
AP5S1	191.407	0.963275	0.344366	2.79724	0.005154	0.044692
AP5Z1	1262.05	0.013905	0.188092	0.073929	0.941067	0.981289
APAF1	1031.96	0.06483	0.219958	0.294738	0.768194	0.929204
APBA1	4.90948	4.25375	2.28271	1.86346	0.062398	0.257376
APBA2	147.123	2.14071	0.409244	5.23088	1.69e-07	5.73e-06
APBA3	500.722	-0.38202	0.237929	-1.6056	0.108361	0.3655
APBB1	812.558	0.528928	0.210411	2.51379	0.011944	0.08504
APBB2	2930.26	0.706661	0.176869	3.9954	6.46e-05	0.001187
APBB3	240.766	0.02989	0.325731	0.091763	0.926886	0.978274
APC	696.352	0.451026	0.265802	1.69685	0.089725	0.324043
APC2	796.606	-0.51585	0.205748	-2.50717	0.01217	0.08611
APCDD1	20.9192	1.90001	0.914986	2.07654	0.037844	0.186309
APEH	3795.71	0.201483	0.161606	1.24675	0.212488	0.53649
APEX1	4136.3	-0.09722	0.159555	-0.6093	0.542326	0.823295
APEX2	551.479	-0.02601	0.258866	-0.10047	0.919974	0.976152
APH1A	3942.88	-0.14211	0.162749	-0.87321	0.382549	0.712512
APH1B	414.478	-0.08601	0.300428	-0.2863	0.774652	0.931359
API5	4016.95	0.177759	0.161655	1.09962	0.271498	0.604281
API5P1	2.82263	2.25154	2.58662	0.870458	0.38405
APIP	496.289	-0.46111	0.238713	-1.93166	0.053402	0.232424
APLF	67.3749	0.384215	0.519808	0.739148	0.459817	0.772373
APLN	27.679	-1.8108	0.797304	-2.27115	0.023138	0.134264
APLP1	1094.65	0.42714	0.222276	1.92167	0.054648	0.236042
APLP2	31211.6	0.356844	0.156304	2.283	0.02243	0.131543
APMAP	3298.02	0.488651	0.170201	2.87103	0.004091	0.037295
APOA1	3.39077	1.90459	2.34342	0.812737	0.416369	0.741164
APOA2	3.56755	1.17722	2.09194	0.562741	0.573611	0.842605
APOBEC3B	589.743	-0.01038	0.233005	-0.04453	0.964483	0.989617
APOBEC3C	2040.3	-0.33378	0.173982	-1.91849	0.055049	0.236941
APOBEC3D	47.8546	-1.78499	0.79363	-2.24915	0.024503	0.139043
APOBEC3F	238.237	0.302875	0.30921	0.97951	0.327328	0.662136
APOBEC3G	43.4434	-0.08145	0.642242	-0.12682	0.899085	0.96901
APOBEC3H	18.155	1.71915	0.984247	1.74666	0.080696	0.301904
APOC1	1664.29	-1.19249	0.20588	-5.79216	6.95e-09	3e-07
APOD	24.4792	1.01407	0.827201	1.2259	0.220235	0.545561
APOE	27281.4	-0.45215	0.156223	-2.89428	0.0038	0.035206
APOL1	112.593	4.43536	0.557154	7.96075	1.71e-15	1.65e-13
APOL2	617.631	0.332457	0.225008	1.47753	0.139533	0.424054
APOL3	25.1467	3.3554	0.914692	3.66834	0.000244	0.003705
APOL6	123.573	3.26987	0.449276	7.27807	3.39e-13	2.59e-11
APOLD1	561.093	-0.80099	0.2284	-3.50694	0.000453	0.006292
APOM	21.7654	-0.65046	0.869705	-0.74791	0.454516	0.769471
APOO	516.73	-0.62613	0.229738	-2.72542	0.006422	0.05324
APOOL	582.562	-0.16549	0.224217	-0.73807	0.460471	0.773145
APP	26626.3	0.1314	0.14562	0.902349	0.366871	0.698872
APP-DT	3.66357	0.326076	2.09798	0.155423	0.876488	0.962037
APPAT	79.5163	0.135668	0.509068	0.266503	0.789852	0.936842
APPBP2	1907.47	0.318601	0.19103	1.6678	0.095355	0.337116
APPL1	2395.76	-0.08057	0.176568	-0.4563	0.648177	0.87848
APPL2	835.379	-0.37287	0.249045	-1.4972	0.134342	0.41605
APRG1	8.36216	0.472467	1.46651	0.322171	0.747323	0.920734
APRT	1512.1	-0.13203	0.180486	-0.73151	0.46447	0.775446
APTR	179.581	-0.14887	0.33756	-0.44103	0.659194	0.883546
APTX	1028.13	-0.11484	0.201934	-0.5687	0.56956	0.840185
AQP1	46.8864	3.70466	0.723078	5.12347	3e-07	9.68e-06
AQP11	22.4021	0.134746	0.861305	0.156444	0.875683	0.962037
AQP3	13.6544	7.23797	1.82849	3.95844	7.54e-05	0.00136
AQP6	2.47604	1.88794	2.69152	0.701443	0.483027
AQP8	56.4501	-2.60157	0.602069	-4.32104	1.55e-05	0.000341
AQR	2922.36	0.028162	0.168327	0.167307	0.867128	0.959801
ARAF	922.997	0.253574	0.203752	1.24452	0.213308	0.537656
ARAP1	1599.01	-0.29988	0.196055	-1.52958	0.126121	0.402082
ARAP2	7.18191	0.977701	1.54377	0.633321	0.526524	0.814291
ARB2A	889.806	-0.47587	0.211482	-2.25018	0.024437	0.138824
ARC	19.3029	3.88808	1.12417	3.45862	0.000543	0.007288
ARCN1	4967.4	0.312639	0.157243	1.98825	0.046784	0.214026
AREL1	1848.59	0.1548	0.174751	0.885831	0.375709	0.707208
ARF1	8426.91	0.109612	0.152122	0.720552	0.471185	0.778875
ARF3	6911.03	0.004948	0.173921	0.028452	0.977302	0.993477
ARF4	5309.22	0.248326	0.164822	1.50663	0.131904	0.412553
ARF5	4269.84	-0.2113	0.167518	-1.26135	0.207181	0.529127
ARF6	3173.93	0.140648	0.163145	0.862107	0.388628	0.717212
ARFGAP1	3748.66	-0.0562	0.160112	-0.35097	0.725607	0.911469
ARFGAP2	1733.44	0.364456	0.185483	1.9649	0.049425	0.222532
ARFGAP3	1403.88	0.011635	0.195503	0.059516	0.952541	0.985312
ARFGEF1	1411.43	0.275956	0.187246	1.47376	0.140547	0.425998
ARFGEF1-DT	8.32676	0.506932	1.42081	0.356791	0.721248	0.908905
ARFGEF2	1963.55	-0.03961	0.173523	-0.22829	0.819419	0.946984
ARFGEF3	16.2744	-0.50786	1.0227	-0.49659	0.619478	0.865636
ARFIP1	774.134	0.26327	0.204905	1.28484	0.198849	0.517215
ARFIP2	1031.32	0.449101	0.226864	1.9796	0.047748	0.217004
ARFRP1	628.092	0.284428	0.243346	1.16882	0.242475	0.571381
ARG2	749.397	-0.26039	0.218606	-1.19113	0.233603	0.560831
ARGLU1	2019.83	0.186614	0.170442	1.09488	0.273568	0.60663
ARHGAP1	1615.72	0.565263	0.182755	3.093	0.001981	0.021147
ARHGAP10	827.949	0.623686	0.210247	2.96644	0.003013	0.029505
ARHGAP11A	2163.41	0.319574	0.187093	1.70811	0.087617	0.319105
ARHGAP11A-DT	3.2118	0.228565	2.15928	0.105852	0.915699	0.975174
ARHGAP11B	72.016	-0.78249	0.544717	-1.43651	0.150856	0.443751
ARHGAP11B-DT	8.55244	-1.00675	1.45278	-0.69298	0.48832	0.788897
ARHGAP12	790.174	-0.4475	0.206203	-2.17021	0.029991	0.159868
ARHGAP17	1593.45	0.364299	0.175783	2.07244	0.038224	0.187347
ARHGAP18	375.391	0.094464	0.262974	0.359214	0.719435	0.908071
ARHGAP19	1035.39	-0.04773	0.216302	-0.22068	0.825344	0.948193
ARHGAP19-SLIT1	8.55808	-3.68348	4.60054	-0.80066	0.423327	0.746479
ARHGAP21	1114.74	-0.28776	0.233269	-1.23359	0.217357	0.541692
ARHGAP22	6.92143	6.25813	2.13559	2.9304	0.003385	0.032417
ARHGAP23	2481.3	0.456064	0.191848	2.37722	0.017444	0.110342
ARHGAP24	828.126	0.146583	0.201261	0.728322	0.466417	0.776663
ARHGAP26	25.6478	2.51131	0.90792	2.76601	0.005675	0.048276
ARHGAP27	591.544	-0.51412	0.235301	-2.18495	0.028893	0.156006
ARHGAP27P1-BPTFP1-KPNA2P3	47.4639	-0.07035	0.730276	-0.09633	0.923259	0.977814
ARHGAP28	68.3687	0.994459	0.574236	1.7318	0.08331	0.307995
ARHGAP29	3452.73	0.029048	0.182793	0.158915	0.873736	0.961952
ARHGAP29-AS1	20.6926	-0.29864	0.949192	-0.31463	0.753042	0.92309
ARHGAP30	7.40501	-0.67046	1.5133	-0.44304	0.657735	0.882779
ARHGAP31	5.54512	-0.24485	1.69164	-0.14474	0.884913	0.964843
ARHGAP33	185.555	-0.06977	0.371117	-0.18801	0.850872	0.955543
ARHGAP35	4059.49	0.168534	0.206481	0.81622	0.414374	0.739729
ARHGAP39	646.609	-0.49461	0.261236	-1.89334	0.058312	0.245677
ARHGAP4	1006.73	-0.64434	0.195102	-3.3026	0.000958	0.011652
ARHGAP40	48.418	9.06338	1.5719	5.76588	8.12e-09	3.48e-07
ARHGAP44	47.9929	-0.44472	0.616515	-0.72134	0.470702	0.778753
ARHGAP45	2143.92	-0.39622	0.173492	-2.28381	0.022383	0.131314
ARHGAP5	1502.01	1.18143	0.196496	6.01246	1.83e-09	8.69e-08
ARHGAP5-AS1	24.6335	1.99936	0.852053	2.34652	0.01895	0.116531
ARHGAP8	469.527	-0.73127	0.24285	-3.01118	0.002602	0.026412
ARHGAP9	10.2186	0.409178	1.40793	0.290625	0.771339	0.930263
ARHGDIA	5022.53	0.181698	0.164346	1.10559	0.268906	0.6012
ARHGDIB	159.34	10.7811	1.48534	7.25836	3.92e-13	2.97e-11
ARHGDIG	40.2889	-1.43925	0.665288	-2.16335	0.030514	0.161509
ARHGEF1	1182.3	0.100086	0.206727	0.484148	0.628281	0.868591
ARHGEF10	1774.96	0.118556	0.192291	0.616544	0.537536	0.821117
ARHGEF10L	244.548	0.394104	0.295391	1.33418	0.182146	0.492335
ARHGEF11	1167.74	0.06741	0.193949	0.347565	0.728167	0.912594
ARHGEF12	3238.55	0.292065	0.162629	1.7959	0.072511	0.28367
ARHGEF15	10.5343	-1.41724	1.27425	-1.11221	0.266047	0.59808
ARHGEF16	373.053	0.581968	0.263226	2.21091	0.027042	0.148686
ARHGEF17	2052.19	0.324704	0.177645	1.82783	0.067576	0.270769
ARHGEF17-AS1	11.8248	-0.04352	1.16871	-0.03723	0.970298	0.991708
ARHGEF18	1607.1	0.172612	0.180465	0.956489	0.338825	0.673475
ARHGEF19	80.6724	-0.07722	0.471711	-0.1637	0.869967	0.960318
ARHGEF2	1481.35	-0.25083	0.182339	-1.37564	0.168933	0.47417
ARHGEF2-AS2	14.2943	-1.13074	1.08668	-1.04055	0.298085	0.631272
ARHGEF25	451.576	-1.10904	0.286573	-3.87	0.000109	0.001849
ARHGEF26	266.17	0.505989	0.318744	1.58744	0.112412	0.372695
ARHGEF26-AS1	6.56675	-1.89388	1.81085	-1.04585	0.295629	0.628659
ARHGEF28	159.074	1.68596	0.359225	4.69334	2.69e-06	6.98e-05
ARHGEF3	796.934	1.63059	0.214329	7.6079	2.79e-14	2.34e-12
ARHGEF39	317.192	0.135821	0.276552	0.491122	0.62334	0.866612
ARHGEF4	7.79557	-1.15404	1.49263	-0.77316	0.439428	0.75771
ARHGEF40	3564.23	-0.03362	0.160898	-0.20893	0.834503	0.951456
ARHGEF5	1.66562	4.2257	3.49915	1.20764	0.227188
ARHGEF7	1820.52	-0.16601	0.187652	-0.88468	0.37633	0.707712
ARHGEF9	414.672	0.146557	0.296981	0.493488	0.621667	0.86603
ARID1A	4672.1	-0.20123	0.166823	-1.20622	0.227733	0.555272
ARID1B	2139.64	0.132539	0.188688	0.702424	0.482415	0.785484
ARID2	914.942	-0.12277	0.254241	-0.4829	0.629166	0.869256
ARID3A	5993.39	0.27515	0.15478	1.77768	0.075456	0.290782
ARID3B	6670.61	-0.381	0.194912	-1.95471	0.050617	0.225857
ARID3BP1	10.452	0.180006	1.2268	0.146728	0.883347	0.964548
ARID4A	602.303	-0.08008	0.241963	-0.33094	0.740687	0.91788
ARID4B	1167.49	0.347465	0.210183	1.65316	0.098298	0.343937
ARID5A	164.596	0.397313	0.354553	1.1206	0.262458	0.594098
ARID5B	470.065	0.664186	0.243617	2.72635	0.006404	0.053117
ARIH1	2138.74	0.054367	0.172618	0.314956	0.752795	0.922979
ARIH2	2628.03	-0.23774	0.187872	-1.26546	0.205707	0.526579
ARIH2OS	14.5959	-0.41147	1.05525	-0.38992	0.696594	0.899098
ARK2C	16.1813	0.706473	1.00735	0.70132	0.483104	0.785574
ARK2N	2600.56	-0.51918	0.188422	-2.75542	0.005862	0.049681
ARL1	2187.7	0.206369	0.190869	1.08121	0.279605	0.614142
ARL10	6.92956	-0.85994	1.87579	-0.45844	0.646635	0.877808
ARL13B	700.911	0.067756	0.211201	0.320811	0.748354	0.921362
ARL14	14.7862	7.35349	1.82393	4.03168	5.54e-05	0.001044
ARL14EP	511.048	-0.02719	0.233454	-0.11648	0.907276	0.972771
ARL15	46.2347	1.64622	0.652082	2.52457	0.011584	0.08322
ARL16	738.909	0.16706	0.232835	0.717505	0.473063	0.779601
ARL17A	290.927	-0.3782	0.372145	-1.01626	0.309504	0.64436
ARL17B	216.564	0.203462	0.324071	0.627831	0.530115	0.816752
ARL2	1477.74	-0.22851	0.200823	-1.13787	0.255174	0.587225
ARL2BP	1704.48	0.087313	0.174369	0.500739	0.616555	0.863313
ARL3	769.307	0.160816	0.219322	0.733245	0.463409	0.774975
ARL4A	410.868	-0.16957	0.248301	-0.68294	0.494645	0.794203
ARL4C	10225.1	-0.6174	0.162743	-3.79369	0.000148	0.002436
ARL4D	726.624	-0.49667	0.2444	-2.0322	0.042134	0.19975
ARL5A	1535.23	0.112039	0.188737	0.593626	0.552762	0.830362
ARL5B	1688.89	0.001623	0.17948	0.009045	0.992783	0.997255
ARL6	107.624	-0.45791	0.456624	-1.00282	0.315949	0.651234
ARL6IP1	6504.92	-0.08036	0.161186	-0.49858	0.618073	0.864575
ARL6IP4	2755.01	-0.05176	0.19955	-0.25937	0.795352	0.939279
ARL6IP5	3125.3	0.372786	0.160698	2.31979	0.020352	0.122933
ARL6IP6	995.86	-0.31883	0.198266	-1.6081	0.107813	0.364588
ARL8A	543.296	-0.15848	0.254666	-0.62231	0.533735	0.818846
ARL8B	2328.29	-0.18863	0.182401	-1.03414	0.30107	0.634475
ARMC1	1178.56	-0.13641	0.191494	-0.71233	0.476259	0.781748
ARMC10	1627.46	-0.40757	0.180864	-2.25348	0.024229	0.138325
ARMC12	11.7012	-0.54874	1.17626	-0.46651	0.640848	0.874851
ARMC2	54.202	-0.71017	0.576779	-1.23127	0.218221	0.542709
ARMC5	307.622	0.098022	0.297219	0.329796	0.741554	0.918527
ARMC6	1271.76	0.176686	0.205461	0.859952	0.389816	0.718377
ARMC7	281.686	0.250897	0.280951	0.893029	0.371842	0.703584
ARMC8	849.387	0.168186	0.228643	0.735582	0.461985	0.774256
ARMC9	2762.19	0.182977	0.163629	1.11825	0.263462	0.595208
ARMCX2	842.75	-0.36107	0.204339	-1.76702	0.077226	0.295087
ARMCX3	2394.18	-0.0811	0.181547	-0.44674	0.655062	0.881402
ARMCX5	255.169	-0.19439	0.291593	-0.66667	0.504986	0.800523
ARMCX5-GPRASP2	24.6057	-1.35735	0.891832	-1.52198	0.128015	0.406252
ARMCX6	590.216	-0.23017	0.237623	-0.96863	0.33273	0.667472
ARMH1	24.1049	-1.33635	0.943403	-1.41652	0.156623	0.45382
ARMH3	685.124	0.179671	0.217543	0.825909	0.408856	0.735377
ARMH4	46.8713	1.74786	0.691889	2.52622	0.01153	0.082913
ARMT1	1160.89	0.342164	0.194165	1.76223	0.078031	0.296528
ARNT	1207.43	-0.36342	0.1853	-1.96123	0.049853	0.223887
ARNT2	37.2833	8.67294	1.6117	5.38124	7.4e-08	2.69e-06
ARPC1A	2864.93	0.182665	0.170667	1.0703	0.284483	0.618074
ARPC1B	5223.41	-0.1741	0.185828	-0.93687	0.348826	0.683077
ARPC2	4864.04	0.277225	0.169415	1.63636	0.101764	0.351659
ARPC3	4426.68	0.012864	0.163709	0.078579	0.937368	0.980792
ARPC4	1515.96	0.501635	0.226913	2.21069	0.027057	0.148717
ARPC4-TTLL3	83.1286	0.105819	0.473507	0.223479	0.823163	0.947495
ARPC5	3979.08	0.233502	0.156817	1.489	0.136486	0.419516
ARPC5L	822.683	0.389809	0.234905	1.65943	0.097029	0.341069
ARPIN	1417.22	-0.44294	0.186968	-2.36907	0.017833	0.112034
ARPIN-AP3S2	513.665	0.370549	0.232179	1.59596	0.110498	0.369734
ARPP19	5333.84	0.00778	0.156081	0.049846	0.960245	0.98879
ARRB1	1456.95	0.383424	0.182776	2.09778	0.035925	0.179709
ARRB2	693.902	-0.21061	0.210815	-0.99901	0.317792	0.653008
ARRDC1	336.8	0.091661	0.269242	0.340441	0.733524	0.915023
ARRDC1-AS1	370.413	0.160874	0.255836	0.628817	0.529469	0.816309
ARRDC2	333.505	-0.86035	0.269641	-3.19071	0.001419	0.016153
ARRDC3	557.978	0.736405	0.323529	2.27617	0.022836	0.133042
ARRDC3-AS1	55.3826	-0.76653	0.613938	-1.24854	0.211833	0.535637
ARRDC4	602.777	-0.24124	0.222005	-1.08665	0.277193	0.611491
ARSA	905.828	-0.10647	0.200027	-0.53226	0.594545	0.851183
ARSB	1198.81	0.65683	0.197317	3.32881	0.000872	0.010781
ARSD	324.672	0.321215	0.292983	1.09636	0.27292	0.606261
ARSG	195.234	-0.13326	0.37874	-0.35185	0.724951	0.911301
ARSI	3465	0.6415	0.170113	3.77101	0.000163	0.002622
ARSJ	3.25602	2.14101	2.37476	0.901568	0.367286	0.699027
ARSK	586.783	0.520968	0.23771	2.19161	0.028407	0.154013
ARSL	6.07152	6.04207	2.22975	2.70975	0.006733	0.055275
ART1	11.8843	-1.74588	1.33178	-1.31094	0.189879	0.503147
ART5	1427.88	0.298868	0.208048	1.43654	0.15085	0.443751
ARTN	9.94701	-0.14512	1.40026	-0.10364	0.917455	0.975387
ARV1	305.781	-0.01872	0.271683	-0.06891	0.945058	0.982831
ARVCF	750.193	0.516912	0.208793	2.47572	0.013297	0.09172
ARX	4.88918	2.03739	1.85626	1.09757	0.272391	0.605592
AS3MT	16.0118	-7.42128	1.77048	-4.19167	2.77e-05	0.000563
ASAH1	1572.51	0.651915	0.197413	3.3023	0.000959	0.011655
ASAH1-AS1	4.58538	-1.28931	2.03934	-0.63222	0.527244	0.814929
ASAH2	66.4617	1.43262	0.683993	2.0945	0.036216	0.180863
ASAH2B	252.505	0.14862	0.320707	0.463413	0.643068	0.875659
ASAP1	2728.25	-0.14088	0.196394	-0.71733	0.473172	0.779601
ASAP2	760.57	0.032301	0.211585	0.152662	0.878665	0.962972
ASAP3	984.886	0.167799	0.195485	0.858373	0.390687	0.718802
ASB1	1148.01	0.519595	0.204258	2.54382	0.010965	0.079943
ASB13	510.189	-0.42877	0.244858	-1.75109	0.079931	0.300311
ASB16	19.4533	0.887519	0.970996	0.91403	0.360701	0.693546
ASB16-AS1	140.042	0.284594	0.372705	0.76359	0.445112	0.761176
ASB2	39.8251	-0.57512	0.737998	-0.7793	0.435801	0.755971
ASB3	696.495	0.421179	0.209234	2.01296	0.044119	0.205793
ASB6	946.625	0.302127	0.199463	1.5147	0.129849	0.409682
ASB7	547.11	-0.08182	0.224265	-0.36484	0.71523	0.906724
ASB8	272.649	0.175403	0.304734	0.575592	0.564891	0.837689
ASB9	7.08819	2.95269	1.6256	1.81637	0.069314	0.275767
ASCC1	677.121	0.036191	0.218102	0.165935	0.868208	0.959865
ASCC2	1175.42	0.341579	0.194897	1.75262	0.079668	0.299948
ASCC3	2486.69	0.462509	0.174092	2.6567	0.007891	0.062183
ASCL5	8.07453	-2.63831	1.64784	-1.60107	0.10936	0.367376
ASDURF	12.1987	0.209625	1.25643	0.166841	0.867495	0.959841
ASF1A	629.331	0.726851	0.255601	2.8437	0.004459	0.039928
ASF1B	1064.27	0.388111	0.238407	1.62794	0.103539	0.355593
ASGR1	80.8335	-0.68485	0.475392	-1.4406	0.149698	0.442458
ASH1L	1030.51	0.182013	0.200671	0.907024	0.364394	0.696444
ASH1L-AS1	52.4947	0.358197	0.572114	0.626095	0.531253	0.817256
ASH2L	1307.45	-0.01211	0.187166	-0.06471	0.948402	0.983796
ASIC1	630.696	0.223778	0.222151	1.00732	0.313779	0.648477
ASIC3	36.3547	-0.25257	0.694125	-0.36387	0.715953	0.906828
ASL	723.272	-0.00587	0.216116	-0.02715	0.978343	0.993493
ASMER1	321.578	-1.18794	0.300669	-3.95099	7.78e-05	0.001389
ASMTL	4249.5	-0.83482	0.177668	-4.69876	2.62e-06	6.83e-05
ASMTL-AS1	12.3073	1.0629	1.15014	0.924152	0.355407	0.689776
ASNS	3918.45	-0.90943	0.19608	-4.63803	3.52e-06	8.92e-05
ASNSD1	1003.59	0.236072	0.201126	1.17375	0.240495	0.568553
ASNSP1	31.3253	-1.58608	0.758126	-2.0921	0.036429	0.18168
ASPH	614.09	1.62499	0.226548	7.17282	7.35e-13	5.23e-11
ASPHD1	1366.55	-0.37208	0.214396	-1.73549	0.082654	0.306558
ASPHD2	161.069	0.66829	0.347881	1.92103	0.054728	0.23626
ASPM	1491.08	0.524592	0.199681	2.62716	0.00861	0.066124
ASPRV1	23.1716	0.031827	0.922351	0.034506	0.972474	0.992032
ASPSCR1	758.818	-0.11856	0.215008	-0.55141	0.581355	0.845315
ASRGL1	399.214	-0.49615	0.275949	-1.79798	0.07218	0.282586
ASS1	957.518	0.716129	0.209553	3.41742	0.000632	0.008284
ASTE1	153.283	-0.09483	0.377502	-0.25119	0.801665	0.942356
ASTN2	346.713	-0.10196	0.266983	-0.3819	0.702536	0.901886
ASXL1	807.931	-0.1001	0.246383	-0.40627	0.684547	0.893536
ASXL2	1201.53	0.166457	0.234145	0.710913	0.477138	0.781752
ATAD1	1693.38	-0.01219	0.192695	-0.06325	0.949565	0.983896
ATAD2	2198.08	0.302703	0.166839	1.81434	0.069625	0.276506
ATAD2B	374.874	0.519619	0.263755	1.97008	0.048829	0.220221
ATAD3A	1865.9	0.330192	0.195103	1.6924	0.090571	0.325841
ATAD3B	1329.63	0.622766	0.263303	2.36521	0.01802	0.11291
ATAD3C	3.43931	-1.37543	2.31956	-0.59297	0.5532	0.830634
ATAD5	398.073	0.109398	0.268113	0.408028	0.683253	0.893312
ATAT1	107.426	0.237086	0.421139	0.562965	0.573459	0.842605
ATCAY	2622.35	-1.46962	0.223996	-6.56091	5.35e-11	3.13e-09
ATE1	1270.33	-0.27573	0.186556	-1.47798	0.139412	0.424012
ATF1	733.789	-0.14822	0.253453	-0.58481	0.558673	0.833497
ATF2	1120.57	-0.20868	0.205536	-1.01532	0.309953	0.644636
ATF3	2797.46	-0.43319	0.22671	-1.91078	0.056032	0.23974
ATF4	9996.36	-0.45734	0.15296	-2.98995	0.00279	0.02777
ATF5	790.148	-0.03402	0.224891	-0.15126	0.879769	0.963453
ATF6	1620.06	0.430405	0.182067	2.36399	0.01808	0.113194
ATF6B	1699.59	0.011621	0.18083	0.064267	0.948757	0.983796
ATF7	662.081	0.495644	0.229129	2.16317	0.030528	0.161509
ATF7IP	2145.03	-0.19147	0.190212	-1.00663	0.314112	0.648912
ATF7IP2	59.1918	0.330997	0.552959	0.598591	0.549445	0.828681
ATG10	526.498	-0.38519	0.243981	-1.57877	0.114389	0.376664
ATG101	1124.14	0.181836	0.249105	0.729957	0.465416	0.77597
ATG12	1156.35	-0.18554	0.195355	-0.94974	0.342247	0.676512
ATG13	2227.42	0.033691	0.191588	0.175853	0.86041	0.958123
ATG14	718.737	-0.0948	0.209207	-0.45312	0.650465	0.879589
ATG16L1	977.639	0.354634	0.200307	1.77046	0.076651	0.293616
ATG16L2	312.46	-0.21231	0.282541	-0.75144	0.452386	0.767828
ATG2A	970.275	-0.09213	0.192578	-0.47842	0.632352	0.871626
ATG2B	837.942	0.904414	0.23132	3.9098	9.24e-05	0.001612
ATG3	1144.1	0.157429	0.190169	0.827838	0.407762	0.734644
ATG4A	180.521	0.838353	0.389665	2.15147	0.031439	0.164303
ATG4B	1713.71	0.147863	0.178671	0.827572	0.407913	0.734644
ATG4C	358.222	0.182258	0.281224	0.648089	0.516927	0.809267
ATG4D	414.49	0.408263	0.261811	1.55938	0.118905	0.386188
ATG5	1267.42	0.059611	0.187206	0.318427	0.750161	0.922189
ATG7	633.619	-0.032	0.223278	-0.14331	0.886042	0.965155
ATG9A	1630.59	0.000482	0.179804	0.002683	0.99786	0.999066
ATG9B	45.6492	0.768853	0.661531	1.16223	0.245141	0.574677
ATIC	3820.75	-0.07451	0.158485	-0.47011	0.638277	0.873778
ATL1	21.8767	0.282111	0.869078	0.32461	0.745476	0.92024
ATL2	1510.57	0.058956	0.180142	0.327273	0.743461	0.919395
ATL3	1358.48	0.359566	0.184064	1.95349	0.050762	0.226026
ATM	1836.41	-0.05108	0.188724	-0.27067	0.786645	0.936069
ATMIN	1769.76	0.383315	0.195613	1.95956	0.050047	0.22432
ATN1	3113.11	-0.16985	0.17146	-0.99062	0.32187	0.657416
ATOH7	18.6086	-1.35004	0.960124	-1.40611	0.159691	0.45905
ATOH8	50.9463	0.877131	0.667362	1.31433	0.188736	0.501723
ATOSA	433.245	0.579651	0.295464	1.96183	0.049782	0.22365
ATOSB	483.157	-0.04549	0.235433	-0.1932	0.846801	0.95419
ATOX1	583.214	-0.12128	0.221052	-0.54864	0.583255	0.846175
ATP10A	491.228	-0.22783	0.263261	-0.86543	0.386802	0.716137
ATP10B	4.30428	5.57103	2.46765	2.25763	0.023969	0.137489
ATP10D	97.3512	1.24623	0.449536	2.77226	0.005567	0.047561
ATP11A	1693.71	-0.07489	0.178781	-0.41892	0.675276	0.889741
ATP11B	852.976	0.372832	0.237327	1.57096	0.116191	0.379965
ATP11C	11.5479	-2.44073	1.3264	-1.84011	0.065752	0.266113
ATP13A1	1541.37	-0.43667	0.181248	-2.40926	0.015985	0.104278
ATP13A2	1914.27	-0.07735	0.199198	-0.38828	0.697807	0.899292
ATP13A3	2511.68	0.442237	0.169455	2.60977	0.00906	0.068812
ATP13A3-DT	13.203	-0.85978	1.39504	-0.61631	0.537689	0.821117
ATP1A1	10148.4	0.107945	0.150562	0.716942	0.47341	0.779615
ATP1A1-AS1	184.241	-0.3171	0.469209	-0.67581	0.499161	0.797275
ATP1A2	37.0628	-0.15393	0.800119	-0.19238	0.847445	0.954201
ATP1A3	99.3667	-0.94726	0.436954	-2.16786	0.030169	0.160559
ATP1B1	2812.34	-0.11113	0.163306	-0.68052	0.496177	0.795141
ATP1B2	148.21	-0.4826	0.463074	-1.04217	0.297331	0.63054
ATP1B3	3573.83	0.026155	0.192987	0.135525	0.892197	0.966435
ATP23	171.114	-0.87895	0.359016	-2.44823	0.014356	0.096886
ATP2A1	153.314	-0.62252	0.377106	-1.65077	0.098785	0.345035
ATP2A1-AS1	45.5355	-0.40014	0.667409	-0.59955	0.548807	0.828331
ATP2A2	7965.89	-0.02492	0.152291	-0.16366	0.870003	0.960318
ATP2A3	235.094	-0.25771	0.305931	-0.84237	0.39958	0.727481
ATP2B1	387.373	-0.07738	0.283487	-0.27296	0.784883	0.935095
ATP2B4	772.132	2.13567	0.229635	9.30028	1.4e-20	1.83e-18
ATP2C1	2312.61	0.015622	0.188517	0.082866	0.933958	0.980209
ATP2C2-AS1	7.77284	-1.51977	1.5203	-0.99965	0.31748	0.652571
ATP5F1A	20756	-0.23195	0.14909	-1.5558	0.119757	0.388353
ATP5F1AP10	5.77588	-0.01092	1.95987	-0.00557	0.995554	0.99821
ATP5F1B	17645.2	-0.05489	0.147908	-0.37109	0.710568	0.904853
ATP5F1C	3414.71	-0.3956	0.208294	-1.89923	0.057534	0.244189
ATP5F1CP1	4.16234	-1.25882	1.9864	-0.63372	0.526266	0.814175
ATP5F1D	1896.62	-0.1763	0.215548	-0.81794	0.413393	0.739257
ATP5F1E	2895.37	0.128254	0.188232	0.681361	0.495643	0.795005
ATP5IF1	2210.47	-0.08427	0.218462	-0.38573	0.699695	0.900328
ATP5MC1	871.506	0.382199	0.2388	1.6005	0.109488	0.36759
ATP5MC2	3296.35	-0.39717	0.174623	-2.27445	0.022939	0.133398
ATP5MC3	4639.92	0.020947	0.209193	0.10013	0.920241	0.976304
ATP5ME	1363.81	-0.22609	0.214881	-1.05218	0.292717	0.625675
ATP5MF	1143.4	0.284868	0.214752	1.3265	0.184674	0.495721
ATP5MF-PTCD1	251.292	-0.2969	0.292188	-1.01614	0.309563	0.64436
ATP5MG	5051.71	-0.50585	0.207519	-2.43762	0.014784	0.098749
ATP5MJ	1521.22	-0.21135	0.19777	-1.06867	0.285219	0.618746
ATP5MK	1903.02	-0.05965	0.171748	-0.34731	0.728356	0.912594
ATP5PB	4540.99	0.037931	0.166607	0.227669	0.819903	0.946984
ATP5PD	2277.71	-0.20754	0.185439	-1.1192	0.263053	0.594707
ATP5PF	1103.25	0.309441	0.195816	1.58027	0.114046	0.375931
ATP5PO	4448.63	-0.09517	0.15849	-0.60048	0.548189	0.827712
ATP6AP1	2638.02	0.109341	0.189769	0.576182	0.564492	0.837272
ATP6AP1-DT	20.6792	1.69444	0.910326	1.86135	0.062694	0.258131
ATP6AP1L	12.6033	-0.26819	1.1596	-0.23128	0.817101	0.946984
ATP6AP2	2565.59	0.175394	0.16467	1.06512	0.286822	0.620038
ATP6V0A1	2572.8	-0.21783	0.171155	-1.27271	0.203122	0.523036
ATP6V0A2	489.213	0.354962	0.245305	1.44702	0.147891	0.439479
ATP6V0A4	17.1962	3.54175	1.21085	2.925	0.003445	0.032846
ATP6V0B	1260.06	0.371546	0.190395	1.95145	0.051004	0.226251
ATP6V0C	3741.62	0.223751	0.166684	1.34237	0.179477	0.488852
ATP6V0D1	1777.59	0.33825	0.204031	1.65783	0.097351	0.341897
ATP6V0D1-DT	15.2169	0.926385	1.0743	0.862317	0.388513	0.717081
ATP6V0D2	27.5338	-1.16267	0.789658	-1.47237	0.140921	0.42676
ATP6V0E1	2218.31	0.099102	0.200398	0.494525	0.620936	0.86603
ATP6V0E2	727.915	0.259178	0.206828	1.2531	0.210168	0.533202
ATP6V0E2-AS1	52.6571	0.4068	0.57578	0.706521	0.479864	0.783338
ATP6V1A	2964	0.490447	0.163305	3.00325	0.002671	0.026938
ATP6V1B1	25.9534	1.0172	0.842983	1.20667	0.227561	0.55494
ATP6V1B1-AS1	3.34094	0.398969	2.64459	0.150862	0.880084	0.963486
ATP6V1B2	3222.3	0.057872	0.16019	0.361268	0.717899	0.907497
ATP6V1C1	2144.8	-0.04853	0.205369	-0.23629	0.813208	0.94642
ATP6V1C2	127.974	0.370006	0.404002	0.915851	0.359745	0.692794
ATP6V1D	2029.69	0.0542	0.194245	0.279026	0.780225	0.933462
ATP6V1E1	4752.64	-0.65836	0.170604	-3.85903	0.000114	0.001922
ATP6V1E2	281.833	-0.61182	0.282888	-2.16275	0.030561	0.161509
ATP6V1F	1189.14	0.265171	0.196545	1.34916	0.177286	0.486294
ATP6V1G1	3665.18	-0.43936	0.19519	-2.25094	0.024389	0.138742
ATP6V1G2	69.1237	0.533616	0.563851	0.946378	0.343956	0.678375
ATP6V1G2-DDX39B	56.2197	-1.00648	0.631503	-1.59378	0.110985	0.370431
ATP6V1H	1454.9	0.05479	0.201743	0.271584	0.785942	0.935544
ATP7A	210.874	0.322722	0.317836	1.01537	0.309929	0.644636
ATP7B	923.097	1.37187	0.199984	6.8599	6.89e-12	4.39e-10
ATP8A1	1058.3	-1.04735	0.213857	-4.8974	9.71e-07	2.79e-05
ATP8B1	63.5705	1.93774	0.6764	2.86478	0.004173	0.037844
ATP8B1-AS1	197.117	-0.60288	0.328117	-1.8374	0.06615	0.267387
ATP8B2	2554.66	0.643941	0.197936	3.25328	0.001141	0.01349
ATP8B3	129.972	-0.64787	0.38551	-1.68055	0.092851	0.331205
ATP9A	3179.8	-0.37223	0.194967	-1.90919	0.056238	0.240235
ATP9B	513.454	0.263722	0.307243	0.858347	0.390701	0.718802
ATPAF1	2409.18	-0.02979	0.188529	-0.15803	0.874431	0.962037
ATPAF2	1067.79	-0.46315	0.237018	-1.95407	0.050694	0.225905
ATPSCKMT	360.946	0.127101	0.302499	0.42017	0.674362	0.889146
ATR	748.629	0.213337	0.231742	0.920578	0.357271	0.691049
ATRAID	1478.2	0.135302	0.201258	0.672281	0.501405	0.798141
ATRIP	327.448	0.202998	0.265301	0.765161	0.444176	0.760734
ATRN	2204.63	0.173009	0.188109	0.919731	0.357713	0.691472
ATRNL1	99.406	0.896338	0.475234	1.8861	0.059282	0.248512
ATRX	2357.56	0.231982	0.209715	1.10618	0.26865	0.60112
ATXN1	22.1531	2.01892	0.884554	2.28241	0.022465	0.13165
ATXN10	4689.02	-0.19641	0.184646	-1.06372	0.287455	0.620261
ATXN1L	1565.27	0.043035	0.190708	0.22566	0.821466	0.946984
ATXN2	866.937	-0.06554	0.256653	-0.25535	0.79845	0.941013
ATXN2L	3610.38	-0.30604	0.191602	-1.59728	0.110203	0.369133
ATXN3	457.877	-0.04916	0.322701	-0.15234	0.878921	0.963013
ATXN7	530.571	0.0956	0.23671	0.403869	0.686309	0.89423
ATXN7L1	130.907	-0.14176	0.447487	-0.31679	0.751406	0.922697
ATXN7L2	78.9259	0.10927	0.485372	0.225127	0.82188	0.946984
ATXN7L3	2216.22	-0.08856	0.177005	-0.50032	0.61685	0.863623
ATXN7L3-AS1	7.74933	-0.15799	1.4576	-0.10839	0.913686	0.97496
ATXN7L3B	2587.82	0.067449	0.171975	0.392201	0.69491	0.898056
AUH	370.365	-0.04063	0.266785	-0.15231	0.878944	0.963013
AUNIP	239.803	0.168506	0.312946	0.538452	0.590265	0.849236
AUP1	1906.78	0.086564	0.175311	0.493771	0.621468	0.86603
AURKA	1522.28	0.451089	0.194035	2.32478	0.020084	0.12177
AURKAIP1	3061.37	-0.02116	0.201695	-0.10493	0.916429	0.975323
AURKB	1164.84	0.049401	0.229568	0.215191	0.829618	0.949173
AURKC	8.87509	-0.04594	1.35574	-0.03388	0.972971	0.992032
AUTS2	11.2252	-1.39352	1.29986	-1.07206	0.283694	0.617184
AVEN	602.07	0.188589	0.223504	0.843785	0.398789	0.726653
AVIL	12.0357	0.680009	1.17208	0.580172	0.561799	0.835358
AVL9	1609.24	-0.78387	0.186616	-4.20048	2.66e-05	0.000546
AVPI1	514.709	-0.4139	0.228104	-1.81451	0.069599	0.276506
AVPR2	22.9738	-1.3442	0.87152	-1.54237	0.122985	0.395487
AXIN1	1638.1	-0.38038	0.188527	-2.01763	0.04363	0.204349
AXIN2	553.625	0.499445	0.252684	1.97656	0.048092	0.218007
AXL	2254.08	1.40883	0.172311	8.17608	2.93e-16	2.96e-14
AZI2	929.662	-0.17412	0.206792	-0.84199	0.399792	0.727699
AZIN1	4436.84	0.149703	0.160855	0.930669	0.352025	0.686472
AZIN2	126.718	-0.38537	0.385973	-0.99843	0.318073	0.653283
AZU1	5.94846	-2.1927	1.8235	-1.20247	0.229181	0.555994
B2M	13485.8	0.260466	0.163513	1.59293	0.111175	0.370908
B3GALNT2	1479.98	-0.07234	0.193338	-0.37415	0.708292	0.903998
B3GALNT2P1	5.00111	-1.16165	1.77682	-0.65378	0.513252	0.806376
B3GALT4	41.1556	0.335422	0.678827	0.494121	0.621221	0.86603
B3GALT6	1445.27	0.242597	0.182223	1.33132	0.183084	0.493314
B3GALT9	90.8231	-0.35737	0.49476	-0.72232	0.470098	0.778599
B3GAT2	59.5341	0.841469	0.541651	1.55353	0.120297	0.38936
B3GAT3	1189.6	-0.15267	0.20332	-0.75088	0.452728	0.768075
B3GLCT	479.111	0.946977	0.243061	3.89605	9.78e-05	0.001682
B3GNT2	1392.72	0.268595	0.182908	1.46847	0.141975	0.428616
B3GNT4	61.9072	-1.12675	0.615356	-1.83105	0.067092	0.269826
B3GNT5	27.1538	-1.0902	0.802863	-1.35788	0.1745	0.482473
B3GNT7	15.3944	-0.17727	1.05882	-0.16742	0.867039	0.959801
B3GNT8	10.3649	-1.95233	1.29075	-1.51256	0.130392	0.410526
B3GNT9	20.3148	-0.22975	0.898923	-0.25558	0.798274	0.940988
B3GNTL1	158.515	-0.50488	0.390396	-1.29324	0.195927	0.511955
B4GALNT1	739.633	0.048305	0.213816	0.225918	0.821265	0.946984
B4GALNT3	82.2792	2.82415	0.548415	5.14967	2.61e-07	8.54e-06
B4GALNT4	834.51	-0.29657	0.261279	-1.13507	0.256346	0.588701
B4GALT1	2858.64	0.59047	0.164393	3.59183	0.000328	0.004744
B4GALT1-AS1	6.25457	4.66733	1.96013	2.38113	0.01726	0.109612
B4GALT2	1310.19	0.073327	0.1835	0.399602	0.68945	0.895475
B4GALT3	933.913	0.042636	0.194343	0.219383	0.826352	0.948626
B4GALT4	740.3	-0.10044	0.213271	-0.47095	0.637678	0.873656
B4GALT5	2661.33	0.092364	0.169517	0.544865	0.585846	0.847453
B4GALT6	11.819	3.58713	1.47121	2.43822	0.01476	0.09865
B4GALT7	541.085	0.318084	0.255305	1.2459	0.212801	0.536868
B4GAT1	724.242	0.524562	0.222805	2.35435	0.018555	0.114862
B4GAT1-DT	21.8705	-1.55254	0.891613	-1.74127	0.081636	0.304451
B9D1	570.396	-0.56771	0.235187	-2.41387	0.015784	0.103371
B9D2	98.5236	-0.17149	0.471017	-0.36409	0.715788	0.906828
BAALC-AS1	4.00149	2.04796	2.2397	0.914389	0.360512	0.693434
BABAM1	2472.49	-0.01863	0.175003	-0.10645	0.915227	0.975174
BABAM2	579.791	0.229005	0.221454	1.0341	0.301091	0.634475
BACE1	765.313	0.987109	0.214524	4.6014	4.2e-06	0.000105
BACE1-AS	115.885	0.227805	0.427149	0.533315	0.593815	0.850351
BACH1	2027.7	0.351617	0.169787	2.07093	0.038365	0.18769
BAD	1012.62	0.161947	0.210177	0.770526	0.440988	0.758577
BAG1	941.908	0.081603	0.285197	0.286128	0.77478	0.931373
BAG2	2128.36	0.062255	0.168928	0.36853	0.712478	0.905674
BAG3	1244.05	0.97919	0.204817	4.7808	1.75e-06	4.73e-05
BAG4	990.932	0.233927	0.191626	1.22075	0.222182	0.548025
BAG5	1034.01	0.024604	0.192396	0.127884	0.898241	0.968729
BAG6	5773.37	-0.20782	0.168201	-1.23553	0.216634	0.541212
BAHCC1	484.107	-4.1e-05	0.365369	-0.00011	0.999911	0.999911
BAHD1	2519.3	-0.08958	0.184316	-0.48599	0.626976	0.868034
BAIAP2	734.921	-0.03695	0.206428	-0.17902	0.857923	0.957643
BAIAP2-DT	990.442	-0.22743	0.193837	-1.1733	0.240674	0.568608
BAIAP2L1	1721.9	-0.18788	0.182993	-1.0267	0.304562	0.639355
BAIAP2L2	45.9184	-1.51507	0.692335	-2.18835	0.028644	0.154957
BAIAP3	37.464	-0.82012	0.70309	-1.16645	0.243432	0.57233
BAK1	1003.99	0.687777	0.192314	3.57632	0.000348	0.004989
BAMBI	4149.11	-0.723	0.175317	-4.12396	3.72e-05	0.000733
BANCR	2.62509	4.85427	2.93054	1.65644	0.097632
BANF1	3505.33	0.030728	0.175996	0.174593	0.8614	0.958432
BANK1	4.47193	5.55384	2.51924	2.20456	0.027485	0.150547
BANP	452.837	-0.13559	0.245588	-0.55211	0.580872	0.845206
BAP1	2797.43	-0.04166	0.207029	-0.20122	0.84053	0.952591
BARD1	345.994	0.689666	0.272973	2.5265	0.011521	0.082913
BARHL2	40.9751	1.66136	0.719817	2.30804	0.020997	0.125834
BATF2	15.7649	0.393555	1.0701	0.367774	0.713041	0.905939
BATF3	64.0897	0.295481	0.551921	0.535368	0.592395	0.849834
BAX	3759.02	-0.26725	0.18427	-1.4503	0.146976	0.438068
BAZ1A	875.045	0.400729	0.226189	1.77166	0.076451	0.293158
BAZ1A-AS1	79.4165	-0.31386	0.477147	-0.65779	0.510676	0.805297
BAZ1B	4437.74	0.066489	0.15602	0.426161	0.669991	0.886629
BAZ2A	3377.3	-0.03584	0.178037	-0.20128	0.840479	0.952591
BAZ2B	714.416	0.03768	0.217955	0.172881	0.862745	0.958821
BBC3	1236.17	-0.71208	0.208736	-3.41138	0.000646	0.008449
BBIP1	266.078	-0.02465	0.293604	-0.08397	0.933081	0.980138
BBLN	558.352	-0.06368	0.231269	-0.27536	0.783043	0.934608
BBOF1	88.4685	-0.36691	0.545337	-0.67281	0.501066	0.798141
BBS1	1000.03	-0.18804	0.201344	-0.9339	0.350356	0.68481
BBS10	307.585	0.002458	0.283538	0.008669	0.993083	0.997255
BBS12	212.001	-0.29003	0.34546	-0.83954	0.401166	0.728951
BBS2	1130.4	-0.33548	0.218692	-1.53405	0.125017	0.399604
BBS4	622.285	-0.48943	0.245248	-1.99568	0.045969	0.212005
BBS5	297.71	-0.40131	0.279504	-1.43581	0.151056	0.443755
BBS7	645.934	-0.12535	0.234363	-0.53485	0.592757	0.849834
BBS9	348.067	0.270999	0.261904	1.03473	0.300797	0.634355
BBX	71.6137	3.01807	0.592777	5.09141	3.55e-07	1.13e-05
BCAM	2302.43	-0.30227	0.201581	-1.4995	0.133744	0.414895
BCAN	207.459	-1.3607	0.362973	-3.74876	0.000178	0.002823
BCAN-AS1	71.4011	0.035094	0.522207	0.067204	0.94642	0.983205
BCAN-AS2	238.571	0.118558	0.312954	0.378835	0.70481	0.902715
BCAP29	1114.98	0.183431	0.194411	0.943525	0.345412	0.679723
BCAP31	2909.47	0.133824	0.18251	0.733245	0.463409	0.774975
BCAR1	4984.3	0.142111	0.16124	0.881365	0.37812	0.708694
BCAR3	276.062	0.487441	0.295344	1.65042	0.098857	0.345133
BCAS1	10.0065	1.3464	1.34655	0.999892	0.317363	0.652414
BCAS2	1151.43	0.05788	0.1979	0.29247	0.769927	0.930028
BCAS3	480.875	0.04029	0.24414	0.165027	0.868923	0.960154
BCAS4	916.052	-0.30093	0.198764	-1.514	0.130025	0.409915
BCAT1	583.676	-1.3643	0.276448	-4.9351	8.01e-07	2.35e-05
BCAT2	438.172	0.074868	0.242312	0.308975	0.75734	0.925103
BCCIP	2133.8	-0.09779	0.175595	-0.55691	0.577591	0.844086
BCDIN3D	71.8341	-0.76936	0.506549	-1.51883	0.128805	0.408027
BCDIN3D-AS1	29.2576	-1.65653	0.857148	-1.93261	0.053285	0.232358
BCKDHA	1064.92	-0.13365	0.2094	-0.63827	0.523297	0.81235
BCKDHB	925.959	-0.01053	0.206148	-0.05108	0.959263	0.988759
BCKDK	1530.69	0.056316	0.195902	0.287472	0.773751	0.931189
BCL10	419.29	0.559704	0.248089	2.25606	0.024067	0.137694
BCL10-AS1	9.49411	1.30679	1.34661	0.970425	0.331835	0.66677
BCL11A	242.483	-0.48123	0.353836	-1.36005	0.173814	0.48122
BCL2	1178.5	-0.50103	0.226801	-2.20911	0.027167	0.149113
BCL2L1	4409.92	0.184902	0.157096	1.177	0.239195	0.567143
BCL2L11	222.451	0.733445	0.352633	2.07991	0.037533	0.185345
BCL2L12	961.973	0.005376	0.213299	0.025205	0.979891	0.993493
BCL2L13	2444.98	-0.42912	0.178694	-2.40142	0.016332	0.105699
BCL2L2	1093.15	-0.24074	0.193608	-1.24346	0.213698	0.53767
BCL2L2-PABPN1	187.076	0.367477	0.382857	0.959827	0.337142	0.672428
BCL3	420.923	-0.12069	0.306153	-0.39422	0.693416	0.897773
BCL6	139.631	1.44375	0.432714	3.33651	0.000848	0.010553
BCL7A	640.769	-0.46034	0.246828	-1.86503	0.062177	0.256733
BCL7B	716.083	0.208384	0.210563	0.989652	0.322344	0.657844
BCL7C	1649.37	-0.3424	0.189026	-1.81141	0.070077	0.277762
BCL9	1064.84	0.326783	0.247979	1.31778	0.187576	0.499898
BCL9L	2633.88	0.285996	0.178328	1.60377	0.108766	0.366463
BCLAF1	4072.22	0.28568	0.1865	1.53179	0.125573	0.401059
BCLAF1P2	20.2387	-0.07349	0.902882	-0.08139	0.935132	0.980346
BCLAF3	186.819	-0.28244	0.337074	-0.83792	0.402078	0.729776
BCO1	6.66554	3.84823	1.90257	2.02265	0.04311	0.202823
BCO2	7.50788	3.30324	1.62692	2.03036	0.04232	0.200464
BCOR	1194.45	0.207739	0.194444	1.06837	0.285352	0.618747
BCORL1	449.225	-0.15425	0.257583	-0.59882	0.549295	0.828646
BCORP1	5.10874	1.2979	1.76446	0.73558	0.461986	0.774256
BCR	2720.73	0.363001	0.174417	2.08123	0.037413	0.184908
BCRP3	4.85383	2.02693	1.85201	1.09445	0.273759	0.606686
BCRP6	3.97568	-0.92983	2.48891	-0.37359	0.708711	0.903998
BCRP7	2.49867	-0.50081	2.45744	-0.20379	0.838516
BCS1L	470.233	0.501548	0.261736	1.91624	0.055334	0.237643
BCYRN1	117.354	0.43069	0.536277	0.803111	0.42191	0.745065
BDH1	6.00526	-1.11794	1.65625	-0.67498	0.499689	0.797308
BDH2	543.148	0.246651	0.267737	0.921243	0.356924	0.691011
BDKRB1	7.92515	6.45288	2.05371	3.14206	0.001678	0.018461
BDKRB2	323.691	6.71351	0.496983	13.5085	1.39e-41	5.69e-39
BDNF	1370.27	0.533349	0.180837	2.94934	0.003185	0.030978
BDNF-AS	39.0563	0.137428	0.658399	0.208731	0.834658	0.951456
BDP1	1102.55	0.332275	0.188726	1.76062	0.078303	0.297277
BEAN1	2.52053	-0.9837	2.65371	-0.37069	0.710871
BECN1	1212.18	0.242093	0.186244	1.29987	0.193645	0.508662
BEGAIN	477.704	-1.48933	0.328809	-4.52947	5.91e-06	0.000144
BEND3	376.603	-0.05888	0.26954	-0.21845	0.827081	0.948626
BEND3P3	124.92	-0.56685	0.398244	-1.42337	0.154629	0.44988
BEND4	323.407	-0.96853	0.324647	-2.98332	0.002851	0.028187
BEND6	347.536	0.35099	0.259909	1.35043	0.176877	0.486075
BEND7	130.152	0.414718	0.405158	1.0236	0.306027	0.640795
BEST1	368.975	0.155584	0.317182	0.49052	0.623766	0.866813
BEST3	16.3637	1.30047	1.06209	1.22444	0.220785	0.546526
BEST4	39.2422	-0.51554	0.66801	-0.77175	0.440263	0.758063
BET1	659.77	0.05008	0.230396	0.217364	0.827925	0.948831
BET1L	1524.52	0.176978	0.184556	0.958936	0.337591	0.672725
BEX1	669.688	-0.642	0.220364	-2.91334	0.003576	0.033754
BEX2	1289.54	-0.79547	0.189074	-4.20721	2.59e-05	0.000532
BEX3	5690.78	-0.15326	0.199437	-0.76847	0.442208	0.759611
BEX4	1736.38	-0.01299	0.174424	-0.07445	0.940655	0.981289
BEX5	3.66965	2.67489	2.35744	1.13466	0.256518	0.588701
BFAR	2014.06	-0.30508	0.202034	-1.51007	0.131026	0.411384
BFSP1	135.923	0.146264	0.394741	0.370531	0.710987	0.904934
BFSP2	3.519	5.27988	2.62004	2.01519	0.043885	0.205182
BGN	4.02239	5.46835	2.55799	2.13775	0.032537	0.168052
BHLHE40	306.339	1.73546	0.321618	5.39605	6.81e-08	2.49e-06
BHLHE40-AS1	3.99289	5.45568	2.52026	2.16473	0.030408	0.161295
BHLHE41	1034.43	-0.59222	0.196836	-3.00872	0.002623	0.026609
BICC1	3.61232	1.19873	2.15778	0.555539	0.578526	0.844423
BICD1	412.438	0.482405	0.245158	1.96772	0.0491	0.221317
BICD2	1757.37	0.397386	0.172817	2.29946	0.021479	0.127608
BICDL1	156.793	0.387494	0.378966	1.0225	0.306543	0.641342
BICDL2	11.2203	-1.5228	1.26825	-1.20071	0.229864	0.55655
BICRA	436.569	0.495778	0.319339	1.55251	0.120539	0.389906
BICRA-AS2	14.4628	0.128928	1.08672	0.118639	0.905561	0.97182
BICRAL	215.439	0.189594	0.329923	0.574663	0.565519	0.838465
BID	634.284	-0.30227	0.227652	-1.32779	0.184248	0.495076
BIK	45.1089	-0.18189	0.621593	-0.29262	0.769814	0.930028
BIN1	222.311	-0.48133	0.318346	-1.51196	0.130544	0.410598
BIN2	2.39383	-0.02031	2.73295	-0.00743	0.99407
BIN3	366.998	0.2335	0.264154	0.883957	0.376719	0.708223
BIRC2	3896.93	-0.35042	0.158565	-2.20997	0.027107	0.148888
BIRC3	40.7255	0.197048	0.734489	0.268279	0.788484	0.936612
BIRC5	2800.7	0.178779	0.177818	1.0054	0.314704	0.649545
BIRC6	2394.61	0.615747	0.17489	3.52078	0.00043	0.005998
BIRC7	2338.1	0.626023	0.203122	3.08201	0.002056	0.021783
BISPR	165.978	0.15233	0.344172	0.442599	0.658056	0.882986
BIVM	2018.62	0.080472	0.176554	0.455791	0.64854	0.878834
BIVM-ERCC5	74.5601	1.15146	0.515594	2.23326	0.025532	0.142796
BLACAT1	265.251	-0.2253	0.294928	-0.76393	0.444907	0.760965
BLCAP	1349.42	0.745177	0.211491	3.52344	0.000426	0.005949
BLM	518.843	0.220107	0.260884	0.843697	0.398839	0.726653
BLMH	2666.8	-0.03303	0.169169	-0.19525	0.8452	0.953669
BLOC1S1	445.998	-0.36378	0.246181	-1.47768	0.139494	0.424054
BLOC1S2	1681.77	0.153831	0.188654	0.81541	0.414838	0.739729
BLOC1S3	176.529	-0.22467	0.346269	-0.64882	0.516457	0.808847
BLOC1S4	696.025	0.029123	0.232677	0.125163	0.900395	0.969439
BLOC1S5	805.809	-0.20997	0.228415	-0.91923	0.357973	0.691639
BLOC1S5-TXNDC5	65.7506	-1.46011	0.790128	-1.84794	0.064611	0.262917
BLOC1S6	1958.26	-0.19304	0.170655	-1.13116	0.257988	0.589951
BLTP1	1302.67	0.101698	0.197017	0.516187	0.605724	0.858073
BLTP2	3984.48	0.131224	0.203155	0.645931	0.518324	0.809932
BLTP3A	1619.68	0.23751	0.202395	1.1735	0.240596	0.568592
BLTP3B	818.501	0.366859	0.210774	1.74053	0.081766	0.30462
BLVRA	1500.97	0.040487	0.179707	0.225293	0.821751	0.946984
BLVRB	1649.72	-0.32213	0.181116	-1.77856	0.075312	0.290628
BLZF1	487.918	0.217403	0.234163	0.928425	0.353187	0.687897
BMAL1	50.2714	1.26822	0.594573	2.13299	0.032926	0.169458
BMAL2	649.299	-0.09982	0.235793	-0.42336	0.672036	0.887924
BMERB1	135.199	0.379752	0.386793	0.981797	0.3262	0.661281
BMF	599.565	1.00887	0.269448	3.74419	0.000181	0.002866
BMI1	5636.13	-0.55623	0.189511	-2.9351	0.003334	0.032133
BMP1	1317.48	2.11661	0.210302	10.0646	7.92e-24	1.3e-21
BMP2	134.548	3.88333	0.448385	8.66071	4.69e-18	5.41e-16
BMP2K	287.484	0.840515	0.345137	2.43531	0.014879	0.09913
BMP4	12091.6	0.036225	0.153439	0.236088	0.813364	0.94642
BMP6	708.529	-1.2587	0.260797	-4.82634	1.39e-06	3.88e-05
BMP7	2591.63	-1.13167	0.164077	-6.89716	5.31e-12	3.45e-10
BMP8A	6.5243	0.539267	1.56264	0.345101	0.730019	0.913183
BMP8B	236.921	0.450257	0.349881	1.28689	0.198134	0.515944
BMPER	34.7991	-0.16144	0.698185	-0.23122	0.817142	0.946984
BMPR1A	2298.43	-0.09359	0.174831	-0.53533	0.592419	0.849834
BMPR1AP1	5.21632	-0.33012	1.83818	-0.17959	0.857473	0.957529
BMPR1AP2	15.4074	-1.27394	1.04368	-1.22063	0.222226	0.54805
BMPR2	1530.1	0.596094	0.177612	3.35617	0.00079	0.009978
BMS1	2727.65	0.130086	0.167262	0.777736	0.436725	0.756546
BMS1P1	15.1675	-0.22734	1.04653	-0.21723	0.828026	0.948831
BMS1P12	3.74872	2.73481	2.28354	1.19762	0.231067	0.558057
BMS1P20	210.095	-0.31509	0.329454	-0.9564	0.338869	0.673475
BMS1P23	19.2993	-0.11172	1.28339	-0.08705	0.930628	0.979606
BMS1P4	18.4247	-1.1651	0.990447	-1.17633	0.239461	0.567541
BMS1P4-AGAP5	14.9422	1.52536	4.58189	0.33291	0.739202	0.917603
BMT2	370.839	0.09062	0.256384	0.353452	0.723749	0.910559
BNAT1	29.9558	-0.13918	0.766555	-0.18156	0.855924	0.956836
BNC2	565.48	0.343168	0.239354	1.43373	0.15165	0.444598
BNIP1	200.578	-0.15743	0.334896	-0.47009	0.638293	0.873778
BNIP2	750.685	-0.28607	0.208484	-1.37213	0.170022	0.475786
BNIP3	1819.56	0.303556	0.175	1.7346	0.082811	0.306792
BNIP3L	2007.78	0.090228	0.190012	0.474851	0.634893	0.872214
BNIP3P5	2.86772	-0.04878	2.52061	-0.01935	0.98456
BNIPL	5.94337	0.48128	1.62834	0.295566	0.767562	0.928911
BOC	226.973	7.52993	0.705912	10.6669	1.45e-26	2.86e-24
BOD1	1942.44	0.071547	0.176783	0.40472	0.685683	0.893862
BOD1L1	1640.71	-0.34717	0.178447	-1.94551	0.051714	0.22794
BOK	1849.97	0.036762	0.184313	0.199456	0.841906	0.952765
BOLA2	193.272	-0.06637	0.343947	-0.19297	0.846982	0.95419
BOLA2-SMG1P6	500.382	-0.36957	0.235128	-1.57178	0.116002	0.379879
BOLA2B	541.795	-0.28746	0.271641	-1.05823	0.289948	0.622219
BOLA3	422.373	0.423993	0.249654	1.69832	0.089448	0.323634
BOLA3-DT	200.095	-0.84306	0.335177	-2.51528	0.011894	0.084719
BOP1	2211.27	0.092334	0.216061	0.427353	0.669122	0.886562
BORA	443.31	0.258206	0.243285	1.06133	0.28854	0.620878
BORCS5	326.924	-0.65129	0.287366	-2.26641	0.023426	0.135343
BORCS6	822.627	-0.23464	0.209727	-1.11881	0.263222	0.594919
BORCS7	464.105	0.159908	0.25199	0.634578	0.525703	0.813811
BORCS7-ASMT	3.16223	5.1228	2.78054	1.84237	0.06542	0.265447
BORCS8	278.707	0.456902	0.292194	1.5637	0.117889	0.384286
BORCS8-MEF2B	93.1436	-0.79281	0.556762	-1.42397	0.154454	0.449676
BPGM	466.925	0.036439	0.237623	0.153349	0.878123	0.962775
BPHL	738.988	-0.14911	0.222645	-0.66971	0.503043	0.799071
BPIFA2	2.78199	4.94125	2.8475	1.73529	0.082689
BPNT1	883.54	0.309098	0.200721	1.53994	0.123576	0.396588
BPNT2	2843.17	0.369147	0.162209	2.27575	0.022861	0.13314
BPTF	1864.4	-0.01533	0.233419	-0.06568	0.94763	0.983684
BPTFP1	3.35031	-0.45235	2.34439	-0.19295	0.846998	0.95419
BRAF	708.954	0.112636	0.223318	0.504375	0.613998	0.861749
BRAP	716.688	0.130742	0.209708	0.623446	0.532991	0.818414
BRAT1	2764.88	-0.47808	0.170882	-2.79769	0.005147	0.044692
BRCA1	959.558	0.189748	0.233846	0.811421	0.417124	0.741461
BRCA2	316.347	0.534272	0.321919	1.65965	0.096985	0.340989
BRCC3	702.858	0.671054	0.235117	2.85414	0.004315	0.038864
BRD1	1379.26	-0.33322	0.180519	-1.84589	0.064908	0.263702
BRD10	373.555	0.079407	0.262318	0.302715	0.762107	0.926237
BRD2	4329.12	-0.12424	0.173498	-0.71609	0.473933	0.780017
BRD3	1390.31	-0.1821	0.214539	-0.84882	0.395983	0.723821
BRD3OS	922.887	-0.0366	0.23382	-0.15655	0.875598	0.962037
BRD4	1900.45	0.172981	0.199658	0.866388	0.386277	0.715692
BRD7	2068.04	0.05414	0.178719	0.302937	0.761938	0.926237
BRD7P2	15.0786	0.237758	1.04247	0.228071	0.819591	0.946984
BRD8	1481.17	0.069104	0.209294	0.330174	0.741268	0.918386
BRD9	1394.4	-0.0477	0.202039	-0.23608	0.81337	0.94642
BRF1	855.443	-0.35642	0.200456	-1.77807	0.075393	0.290732
BRF2	325.017	0.210383	0.277905	0.75703	0.449032	0.76455
BRI3	2468.54	0.062942	0.169725	0.37085	0.710749	0.904853
BRI3BP	1034.81	0.347758	0.205716	1.69047	0.090937	0.3265
BRICD5	31.2917	-0.93467	0.915994	-1.02039	0.307545	0.642762
BRIP1	345.582	0.091748	0.280893	0.326631	0.743947	0.919395
BRIX1	1018.87	0.167942	0.214993	0.781153	0.434713	0.75512
BRK1	2206.71	0.335831	0.175631	1.91214	0.055858	0.23945
BRME1	20.9359	-0.64102	0.900478	-0.71186	0.47655	0.781752
BRMS1	794.28	0.52912	0.244764	2.16175	0.030637	0.161636
BRMS1L	477.857	-0.08111	0.244923	-0.33118	0.740506	0.917749
BROX	889.281	0.100954	0.212749	0.47452	0.635129	0.872214
BRPF1	683.278	0.038466	0.231127	0.166426	0.867822	0.959865
BRPF3	1200.86	0.267616	0.190038	1.40822	0.159065	0.458336
BRPF3-AS1	8.31188	-2.08622	1.5092	-1.38234	0.166869	0.471016
BRSK1	420.106	-0.70989	0.264927	-2.67955	0.007372	0.059117
BRSK2	278.313	0.056538	0.319872	0.176752	0.859703	0.95787
BRWD1	1108.46	-0.14605	0.200619	-0.72798	0.466624	0.776684
BRWD1-AS1	16.8127	-0.2051	0.997549	-0.20561	0.837098	0.952219
BRWD3	1025.36	0.124378	0.237847	0.522933	0.601021	0.854678
BSCL2	470.407	-0.69693	0.264558	-2.6343	0.008431	0.065119
BSDC1	1673.17	-0.06836	0.173962	-0.39296	0.694347	0.898056
BSG	14400.2	0.011205	0.14739	0.076022	0.939402	0.981181
BSG-AS1	170.855	-0.66308	0.343687	-1.92931	0.053692	0.233305
BSN	69.4698	0.212709	0.505754	0.420579	0.674063	0.889146
BSN-DT	8.38575	-1.58342	1.40514	-1.12688	0.259793	0.591575
BSPRY	25.0102	4.57254	1.07468	4.25481	2.09e-05	0.000442
BST1	11.5795	0.031429	1.22636	0.025628	0.979554	0.993493
BST2	7983.72	0.018017	0.174792	0.103075	0.917903	0.975387
BTAF1	1639.01	0.065804	0.187582	0.350804	0.725735	0.911469
BTBD1	2976.88	0.172471	0.163621	1.05409	0.291843	0.624863
BTBD10	740.995	0.264557	0.207932	1.27232	0.203258	0.523301
BTBD16	2.81804	0.943907	2.58057	0.365775	0.714533
BTBD19	146.637	-0.97276	0.366109	-2.65702	0.007884	0.062183
BTBD2	3934.56	-0.4757	0.192294	-2.47382	0.013368	0.09209
BTBD3	2358.46	0.73675	0.165824	4.44297	8.87e-06	0.000206
BTBD6	387.431	0.330221	0.275283	1.19957	0.230307	0.557198
BTBD7	1217.13	0.178435	0.196412	0.908471	0.363629	0.69565
BTBD8	191.553	-0.86975	0.386341	-2.25126	0.024369	0.138742
BTBD9	591.463	0.383871	0.235732	1.62842	0.103436	0.355357
BTD	118.881	-0.01972	0.587184	-0.03358	0.973215	0.992032
BTF3	10463.3	-0.20816	0.150475	-1.38337	0.16655	0.470867
BTF3-DT	18.9995	-0.48408	0.984312	-0.49179	0.622867	0.866521
BTF3L4	1365.52	-0.19008	0.18663	-1.01847	0.308455	0.643784
BTF3L4P2	150.341	-0.08291	0.36428	-0.2276	0.819954	0.946984
BTG1	176.242	0.318687	0.335952	0.948611	0.342818	0.677305
BTG2	1115.47	-0.09024	0.192976	-0.46765	0.640038	0.87442
BTG2-DT	4.48581	1.31648	2.2345	0.589164	0.555752	0.831878
BTG3	2092.13	-0.05684	0.184246	-0.30849	0.757708	0.925139
BTG3-AS1	84.3619	-0.19328	0.528892	-0.36545	0.714776	0.90657
BTG4	14.1526	0.037013	1.13971	0.032476	0.974093	0.992103
BTN2A1	510.61	0.159473	0.229146	0.695942	0.486465	0.787619
BTN2A2	548.348	0.031886	0.231288	0.137864	0.890348	0.9659
BTN2A3P	82.8485	0.744191	0.472266	1.57579	0.115075	0.377907
BTN3A1	230.736	-0.07559	0.320502	-0.23583	0.813562	0.94642
BTN3A2	468.289	-0.05288	0.275057	-0.19224	0.847552	0.954208
BTN3A3	143.695	0.685569	0.3793	1.80746	0.070691	0.279779
BTNL9	11.9903	-0.95191	1.21327	-0.78458	0.432699	0.753511
BTRC	1070.21	-0.14948	0.227529	-0.65696	0.511205	0.805297
BUB1	1984.39	0.333273	0.189233	1.76118	0.078208	0.297133
BUB1B	1690.56	0.408421	0.201351	2.0284	0.042519	0.200979
BUB3	2836.66	0.210739	0.198651	1.06085	0.28876	0.621071
BUD13	445.784	0.006566	0.247331	0.026548	0.97882	0.993493
BUD23	2020.65	-0.28779	0.190926	-1.50733	0.131725	0.412359
BUD31	1484.37	-0.18301	0.213679	-0.85649	0.391727	0.719679
BVES	319.263	1.5142	0.283905	5.33348	9.64e-08	3.43e-06
BVES-AS1	5.91527	2.26552	1.87889	1.20578	0.227904	0.555432
BYSL	797.191	0.061667	0.236018	0.261281	0.793876	0.938719
BZW1	9233	0.63338	0.185057	3.42263	0.00062	0.008174
BZW1P2	630.453	0.89498	0.228608	3.91491	9.04e-05	0.001587
BZW2	2155.87	0.523488	0.168968	3.09814	0.001947	0.020825
C10orf143	13.3412	0.680628	1.12451	0.605268	0.545001	0.825323
C10orf55	30.6999	-1.33716	0.749104	-1.78501	0.074259	0.288005
C10orf88	327.8	-0.17141	0.274165	-0.62519	0.531845	0.817599
C10orf95	17.1844	0.880706	1.00456	0.876707	0.380646	0.711095
C10orf95-AS1	265.933	-0.47295	0.28645	-1.65107	0.098725	0.344898
C11orf24	567.808	0.491931	0.230726	2.1321	0.032999	0.169704
C11orf52	99.6565	-0.30254	0.426893	-0.70869	0.478516	0.782669
C11orf54	463.709	-0.57896	0.279941	-2.06813	0.038627	0.188453
C11orf58	4708.63	-0.1018	0.233679	-0.43564	0.663098	0.884908
C11orf65	14.4399	-0.23663	1.13761	-0.20801	0.835221	0.951777
C11orf68	732.493	-0.04909	0.21372	-0.2297	0.818323	0.946984
C11orf71	178.948	-0.45593	0.34059	-1.33866	0.180683	0.49076
C11orf96	11.3408	1.19556	1.29262	0.924916	0.35501	0.689358
C11orf98	1008.44	-0.16161	0.202047	-0.79988	0.423781	0.746714
C12orf43	629.647	0.197159	0.243723	0.808946	0.418546	0.742167
C12orf57	851.052	-0.10692	0.198975	-0.53734	0.591034	0.84956
C12orf60	53.3197	0.14134	0.568326	0.248695	0.803597	0.943062
C12orf75	2343.21	0.425606	0.1714	2.48311	0.013024	0.090544
C12orf76	273.893	0.101068	0.29449	0.343196	0.731451	0.913898
C13orf46	3.61712	0.519661	2.07375	0.25059	0.802131	0.942621
C14orf119	1148.23	0.194445	0.189371	1.0268	0.304516	0.639355
C14orf132	61.6235	3.86016	0.653698	5.90512	3.52e-09	1.6e-07
C14orf28	139.829	-0.3593	0.383014	-0.93808	0.348203	0.682276
C14orf93	240.805	-0.70359	0.347939	-2.02216	0.04316	0.202957
C15orf39	653.977	0.633822	0.236473	2.68032	0.007355	0.059071
C15orf40	278.126	0.385878	0.354045	1.08991	0.275751	0.609415
C15orf48	176.179	0.848294	0.367561	2.3079	0.021005	0.125834
C15orf61	364.865	-0.33146	0.26176	-1.26627	0.205416	0.526476
C15orf62	70.2544	-1.09418	0.513649	-2.1302	0.033155	0.169991
C16orf46	27.1249	0.084239	0.805197	0.104619	0.916678	0.975323
C16orf74	19.2625	0.401788	0.978894	0.410451	0.681475	0.892698
C16orf87	730.852	-0.15358	0.209807	-0.732	0.464168	0.775446
C16orf89	3.09699	1.08577	2.20251	0.49297	0.622034	0.86633
C16orf95	129.169	-0.0146	0.384451	-0.03798	0.969701	0.991543
C16orf95-DT	7.85777	-0.79847	1.46298	-0.54578	0.585214	0.847247
C16orf96	8.36196	-1.05914	1.50085	-0.70569	0.480381	0.783417
C17orf100	74.0636	-0.0012	0.495343	-0.00242	0.998067	0.999066
C17orf107	13.1809	-0.50033	1.1533	-0.43382	0.664417	0.885185
C17orf113	55.1448	0.178987	0.587511	0.304652	0.760631	0.926102
C17orf114	8.28498	-1.21036	1.45953	-0.82928	0.406946	0.733599
C17orf49	795.206	-0.40219	0.20792	-1.93436	0.053068	0.231478
C17orf50	2.62979	-1.57922	2.59692	-0.60811	0.543112
C17orf58	323.377	-0.58914	0.275896	-2.13538	0.03273	0.168801
C17orf67	35.6632	0.168466	0.734981	0.229211	0.818705	0.946984
C17orf75	384.689	-0.59561	0.288398	-2.06523	0.038901	0.189384
C18orf21	309.104	0.0616	0.29526	0.208631	0.834737	0.951477
C18orf32	290.559	-0.31337	0.291534	-1.0749	0.28242	0.616246
C18orf54	324.914	0.398253	0.288007	1.38279	0.166729	0.470954
C19orf12	827.379	-0.01814	0.204398	-0.08877	0.929268	0.979131
C19orf18	7.18013	-1.95549	1.58599	-1.23298	0.217584	0.541885
C19orf25	757.969	0.060437	0.223511	0.270399	0.786853	0.93607
C19orf33	5.31857	4.15111	2.22053	1.86943	0.061563	0.255385
C19orf38	9.26035	0.431976	1.30383	0.331313	0.740408	0.917749
C19orf44	211.775	-0.59242	0.38274	-1.54785	0.121658	0.392579
C19orf47	310.923	0.660427	0.310795	2.12496	0.03359	0.171509
C19orf48P	1866.8	-0.0817	0.177797	-0.45951	0.645868	0.877482
C19orf53	1510.28	0.076383	0.179581	0.42534	0.670589	0.886809
C19orf73	20.6881	-0.02072	0.90657	-0.02285	0.981767	0.994158
C19orf81	137.704	0.08982	0.381325	0.235546	0.813785	0.94642
C1D	546.311	-0.12531	0.260837	-0.48041	0.630937	0.870118
C1DP1	21.473	-0.05404	0.923696	-0.0585	0.953348	0.985637
C1GALT1	1321.96	0.579411	0.189653	3.05511	0.00225	0.023507
C1GALT1C1	482.921	0.376787	0.241614	1.55946	0.118889	0.386188
C1orf115	7.50729	0.597063	1.48031	0.403336	0.686701	0.89423
C1orf116	4.71583	0.895429	1.84188	0.48615	0.626861	0.868034
C1orf122	1727	0.281309	0.201294	1.3975	0.162263	0.463758
C1orf127	3.0149	0.986039	2.44324	0.403578	0.686523	0.89423
C1orf131	346.295	0.183065	0.306042	0.59817	0.549727	0.828777
C1orf159	307.32	0.176027	0.278804	0.631366	0.527801	0.815474
C1orf162	2.97855	0.466755	2.46083	0.189674	0.849565
C1orf167	2.99713	0.953674	2.2237	0.428869	0.668019	0.885979
C1orf174	669.65	-0.16434	0.218802	-0.75107	0.452611	0.768041
C1orf198	3277.84	1.85593	0.172242	10.7752	4.51e-27	9.1e-25
C1orf21	41.2373	3.4796	0.749813	4.64062	3.47e-06	8.83e-05
C1orf216	805.315	-0.18683	0.204265	-0.91466	0.360368	0.69333
C1orf226	145.332	6.185	0.628019	9.84843	6.96e-23	1.08e-20
C1orf35	683.367	-0.09615	0.266278	-0.36107	0.718045	0.907537
C1orf43	3586.82	-0.35467	0.178073	-1.9917	0.046404	0.213086
C1orf50	308.481	0.709553	0.354964	1.99895	0.045614	0.210793
C1orf52	531.139	-0.04898	0.241496	-0.20282	0.839274	0.952372
C1orf53	31.8101	0.251716	0.734318	0.342788	0.731758	0.914085
C1orf54	44.852	0.052221	0.662485	0.078826	0.937171	0.980792
C1orf56	89.3725	0.078434	0.464063	0.169016	0.865784	0.95968
C1orf74	207.786	-0.12922	0.313057	-0.41275	0.679787	0.892455
C1QBP	4678.82	-0.06106	0.164274	-0.37171	0.710106	0.904824
C1QL1	1520.2	-1.50267	0.256579	-5.85658	4.72e-09	2.11e-07
C1QL4	218.255	-1.4408	0.38555	-3.73699	0.000186	0.002932
C1QTNF1	21.1346	7.8663	1.70088	4.62483	3.75e-06	9.48e-05
C1QTNF12	18.0317	-0.28759	0.952964	-0.30179	0.762815	0.926391
C1QTNF3	15.1272	-0.18495	1.06552	-0.17357	0.862201	0.958809
C1QTNF3-AMACR	7.33751	6.34409	2.41923	2.62236	0.008732	0.066862
C1QTNF4	11.6625	1.7753	1.20542	1.47276	0.140815	0.426567
C1QTNF5	9.19803	-0.27965	1.34526	-0.20788	0.835324	0.951777
C1QTNF6	815.018	0.402055	0.205129	1.96001	0.049994	0.224302
C1QTNF8	23.8275	-0.87579	0.869685	-1.00702	0.313925	0.648694
C1QTNF9B	26.5729	0.183202	0.785916	0.233107	0.815679	0.946942
C1R	148.764	2.64174	0.384201	6.87591	6.16e-12	3.94e-10
C1RL	234.463	0.438049	0.344696	1.27083	0.203791	0.524214
C1RL-AS1	10.6263	2.23549	1.28167	1.7442	0.081124	0.303045
C1S	221.017	0.731649	0.340738	2.14725	0.031773	0.16545
C2	15.3565	-0.23736	1.03254	-0.22988	0.818187	0.946984
C20orf141	13.0806	3.07631	1.24102	2.47886	0.01318	0.091231
C20orf144	6.42263	0.966649	1.62244	0.5958	0.551309	0.829848
C20orf204	50.1675	-1.40306	0.687169	-2.0418	0.041172	0.196533
C20orf96	198.279	-0.3255	0.352052	-0.92457	0.35519	0.689439
C21orf58	93.2252	0.687264	0.4703	1.46133	0.143925	0.431964
C21orf91	303.872	0.221813	0.283779	0.781639	0.434427	0.75487
C22orf23	20.5787	-0.72241	0.958766	-0.75348	0.45116	0.766721
C22orf39	901.813	-0.18197	0.216964	-0.8387	0.401636	0.729358
C22orf46P	510.619	-0.2099	0.234088	-0.89667	0.369896	0.701072
C2CD2	1191.01	-0.26696	0.245343	-1.08811	0.276545	0.610637
C2CD2L	170.781	0.411526	0.377059	1.09141	0.275092	0.608605
C2CD3	4071.93	-0.59914	0.15627	-3.83401	0.000126	0.002103
C2CD4A	3.84666	2.8203	2.2665	1.24434	0.213374	0.537656
C2CD4C	183.949	-0.59459	0.387717	-1.53355	0.125139	0.399914
C2CD5	1256.81	-0.18334	0.185776	-0.98689	0.323698	0.658793
C2CD6	2.61092	0.268751	2.64171	0.101734	0.918968
C2orf15	10.0977	1.31358	1.27555	1.02981	0.3031	0.637317
C2orf42	183.097	-0.03517	0.335605	-0.1048	0.916536	0.975323
C2orf49	632.917	-0.05521	0.263193	-0.20977	0.833843	0.951456
C2orf49-DT	43.3931	0.44676	0.628156	0.711224	0.476945	0.781752
C2orf50	5.43932	-1.05683	1.76501	-0.59877	0.549328	0.828646
C2orf68	618.521	-0.25632	0.227882	-1.12477	0.260685	0.592294
C2orf69	499.03	0.096738	0.247025	0.391612	0.695345	0.898056
C2orf72	334.529	0.748509	0.376777	1.98661	0.046966	0.214595
C2orf76	67.4815	0.360886	0.516553	0.698643	0.484775	0.78676
C2orf78	5.72787	-1.11758	1.69137	-0.66076	0.508769	0.803601
C2orf80	12.9906	-0.50566	1.11338	-0.45417	0.649707	0.879283
C2orf81	97.9774	0.206122	0.459548	0.448532	0.653769	0.880795
C2orf88	44.6386	0.362584	0.634823	0.571158	0.567892	0.839484
C2orf92	12.5673	-0.75244	1.1548	-0.65158	0.514673	0.807483
C3	548.106	2.37006	0.27778	8.53215	1.44e-17	1.61e-15
C3orf18	268.819	-0.74176	0.294001	-2.52298	0.011636	0.083408
C3orf33	149.323	-0.24638	0.376205	-0.6549	0.512535	0.805838
C3orf36	2.42578	4.74719	3.02841	1.56755	0.116986
C3orf38	600.965	-0.047	0.217389	-0.21622	0.828818	0.948831
C3orf52	10.438	6.84858	1.95242	3.50774	0.000452	0.006278
C3orf62	91.3828	-0.22179	0.639705	-0.34671	0.728812	0.912677
C3orf80	4.12937	-1.66973	1.97447	-0.84566	0.397741	0.72574
C4A	45.6992	0.328648	0.609639	0.539086	0.589827	0.849132
C4B	32.6534	-0.24734	1.02335	-0.24169	0.809017	0.945218
C4orf19	25.9018	8.16042	1.65469	4.93168	8.15e-07	2.38e-05
C4orf3	1926.01	-0.06256	0.216515	-0.28894	0.772628	0.930657
C4orf33	103.905	-0.14429	0.440612	-0.32747	0.743314	0.919395
C4orf36	26.0195	1.20656	0.813552	1.48308	0.138054	0.421893
C4orf46	635.128	0.060105	0.216281	0.277904	0.781086	0.933903
C5	1629.91	-0.13718	0.198205	-0.6921	0.488874	0.789134
C5AR1	77.2664	-0.26953	0.521512	-0.51683	0.605276	0.85789
C5orf15	2323.43	0.445461	0.166995	2.66751	0.007641	0.060788
C5orf22	747.745	0.156682	0.214325	0.73105	0.464748	0.775587
C5orf24	1787.89	0.229392	0.17184	1.33492	0.181904	0.492099
C5orf34	128.555	0.015579	0.38959	0.039987	0.968103	0.99119
C5orf34-AS1	7.33707	1.95673	1.48654	1.3163	0.188074	0.500629
C5orf63	18.2626	-0.66603	1.14164	-0.58339	0.559628	0.83382
C6orf120	1827.9	0.206578	0.171857	1.20203	0.22935	0.556092
C6orf132	6.79801	0.411625	1.66428	0.24733	0.804653	0.94344
C6orf136	137.016	-0.23285	0.373953	-0.62268	0.533495	0.818648
C6orf141	33.4284	1.14722	0.712027	1.6112	0.107136	0.362982
C6orf163	9.27584	1.55936	1.4099	1.106	0.268726	0.60112
C6orf226	35.3663	0.128364	0.689832	0.186081	0.852381	0.955893
C6orf47	338.592	0.268984	0.263868	1.01939	0.308019	0.643371
C6orf52	7.42129	0.917998	1.45806	0.629601	0.528956	0.816115
C6orf62	1703.23	0.151398	0.177717	0.851904	0.394267	0.722099
C6orf89	1738.49	0.089757	0.19367	0.463453	0.643039	0.875659
C7orf25	328.837	-0.23135	0.295139	-0.78387	0.433114	0.753864
C7orf50	4626.16	-0.08777	0.172873	-0.50773	0.61164	0.860297
C7orf57	15.1559	-1.24169	1.05662	-1.17515	0.239933	0.567947
C8orf33	1531.07	0.146397	0.194473	0.752788	0.451577	0.76694
C8orf44	45.4687	0.457649	0.612103	0.747666	0.454662	0.769582
C8orf44-SGK3	5.08058	-1.09409	1.97166	-0.55491	0.578959	0.844423
C8orf58	595.121	-0.15004	0.225777	-0.66456	0.506332	0.801738
C8orf76	394.284	0.281292	0.249486	1.12748	0.259539	0.59146
C8orf82	553.82	-0.59495	0.252347	-2.35769	0.018389	0.114325
C8orf88	8.1816	-2.38061	1.57899	-1.50767	0.131638	0.412329
C9orf163	17.419	-0.75306	1.05972	-0.71062	0.477321	0.781752
C9orf40	816.26	-0.28275	0.213327	-1.32545	0.185023	0.496321
C9orf72	204.025	-0.0602	0.360765	-0.16686	0.867484	0.959841
C9orf78	1020.89	0.002315	0.194273	0.011918	0.990491	0.996432
C9orf85	285.249	0.069797	0.280641	0.248707	0.803588	0.943062
CA1	4.63004	5.64851	2.4655	2.29102	0.021962	0.12967
CA11	2876.36	-0.83205	0.174282	-4.77415	1.8e-06	4.88e-05
CA12	1766.87	0.734644	0.178611	4.1131	3.9e-05	0.000765
CA13	12.4077	1.71282	1.41163	1.21337	0.224989	0.552112
CA14	1137.08	-0.98961	0.246189	-4.01973	5.83e-05	0.00109
CA2	1624.34	-0.10072	0.191291	-0.52654	0.598513	0.853113
CA3-AS1	50.3012	-0.24854	0.590293	-0.42104	0.673727	0.888894
CA4	21.4224	-0.58914	0.87629	-0.67231	0.501386	0.798141
CA5B	79.1839	0.501019	0.592412	0.845727	0.397705	0.72574
CA5BP1	121.967	0.270844	0.41666	0.650037	0.515669	0.808011
CAAP1	545.072	0.172895	0.225198	0.767748	0.442637	0.759937
CAB39	1769.45	0.576129	0.179599	3.20787	0.001337	0.015351
CAB39L	500.05	-0.26366	0.247003	-1.06744	0.285773	0.619019
CAB39P1	2.89813	-0.95343	2.30266	-0.41406	0.678834
CABCOCO1	3.24745	-3.51992	2.58207	-1.36322	0.172815	0.47981
CABLES1	4041.02	-0.62876	0.183665	-3.42343	0.000618	0.008163
CABLES2	228.355	0.232323	0.305505	0.760458	0.446981	0.762629
CABP1	6.31483	-1.69981	1.69581	-1.00236	0.31617	0.651374
CABP7	52.0292	-1.65391	0.596439	-2.77297	0.005555	0.047509
CABYR	148.022	-0.28691	0.369136	-0.77724	0.43702	0.75657
CACFD1	573.451	0.255774	0.23678	1.08022	0.280045	0.614308
CACHD1	35.8153	1.83465	0.726298	2.52602	0.011536	0.082913
CACNA1A	96.7972	-1.7569	0.521688	-3.36772	0.000758	0.009638
CACNA1B	115.401	0.017324	0.450388	0.038466	0.969317	0.991341
CACNA1C	16.5358	-0.36744	1.09764	-0.33476	0.737807	0.917236
CACNA1E	2.73906	4.91191	2.91791	1.68337	0.092304
CACNA1G	34.654	0.44434	0.709747	0.626054	0.531279	0.817256
CACNA1H	1704.01	-1.081	0.19868	-5.44088	5.3e-08	1.98e-06
CACNA1I	3.45619	-3.18252	2.48409	-1.28116	0.200138	0.518477
CACNA1S	2.43349	-4.70424	3.00437	-1.5658	0.117395
CACNA2D1	725.426	0.984245	0.225561	4.36355	1.28e-05	0.000288
CACNA2D2	78.4602	-0.1279	0.503923	-0.25381	0.799639	0.941788
CACNA2D3	21.2896	0.699843	0.913105	0.766444	0.443412	0.760613
CACNB1	39.3707	-0.16546	0.941959	-0.17565	0.860567	0.958163
CACNB2	5.86299	-0.15594	1.61465	-0.09658	0.923061	0.977799
CACNB3	248.44	-0.06545	0.29923	-0.21874	0.826853	0.948626
CACNB4	2.88177	1.61013	2.38688	0.674573	0.499947
CACNG4	251.746	0.229913	0.290687	0.790929	0.428985	0.750489
CACNG6	3.52679	-3.91428	2.49742	-1.56733	0.117039	0.382072
CACNG7	429.097	-1.17495	0.801636	-1.46569	0.142732	0.430009
CACNG8	515.04	-0.85956	0.230769	-3.72477	0.000195	0.003063
CACTIN	1148.66	0.054511	0.190686	0.285867	0.77498	0.931465
CACTIN-AS1	36.7905	-1.38929	0.687856	-2.01973	0.043411	0.203744
CACUL1	1627.25	0.499956	0.203973	2.45108	0.014243	0.096203
CACYBP	2970.57	0.195279	0.205833	0.948723	0.342762	0.677286
CACYBPP2	13.4856	1.67706	1.13143	1.48224	0.138277	0.422362
CAD	4226.36	-0.19352	0.165746	-1.16755	0.24299	0.571736
CADM1	45.3837	3.14214	0.669159	4.69564	2.66e-06	6.92e-05
CADM4	1715.12	-0.09311	0.179888	-0.51758	0.604751	0.857516
CADPS	13.725	2.84339	1.39037	2.04506	0.040849	0.195461
CAGE1	4.69948	1.17371	1.86559	0.629138	0.529259	0.816143
CAHM	21.4378	0.748692	0.886906	0.844161	0.398579	0.726653
CALCOCO1	3024.49	0.109882	0.236128	0.46535	0.641681	0.875393
CALCOCO2	3074.65	0.090897	0.186249	0.488042	0.62552	0.867709
CALCRL	27.9512	-0.51098	0.819478	-0.62355	0.532925	0.818414
CALCRL-AS1	11.3707	1.37252	1.25233	1.09597	0.27309	0.606469
CALD1	2412.39	4.30852	0.201184	21.4159	9.5e-102	1.89e-98
CALHM1	5.93808	0.320019	1.71407	0.186702	0.851895	0.955743
CALHM2	194.11	0.512577	0.328198	1.56179	0.118337	0.384892
CALHM3	12.9496	5.70203	1.81225	3.14638	0.001653	0.018266
CALHM4	10.4361	-0.58878	1.30973	-0.44955	0.653038	0.880762
CALHM5	69.3112	-0.54427	0.534564	-1.01815	0.308606	0.643784
CALHM6	15.4437	-0.01451	1.05009	-0.01382	0.988975	0.996323
CALM1	5238.65	0.589058	0.16938	3.47774	0.000506	0.006887
CALM2	16131.3	-0.11785	0.150971	-0.78061	0.435031	0.755178
CALM3	13155.7	0.021134	0.154157	0.137091	0.890959	0.96608
CALML4	23.7273	0.184789	0.917328	0.201443	0.840352	0.952591
CALML6	4.0029	4.52414	2.3843	1.89747	0.057766	0.244798
CALR	26715.1	0.2433	0.180456	1.34825	0.177578	0.486882
CALU	13214	0.35353	0.1483	2.38388	0.017131	0.109232
CALY	601.823	-0.37169	0.227867	-1.63115	0.102859	0.354063
CAMK1D	54.8239	-0.29511	0.618872	-0.47685	0.633471	0.872179
CAMK1G	57.642	1.53241	0.743724	2.06045	0.039355	0.190895
CAMK2A	121.204	-0.21197	0.3917	-0.54115	0.588406	0.848629
CAMK2D	3283.55	-0.28744	0.176136	-1.63194	0.102693	0.353655
CAMK2G	570.186	-0.01971	0.224685	-0.08772	0.930096	0.97952
CAMK2N1	13.031	0.634443	1.12368	0.564611	0.572339	0.841917
CAMK2N2	135.215	0.175753	0.389832	0.450844	0.652102	0.880538
CAMK4	3.92793	1.56838	2.11014	0.743259	0.457325	0.771031
CAMKK1	135.868	0.085856	0.373823	0.229671	0.818348	0.946984
CAMKK2	1097.67	-0.28314	0.189291	-1.4958	0.134707	0.416589
CAMKMT	168.757	0.310691	0.354835	0.875593	0.381251	0.711425
CAMKV	9.47982	0.038785	1.50081	0.025843	0.979383	0.993493
CAMLG	1184.9	-0.3338	0.21702	-1.53812	0.12402	0.397614
CAMSAP1	1736.43	-0.03479	0.18526	-0.18781	0.851023	0.95557
CAMSAP1-DT	4.92802	1.58186	1.84828	0.855859	0.392076	0.719988
CAMSAP2	1214	0.402004	0.18595	2.1619	0.030626	0.161636
CAMSAP3	186.391	0.086708	0.373622	0.232074	0.816481	0.946984
CAMTA1	1179.95	-0.30039	0.192115	-1.56361	0.117909	0.384286
CAMTA2	531.524	0.189756	0.234474	0.809281	0.418353	0.74199
CAMTA2-AS1	22.9126	-0.1833	0.847884	-0.21619	0.828839	0.948831
CAND1	5236.53	0.023496	0.159526	0.147284	0.882908	0.964548
CAND2	930.619	-0.58214	0.199757	-2.91426	0.003565	0.033708
CANT1	2519.56	0.050163	0.202093	0.248216	0.803967	0.943092
CANX	19511.7	0.001067	0.182505	0.005846	0.995336	0.99821
CAP1	7469.44	0.332334	0.15725	2.11341	0.034566	0.174959
CAP2	2178.33	-0.058	0.190192	-0.30495	0.760405	0.926079
CAPG	46.3869	0.122246	0.616205	0.198386	0.842743	0.952968
CAPN1	3771.67	0.24643	0.161301	1.52776	0.126571	0.403034
CAPN1-AS1	48.5023	-0.3215	0.60971	-0.52729	0.597991	0.853099
CAPN10	731.569	-0.22193	0.228758	-0.97014	0.331977	0.666892
CAPN10-DT	43.6195	1.29536	0.693003	1.8692	0.061594	0.255385
CAPN11	8.92327	0.725342	1.44367	0.502431	0.615365	0.862511
CAPN12	66.2685	-0.87937	0.521407	-1.68653	0.091694	0.328327
CAPN15	1632.06	0.003099	0.191989	0.01614	0.987122	0.996302
CAPN2	8571.79	0.003794	0.149831	0.025325	0.979796	0.993493
CAPN3	14.9963	0.054053	1.27952	0.042244	0.966304	0.990294
CAPN5	517.28	-0.04512	0.265048	-0.17024	0.864819	0.959105
CAPN6	10.5677	5.37612	1.88329	2.85464	0.004309	0.038864
CAPN7	1118.03	-0.29551	0.218806	-1.35054	0.176843	0.486075
CAPNS1	7031.66	0.140221	0.152156	0.921565	0.356756	0.690954
CAPRIN1	7198.36	0.156276	0.155852	1.00272	0.315997	0.651234
CAPRIN2	358.293	0.226006	0.2896	0.78041	0.43515	0.75522
CAPS	37.2493	-0.89337	0.68477	-1.30463	0.19202	0.506563
CAPS2	77.5321	-0.74338	0.489839	-1.5176	0.129115	0.408358
CAPZA1	5722.3	0.138588	0.163436	0.847965	0.396457	0.724195
CAPZA2	2728.03	0.124018	0.17751	0.698652	0.48477	0.78676
CAPZB	5961.36	0.066888	0.158863	0.42104	0.673726	0.888894
CARD10	1336.68	-0.67399	0.189127	-3.56369	0.000366	0.005203
CARD14	9.63075	0.819838	1.3236	0.619402	0.535652	0.820267
CARD16	25.8799	-0.76222	0.815828	-0.93429	0.350152	0.684664
CARD19	348.756	-0.21441	0.262422	-0.81705	0.413901	0.739729
CARD6	12.1876	-1.95024	1.18868	-1.64068	0.100864	0.349842
CARD8	550.457	-0.35289	0.243931	-1.4467	0.147982	0.439588
CARD8-AS1	13.1568	1.10026	1.19521	0.920557	0.357282	0.691049
CARD9	12.1886	0.11419	1.18671	0.096224	0.923343	0.977837
CARF	149.232	0.253185	0.434491	0.582717	0.560084	0.833976
CARHSP1	1460.03	0.344658	0.187098	1.84213	0.065456	0.265459
CARINH	29.9839	0.885078	0.750923	1.17865	0.238536	0.566443
CARM1	3009.1	-0.24311	0.164377	-1.47899	0.139143	0.423554
CARMIL1	7.57017	2.64964	1.57186	1.68568	0.091858	0.328679
CARMIL2	317.818	-0.82693	0.281591	-2.93662	0.003318	0.032023
CARMIL3	6.57735	-2.07715	1.64956	-1.25921	0.207953	0.530519
CARMN	9.81156	0.387155	1.3153	0.294348	0.768492	0.929494
CARNMT1	769.892	-0.13497	0.20652	-0.65352	0.51342	0.806376
CARNS1	11.4137	1.15882	1.2219	0.948374	0.342939	0.677376
CARS1	2211.45	-0.37876	0.16752	-2.26096	0.023762	0.136786
CARS2	1184.6	0.263142	0.200587	1.31185	0.189569	0.502748
CASC18	65.7873	1.57277	0.53545	2.93728	0.003311	0.031994
CASC2	61.4659	-0.35185	0.641716	-0.54829	0.583493	0.846293
CASC3	3024.47	-0.25612	0.186691	-1.37189	0.170099	0.475862
CASD1	635.864	-0.03255	0.213982	-0.15211	0.879103	0.963055
CASK	1269.64	0.485972	0.186721	2.60267	0.00925	0.069932
CASKIN1	224.5	-0.25308	0.368739	-0.68634	0.492499	0.792195
CASKIN2	1630.1	-0.45882	0.188042	-2.44001	0.014687	0.098371
CASP1	12.8704	-1.595	1.17833	-1.35361	0.17586	0.484769
CASP10	118.229	0.148475	0.397537	0.373488	0.708786	0.903998
CASP2	541.637	0.465388	0.226784	2.05212	0.040158	0.193494
CASP3	2704.31	1.37637	0.207168	6.64373	3.06e-11	1.83e-09
CASP4	59.7901	1.43941	0.553062	2.60261	0.009252	0.069932
CASP6	427.264	0.014469	0.244781	0.05911	0.952864	0.985393
CASP7	683.834	0.398033	0.232068	1.71515	0.086317	0.315743
CASP8	1176.08	-0.27983	0.189762	-1.47465	0.140306	0.425518
CASP8AP2	615.832	0.259635	0.237142	1.09485	0.273581	0.60663
CASP9	286.353	-0.15936	0.283989	-0.56114	0.574699	0.842962
CASQ1	47.7549	4.40007	0.825074	5.33294	9.66e-08	3.43e-06
CAST	4228.33	1.42597	0.163234	8.73574	2.42e-18	2.86e-16
CASTOR1	341.629	-0.35376	0.262037	-1.35006	0.176998	0.486081
CASTOR2	516.613	0.584911	0.251352	2.32706	0.019962	0.121218
CASTOR3P	236.82	0.952269	0.304568	3.12662	0.001768	0.019259
CASZ1	244.962	0.223689	0.311513	0.718071	0.472713	0.77937
CAT	1044.33	-0.07929	0.211967	-0.37406	0.708357	0.903998
CATIP	18.1067	-0.56885	1.00655	-0.56515	0.571971	0.841855
CATSPER2	14.778	1.57065	1.06916	1.46904	0.141822	0.428415
CATSPER2P1	22.2992	0.071713	0.883785	0.081143	0.935328	0.980346
CATSPER3	2.53614	-1.17768	2.49724	-0.47159	0.637219
CATSPERE	10.1108	-1.97977	1.36749	-1.44774	0.14769	0.439219
CATSPERG	51.4675	-1.22686	0.613683	-1.99918	0.045589	0.210738
CAV1	230.07	11.3109	1.47678	7.65916	1.87e-14	1.61e-12
CAVIN1	39049.9	-0.06477	0.146849	-0.44109	0.659147	0.883546
CAVIN2	115.363	1.75268	0.419236	4.18065	2.91e-05	0.000587
CAVIN3	79.0086	0.413547	0.481175	0.859454	0.39009	0.718377
CAVIN4	73.3924	-0.4429	0.57204	-0.77425	0.438783	0.757358
CBARP	751.705	-0.46034	0.214206	-2.14907	0.031629	0.164912
CBFA2T2	1080.17	-0.44796	0.283189	-1.58185	0.113685	0.375156
CBFA2T3	31.054	-2.1119	0.784923	-2.69058	0.007133	0.057751
CBFB	2212.69	-0.18052	0.20548	-0.87851	0.379666	0.710214
CBL	1936.14	0.105561	0.188984	0.558572	0.576454	0.843454
CBLB	79.0605	0.70606	0.497651	1.41879	0.155961	0.452842
CBLC	21.0267	-1.40317	0.940065	-1.49263	0.135534	0.418122
CBLL1	689.037	0.282256	0.234722	1.20251	0.229166	0.555994
CBLL1-AS1	40.4648	-0.00816	0.646923	-0.01262	0.989933	0.996323
CBLN1	14.1166	2.13511	1.33308	1.60163	0.109236	0.367132
CBLN3	56.2725	0.793117	0.579474	1.36868	0.171098	0.477456
CBR1	924.362	0.490183	0.237732	2.06191	0.039216	0.190625
CBR3	91.4964	1.56625	0.494037	3.1703	0.001523	0.017004
CBR3-AS1	25.9453	1.00018	0.815561	1.22637	0.22006	0.545239
CBR4	524.425	-0.34075	0.227795	-1.49584	0.134695	0.416589
CBS	2835.04	-0.50233	0.177418	-2.83132	0.004636	0.041259
CBX1	4424.07	-0.36781	0.15669	-2.34737	0.018907	0.116406
CBX2	1263.45	-0.08331	0.183733	-0.45341	0.650253	0.879589
CBX3	9738.27	-0.00806	0.153976	-0.05235	0.958251	0.988206
CBX3P2	2.55242	0.030818	2.63923	0.011677	0.990683
CBX4	825.686	0.510577	0.256236	1.9926	0.046305	0.212874
CBX5	6092.09	0.174019	0.159538	1.09077	0.275374	0.609066
CBX6	2831.12	0.24053	0.172456	1.39473	0.163097	0.465149
CBX7	404.589	-0.5973	0.336806	-1.77343	0.076157	0.292407
CBX8	267.035	-0.17692	0.303569	-0.5828	0.560027	0.83397
CBY1	726.808	-0.44043	0.221511	-1.98828	0.04678	0.214026
CC2D1A	653.443	0.13843	0.216379	0.639756	0.522331	0.812062
CC2D1B	1042.29	0.061359	0.195068	0.314551	0.753103	0.92309
CC2D2A	182.463	0.141618	0.383709	0.369075	0.712072	0.905374
CCAR1	2318.23	0.134627	0.201048	0.669626	0.503096	0.799071
CCAR2	3762.08	0.067416	0.184256	0.365885	0.714451	0.906539
CCDC102A	868.119	-0.16605	0.212061	-0.78302	0.433614	0.754115
CCDC102B	9.37996	1.30073	1.35132	0.962558	0.335769	0.670949
CCDC103	33.6018	-0.53597	0.7275	-0.73673	0.461285	0.773765
CCDC106	598.271	0.004718	0.225218	0.020949	0.983286	0.994669
CCDC107	316.907	-0.17942	0.312907	-0.5734	0.566372	0.839104
CCDC110	22.6757	0.506851	0.852921	0.594253	0.552343	0.830362
CCDC112	41.7921	0.79656	0.665047	1.19775	0.231014	0.558057
CCDC115	307.07	-0.49685	0.287108	-1.73052	0.083537	0.308551
CCDC116	2.39254	-3.11515	3.17225	-0.982	0.326099
CCDC117	1674.64	-0.13844	0.185021	-0.74825	0.454307	0.769392
CCDC12	566.251	-0.10708	0.245117	-0.43684	0.662227	0.884709
CCDC120	66.8815	1.03877	0.561582	1.84972	0.064354	0.262186
CCDC121	108.08	-0.59589	0.422868	-1.40916	0.158788	0.45786
CCDC124	1727.37	0.129821	0.180706	0.718409	0.472505	0.779322
CCDC125	7.33309	-1.30041	1.52594	-0.8522	0.3941	0.722028
CCDC126	230.152	0.415948	0.328078	1.26784	0.204857	0.525802
CCDC127	660.631	0.041614	0.236458	0.17599	0.860301	0.958123
CCDC13	7.38397	-1.36239	1.50081	-0.90777	0.364	0.695798
CCDC13-AS1	4.49735	-0.04161	2.12787	-0.01955	0.9844	0.995258
CCDC134	408.501	-0.13311	0.251761	-0.52871	0.597008	0.852618
CCDC136	103.036	-1.15386	0.485205	-2.37808	0.017403	0.11016
CCDC137	1088.05	0.092195	0.233585	0.394697	0.693067	0.897612
CCDC138	256.121	0.049945	0.296993	0.168168	0.866451	0.959801
CCDC14	561.937	0.331533	0.224838	1.47454	0.140335	0.425518
CCDC141	5.82969	1.81866	1.80525	1.00743	0.31373	0.648477
CCDC142	287.615	0.000684	0.282666	0.002419	0.99807	0.999066
CCDC144NL	3.20894	-1.02628	2.394	-0.42869	0.668149	0.885999
CCDC144NL-AS1	211.291	0.075436	0.339129	0.22244	0.823971	0.947644
CCDC146	16.9535	-0.21393	1.0285	-0.208	0.835228	0.951777
CCDC148	60.2961	-0.79159	0.599268	-1.32093	0.186524	0.498496
CCDC15	47.9278	-0.1255	0.631931	-0.19859	0.842582	0.952968
CCDC15-DT	17.6526	-0.00586	0.975218	-0.00601	0.995206	0.99821
CCDC150	85.7856	-0.67323	0.460962	-1.46048	0.144157	0.432258
CCDC154	9.65876	-0.24082	1.32581	-0.18164	0.855866	0.956836
CCDC157	105.066	-0.86321	0.439929	-1.96215	0.049745	0.223592
CCDC159	33.9633	-0.67245	0.721792	-0.93165	0.351519	0.685905
CCDC160	296.936	-0.58047	0.317793	-1.82658	0.067763	0.271302
CCDC163	24.7038	-0.09193	0.817744	-0.11241	0.910496	0.974596
CCDC167	473.073	-0.04911	0.255248	-0.19239	0.847437	0.954201
CCDC17	15.0852	0.506943	1.09872	0.461393	0.644517	0.876463
CCDC170	12.9286	3.31318	1.42724	2.32139	0.020266	0.122549
CCDC171	65.9475	-0.73921	0.547039	-1.35129	0.176602	0.485839
CCDC174	445.613	-0.03403	0.244286	-0.13929	0.88922	0.965614
CCDC177	20.9363	-1.19385	0.916963	-1.30196	0.192931	0.507957
CCDC18	271.256	0.501016	0.314998	1.59054	0.111714	0.372161
CCDC18-AS1	174.459	-1.13464	0.355718	-3.18972	0.001424	0.016174
CCDC180	62.7807	-0.2685	0.784906	-0.34208	0.732291	0.914243
CCDC183	9.35158	0.690575	1.35017	0.511475	0.609019	0.85914
CCDC183-AS1	14.2688	-0.1245	1.1313	-0.11005	0.912372	0.974699
CCDC184	30.3354	2.1395	0.770435	2.777	0.005486	0.046999
CCDC186	553.708	0.721475	0.27713	2.60338	0.009231	0.069876
CCDC187	5.54959	-1.88957	1.92174	-0.98326	0.325479	0.660828
CCDC188BP	10.2797	-0.94265	1.26291	-0.74641	0.455418	0.770179
CCDC191	127.6	-0.49263	0.396944	-1.24106	0.214585	0.539391
CCDC194	3.85622	1.5388	2.32005	0.66326	0.507164	0.802498
CCDC22	379.136	0.132143	0.257971	0.512241	0.608482	0.858851
CCDC24	104.317	0.276241	0.446751	0.618333	0.536356	0.820654
CCDC25	1647.12	-0.06144	0.188314	-0.32626	0.74423	0.919554
CCDC26	70.1884	0.057511	0.525888	0.10936	0.912917	0.974699
CCDC28A	233.641	-0.41627	0.306834	-1.35667	0.174888	0.482965
CCDC28A-AS1	5.91649	-0.64048	1.66981	-0.38357	0.7013	0.901278
CCDC28B	338.32	-0.02569	0.267902	-0.0959	0.9236	0.977915
CCDC30	60.4091	0.137727	0.547121	0.251731	0.801249	0.942356
CCDC32	789.338	-0.18618	0.278125	-0.66941	0.503232	0.799071
CCDC33	5.28329	0.326542	1.69685	0.19244	0.847398	0.954201
CCDC34	559.723	0.204234	0.223656	0.913163	0.361157	0.694154
CCDC38	4.85283	0.180284	1.87065	0.096375	0.923223	0.977814
CCDC39	12.8065	-1.16146	1.13286	-1.02524	0.305249	0.640114
CCDC40	136.266	0.0207	0.428065	0.048357	0.961432	0.989404
CCDC43	1298.51	-0.41985	0.184845	-2.27137	0.023125	0.134264
CCDC47	2791	-0.15147	0.197138	-0.76833	0.442291	0.759613
CCDC50	8843.58	-0.44819	0.151987	-2.94887	0.003189	0.031006
CCDC51	519.486	0.441213	0.255764	1.72508	0.084513	0.311444
CCDC57	510.77	0.081491	0.240484	0.338865	0.734712	0.915603
CCDC59	513.872	0.030276	0.251573	0.120346	0.904209	0.971153
CCDC6	2099.19	-0.00348	0.185709	-0.01874	0.985045	0.995427
CCDC61	246.958	0.096082	0.300556	0.31968	0.749211	0.921776
CCDC65	14.2513	0.306163	1.08827	0.281331	0.778456	0.932696
CCDC66	286.174	-0.23153	0.303339	-0.76326	0.445307	0.761404
CCDC69	173.671	0.88311	0.339096	2.60431	0.009206	0.069785
CCDC7	27.1946	-0.85757	0.815669	-1.05137	0.293089	0.626183
CCDC71	834.426	0.063383	0.206416	0.307064	0.758795	0.925422
CCDC71L	2022.41	-0.58617	0.173887	-3.37097	0.000749	0.009571
CCDC73	2.91937	0.002363	2.28514	0.001034	0.999175
CCDC74A	615.716	-0.62795	0.218367	-2.87565	0.004032	0.036873
CCDC74B	599.365	-1.08296	0.220352	-4.9147	8.89e-07	2.57e-05
CCDC77	273.097	-0.22755	0.288463	-0.78884	0.430207	0.751604
CCDC78	112.162	-0.99794	0.463722	-2.15202	0.031396	0.16429
CCDC8	1537.18	0.035036	0.176055	0.199006	0.842258	0.952892
CCDC80	6106.2	5.97637	0.197913	30.197	2.6e-200	2.1e-196
CCDC81	91.663	5.10103	0.673074	7.57871	3.49e-14	2.91e-12
CCDC82	500.261	-0.21165	0.252525	-0.83815	0.401945	0.729739
CCDC85A	6.89023	1.3265	1.60555	0.826199	0.408691	0.735184
CCDC85B	3319.52	-0.40235	0.18578	-2.16574	0.030331	0.161063
CCDC85C	2364.54	0.441827	0.16648	2.65393	0.007956	0.062542
CCDC86	1195.51	0.110276	0.222042	0.496646	0.619439	0.865636
CCDC87	14.1353	0.709578	1.09713	0.646758	0.517788	0.809899
CCDC88A	2009.22	-0.56807	0.181995	-3.12135	0.0018	0.01954
CCDC88B	330.28	-0.08372	0.29625	-0.28261	0.777475	0.932013
CCDC88C	716.544	-0.05307	0.21637	-0.24529	0.80623	0.944454
CCDC89	89.6821	-0.20772	0.472276	-0.43984	0.660055	0.883774
CCDC9	783.572	-0.3826	0.229176	-1.66945	0.095028	0.336482
CCDC90B	1594.85	-0.22677	0.188307	-1.20424	0.228496	0.555602
CCDC91	444.406	-0.18875	0.240417	-0.78509	0.432399	0.75316
CCDC92	916.122	0.019882	0.227975	0.087212	0.930503	0.979606
CCDC92B	17.689	-1.87764	0.994105	-1.88877	0.058922	0.247439
CCDC93	1091.93	0.356143	0.190526	1.86926	0.061587	0.255385
CCDC97	680.685	0.060885	0.222845	0.273216	0.784687	0.935095
CCDC9B	178.147	1.3618	0.349904	3.89194	9.94e-05	0.001704
CCDST	41.0007	1.50521	0.692027	2.17507	0.029625	0.158776
CCER2	4.5544	-0.3017	1.93552	-0.15588	0.87613	0.962037
CCHCR1	694.102	0.096392	0.211163	0.456483	0.648043	0.87848
CCIN	3.44864	-0.38809	2.07839	-0.18673	0.851876	0.955743
CCKAR	46.9846	7.56882	1.55802	4.85799	1.19e-06	3.34e-05
CCL15	4.82196	5.73428	2.36232	2.42739	0.015208	0.100716
[truncated: 14,252 more rows]

## Sheet: Supp. Fig. 7C - W281PvW281X
Supplementary Figure 7C: Complete differential expression analysis results from DESeq2 for all genes passing expression filters (row sum counts ≥10)*. Table includes log₂ fold changes, base mean expression, adjusted p-values (Benjamini-Hochberg), and significance status for both differentially expressed and non-significant genes across W281P v W281* comparison.
Gene Symbol	baseMean	log2FoldChange	lfcSE	stat	pvalue	padj
	166655	-0.0977543	0.13798	-0.708468	0.478655	0.970169
7SK	41.1903	1.22771	2.73786	0.448418	0.653851	0.985476
A1BG	331.668	0.0264579	0.243965	0.108449	0.913639	0.995731
A1BG-AS1	110.237	0.314022	0.397366	0.790258	0.429377	0.964003
A1CF	382.442	-0.696959	0.285001	-2.44546	0.0144666	0.250435
A4GALT	209.639	-0.036278	0.327212	-0.11087	0.91172	0.995731
AAAS	1111.67	0.0457538	0.168782	0.271082	0.786328	0.989681
AACS	1242.34	-0.070094	0.158521	-0.442175	0.658363	0.986221
AAGAB	2838.12	-0.0037213	0.157752	-0.0235896	0.98118	0.999086
AAK1	611.239	0.175097	0.207859	0.842387	0.399572	0.957305
AAMDC	226.717	0.120214	0.285411	0.421197	0.673611	0.988078
AAMP	2513.61	0.133702	0.150352	0.889254	0.373866	0.948702
AAR2	643.95	-0.236531	0.206294	-1.14658	0.251557	0.874287
AARS1	6602.73	0.459607	0.152062	3.0225	0.00250696	0.079352
AARS2	969.76	0.0772555	0.169005	0.457118	0.647586	0.984268
AARSD1	540.057	0.0201035	0.203303	0.0988846	0.92123	0.99625
AARSD1P1	3.34329	0.43755	2.58697	0.169136	0.86569
AASDH	317.673	0.390764	0.275236	1.41974	0.155683	0.764031
AASDHPPT	2115.73	0.106784	0.14199	0.752055	0.452018	0.970169
AASS	18.3324	-3.75182	1.06708	-3.51598	0.000438135	0.0219503
AATBC	9.90482	-0.97016	1.2588	-0.770704	0.440882	0.968421
AATF	1798.16	0.169652	0.146757	1.15601	0.247677	0.871257
AATK	204.256	-0.401566	0.347728	-1.15483	0.248161	0.871741
ABALON	44.2792	-0.0100479	0.60575	-0.0165876	0.986766	0.999086
ABAT	331.906	-0.690648	0.258384	-2.67296	0.00751859	0.166068
ABCA1	20.367	-0.289338	0.951449	-0.304102	0.76105	0.989156
ABCA10	2.3098	0.00676117	2.46153	0.00274674	0.997808
ABCA11P	188.028	-0.124234	0.330154	-0.37629	0.706701	0.989156
ABCA17P	7.05735	-0.718747	1.55407	-0.462493	0.643728	0.984268
ABCA2	928.801	-0.00102953	0.196473	-0.00524007	0.995819	0.999734
ABCA3	1572.74	0.544631	0.163269	3.33579	0.000850577	0.0368746
ABCA4	64.9397	0.639934	0.535239	1.19561	0.231851	0.856392
ABCA5	188.844	-1.0382	0.31675	-3.27766	0.00104671	0.0428021
ABCA7	327.96	-0.301914	0.292615	-1.03178	0.302175	0.909
ABCB10	944.187	0.176588	0.170227	1.03737	0.299565	0.907391
ABCB6	578.776	-0.0973553	0.200877	-0.484653	0.627923	0.984268
ABCB7	1064.44	0.221118	0.176596	1.25211	0.210531	0.830527
ABCB8	1223.81	-0.080663	0.169884	-0.474812	0.634921	0.984268
ABCB9	125.6	0.152801	0.388728	0.393079	0.694261	0.989156
ABCC1	3508.99	0.0499891	0.16542	0.302194	0.762504	0.989156
ABCC10	755.778	0.3033	0.200292	1.51429	0.129952	0.71274
ABCC11	7.85016	0.0706016	1.42172	0.0496594	0.960394	0.998695
ABCC2	8.31812	0.759997	1.53064	0.496522	0.619526	0.983765
ABCC3	5.69167	4.91478	1.98733	2.47306	0.0133963	0.240786
ABCC4	1135.6	0.39344	0.16306	2.41286	0.0158278	0.261787
ABCC5	870.234	-0.200156	0.19319	-1.03606	0.300174	0.908508
ABCC6	156.762	-0.218732	0.354969	-0.6162	0.537763	0.976851
ABCC6P1	47.1081	-0.17586	0.59028	-0.297926	0.76576	0.989156
ABCC6P2	16.4342	-0.311658	0.965913	-0.322656	0.746956	0.989156
ABCD1	252.985	-0.0884312	0.278039	-0.318054	0.750444	0.989156
ABCD3	1078.45	0.135255	0.176122	0.767964	0.442508	0.968678
ABCD4	668.054	-0.247594	0.212504	-1.16512	0.243969	0.867304
ABCE1	3510.44	0.0837419	0.145933	0.573837	0.566078	0.979395
ABCF1	2815	-0.0453729	0.139834	-0.324477	0.745577	0.989156
ABCF2	984.446	-0.164029	0.211169	-0.776765	0.437297	0.966933
ABCF2-H2BK1	585.853	-0.101089	0.205499	-0.491919	0.622777	0.984207
ABCF3	808.083	0.105499	0.199162	0.529716	0.596309	0.981215
ABCG1	6.3865	-0.136024	1.65228	-0.0823252	0.934388	0.996871
ABCG2	2036.92	2.38135	0.147329	16.1635	9.12013e-59	1.37988e-54
ABCG4	44.4546	0.0665097	0.603805	0.110151	0.91229	0.995731
ABHD1	3.47598	-0.43884	2.25458	-0.194644	0.845672
ABHD10	570.745	-0.0415054	0.218398	-0.190045	0.849274	0.992872
ABHD11	583.898	0.522129	0.226131	2.30897	0.0209453	0.305007
ABHD12	2750.69	0.125593	0.136452	0.920415	0.357356	0.943304
ABHD13	464.404	-0.169262	0.220227	-0.768581	0.442142	0.968421
ABHD14A	95.9692	-0.411708	0.427941	-0.962068	0.336016	0.932058
ABHD14A-ACY1	50.4047	1.46463	0.781337	1.87452	0.060859	0.515564
ABHD14B	257.557	-0.326685	0.29988	-1.08939	0.275984	0.894859
ABHD15	243.864	0.0929314	0.28579	0.325174	0.74505	0.989156
ABHD16A	635.553	-0.105851	0.196761	-0.537971	0.590597	0.981181
ABHD16B	15.2418	0.13547	1.35477	0.0999946	0.920349	0.996237
ABHD17A	1816.46	-0.319743	0.153304	-2.08567	0.0370082	0.406918
ABHD17B	629.453	-0.250524	0.207426	-1.20778	0.227132	0.852858
ABHD17C	12.0916	-0.293439	1.13002	-0.259677	0.795113	0.990661
ABHD18	456.476	0.157178	0.222532	0.706315	0.479992	0.970169
ABHD2	873.618	0.214373	0.186109	1.15187	0.249376	0.872703
ABHD3	1291.36	0.316792	0.158908	1.99355	0.0462011	0.452967
ABHD4	1511.65	-0.153544	0.166244	-0.923601	0.355694	0.941836
ABHD5	207.152	-0.291068	0.294897	-0.987015	0.323635	0.925666
ABHD6	154.622	-0.286007	0.3511	-0.814602	0.4153	0.961995
ABHD8	1293.99	-0.143722	0.161673	-0.888969	0.37402	0.948702
ABI1	1038.28	-0.0469272	0.169876	-0.276244	0.782361	0.989681
ABI2	3143.54	0.114851	0.136833	0.839354	0.401271	0.957305
ABI3	4.09478	-2.58819	2.0689	-1.251	0.210935	0.830527
ABITRAM	217.651	-0.135145	0.360947	-0.374417	0.708094	0.989156
ABL1	3368.93	-0.0962433	0.131375	-0.732585	0.463812	0.970169
ABL2	1215.86	0.139561	0.189486	0.736528	0.461409	0.970169
ABLIM1	99.5152	0.609066	0.469491	1.29729	0.194531	0.816043
ABLIM2	20.8771	2.48383	1.12941	2.19924	0.0278611	0.356803
ABR	6173.01	0.0814602	0.125695	0.648078	0.516934	0.974919
ABRACL	1568.3	0.013072	0.149375	0.0875112	0.930265	0.996718
ABRAXAS1	477.621	0.154992	0.245148	0.632236	0.527233	0.974919
ABRAXAS2	586.517	0.129552	0.201169	0.643993	0.51958	0.974919
ABT1	939.002	-0.155589	0.177781	-0.875173	0.38148	0.951499
ABTB1	268.037	-0.135986	0.271484	-0.500898	0.616443	0.983423
ABTB2	28.7598	-0.350927	0.829658	-0.422979	0.672311	0.988078
ABTB3	241.826	0.073082	0.366481	0.199415	0.841938	0.992638
ACAA1	580.938	-0.206453	0.199613	-1.03427	0.301011	0.909
ACAA2	3523.94	0.434439	0.132151	3.28744	0.00101102	0.041744
ACACA	6391.47	0.00711472	0.141475	0.0502895	0.959892	0.998695
ACACB	250.513	0.431185	0.275616	1.56444	0.117714	0.690584
ACAD10	815.446	0.320803	0.220897	1.45227	0.146426	0.746213
ACAD11	1453.78	0.129555	0.211272	0.613214	0.539735	0.977898
ACAD8	627.229	-0.0782512	0.192673	-0.406135	0.684644	0.988494
ACAD9	1157.62	-0.154712	0.1727	-0.89584	0.370338	0.94761
ACAD9-DT	9.79689	-0.372165	1.25384	-0.296819	0.766605	0.989156
ACADM	1380.32	0.0331104	0.15589	0.212396	0.831798	0.992561
ACADS	230.691	0.281954	0.305603	0.922615	0.356208	0.942287
ACADSB	630.24	0.241894	0.210939	1.14675	0.251484	0.874287
ACADVL	5589.66	-0.301545	0.124685	-2.41845	0.0155868	0.260296
ACAN	62.8551	0.385976	0.608939	0.633851	0.526178	0.974919
ACAP1	30.8695	0.541314	0.810006	0.668285	0.503952	0.973457
ACAP2	1691.23	0.0252244	0.148503	0.169858	0.865122	0.992872
ACAP3	826.816	0.086264	0.204371	0.422096	0.672955	0.988078
ACAT1	3240.1	0.055599	0.13211	0.420853	0.673862	0.988078
ACAT2	2261.83	-0.0119872	0.157085	-0.0763103	0.939172	0.996871
ACBD3	2391.25	0.361654	0.140608	2.57208	0.010109	0.203933
ACBD4	95.1797	-0.58286	0.488369	-1.19348	0.232681	0.856936
ACBD5	1134.9	0.119347	0.171983	0.693944	0.487717	0.972148
ACBD6	1696.56	0.103024	0.148113	0.695581	0.486691	0.971682
ACBD7	843.727	0.310249	0.19039	1.62954	0.103198	0.650581
ACCS	130.639	-0.895821	0.415628	-2.15535	0.0311348	0.376253
ACD	317.798	0.0409905	0.278173	0.147356	0.882851	0.993228
ACE	90.8168	-0.951844	0.631884	-1.50636	0.131975	0.714668
ACER2	67.075	0.180956	0.495009	0.365561	0.714692	0.989156
ACER3	553.101	0.0206259	0.23381	0.0882165	0.929705	0.996573
ACHE	291.176	-0.167092	0.258809	-0.645621	0.518525	0.974919
ACIN1	3426.13	0.0713451	0.145438	0.490552	0.623743	0.984268
ACKR2	4.34061	-0.884127	1.96649	-0.449597	0.653001	0.985476
ACLY	6638.82	0.106556	0.140436	0.758752	0.448001	0.970119
ACO1	1771.86	0.0828485	0.146979	0.563674	0.572976	0.979395
ACO2	3803.78	0.10322	0.130382	0.791671	0.428553	0.963851
ACOT11	197.343	-0.565112	0.308186	-1.83367	0.0667027	0.538965
ACOT13	1876.57	0.093083	0.173675	0.535962	0.591985	0.981181
ACOT2	1967.66	-0.0815946	0.142706	-0.571769	0.567478	0.979395
ACOT7	2409.91	-0.0844529	0.13826	-0.610829	0.541313	0.97803
ACOT8	393.883	0.264187	0.229143	1.15294	0.248937	0.872703
ACOT9	2028.03	0.200918	0.144068	1.39461	0.163133	0.77595
ACOX1	799.014	0.0489921	0.190284	0.257469	0.796817	0.990739
ACOX2	167.75	0.821053	0.360008	2.28065	0.0225692	0.31704
ACOX3	617.751	0.118843	0.196046	0.606197	0.544384	0.978443
ACOXL	43.3983	-0.25323	0.607078	-0.417129	0.676584	0.988455
ACOXL-AS1	3.67211	-0.892868	2.02501	-0.44092	0.659271
ACP1	2781.11	0.0872644	0.136656	0.638572	0.523102	0.974919
ACP2	510.832	-0.0650233	0.214944	-0.302512	0.762262	0.989156
ACP5	3.43657	-0.0681337	2.08621	-0.0326591	0.973946
ACP6	344.661	-0.485764	0.256626	-1.89289	0.0583724	0.506407
ACR	12.4661	0.663025	1.13746	0.582899	0.559962	0.979395
ACRBP	4.82697	0.484808	1.80939	0.267941	0.788745	0.989681
ACRP1	71.0562	-0.0744331	0.478458	-0.155569	0.876373	0.993136
ACSBG1	25.7443	-0.102492	0.787158	-0.130205	0.896404	0.994566
ACSF2	682.562	-0.252531	0.227028	-1.11234	0.265994	0.887989
ACSF3	868.444	0.0238086	0.197417	0.120601	0.904007	0.995108
ACSL1	54.9353	-0.311926	0.602324	-0.51787	0.604549	0.98284
ACSL3	2764.3	0.152532	0.142883	1.06753	0.285733	0.90235
ACSL4	18.9801	0.217313	0.994668	0.218478	0.827057	0.992561
ACSL5	6.9643	2.56728	1.66913	1.53809	0.124026	0.7026
ACSM1	7.48525	0.26173	1.43889	0.181897	0.855664	0.992872
ACSM3	39.8604	-0.889914	0.668496	-1.33122	0.183117	0.804461
ACSS2	1603.97	0.31808	0.178267	1.78429	0.0743772	0.569652
ACTA2	103.291	0.12681	0.413618	0.306588	0.759157	0.989156
ACTB	100417	-0.114186	0.130807	-0.872935	0.382699	0.952342
ACTG1	76932.4	0.230087	0.114459	2.01021	0.0444088	0.444355
ACTG1P1	5.77138	0.528052	1.69477	0.311578	0.755362	0.989156
ACTG1P10	4.49595	0.38793	2.07984	0.186519	0.852038	0.992872
ACTG1P17	5.95943	1.14005	1.61295	0.706811	0.479684	0.970169
ACTG1P25	9.2511	0.929137	1.5109	0.614955	0.538585	0.977232
ACTL6A	1361.46	-0.321871	0.16247	-1.98111	0.0475789	0.45998
ACTL8	2.43096	1.27791	2.69494	0.474188	0.635366
ACTMAP	628.938	-0.191781	0.209183	-0.91681	0.359242	0.944017
ACTN1	9876.58	0.196024	0.130128	1.5064	0.131966	0.714668
ACTN2	43.4564	-0.0465301	0.656382	-0.0708887	0.943486	0.997176
ACTN3	1268.81	-0.612902	0.231939	-2.64251	0.00822938	0.177637
ACTN4	9949.17	0.0607289	0.124109	0.489318	0.624616	0.984268
ACTR10	1201.37	0.0997906	0.195274	0.511029	0.609331	0.983288
ACTR1A	3629.56	0.0976904	0.136452	0.715933	0.474033	0.970169
ACTR1B	1508.95	-0.00229836	0.151068	-0.015214	0.987861	0.999086
ACTR2	9904.25	0.0762352	0.123694	0.616319	0.537684	0.976845
ACTR3	7509.71	-0.0516778	0.127659	-0.404811	0.685617	0.988494
ACTR3-AS1	4.22308	-0.706858	2.15352	-0.328234	0.742734	0.989156
ACTR3B	507.715	-0.0727478	0.20862	-0.348709	0.727308	0.989156
ACTR3C	77.4727	0.49094	0.478715	1.02554	0.30511	0.911235
ACTR5	321.709	0.089734	0.248104	0.36168	0.717591	0.989156
ACTR6	660.159	0.00443503	0.217563	0.020385	0.983736	0.999086
ACTR8	728.044	0.0368432	0.184524	0.199666	0.841742	0.992561
ACTRT3	86.4843	-0.578493	0.442652	-1.30688	0.191254	0.811381
ACVR1	345.467	0.0358627	0.240755	0.148959	0.881586	0.993228
ACVR1B	748.681	-0.295197	0.196829	-1.49976	0.133676	0.718737
ACVR2A	37.2296	-0.620218	0.696762	-0.890144	0.373388	0.948702
ACVR2B	1566.25	0.313734	0.154372	2.03232	0.0421211	0.430219
ACVR2B-AS1	23.9342	-0.226131	0.821472	-0.275275	0.783105	0.989681
ACVRL1	58.3061	0.195456	0.611637	0.319563	0.7493	0.989156
ACY1	816.036	0.0386581	0.22107	0.174868	0.861183	0.992872
ACYP1	104.131	-0.500861	0.416771	-1.20177	0.229454	0.853808
ACYP2	147.861	-0.00658298	0.361676	-0.0182013	0.985478	0.999086
ADA	714.493	0.377649	0.21771	1.73464	0.0828046	0.594606
ADA2	2.19622	-0.509364	2.52678	-0.201586	0.84024
ADAM10	3708.18	0.405051	0.153891	2.63206	0.00848698	0.181881
ADAM11	464.61	-0.462158	0.281784	-1.64012	0.100981	0.646567
ADAM15	2439.4	-0.198029	0.145878	-1.3575	0.174621	0.792405
ADAM17	2101.74	0.328877	0.141867	2.3182	0.0204384	0.300225
ADAM19	48.7413	1.51461	0.59737	2.53546	0.01123	0.218567
ADAM21	9.6634	-0.12005	1.24788	-0.096203	0.923359	0.996572
ADAM22	482.199	0.063663	0.214362	0.296989	0.766475	0.989156
ADAM23	9.40405	-1.42078	1.36425	-1.04144	0.297672	0.907071
ADAM32	4.32431	-0.781983	1.85359	-0.421874	0.673117	0.988078
ADAM8	29.8422	-0.332331	0.787031	-0.422259	0.672836	0.988078
ADAM9	12307.5	0.0831512	0.12202	0.681453	0.495585	0.973457
ADAMTS1	11391.7	0.066525	0.118363	0.562042	0.574088	0.979395
ADAMTS10	110.17	-1.26406	0.419745	-3.0115	0.00259961	0.0817717
ADAMTS13	143.422	-0.187497	0.389681	-0.481155	0.630406	0.984268
ADAMTS18	10.1425	1.82768	1.25886	1.45185	0.146542	0.746213
ADAMTS3	1325.49	0.262108	0.165	1.58853	0.112167	0.674516
ADAMTS4	15.5834	0.918914	1.0723	0.856954	0.39147	0.955464
ADAMTS5	2.48922	0.0667933	2.35265	0.0283907	0.977351
ADAMTS6	565.601	0.506844	0.212686	2.38306	0.0171692	0.274297
ADAMTS7	511.299	0.330889	0.234559	1.41068	0.158338	0.768168
ADAMTS7P4	6.66766	-0.623203	1.49154	-0.417825	0.676075	0.988406
ADAMTS9	27.3111	-1.42861	0.771716	-1.85121	0.0641391	0.531671
ADAMTSL3	27.8711	-1.13965	0.872645	-1.30597	0.191562	0.812311
ADAMTSL4	4663.56	-0.228845	0.137277	-1.66703	0.0955079	0.632866
ADAMTSL4-AS1	4.55496	-2.34934	2.0259	-1.15965	0.246192	0.869285
ADAMTSL5	270.746	0.0577574	0.288001	0.200546	0.841054	0.992561
ADAP1	232.334	-0.544385	0.298551	-1.82343	0.068239	0.546562
ADAP2	179.79	-0.732548	0.338573	-2.16364	0.0304923	0.371274
ADAR	7130.62	0.0733163	0.127843	0.573487	0.566315	0.979395
ADARB1	2283.54	0.16468	0.145054	1.1353	0.25625	0.878553
ADAT1	296.858	-0.216217	0.285782	-0.756581	0.449301	0.970169
ADAT2	226.876	0.0360891	0.291994	0.123595	0.901636	0.99471
ADAT3	121.06	-0.139324	0.383407	-0.363383	0.716319	0.989156
ADCK1	272.386	0.204852	0.265691	0.771015	0.440698	0.968307
ADCK2	793.622	3.98202e-05	0.182034	0.000218752	0.999825	0.999978
ADCK5	150.427	-0.111577	0.342557	-0.325717	0.744638	0.989156
ADCY1	15.2633	0.766812	1.15905	0.661586	0.508236	0.973457
ADCY10P1	5.54687	-3.23362	2.01982	-1.60094	0.109389	0.665753
ADCY2	79.2812	-0.120117	0.607748	-0.197643	0.843324	0.992707
ADCY3	1184.06	-0.279023	0.165995	-1.68091	0.0927797	0.625839
ADCY5	3.97768	0.522181	1.95873	0.266591	0.789784	0.989681
ADCY6	1166.34	-0.220147	0.180722	-1.21815	0.223167	0.847518
ADCY7	176.631	0.179834	0.34046	0.528209	0.597354	0.981215
ADCY8	30.4108	-1.0526	0.822224	-1.28018	0.20048	0.822591
ADCY9	651.853	0.822094	0.207618	3.95965	7.50591e-05	0.0049809
ADCYAP1	131.386	0.957056	0.386691	2.47499	0.0133241	0.239992
ADD1	4755.34	-0.143362	0.127749	-1.12222	0.261771	0.884061
ADD2	4.39812	-1.84947	1.90224	-0.972256	0.330923	0.928917
ADD3	2524.93	0.0224308	0.145228	0.154452	0.877253	0.993228
ADD3-AS1	2.57339	-0.840879	2.32764	-0.361259	0.717906
ADGRA2	2787.21	-0.051617	0.135857	-0.379937	0.703992	0.989156
ADGRA3	1658.51	0.121756	0.152645	0.797638	0.425081	0.963851
ADGRB1	17.4948	-1.77755	1.08462	-1.63887	0.10124	0.647131
ADGRB2	2253.62	0.00103169	0.15449	0.00667801	0.994672	0.999667
ADGRB3	22.3141	-0.517031	0.91407	-0.565636	0.571641	0.979395
ADGRD1	6.30646	-2.09466	1.68089	-1.24616	0.212705	0.833521
ADGRE5	970.966	-0.0794276	0.1731	-0.458853	0.64634	0.984268
ADGRF1	3.15748	0.124585	2.1899	0.0568909	0.954632
ADGRF3	5.25011	0.890273	1.83213	0.485922	0.627022	0.984268
ADGRG1	4241.18	-0.296614	0.130086	-2.28014	0.0225992	0.31704
ADGRG3	6.83555	2.14661	1.56707	1.36983	0.170741	0.789156
ADGRG5	3.47	-1.44983	2.25709	-0.642343	0.52065
ADGRG6	622.654	-0.331524	0.20334	-1.63039	0.103019	0.650581
ADGRL1	3035.59	-0.0838832	0.148419	-0.565177	0.571953	0.979395
ADGRL1-AS1	31.3899	0.123527	0.756249	0.163342	0.87025	0.992872
ADH5	4269.18	0.141932	0.14421	0.984205	0.325015	0.925666
ADHFE1	57.9099	0.222193	0.619648	0.35858	0.719909	0.989156
ADI1	1854.2	-0.227552	0.15399	-1.47771	0.139485	0.73075
ADIPOR1	1399.8	0.0473771	0.154867	0.305921	0.759665	0.989156
ADIPOR2	2022.13	0.0267418	0.148614	0.179941	0.857199	0.992872
ADIRF-AS1	158.547	-0.235959	0.334408	-0.705602	0.480436	0.970169
ADISSP	1362.37	-0.00458018	0.161803	-0.0283072	0.977417	0.998695
ADK	1473.56	0.20416	0.164432	1.24161	0.214382	0.837253
ADM	2663.8	-0.185771	0.140343	-1.32369	0.185605	0.807131
ADM-DT	3.41391	-0.747741	2.07952	-0.359574	0.719166
ADM5	19.8224	-0.687512	0.892939	-0.769943	0.441334	0.968421
ADNP	2154.39	0.000695244	0.153506	0.00452909	0.996386	0.999734
ADNP-AS1	9.81674	0.491316	1.2388	0.396607	0.691657	0.988494
ADNP2	1632.08	0.264458	0.153725	1.72033	0.0853726	0.604723
ADO	1125.81	0.00623864	0.161825	0.0385519	0.969248	0.998695
ADORA1	457.484	-0.213227	0.246779	-0.864043	0.387564	0.954386
ADORA2A	188.112	1.06015	0.378203	2.80311	0.00506125	0.129571
ADORA2A-AS1	3.33657	3.16936	2.4786	1.27869	0.201006
ADORA2B	244.208	0.118947	0.280316	0.42433	0.671325	0.988078
ADPGK	1161.94	-0.228954	0.164144	-1.39484	0.163065	0.77595
ADPGK-AS1	2.68253	0.27155	2.56586	0.105832	0.915716
ADPRHL1	36.4502	-0.137978	0.681378	-0.202498	0.839527	0.992561
ADPRM	154.478	0.18986	0.371231	0.511434	0.609047	0.983288
ADPRS	780.335	0.0395845	0.188439	0.210065	0.833617	0.992561
ADRA1B	746.972	-0.677939	0.192267	-3.52603	0.000421843	0.021275
ADRA2C	311.364	-0.130454	0.273893	-0.476295	0.633864	0.984268
ADRB1	1694.35	0.309314	0.158648	1.94969	0.0512132	0.477128
ADRM1	1904.78	-0.17512	0.164531	-1.06436	0.287167	0.903046
ADSL	4215.88	0.0157349	0.127132	0.123768	0.901499	0.99471
ADSS1	236.972	-0.400087	0.308743	-1.29585	0.195026	0.816256
ADSS2	2502.34	0.162465	0.14543	1.11714	0.263934	0.885828
ADTRP	50.1563	0.675549	0.56611	1.19332	0.232745	0.856936
AEBP1	44.3893	1.2853	0.614308	2.09227	0.0364143	0.406449
AEBP2	874.344	0.0902175	0.180864	0.498814	0.617911	0.983765
AEN	2540.41	0.0184746	0.160072	0.115414	0.908117	0.99526
AFAP1	84.761	-1.19401	0.455218	-2.62295	0.00871717	0.185762
AFAP1L1	11.0619	-0.799839	1.1776	-0.679214	0.497002	0.973457
AFDN	172.045	-0.141302	0.365599	-0.386495	0.69913	0.989156
AFF1	690.243	0.703265	0.2083	3.37621	0.000734919	0.0328771
AFF3	3294.78	-0.0956436	0.141183	-0.677446	0.498123	0.973457
AFF4	3063.41	-0.0946447	0.139267	-0.679594	0.496762	0.973457
AFG1L	245.493	0.167335	0.278368	0.601129	0.547754	0.979395
AFG2A	446.878	-0.423119	0.291846	-1.4498	0.147113	0.746349
AFG2B	441.297	-0.0958392	0.24678	-0.388359	0.697751	0.989156
AFG3L1P	189.957	-0.622162	0.353025	-1.76237	0.0780062	0.579922
AFG3L2	3087.92	0.0863703	0.133771	0.645657	0.518502	0.974919
AFMID	307.724	0.301866	0.250269	1.20617	0.227754	0.85295
AFTPH	622.092	0.253976	0.202451	1.2545	0.209659	0.830527
AFTPH-DT	3.00959	0.560964	2.19962	0.255028	0.798702
AGA	270.891	-0.212026	0.282109	-0.751574	0.452307	0.970169
AGAP1	1135.65	-0.0106344	0.220328	-0.0482663	0.961504	0.998695
AGAP1-IT1	2.48199	0.703367	2.59929	0.270599	0.786699
AGAP10P	6.33652	0.45043	1.58398	0.284367	0.77613	0.989156
AGAP11	10.4702	-0.701156	1.22445	-0.57263	0.566895	0.979395
AGAP12P	3.22724	-0.0854662	2.09999	-0.0406983	0.967536
AGAP14P	3.81061	0.404042	2.26041	0.178747	0.858136
AGAP2	193.075	-0.612277	0.33938	-1.8041	0.071215	0.55944
AGAP3	2085.05	-0.140457	0.170946	-0.821642	0.411281	0.96005
AGAP4	32.2031	-0.57246	0.713543	-0.802278	0.422392	0.963851
AGAP5	39.9026	0.0401893	0.634241	0.063366	0.949475	0.997176
AGAP6	116.205	-1.04629	0.405611	-2.57954	0.00989311	0.200916
AGAP7P	34.3151	0.246738	0.706989	0.348998	0.727091	0.989156
AGAP9	60.8024	-0.32966	0.519257	-0.634868	0.525514	0.974919
AGBL2	13.6467	-0.267092	1.33375	-0.200257	0.84128	0.992561
AGBL3	15.6353	-0.451717	1.01831	-0.443595	0.657335	0.986221
AGBL5	2005.91	0.101864	0.143245	0.711115	0.477013	0.970169
AGER	78.3824	0.0565078	0.462406	0.122204	0.902738	0.99471
AGFG1	1541.56	-0.160816	0.233589	-0.688459	0.491164	0.972258
AGFG2	1549.62	0.107501	0.178194	0.603282	0.546321	0.979369
AGGF1	1267.38	0.144479	0.160411	0.900683	0.367757	0.946814
AGGF1P1	11.1853	0.0243917	1.16623	0.020915	0.983313	0.999086
AGGF1P2	17.2324	-0.683344	1.00783	-0.678037	0.497748	0.973457
AGK	932.052	-0.0970124	0.183932	-0.527437	0.59789	0.98174
AGL	726.801	0.233661	0.18411	1.26914	0.204392	0.82706
AGMO	67.7909	-0.284712	0.493209	-0.577265	0.56376	0.979395
AGO1	681.283	0.0236364	0.189198	0.12493	0.900579	0.99471
AGO2	1499.03	0.15334	0.164411	0.932663	0.350994	0.938441
AGO3	685.166	0.267109	0.218999	1.21968	0.222587	0.846444
AGO4	1023.42	-0.0641376	0.21233	-0.302065	0.762602	0.989156
AGPAT1	1724.01	-0.278285	0.149732	-1.85855	0.0630907	0.52593
AGPAT2	1749.02	-0.422834	0.15495	-2.72884	0.00635566	0.1486
AGPAT3	1236.25	0.0177988	0.163322	0.10898	0.913219	0.995731
AGPAT4	597.326	0.0583988	0.214515	0.272236	0.785441	0.989681
AGPAT5	3482.28	-0.00293448	0.130795	-0.0224357	0.9821	0.999086
AGPS	5388.14	0.0416691	0.128884	0.323308	0.746462	0.989156
AGRN	20163.6	0.243597	0.126116	1.93152	0.0534186	0.48542
AGT	6.03645	0.563551	1.58001	0.356676	0.721335	0.989156
AGTPBP1	2927.18	0.197827	0.153207	1.29124	0.19662	0.818395
AGTRAP	1417.32	-0.0533279	0.160992	-0.331246	0.740459	0.989156
AHCTF1	2248.21	0.0254681	0.141343	0.180186	0.857006	0.992872
AHCTF1P1	114.363	0.687368	0.387788	1.77254	0.0763053	0.576097
AHCY	8187.43	-0.018853	0.120638	-0.156278	0.875814	0.99296
AHCYL1	6505.03	0.156405	0.124004	1.26129	0.207205	0.829105
AHCYL2	2341.5	0.376704	0.179027	2.10417	0.0353632	0.401862
AHDC1	1141.71	-0.0914422	0.197771	-0.462364	0.64382	0.984268
AHI1	780.094	-0.174649	0.252569	-0.69149	0.489258	0.972148
AHI1-DT	6.14744	0.721729	1.55526	0.464057	0.642607	0.984268
AHNAK	50066.1	0.0299189	0.126696	0.236146	0.813319	0.992561
AHNAK2	8455.78	0.27046	0.16288	1.66049	0.0968162	0.635501
AHR	5.96001	0.0370725	1.58712	0.0233583	0.981364	0.999086
AHRR	40.7333	0.246896	0.667459	0.369904	0.711454	0.989156
AHSA1	1701.68	-0.0939182	0.181246	-0.51818	0.604333	0.98284
AHSA2P	574.457	-0.189223	0.206691	-0.915488	0.359935	0.944247
AIDA	2544.25	0.190794	0.136151	1.40134	0.161113	0.771457
AIDAP1	6.86893	0.881419	1.50642	0.585108	0.558475	0.979395
AIDAP2	4.95065	-1.10719	1.75257	-0.631749	0.527551	0.974919
AIF1	15.0043	-1.27351	1.04299	-1.22101	0.222081	0.846444
AIF1L	918.026	-0.104537	0.183615	-0.569326	0.569135	0.979395
AIFM1	1843.08	-0.105004	0.148063	-0.709186	0.478209	0.970169
AIFM2	35.5144	1.34358	0.707837	1.89815	0.0576768	0.504422
AIFM3	1918.62	-0.744361	0.153641	-4.8448	1.26738e-06	0.000143101
AIG1	827.863	0.00196611	0.178348	0.011024	0.991204	0.999086
AIMP1	1918.02	0.201071	0.185351	1.08481	0.278005	0.896655
AIMP2	1198.77	0.0101898	0.168775	0.0603749	0.951857	0.997176
AIP	1252.29	0.171893	0.176697	0.972813	0.330646	0.92863
AIRIM	713.542	0.121097	0.203304	0.595646	0.551412	0.979395
AJAP1	102.361	-0.57397	0.409058	-1.40315	0.160572	0.770522
AJM1	135.542	-0.299661	0.360598	-0.831013	0.405967	0.95939
AJUBA	3239.91	0.532215	0.161967	3.28595	0.00101641	0.041744
AJUBA-DT	3.537	0.0128892	2.02243	0.00637313	0.994915
AK1	405.011	0.00047366	0.247306	0.00191528	0.998472	0.999734
AK2	2396.77	0.0155058	0.147333	0.105243	0.916183	0.995775
AK3	2346.29	0.0551735	0.150511	0.366576	0.713936	0.989156
AK3P3	3.14437	-0.136397	2.41412	-0.0564996	0.954944
AK4	20.1187	-1.44547	0.903908	-1.59914	0.109791	0.66645
AK6	876.452	-0.0603213	0.182589	-0.330367	0.741123	0.989156
AK7	249.484	0.685011	0.291895	2.34678	0.0189367	0.288404
AK8	30.1813	-0.722679	0.737309	-0.980157	0.327008	0.926177
AK9	16.5802	0.385568	0.959261	0.401943	0.687726	0.988494
AKAP1	613.557	0.238562	0.203214	1.17394	0.240417	0.864795
AKAP1-DT	10.042	-0.354637	1.2297	-0.288393	0.773046	0.989156
AKAP10	700.322	0.138759	0.198248	0.699925	0.483974	0.971028
AKAP11	1234.88	0.00364992	0.166368	0.0219388	0.982497	0.999086
AKAP12	11582.8	0.333852	0.123455	2.70425	0.00684592	0.156938
AKAP13	5308.58	-0.0711015	0.128997	-0.551188	0.581505	0.980271
AKAP14	3.22704	-1.07121	2.14889	-0.498497	0.618134
AKAP17A	1412.39	-0.120999	0.161096	-0.751099	0.452593	0.970169
AKAP3	27.3541	0.615153	0.783889	0.784746	0.432603	0.964683
AKAP5	209.26	-0.0946532	0.30614	-0.309183	0.757182	0.989156
AKAP6	43.5629	1.58427	0.89557	1.76901	0.0768926	0.576589
AKAP7	106.966	-0.114103	0.403412	-0.282846	0.777295	0.989356
AKAP8	814.02	-0.188576	0.221923	-0.849738	0.395471	0.95585
AKAP8L	1810.33	0.173119	0.167952	1.03077	0.30265	0.909346
AKAP9	1169.58	0.144122	0.184645	0.780537	0.435075	0.96613
AKIP1	624.097	0.217925	0.196379	1.10971	0.267122	0.889035
AKIRIN1	3924.21	-0.108304	0.136946	-0.790856	0.429028	0.963851
AKIRIN2	782.507	-0.132678	0.188133	-0.705236	0.480663	0.970169
AKNA	460.743	0.11327	0.26033	0.435102	0.663488	0.986667
AKR1A1	2921.54	0.313934	0.158438	1.98143	0.0475426	0.459923
AKR1B1	1431.08	0.0403312	0.155259	0.259767	0.795044	0.990661
AKR1C1	4.61157	1.43812	1.82816	0.786649	0.431487	0.964658
AKR1E2	73.5265	-0.458412	0.471333	-0.972586	0.330759	0.92863
AKR7A2	1915.57	-0.0403591	0.145682	-0.277035	0.781753	0.989681
AKR7A3	3.94459	-0.635767	1.93366	-0.32879	0.742315	0.989156
AKT1	4602.17	-0.0536427	0.139724	-0.383919	0.701039	0.989156
AKT1S1	1602.06	-0.212097	0.157524	-1.34644	0.178161	0.797018
AKT2	3097.17	0.0823677	0.154988	0.531445	0.59511	0.981181
AKT3	3127.18	0.495952	0.137092	3.61767	0.000297272	0.015837
AKTIP	368.977	0.39095	0.233796	1.67219	0.0944874	0.629717
ALAD	478.241	-0.0404733	0.220288	-0.183729	0.854226	0.992872
ALAS1	1033.22	0.104864	0.175971	0.595914	0.551232	0.979395
ALCAM	20.7547	2.37836	0.999437	2.3797	0.0173266	0.27532
ALDH16A1	712.608	-0.138369	0.208344	-0.664137	0.506602	0.973457
ALDH18A1	3972.43	0.133076	0.128904	1.03237	0.301901	0.909
ALDH1B1	2269.12	0.343533	0.144187	2.38255	0.0171932	0.274297
ALDH1L1-AS1	10.7607	-1.43903	1.2894	-1.11605	0.264402	0.885828
ALDH1L2	228.846	-0.285926	0.282608	-1.01174	0.311662	0.917041
ALDH2	2407.96	-0.0188808	0.144358	-0.130791	0.89594	0.994566
ALDH3A1	7.28918	-2.92867	1.62882	-1.79803	0.072172	0.562416
ALDH3A2	1688.83	-0.0878815	0.165531	-0.530908	0.595483	0.981181
ALDH3B1	198.24	0.810491	0.309151	2.62166	0.00875017	0.186203
ALDH4A1	1358.83	-0.142045	0.156418	-0.908107	0.363822	0.946774
ALDH5A1	335.255	-0.439737	0.28171	-1.56096	0.118534	0.692707
ALDH6A1	848.618	0.0263475	0.191975	0.137245	0.890837	0.994052
ALDH7A1	3577.09	0.346169	0.138509	2.49926	0.0124453	0.230193
ALDH8A1	11.3417	1.59276	1.4531	1.09611	0.273029	0.893012
ALDH9A1	1893.67	-0.0956382	0.149715	-0.638803	0.522951	0.974919
ALDOA	15221.8	-0.125633	0.118896	-1.05667	0.290664	0.904754
ALDOC	244.717	0.544072	0.341747	1.59203	0.111378	0.672175
ALG1	486.577	-0.444981	0.252607	-1.76156	0.0781443	0.579922
ALG10	61.3358	0.352671	0.548205	0.64332	0.520017	0.974919
ALG10B	206.371	-0.707169	0.322165	-2.19505	0.0281601	0.357419
ALG11	890.79	-0.0395059	0.194907	-0.202692	0.839376	0.992561
ALG12	854.246	-0.0555287	0.222059	-0.250063	0.802539	0.991484
ALG13	515.522	0.0491022	0.225713	0.217543	0.827785	0.992561
ALG14	157.521	0.167249	0.4035	0.414496	0.678511	0.988494
ALG1L9P	19.4415	0.856184	0.933717	0.916963	0.359162	0.944017
ALG2	817.948	-0.10434	0.177219	-0.588764	0.556019	0.979395
ALG3	884.642	0.0527692	0.182182	0.289651	0.772083	0.989156
ALG5	392.16	-0.286892	0.228195	-1.25722	0.208673	0.830411
ALG6	468.758	0.188705	0.218183	0.86489	0.387099	0.954386
ALG8	741.264	0.0253076	0.184684	0.137032	0.891006	0.994052
ALG9	947.119	-0.295774	0.178316	-1.6587	0.0971759	0.636757
ALKBH1	279.801	0.0319118	0.285436	0.1118	0.910982	0.995731
ALKBH2	719.769	0.0780911	0.20207	0.386455	0.699159	0.989156
ALKBH3	310.989	0.0499686	0.255563	0.195523	0.844983	0.992707
ALKBH4	349.905	-0.0728409	0.243527	-0.299108	0.764857	0.989156
ALKBH5	2780.72	0.157892	0.137248	1.15041	0.249974	0.873064
ALKBH6	282.819	-0.212044	0.26855	-0.789589	0.429768	0.964317
ALKBH7	918.898	0.141983	0.17509	0.810916	0.417414	0.961995
ALKBH8	216.823	0.0577824	0.319986	0.180578	0.856699	0.992872
ALMS1	635.531	-0.453151	0.204649	-2.21429	0.0268092	0.349675
ALMS1-IT1	18.2403	-0.267415	0.931191	-0.287175	0.773978	0.989156
ALMS1P1	4.98926	-1.29039	1.80237	-0.715942	0.474027	0.970169
ALOX12B	9.76447	0.331722	1.30746	0.253714	0.799716	0.990739
ALOXE3	39.5594	0.622415	0.658333	0.94544	0.344434	0.936704
ALPG	4040.63	-0.117215	0.145476	-0.805732	0.420398	0.962854
ALPK2	251.757	-0.233345	0.284053	-0.821484	0.411371	0.96005
ALPK3	17.0752	0.28696	0.985912	0.291061	0.771005	0.989156
ALPL	32.0101	-0.269291	0.747284	-0.36036	0.718578	0.989156
ALPP	475.987	-0.166159	0.21368	-0.777606	0.436801	0.966528
ALS2	5784.77	-0.116539	0.125305	-0.930039	0.352351	0.939828
ALS2CL	77.2564	-1.03437	0.491742	-2.10349	0.0354231	0.402064
ALX4	1899.99	-0.0619972	0.151562	-0.409055	0.682499	0.988494
ALYREF	3026.57	-0.120077	0.147631	-0.813362	0.41601	0.961995
AMACR	470.963	0.0616913	0.212938	0.289716	0.772034	0.989156
AMBRA1	1532.19	0.0772778	0.172484	0.448029	0.654132	0.985562
AMD1	4763.02	0.170321	0.129506	1.31516	0.188456	0.808624
AMDHD1	38.9748	-1.01003	0.654541	-1.54312	0.122803	0.701664
AMDHD2	728.432	0.0443528	0.192457	0.230455	0.817738	0.992561
AMER1	358.897	-0.270295	0.267404	-1.01081	0.312106	0.917041
AMFR	2052.29	0.145904	0.143821	1.01448	0.310352	0.915685
AMH	105.212	-0.180034	0.450594	-0.399547	0.68949	0.988494
AMIGO1	17.0895	-1.73613	0.999692	-1.73667	0.0824456	0.593435
AMIGO2	9943.39	-0.109528	0.118428	-0.924847	0.355046	0.941339
AMIGO3	22.3863	0.303952	2.84735	0.106749	0.914988	0.995775
AMMECR1	360.529	-0.115455	0.239149	-0.482777	0.629254	0.984268
AMMECR1L	950.783	-0.0813579	0.170729	-0.476534	0.633694	0.984268
AMN	8.74473	2.92537	1.56669	1.86723	0.0618693	0.520335
AMN1	221.23	0.575294	0.311339	1.8478	0.0646309	0.533326
AMOT	17.1711	-3.66659	1.12377	-3.26277	0.00110328	0.0445136
AMOTL1	8058.93	-0.140612	0.131647	-1.06809	0.285478	0.90235
AMOTL2	11122.8	0.0456899	0.123426	0.370179	0.711249	0.989156
AMPD2	2108.84	0.35555	0.160781	2.2114	0.0270085	0.350802
AMPD3	24.6527	0.425846	0.87195	0.488384	0.625278	0.984268
AMPH	39.6264	-1.14939	0.652727	-1.7609	0.0782556	0.580395
AMT	35.0891	1.8982	0.879031	2.15942	0.0308172	0.374209
AMY2B	11.3756	0.048324	1.60827	0.0300472	0.976029	0.998695
AMZ2	1894.36	0.0983161	0.193375	0.508422	0.611157	0.983288
AMZ2P1	265.004	-0.204537	0.284457	-0.719045	0.472113	0.970169
ANAPC1	2365.31	-0.0036497	0.15919	-0.0229267	0.981709	0.999086
ANAPC10	220.158	-0.206304	0.288774	-0.714413	0.474972	0.970169
ANAPC11	1755.68	0.147333	0.147203	1.00088	0.316884	0.91971
ANAPC13	3101.8	-0.157115	0.160488	-0.978979	0.32759	0.926419
ANAPC15	319.994	-0.11203	0.277253	-0.404073	0.686159	0.988494
ANAPC16	1977.21	0.0835564	0.143417	0.58261	0.560156	0.979395
ANAPC1P2	531.011	0.114836	0.236197	0.486185	0.626836	0.984268
ANAPC2	875.592	-0.129167	0.180992	-0.713657	0.475439	0.970169
ANAPC4	448.988	0.010217	0.224044	0.0456026	0.963627	0.998695
ANAPC5	2684.01	0.22261	0.137091	1.62381	0.104416	0.654437
ANAPC7	1419.08	-0.210602	0.15364	-1.37075	0.170453	0.789104
ANG	175.188	0.171858	0.339465	0.506261	0.612673	0.983288
ANGEL1	1279.27	-0.0014009	0.162645	-0.00861326	0.993128	0.999667
ANGEL2	659.01	0.0810205	0.194369	0.416838	0.676797	0.988455
ANGPT1	398.436	0.596011	0.281573	2.11672	0.0342838	0.397482
ANGPT2	4261.94	0.416017	0.168981	2.46192	0.0138196	0.245124
ANGPTL2	419.052	-0.72935	0.263198	-2.77111	0.0055866	0.137663
ANGPTL4	36.7138	0.315343	0.681573	0.46267	0.643601	0.984268
ANGPTL6	12.4938	-0.0214876	1.09982	-0.0195374	0.984412	0.999086
ANGPTL7	24.7596	2.3402	0.83985	2.78644	0.00532898	0.133489
ANK1	56.1993	0.994508	0.577934	1.7208	0.0852876	0.604663
ANK2	51.3585	1.65097	0.63764	2.58919	0.0096202	0.19696
ANK3	4.237	-1.07583	1.89152	-0.568764	0.569516	0.979395
ANKAR	41.5874	0.716572	0.632622	1.1327	0.257339	0.87973
ANKDD1A	28.699	1.3335	0.832605	1.60159	0.109245	0.665621
ANKEF1	88.8132	-0.263548	0.435616	-0.605001	0.545179	0.978845
ANKFY1	1700.22	0.0198407	0.147245	0.134747	0.892812	0.994176
ANKH	18.1057	0.266204	0.927281	0.28708	0.774051	0.989156
ANKHD1	1951.54	0.21344	0.146581	1.45613	0.145358	0.745071
ANKHD1-EIF4EBP3	807.279	0.279186	0.196998	1.4172	0.156424	0.76546
ANKIB1	2472.18	0.199216	0.144029	1.38317	0.166614	0.781169
ANKLE1	21.0959	0.87778	0.969615	0.905288	0.365313	0.946814
ANKLE2	1666.92	-0.0220137	0.150834	-0.145947	0.883963	0.993392
ANKMY1	194.905	-0.198157	0.354116	-0.559582	0.575764	0.979395
ANKMY2	581.407	0.109577	0.197745	0.554134	0.579487	0.979953
ANKRA2	443.387	0.0258553	0.233868	0.110555	0.911969	0.995731
ANKRD1	988.931	1.42736	0.210409	6.78377	1.17083e-11	3.10784e-09
ANKRD10	2265.71	-0.191375	0.145829	-1.31232	0.189412	0.80905
ANKRD10-IT1	39.6511	-0.192398	0.631048	-0.304886	0.760453	0.989156
ANKRD11	4423.58	-0.0748966	0.146718	-0.510479	0.609716	0.983288
ANKRD11P2	17.5033	-0.100325	0.936667	-0.107109	0.914703	0.995775
ANKRD12	529.113	0.379442	0.213561	1.77674	0.0756113	0.57324
ANKRD13A	833.902	0.246465	0.184808	1.33363	0.182324	0.80345
ANKRD13B	506.238	0.118845	0.250371	0.474676	0.635018	0.984268
ANKRD13C	751.252	-0.0274535	0.208463	-0.131695	0.895225	0.994566
ANKRD13C-DT	137.991	0.407504	0.366709	1.11125	0.266462	0.887989
ANKRD13D	366.861	0.006908	0.25269	0.0273379	0.97819	0.998695
ANKRD16	270.173	0.150552	0.264986	0.568151	0.569932	0.979395
ANKRD17	3311.48	-0.0959783	0.135894	-0.706274	0.480018	0.970169
ANKRD18A	223.223	0.735444	0.290531	2.53138	0.0113616	0.219542
ANKRD18B	80.1603	0.110499	0.489726	0.225634	0.821486	0.992561
ANKRD18CP	3.81228	1.10384	1.95837	0.563653	0.57299
ANKRD18EP	24.9267	-0.0287323	0.801623	-0.0358426	0.971408	0.998695
ANKRD2	274.87	0.399873	0.263852	1.51552	0.129641	0.71274
ANKRD20A1	38.5295	0.123571	0.752396	0.164237	0.869545	0.992872
ANKRD20A11P	2.71201	-0.749235	2.3142	-0.323755	0.746124
ANKRD20A5P	9.37787	-0.988402	1.33048	-0.742893	0.457546	0.970169
ANKRD23	27.7489	1.7579	0.800057	2.19722	0.0280048	0.356961
ANKRD24	170.737	-0.409865	0.341013	-1.2019	0.229401	0.853808
ANKRD26	382.242	-0.276562	0.244265	-1.13222	0.257541	0.879947
ANKRD27	1109.08	0.259504	0.191682	1.35383	0.175792	0.792827
ANKRD28	2136.25	0.452895	0.165545	2.73579	0.00622315	0.147075
ANKRD29	2.6822	2.20053	2.53396	0.868414	0.385168
ANKRD31	75.9422	-0.674759	0.473999	-1.42355	0.154578	0.762308
ANKRD33B	2712.26	0.288719	0.168706	1.71138	0.0870118	0.611427
ANKRD34A	142.41	-0.606302	0.368763	-1.64415	0.100145	0.644591
ANKRD34B	25.7388	1.20559	0.854351	1.41112	0.15821	0.768168
ANKRD36	147.054	0.0916804	0.342624	0.267584	0.78902	0.989681
ANKRD36B	54.5964	-0.0918707	0.609171	-0.150813	0.880124	0.993228
ANKRD36BP2	7.94785	2.54139	1.58096	1.6075	0.107945	0.661753
ANKRD36C	50.229	0.264584	0.600971	0.440261	0.659748	0.986568
ANKRD37	36.0212	0.358019	0.661564	0.541171	0.58839	0.981181
ANKRD39	190.778	0.180364	0.30987	0.582064	0.560524	0.979395
ANKRD40	1849	-0.0391013	0.145283	-0.269139	0.787823	0.989681
ANKRD42	436.736	0.00245956	0.226096	0.0108784	0.99132	0.999086
ANKRD42-DT	16.1736	-1.22466	1.13929	-1.07493	0.282406	0.900481
ANKRD45	146.78	0.0788458	0.344139	0.22911	0.818783	0.992561
ANKRD46	580.256	-0.0923997	0.200575	-0.460675	0.645032	0.984268
ANKRD49	199.523	-0.0892079	0.31177	-0.286133	0.774776	0.989156
ANKRD50	741.443	0.160206	0.188164	0.851415	0.394539	0.95585
ANKRD52	1928.98	-0.185154	0.186923	-0.990538	0.321911	0.924423
ANKRD54	495.211	0.00612335	0.242122	0.0252903	0.979823	0.998971
ANKRD6	615.294	-0.070929	0.23672	-0.299633	0.764457	0.989156
ANKRD61	8.90104	0.256053	1.3249	0.193262	0.846754	0.992776
ANKRD63	19.1303	-0.811641	0.909991	-0.891923	0.372434	0.948702
ANKRD65	41.4582	-0.147883	0.620637	-0.238276	0.811667	0.992561
ANKRD7	5.51192	-1.76562	1.76698	-0.999228	0.317684	0.92058
ANKRD9	921.508	-0.0157878	0.175104	-0.0901623	0.928158	0.996572
ANKS1A	1388.58	0.308682	0.155971	1.9791	0.0478045	0.461277
ANKS3	243.958	0.122326	0.282094	0.433634	0.664554	0.986667
ANKS6	1153.23	0.295764	0.181029	1.63379	0.102302	0.649532
ANKUB1	9.67623	-0.720152	1.3224	-0.544579	0.586043	0.981181
ANKZF1	671.549	0.152173	0.201381	0.755645	0.449862	0.970169
ANLN	2589.84	0.304414	0.156853	1.94076	0.0522869	0.480716
ANO10	762.788	-0.0505121	0.196923	-0.256507	0.797559	0.990739
ANO5	4.64622	-2.34311	1.8827	-1.24455	0.213298	0.834968
ANO6	1014.74	0.0510829	0.167273	0.305386	0.760072	0.989156
ANO7	80.9728	-0.661334	0.454239	-1.45592	0.145415	0.745071
ANO8	470.45	0.222669	0.223873	0.994623	0.31992	0.922348
ANO9	404.431	1.26052	0.230203	5.47567	4.35866e-08	6.66127e-06
ANOS2P	12.0575	-0.413236	1.13678	-0.363514	0.716221	0.989156
ANP32A	4581.27	-0.177728	0.129614	-1.37121	0.170309	0.788969
ANP32B	7502.34	0.165464	0.130389	1.269	0.204439	0.82706
ANP32E	4083.5	-0.00281396	0.160635	-0.0175178	0.986024	0.999086
ANTKMT	625.425	0.0554737	0.206877	0.268149	0.788585	0.989681
ANTXR1	521.126	0.353543	0.225481	1.56795	0.116893	0.687911
ANTXR2	59.6252	3.5148	0.564769	6.22343	4.864e-10	1.03651e-07
ANXA1	4607.01	1.21371	0.134643	9.0143	1.98132e-19	1.42749e-16
ANXA11	3415.41	0.00401621	0.132198	0.0303801	0.975764	0.998695
ANXA2	15528.6	0.0396564	0.117786	0.336683	0.736356	0.989156
ANXA2P2	207.966	-0.0132173	0.383281	-0.0344846	0.972491	0.998695
ANXA2R	44.4976	0.0968723	0.609752	0.158872	0.87377	0.992872
ANXA2R-AS1	39.375	0.91144	0.637184	1.43042	0.152597	0.75533
ANXA2R-OT1	56.0082	-0.59793	0.541337	-1.10454	0.269357	0.890121
ANXA4	2100.59	-0.314492	0.15517	-2.02676	0.0426874	0.433172
ANXA5	6583.32	0.0397468	0.136473	0.291242	0.770866	0.989156
ANXA6	7257.63	-0.0355297	0.133481	-0.266177	0.790103	0.989681
ANXA7	2709.85	0.106301	0.135258	0.78591	0.43192	0.964683
ANXA8	3.76176	0.0797572	2.03595	0.0391744	0.968751
ANXA9	36.8494	-0.345076	0.716692	-0.481484	0.630172	0.984268
AOAH	3.66777	0.237759	2.17303	0.109414	0.912874
AOC2	26.7122	-0.379781	0.76537	-0.496205	0.61975	0.983765
AOC3	13.1154	0.576044	1.12757	0.510869	0.609442	0.983288
AOPEP	281.412	0.31489	0.260903	1.20693	0.227461	0.852908
AP1AR	680.079	-0.216946	0.200788	-1.08048	0.27993	0.89827
AP1AR-DT	19.2568	-1.19759	0.917859	-1.30476	0.191974	0.813549
AP1B1	2891.36	-0.0776082	0.151584	-0.51198	0.608665	0.983288
AP1G1	2356.51	0.0156923	0.144044	0.108941	0.913249	0.995731
AP1G2	678.898	-0.038524	0.219805	-0.175265	0.860872	0.992872
AP1G2-AS1	23.8828	0.291289	0.812602	0.358465	0.719995	0.989156
AP1M1	1692.98	-0.0739667	0.172219	-0.429493	0.667564	0.988078
AP1M2	1126.79	-0.322405	0.164562	-1.95917	0.0500933	0.471925
AP1S1	2554.7	0.0480683	0.146017	0.329198	0.742006	0.989156
AP1S2	167.527	0.230453	0.331253	0.6957	0.486617	0.971682
AP1S3	320.277	0.204569	0.263917	0.775128	0.438264	0.967313
AP2A1	5786.09	-0.0692283	0.125882	-0.549945	0.582357	0.980424
AP2A2	2986.06	0.0546731	0.168669	0.324145	0.745829	0.989156
AP2B1	18116.3	0.215466	0.14065	1.53193	0.125539	0.7026
AP2M1	6538.39	0.145716	0.133502	1.09149	0.275058	0.894668
AP2S1	2172.18	-0.171368	0.144541	-1.1856	0.23578	0.860126
AP3B1	2029.21	0.0418973	0.146411	0.286162	0.774754	0.989156
AP3B2	162.756	-0.590673	0.331388	-1.78242	0.0746809	0.570092
AP3D1	5484.33	0.0568265	0.133954	0.424223	0.671404	0.988078
AP3M1	1493.21	0.168564	0.153924	1.09511	0.273467	0.893012
AP3M2	662.924	-0.199346	0.196388	-1.01506	0.310077	0.915625
AP3S1	1560.91	0.0164747	0.157712	0.104461	0.916804	0.995775
AP3S2	845.127	0.0545542	0.191678	0.284613	0.775941	0.989156
AP4B1	227.716	0.047838	0.286812	0.166792	0.867533	0.992872
AP4E1	397.644	-0.0948338	0.276442	-0.343052	0.73156	0.989156
AP4M1	349.161	-0.111288	0.23817	-0.467262	0.640313	0.984268
AP4S1	223.758	-0.67363	0.289729	-2.32503	0.0200703	0.296547
AP5B1	1934.35	0.140702	0.153195	0.91845	0.358383	0.943933
AP5M1	1087.07	-0.0694215	0.172331	-0.402838	0.687068	0.988494
AP5S1	121.174	-0.308816	0.403193	-0.765925	0.443721	0.969043
AP5Z1	1268.24	0.00591399	0.157574	0.0375316	0.970061	0.998695
APAF1	958.256	0.0421625	0.182635	0.230857	0.817426	0.992561
APBA2	45.3163	-0.420073	0.607498	-0.691481	0.489264	0.972148
APBA3	549.491	-0.0842066	0.217461	-0.387226	0.698589	0.989156
APBB1	610.068	-0.292023	0.207349	-1.40837	0.159023	0.768205
APBB2	2363.66	0.478021	0.140378	3.40525	0.00066103	0.0303994
APBB3	210.25	-0.285038	0.296133	-0.962534	0.335782	0.932058
APC	575.153	-0.0278303	0.275543	-0.101002	0.919549	0.996237
APC2	839.122	-0.486917	0.230561	-2.11188	0.0346964	0.399815
APCDD1	19.1669	2.16152	0.972898	2.22173	0.0263016	0.34664
APEH	3585.06	0.0240128	0.148926	0.161239	0.871905	0.992872
APEX1	4124.36	-0.0537833	0.130877	-0.410945	0.681113	0.988494
APEX2	552.467	-0.0730085	0.225608	-0.323607	0.746235	0.989156
APH1A	3822.21	-0.194094	0.134084	-1.44756	0.147742	0.747102
APH1B	403.917	-0.110422	0.236074	-0.467744	0.639968	0.984268
API5	3698.35	-0.0467556	0.150842	-0.309964	0.756588	0.989156
APIP	608.132	0.16657	0.210391	0.791716	0.428526	0.963851
APLF	49.1819	-0.480925	0.577284	-0.833083	0.404798	0.959214
APLN	33.4643	-0.759719	0.689928	-1.10116	0.270828	0.891254
APLP1	873.53	-0.114763	0.176595	-0.649866	0.515779	0.974919
APLP2	28542.2	0.188454	0.12257	1.53752	0.124166	0.7026
APMAP	2680.59	0.0121825	0.137673	0.0884891	0.929488	0.996572
APOBEC3B	541.369	-0.188157	0.221108	-0.850971	0.394786	0.95585
APOBEC3C	2251.25	0.0501939	0.145378	0.345266	0.729895	0.989156
APOBEC3D	74.6714	0.12265	0.495125	0.247716	0.804354	0.992018
APOBEC3F	274.168	-0.129223	0.270686	-0.477391	0.633084	0.984268
APOBEC3G	38.127	-0.275939	0.655112	-0.421209	0.673602	0.988078
APOBEC3H	10.1141	0.0313049	1.32456	0.0236342	0.981144	0.999086
APOC1	1905.76	-0.533985	0.197805	-2.69956	0.00694314	0.15797
APOC1P1	3.21994	0.912003	2.32177	0.392804	0.694464
APOD	19.5217	0.5623	0.894567	0.628572	0.529629	0.974919
APOE	27674.5	-0.369581	0.149105	-2.47867	0.0131872	0.238949
APOL1	10.9305	0.315076	1.2465	0.252768	0.800447	0.990739
APOL2	542.382	0.168132	0.204001	0.82417	0.409843	0.96005
APOL3	11.415	2.48582	1.21197	2.05105	0.0402621	0.423642
APOL6	44.0066	1.50156	0.63188	2.37633	0.0174858	0.276447
APOLD1	632.487	-0.105697	0.205202	-0.515087	0.606492	0.98284
APOM	21.7524	-0.595378	0.847739	-0.702313	0.482484	0.970169
APOO	654.249	0.210278	0.196707	1.06899	0.285074	0.90235
APOOL	647.549	0.176688	0.19832	0.890924	0.37297	0.948702
APP	25032.6	0.0694629	0.116417	0.596675	0.550724	0.979395
APP-DT	4.091	0.502246	1.89611	0.264882	0.7911	0.989816
APPAT	69.2031	-0.379743	0.526953	-0.72064	0.471131	0.970169
APPBP2	1831.98	0.35214	0.164188	2.14473	0.0319743	0.382398
APPL1	2515.67	0.0963765	0.140172	0.68756	0.49173	0.972355
APPL2	824.821	-0.00876118	0.191496	-0.0457513	0.963508	0.998695
APRG1	8.83751	0.433665	1.30613	0.332023	0.739872	0.989156
APRT	1461.84	-0.207839	0.152227	-1.36532	0.172153	0.791392
APTR	184.708	-0.122993	0.311135	-0.395304	0.692619	0.988494
APTX	1012.03	-0.0280306	0.173233	-0.161809	0.871456	0.992872
AQP1	11.3357	1.31055	1.24464	1.05296	0.292359	0.905877
AQP11	25.1829	0.490839	0.789364	0.621816	0.534063	0.976247
AQP8	80.5883	-0.593524	0.461377	-1.28642	0.198297	0.821081
AQR	2571.63	-0.113482	0.139966	-0.810783	0.41749	0.961995
ARAF	820.764	-0.111178	0.184498	-0.602595	0.546778	0.979395
ARAP1	1728.49	0.315755	0.177562	1.77828	0.0753577	0.572083
ARAP2	23.226	3.51321	1.1268	3.11786	0.00182168	0.0630036
ARB2A	1007.47	0.179046	0.177269	1.01002	0.312485	0.917041
ARC	4.30869	1.37725	1.85785	0.741314	0.458503	0.970169
ARCN1	4488.51	0.155525	0.133168	1.16789	0.242853	0.865572
AREL1	1744.47	0.0518405	0.153007	0.338811	0.734752	0.989156
ARF1	8072.68	0.0712206	0.122149	0.583061	0.559852	0.979395
ARF3	5644.56	-0.396961	0.163053	-2.43455	0.0149105	0.254183
ARF4	4744.48	-0.0271954	0.142467	-0.190889	0.848613	0.992872
ARF5	4308.03	-0.103951	0.133259	-0.780067	0.435352	0.96613
ARF6	2845.77	-0.147712	0.136611	-1.08126	0.279582	0.898104
ARFGAP1	3857.06	-0.0211621	0.143002	-0.147985	0.882355	0.993228
ARFGAP2	1560.18	-0.011399	0.171101	-0.0666214	0.946883	0.997176
ARFGAP3	1435.58	0.15723	0.172574	0.911087	0.36225	0.945817
ARFGEF1	1385.81	0.365631	0.159453	2.29303	0.0218462	0.311824
ARFGEF1-DT	7.20048	0.17871	1.45885	0.122501	0.902503	0.99471
ARFGEF2	2055.09	0.153433	0.141805	1.082	0.27925	0.897873
ARFGEF3	16.2407	-0.443498	0.999308	-0.443805	0.657183	0.986221
ARFIP1	705.356	0.0234655	0.203573	0.115268	0.908232	0.99526
ARFIP2	902.406	0.129508	0.193901	0.667907	0.504193	0.973457
ARFRP1	553.564	-0.0806742	0.210013	-0.384139	0.700876	0.989156
ARG2	797.455	-0.0274213	0.188467	-0.145496	0.884319	0.993392
ARGLU1	1961.12	-0.0130462	0.14536	-0.0897509	0.928485	0.996572
ARHGAP1	1284.35	0.0389416	0.165444	0.235377	0.813916	0.992561
ARHGAP10	653.511	0.0633554	0.193752	0.326992	0.743674	0.989156
ARHGAP11A	2009.69	0.360354	0.160237	2.24888	0.0245203	0.331243
ARHGAP11A-DT	6.3752	1.98564	1.6273	1.2202	0.222387	0.846444
ARHGAP11B	70.3423	-1.00441	0.608184	-1.65149	0.0986377	0.64106
ARHGAP11B-DT	7.68288	-1.39848	1.52418	-0.917527	0.358867	0.944017
ARHGAP12	852.366	-0.0801698	0.175841	-0.455921	0.648447	0.984268
ARHGAP17	1352.11	0.201222	0.169187	1.18934	0.234304	0.858494
ARHGAP18	358.727	-0.0202383	0.24604	-0.0822562	0.934443	0.996871
ARHGAP19	1122.14	0.267162	0.17175	1.55553	0.11982	0.695213
ARHGAP19-SLIT1	11.8343	-0.717485	1.56363	-0.458858	0.646336	0.984268
ARHGAP21	1064.26	-0.00253208	0.170061	-0.0148893	0.988121	0.999086
ARHGAP23	1734.52	-0.537977	0.182917	-2.94109	0.00327058	0.0953445
ARHGAP24	1013.77	0.677766	0.168638	4.01907	5.84294e-05	0.00400017
ARHGAP26	12.2281	-0.691371	1.18327	-0.584287	0.559027	0.979395
ARHGAP27	604.591	-0.209992	0.195354	-1.07493	0.282406	0.900481
ARHGAP27P1-BPTFP1-KPNA2P3	39.7785	-0.456224	0.716288	-0.636928	0.524172	0.974919
ARHGAP28	37.4627	-0.134331	0.735568	-0.182622	0.855094	0.992872
ARHGAP29	3154.49	-0.259401	0.138421	-1.874	0.0609309	0.515596
ARHGAP29-AS1	23.9351	0.14652	0.875049	0.167442	0.867022	0.992872
ARHGAP30	8.18266	-0.0830223	1.40269	-0.059188	0.952802	0.997176
ARHGAP31	3.65188	-1.96762	2.24181	-0.877694	0.38011
ARHGAP33	207.264	0.436342	0.356911	1.22255	0.221499	0.845824
ARHGAP35	4085.94	0.250575	0.199123	1.25839	0.20825	0.829969
ARHGAP39	666.572	-0.32369	0.238174	-1.35904	0.174132	0.792405
ARHGAP4	1152.78	-0.254206	0.16113	-1.57765	0.114647	0.681841
ARHGAP44	50.0901	-0.631616	0.571052	-1.10606	0.268702	0.890121
ARHGAP45	2241.57	-0.103496	0.154141	-0.671438	0.501942	0.973457
ARHGAP5	1021.72	0.266447	0.190509	1.39861	0.161931	0.773068
ARHGAP5-AS1	11.9934	0.571063	1.17328	0.486724	0.626454	0.984268
ARHGAP6	2.69058	0.956993	2.55836	0.374065	0.708356
ARHGAP8	571.03	0.125283	0.203478	0.615709	0.538086	0.976989
ARHGAP9	6.40053	-0.856492	1.55239	-0.551725	0.581137	0.980271
ARHGDIA	4259.83	-0.146084	0.135833	-1.07547	0.282164	0.900481
ARHGDIG	55.7889	0.0199326	0.570177	0.0349585	0.972113	0.998695
ARHGEF1	1120.32	-0.0254735	0.182958	-0.139231	0.889267	0.993998
ARHGEF10	1712.94	0.0988705	0.171155	0.577667	0.563489	0.979395
ARHGEF10L	193.582	-0.0445875	0.307023	-0.145225	0.884533	0.993392
ARHGEF11	1071.53	-0.141464	0.174212	-0.812024	0.416778	0.961995
ARHGEF12	2933.74	0.109049	0.136273	0.800226	0.42358	0.963851
ARHGEF15	13.5051	-0.502978	1.07458	-0.46807	0.639734	0.984268
ARHGEF16	280.19	-0.135979	0.281462	-0.483118	0.629012	0.984268
ARHGEF17	1882.63	0.00292647	0.146339	0.0199978	0.984045	0.999086
ARHGEF17-AS1	11.3271	-0.123397	1.15897	-0.106471	0.915209	0.995775
ARHGEF18	1519.84	0.139216	0.156835	0.887657	0.374725	0.948918
ARHGEF19	87.2211	-0.229589	0.467557	-0.491041	0.623398	0.984268
ARHGEF2	1591.89	0.251239	0.150189	1.67282	0.0943623	0.629717
ARHGEF2-AS2	13.2022	-1.35475	1.33961	-1.0113	0.311874	0.917041
ARHGEF25	525.226	-0.474493	0.237093	-2.0013	0.0453602	0.448562
ARHGEF26	202.948	-0.169764	0.299639	-0.56656	0.571013	0.979395
ARHGEF26-AS1	9.60923	-1.23257	1.39266	-0.885042	0.376134	0.94991
ARHGEF28	281.959	2.88009	0.285011	10.1052	5.24059e-24	4.66413e-21
ARHGEF3	435.601	0.367853	0.221379	1.66164	0.096584	0.634527
ARHGEF39	302.262	-0.268688	0.254591	-1.05537	0.291255	0.905495
ARHGEF4	8.01992	-1.12108	1.43522	-0.781117	0.434733	0.96613
ARHGEF40	3702.75	0.12374	0.134365	0.92093	0.357087	0.943304
ARHGEF7	2009.59	0.0342693	0.145084	0.236203	0.813275	0.992561
ARHGEF7-AS2	2.54302	-0.381292	2.58106	-0.147727	0.882558
ARHGEF9	415.072	-0.168156	0.237119	-0.709159	0.478226	0.970169
ARID1A	4640.05	-0.122776	0.131376	-0.934538	0.350027	0.937854
ARID1B	2082.73	-0.0203946	0.147006	-0.138734	0.889661	0.993998
ARID2	954.67	0.115835	0.184195	0.628874	0.529432	0.974919
ARID3A	5601.04	0.303056	0.125365	2.41739	0.0156323	0.260751
ARID3B	8138.5	0.281308	0.129568	2.17112	0.0299222	0.366578
ARID3BP1	11.7587	0.541646	1.16756	0.463911	0.642711	0.984268
ARID4A	616.492	0.093674	0.242127	0.38688	0.698845	0.989156
ARID4B	1105.19	0.200229	0.168256	1.19002	0.234037	0.858421
ARID5A	172.138	0.480106	0.332904	1.44217	0.149254	0.750235
ARID5B	249.726	-1.45767	0.285505	-5.10557	3.29795e-07	4.41575e-05
ARIH1	2252.82	0.356315	0.144637	2.46351	0.0137585	0.244613
ARIH2	2634.04	-0.0183377	0.165439	-0.110843	0.911741	0.995731
ARIH2OS	17.6445	0.221335	0.940622	0.235307	0.81397	0.992561
ARK2C	18.396	0.527422	0.916596	0.575413	0.565012	0.979395
ARK2N	2899.84	-0.0631113	0.154484	-0.40853	0.682884	0.988494
ARL1	2219.55	0.236515	0.177654	1.33132	0.183082	0.804461
ARL10	6.74572	1.33067	1.56179	0.852015	0.394206	0.95585
ARL13B	881.702	0.480972	0.178136	2.70002	0.00693352	0.15797
ARL14EP	504.935	-0.0157385	0.223737	-0.0703438	0.94392	0.997176
ARL15	19.6181	-1.12651	0.889748	-1.26611	0.205475	0.827322
ARL16	639.664	-0.153327	0.199808	-0.767373	0.44286	0.968678
ARL17A	268.767	-0.591989	0.372252	-1.59029	0.11177	0.673199
ARL17B	176.326	-0.0210562	0.327974	-0.0642009	0.94881	0.997176
ARL2	1530.33	-0.0907336	0.155694	-0.58277	0.560048	0.979395
ARL2BP	1693.31	0.147065	0.149115	0.986253	0.324009	0.925666
ARL3	678.274	-0.120445	0.197909	-0.608584	0.5428	0.97803
ARL4A	459.716	0.361609	0.217908	1.65946	0.0970239	0.636036
ARL4C	13279.8	0.259419	0.135708	1.9116	0.055928	0.495343
ARL4D	807.51	-0.0796521	0.210153	-0.37902	0.704673	0.989156
ARL5A	1431.22	-0.147965	0.167829	-0.881647	0.377968	0.951336
ARL5B	1899.75	0.286989	0.147772	1.94211	0.0521241	0.480605
ARL6	108.011	-0.317199	0.466353	-0.680169	0.496397	0.973457
ARL6IP1	7213.21	0.274619	0.132704	2.0694	0.0385085	0.414981
ARL6IP4	2558.6	-0.139252	0.156703	-0.888639	0.374197	0.948702
ARL6IP5	2862.79	0.161275	0.134409	1.19989	0.230184	0.853808
ARL6IP6	1112.43	0.0491438	0.162755	0.301949	0.762691	0.989156
ARL8A	536.698	-0.213117	0.217911	-0.978002	0.328073	0.926419
ARL8B	2231.65	0.0162133	0.160937	0.100743	0.919754	0.996237
ARMC1	1337.48	0.280752	0.164023	1.71167	0.0869582	0.611427
ARMC10	1839.59	0.0758965	0.152541	0.49755	0.618801	0.983765
ARMC12	15.9311	0.0223753	0.987901	0.0226493	0.98193	0.999086
ARMC2	53.0196	-0.293239	0.548602	-0.53452	0.592981	0.981181
ARMC5	293.935	0.0346419	0.261823	0.13231	0.894739	0.994566
ARMC6	1223.2	0.205343	0.158993	1.29152	0.196523	0.818217
ARMC7	252.74	-0.0851793	0.294643	-0.289093	0.77251	0.989156
ARMC8	794.415	0.100947	0.179522	0.562307	0.573907	0.979395
ARMC9	2647.41	0.0810353	0.146425	0.553423	0.579974	0.980118
ARMCX2	754.174	-0.617487	0.191697	-3.22116	0.00127674	0.0492782
ARMCX3	2445.26	0.00152052	0.138051	0.0110142	0.991212	0.999086
ARMCX5	246.247	0.050092	0.275977	0.181508	0.855969	0.992872
ARMCX5-GPRASP2	27.1062	-0.816503	0.880381	-0.927443	0.353697	0.940801
ARMCX6	608.094	-0.0550416	0.205306	-0.268095	0.788626	0.989681
ARMH1	19.2352	-1.1357	0.907282	-1.25176	0.210659	0.830527
ARMH3	601.996	-0.0772816	0.196727	-0.392836	0.694441	0.989156
ARMH4	16.8615	-0.125009	0.991913	-0.126028	0.899709	0.99471
ARMT1	991.874	-0.0807088	0.17709	-0.455749	0.648571	0.984268
ARNT	1342.14	0.190541	0.156519	1.21737	0.223465	0.847988
ARPC1A	2522.29	-0.0972489	0.139444	-0.697402	0.485551	0.971682
ARPC1B	5451.97	0.00432202	0.131175	0.0329485	0.973716	0.998695
ARPC2	4153.87	-0.119763	0.141129	-0.848607	0.3961	0.955863
ARPC3	4601.13	0.128875	0.140099	0.919884	0.357633	0.943304
ARPC4	1035.96	-0.403968	0.216274	-1.86786	0.0617822	0.520181
ARPC4-TTLL3	93.9182	0.21528	0.431012	0.499475	0.617445	0.983765
ARPC5	3580.53	-0.0937046	0.143787	-0.651692	0.5146	0.974919
ARPC5L	646.206	-0.302051	0.192596	-1.56831	0.116808	0.687911
ARPIN	1490.07	-0.169886	0.171994	-0.987744	0.323278	0.925666
ARPIN-AP3S2	474.762	0.236714	0.22685	1.04348	0.296726	0.907071
ARPP19	5341.13	0.0651661	0.149812	0.434986	0.663573	0.986667
ARRB1	1405.62	0.391161	0.155993	2.50756	0.0121568	0.227358
ARRB2	729.755	-0.117058	0.185373	-0.631476	0.527729	0.974919
ARRDC1	334.158	0.121768	0.262008	0.464749	0.642111	0.984268
ARRDC1-AS1	309.574	-0.254586	0.26174	-0.97267	0.330717	0.92863
ARRDC2	418.877	-0.0208625	0.249515	-0.0836121	0.933365	0.996871
ARRDC3	394.965	-0.174355	0.315549	-0.552545	0.580575	0.980133
ARRDC3-AS1	66.8801	-0.469249	0.505765	-0.9278	0.353511	0.940801
ARRDC4	596.436	-0.200936	0.21311	-0.942873	0.345746	0.937237
ARSA	879.698	-0.0545306	0.174417	-0.312646	0.75455	0.989156
ARSB	986.555	0.299998	0.185789	1.61473	0.10637	0.658231
ARSD	274.883	-0.000654527	0.29827	-0.00219441	0.998249	0.999734
ARSG	209.959	0.136019	0.396964	0.342648	0.731863	0.989156
ARSI	2837.44	0.181891	0.135148	1.34587	0.178345	0.797018
ARSJ	2.9579	2.58875	2.43592	1.06274	0.287899
ARSK	535.064	0.288697	0.2276	1.26844	0.204642	0.82706
ART1	12.0089	-1.57973	1.16402	-1.35713	0.17474	0.792405
ART5	1157.82	-0.191214	0.168351	-1.13581	0.256035	0.878519
ARTN	8.68053	-1.77341	1.35411	-1.30965	0.190314	0.809986
ARV1	304.934	0.0529092	0.260804	0.202869	0.839237	0.992561
ARVCF	806.118	0.555412	0.184625	3.00833	0.00262688	0.0822873
ARX	5.65443	2.33419	1.71746	1.3591	0.174115	0.792405
AS3MT	15.6141	-7.34882	1.75934	-4.17702	2.95348e-05	0.00223431
ASAH1	1178.73	0.0499924	0.173385	0.288332	0.773093	0.989156
ASAH1-AS1	5.23231	-1.25309	1.89727	-0.660469	0.508953	0.973457
ASAH2	79.0077	1.24352	1.62572	0.764903	0.444329	0.969232
ASAH2B	290.416	0.0513593	0.277292	0.185218	0.853058	0.992872
ASAP1	2792.17	0.00317922	0.140186	0.0226786	0.981907	0.999086
ASAP2	761.193	0.0389675	0.181761	0.214388	0.830244	0.992561
ASAP3	1076.3	0.402031	0.169674	2.36943	0.0178154	0.27921
ASB1	1014.43	0.363885	0.181378	2.00622	0.0448323	0.446259
ASB13	610.992	0.19135	0.1971	0.970824	0.331636	0.929068
ASB16	11.9922	-0.359555	1.13237	-0.317524	0.750846	0.989156
ASB16-AS1	121.976	-0.133698	0.37284	-0.358595	0.719898	0.989156
ASB18	3.05734	0.712895	2.18872	0.325713	0.744641
ASB2	45.7638	0.0968751	0.600449	0.161338	0.871827	0.992872
ASB3	657.558	0.314152	0.189819	1.65501	0.0979231	0.639624
ASB6	878.341	0.142349	0.180912	0.786841	0.431375	0.964658
ASB7	566.024	0.306005	0.200045	1.52969	0.126095	0.7026
ASB8	233.646	-0.000379153	0.303241	-0.00125034	0.999002	0.999734
ASB9	3.85212	2.44955	1.99291	1.22913	0.219023
ASCC1	726.376	0.405746	0.185054	2.19258	0.0283374	0.358016
ASCC2	985.548	-0.060652	0.182525	-0.332294	0.739667	0.989156
ASCC3	2051.38	0.0327919	0.166437	0.197023	0.843809	0.992707
ASCL5	13.0089	-0.193679	1.39563	-0.138775	0.889628	0.993998
ASDURF	6.91398	-2.09991	1.66907	-1.25814	0.208343	0.829969
ASF1A	451.78	-0.262527	0.244414	-1.07411	0.282774	0.900481
ASF1B	825.22	-0.364795	0.238172	-1.53164	0.125611	0.7026
ASGR1	82.2406	-0.508845	0.486671	-1.04556	0.295763	0.907071
ASH1L	921.94	0.127292	0.182451	0.697676	0.48538	0.971682
ASH1L-AS1	44.3617	-0.0782365	0.612185	-0.127799	0.898308	0.99471
ASH2L	1327.67	0.175313	0.157837	1.11072	0.266687	0.88837
ASIC1	672.319	0.235284	0.211703	1.11139	0.266401	0.887989
ASIC3	45.7744	0.137714	0.591063	0.232993	0.815767	0.992561
ASIC4	2.94778	3.35557	2.61248	1.28444	0.19899
ASL	655.736	-0.260663	0.200526	-1.29989	0.193638	0.816043
ASMER1	337.716	-0.594608	0.26471	-2.24627	0.0246869	0.3329
ASMTL	5437.54	0.0218991	0.154431	0.141805	0.887234	0.993619
ASMTL-AS1	9.57563	0.577474	1.25543	0.459981	0.64553	0.984268
ASNS	5808.62	0.431846	0.133323	3.2391	0.00119909	0.0471852
ASNSD1	957.906	0.10363	0.183174	0.565748	0.571565	0.979395
ASNSP1	55.6185	0.490623	0.536684	0.914174	0.360625	0.944644
ASPH	207.664	-1.58803	0.309601	-5.12928	2.90856e-07	4.00059e-05
ASPHD1	1462.42	-0.303041	0.158124	-1.91647	0.0553052	0.494543
ASPHD2	107.979	-0.352783	0.396861	-0.888933	0.374039	0.948702
ASPM	1291.92	0.402464	0.177616	2.26592	0.0234565	0.324106
ASPRV1	19.4737	-0.42446	0.970294	-0.437455	0.661781	0.986581
ASPSCR1	836.917	0.131969	0.18715	0.705149	0.480717	0.970169
ASRGL1	399.371	-0.290898	0.252814	-1.15064	0.24988	0.873019
ASS1	777.371	0.228203	0.200652	1.13731	0.255409	0.878519
ASTE1	150.651	-0.0953812	0.364375	-0.261767	0.793501	0.990404
ASTN2	363.216	0.161386	0.235793	0.684439	0.493698	0.972966
ASXL1	926.272	0.144226	0.202659	0.71167	0.476669	0.970169
ASXL2	1130.87	0.055278	0.171011	0.323243	0.746511	0.989156
ATAD1	1745.08	0.129813	0.156479	0.829585	0.406773	0.95939
ATAD2	2029.28	0.123226	0.168552	0.731088	0.464725	0.970169
ATAD2B	358.987	0.575104	0.245084	2.34656	0.0189477	0.288404
ATAD3A	1554.69	-0.133892	0.165494	-0.809045	0.418489	0.961995
ATAD3B	942.115	-0.26983	0.230813	-1.16904	0.242386	0.864928
ATAD3C	4.23543	-0.410953	1.85999	-0.220944	0.825136	0.992561
ATAD5	383.773	0.0999177	0.249001	0.401274	0.688218	0.988494
ATAT1	91.5183	-0.199411	0.432807	-0.46074	0.644985	0.984268
ATCAY	3740.98	0.222144	0.141452	1.57045	0.11631	0.686874
ATE1	1391.08	0.0342754	0.155692	0.220149	0.825755	0.992561
ATF1	770.205	-0.220379	0.183558	-1.20059	0.229909	0.853808
ATF2	1242.31	0.101767	0.16677	0.610222	0.541715	0.97803
ATF3	2830.06	-0.0481859	0.181975	-0.264794	0.791168	0.989816
ATF4	11251.2	0.0927741	0.12215	0.759512	0.447546	0.970119
ATF5	696.491	-0.368971	0.208661	-1.76828	0.0770143	0.576845
ATF6	1410.57	0.134782	0.153165	0.879983	0.378868	0.951499
ATF6B	1539.62	-0.214111	0.159265	-1.34437	0.178829	0.797205
ATF7	654.269	0.158122	0.200618	0.788174	0.430595	0.964658
ATF7IP	2275.96	0.160232	0.155929	1.0276	0.30414	0.91069
ATF7IP2	69.1359	0.525572	0.494596	1.06263	0.28795	0.903046
ATG10	572.319	0.0295335	0.216663	0.136311	0.891576	0.994052
ATG101	1045.73	-0.0666946	0.19156	-0.348166	0.727715	0.989156
ATG12	1162	-0.0351198	0.173668	-0.202223	0.839742	0.992561
ATG13	2415.33	0.185505	0.141149	1.31425	0.188763	0.808624
ATG14	680.612	-0.180575	0.207	-0.872345	0.38302	0.952342
ATG16L1	883.99	-0.0147077	0.175435	-0.0838355	0.933187	0.996832
ATG16L2	327.957	0.00228965	0.291373	0.00785816	0.99373	0.999667
ATG2A	975.907	-0.0463149	0.173767	-0.266534	0.789828	0.989681
ATG2B	670.13	0.138722	0.207326	0.6691	0.503432	0.973457
ATG3	1053.87	-0.0260653	0.164869	-0.158097	0.87438	0.992872
ATG4A	103.94	-0.376726	0.446402	-0.843917	0.398716	0.957305
ATG4B	1666.03	-0.0304044	0.150663	-0.201805	0.84007	0.992561
ATG4C	354.153	0.0481876	0.237127	0.203214	0.838967	0.992561
ATG4D	403.598	0.414766	0.238756	1.7372	0.0823522	0.593087
ATG5	1260.17	0.0565626	0.169195	0.334305	0.738149	0.989156
ATG7	625.493	-0.239287	0.25335	-0.944491	0.344919	0.937084
ATG9A	1552.98	0.106435	0.186083	0.571973	0.56734	0.979395
ATG9B	39.0854	0.327268	0.664683	0.492366	0.62246	0.984202
ATIC	3881.34	0.196101	0.131145	1.4953	0.134836	0.720874
ATL1	22.4643	0.399549	0.889707	0.449079	0.653375	0.985476
ATL2	1452.41	-0.0233522	0.174777	-0.133612	0.89371	0.994398
ATL3	1226.41	0.154123	0.166933	0.923258	0.355873	0.942093
ATM	1850.25	-0.0379479	0.171162	-0.221707	0.824542	0.992561
ATMIN	1406.43	-0.014285	0.155403	-0.0919224	0.92676	0.996572
ATN1	2922.28	-0.163729	0.139494	-1.17373	0.240503	0.864795
ATOH7	20.5403	-0.814029	0.884665	-0.920154	0.357492	0.943304
ATOH8	25.3435	-0.436596	0.873103	-0.500052	0.617039	0.98358
ATOSA	348.887	0.220796	0.253884	0.869674	0.384478	0.953102
ATOSB	450.766	-0.184504	0.217796	-0.847143	0.396916	0.956028
ATOX1	612.746	0.0963467	0.194603	0.495094	0.620534	0.983765
ATP10A	552.559	0.209166	0.224009	0.933742	0.350437	0.937929
ATP10D	61.0321	-0.13664	0.533728	-0.25601	0.797943	0.990739
ATP11A	1712.41	0.167478	0.170994	0.979438	0.327364	0.926419
ATP11B	765.689	0.518408	0.237336	2.18428	0.028942	0.360894
ATP11C	12.1163	-4.47521	1.46615	-3.05235	0.00227055	0.0739241
ATP13A1	1400.42	-0.107241	0.185835	-0.577073	0.56389	0.979395
ATP13A2	1677.05	-0.48947	0.151952	-3.22122	0.00127647	0.0492782
ATP13A3	2025.73	-0.264337	0.15597	-1.69479	0.0901154	0.619068
ATP13A3-DT	9.59902	-0.0418946	1.39258	-0.0300842	0.976	0.998695
ATP1A1	9690.22	0.0761635	0.120583	0.631628	0.52763	0.974919
ATP1A1-AS1	175.037	-0.737406	0.384738	-1.91664	0.0552832	0.494543
ATP1A2	62.4806	1.13627	0.649275	1.75006	0.0801087	0.583555
ATP1A3	114.087	-0.325132	0.39041	-0.832795	0.40496	0.959214
ATP1B1	2788.3	-0.0873581	0.13478	-0.648153	0.516886	0.974919
ATP1B2	132.131	-0.802229	0.434216	-1.84754	0.0646696	0.533326
ATP1B3	3416.65	0.103045	0.131233	0.785209	0.432331	0.964683
ATP23	182.337	0.193366	0.347168	0.556981	0.57754	0.97943
ATP2A1	146.738	-0.695573	0.367446	-1.893	0.0583585	0.506407
ATP2A1-AS1	38.9685	-0.961682	0.687666	-1.39847	0.161971	0.773068
ATP2A2	8061.77	0.0696633	0.120338	0.578899	0.562657	0.979395
ATP2A3	262.21	0.000539907	0.274975	0.00196347	0.998433	0.999734
ATP2B1	290.223	-0.158033	0.269378	-0.58666	0.557432	0.979395
ATP2B4	213.86	-0.950594	0.312028	-3.0465	0.00231523	0.0745308
ATP2C1	2287.52	0.0101782	0.144405	0.0704836	0.943809	0.997176
ATP2C2-AS1	7.52525	-1.58742	1.53889	-1.03154	0.30229	0.909092
ATP4A	4.2764	2.14362	2.032	1.05493	0.291457	0.905495
ATP5F1A	22559.8	0.110435	0.115985	0.952148	0.341022	0.934638
ATP5F1AP10	7.68827	0.792153	1.65402	0.478926	0.631991	0.984268
ATP5F1B	18003.8	0.0730109	0.11775	0.62005	0.535225	0.976273
ATP5F1C	3358.7	-0.0430687	0.154109	-0.279468	0.779885	0.989681
ATP5F1CP1	3.63346	-1.89272	2.09187	-0.904796	0.365573
ATP5F1D	1773.32	-0.262084	0.148419	-1.76584	0.077423	0.577849
ATP5F1E	2525.73	-0.195796	0.167231	-1.17081	0.241675	0.864795
ATP5IF1	1996.9	-0.246619	0.150788	-1.63554	0.101937	0.648334
ATP5MC1	755.418	0.07433	0.194177	0.382794	0.701872	0.989156
ATP5MC2	3667.2	-0.00629622	0.162373	-0.0387762	0.969069	0.998695
ATP5MC3	4200.26	-0.127049	0.129885	-0.978161	0.327994	0.926419
ATP5ME	1388.6	-0.128027	0.181832	-0.704092	0.481376	0.970169
ATP5MF	882.165	-0.460775	0.207623	-2.21929	0.0264673	0.347613
ATP5MF-PTCD1	294.919	0.238099	0.255816	0.930744	0.351986	0.939618
ATP5MG	5495.55	-0.173303	0.131964	-1.31326	0.189096	0.80905
ATP5MJ	1432.21	-0.336644	0.168655	-1.99605	0.0459286	0.452346
ATP5MK	1913.79	-0.062938	0.144422	-0.435792	0.662987	0.986581
ATP5PB	4242.56	-0.0140112	0.128127	-0.109354	0.912922	0.995731
ATP5PD	2440.58	0.0632656	0.155744	0.406215	0.684584	0.988494
ATP5PF	881.085	-0.302667	0.177912	-1.70121	0.0889028	0.61617
ATP5PO	4459.02	-0.0094569	0.132334	-0.0714623	0.94303	0.997176
ATP6AP1	2412.39	-0.0187645	0.138667	-0.13532	0.892359	0.994169
ATP6AP1-DT	12.5866	0.710948	1.10476	0.643529	0.519881	0.974919
ATP6AP1L	12.3631	-0.250178	1.26074	-0.198438	0.842702	0.992707
ATP6AP2	2308.06	-0.0320179	0.139673	-0.229234	0.818687	0.992561
ATP6V0A1	2769.43	0.0982694	0.144004	0.682406	0.494982	0.973457
ATP6V0A2	417.245	0.143139	0.26625	0.53761	0.590846	0.981181
ATP6V0A4	4.00637	0.947978	2.02624	0.467851	0.639891	0.984268
ATP6V0B	1029.76	-0.191727	0.175356	-1.09336	0.274237	0.893724
ATP6V0C	3228.83	-0.140041	0.1417	-0.988287	0.323012	0.925666
ATP6V0D1	1336.67	-0.352942	0.170201	-2.07368	0.0381092	0.412575
ATP6V0D1-DT	11.1869	0.0313171	1.19157	0.0262822	0.979032	0.998905
ATP6V0D2	53.8775	0.987039	0.562779	1.75387	0.0794535	0.582047
ATP6V0E1	1870.45	-0.301849	0.175433	-1.7206	0.0853243	0.604663
ATP6V0E2	641.455	-0.185037	0.196327	-0.942492	0.345941	0.937237
ATP6V0E2-AS1	45.7233	0.0998601	0.597058	0.167254	0.867171	0.992872
ATP6V1A	2788.25	0.396974	0.136118	2.9164	0.00354101	0.101469
ATP6V1B1	17.0376	1.10122	0.993391	1.10855	0.267624	0.889873
ATP6V1B1-AS1	4.23032	1.00594	2.07604	0.484548	0.627997	0.984268
ATP6V1B2	3552.55	0.373795	0.131108	2.85104	0.00435764	0.117945
ATP6V1C1	2111.9	0.0386542	0.181781	0.212641	0.831607	0.992561
ATP6V1C2	107.52	-0.0359013	0.394435	-0.0910197	0.927477	0.996572
ATP6V1D	1852.35	-0.138163	0.157308	-0.878293	0.379785	0.951499
ATP6V1E1	5658.95	0.00982983	0.158465	0.0620315	0.950538	0.997176
ATP6V1E2	346.584	0.178242	0.246864	0.722025	0.470279	0.970169
ATP6V1F	943.731	-0.353616	0.17843	-1.98182	0.0474992	0.459798
ATP6V1G1	4290.4	0.0689106	0.167364	0.411742	0.680529	0.988494
ATP6V1G2	55.1524	-0.311184	0.549557	-0.566244	0.571228	0.979395
ATP6V1G2-DDX39B	68.7288	-0.361282	0.510021	-0.708367	0.478717	0.970169
ATP6V1H	1369.59	0.110179	0.156466	0.704171	0.481326	0.970169
ATP7A	215.337	0.226589	0.292106	0.775707	0.437922	0.967123
ATP7B	603.379	0.453793	0.197525	2.29739	0.0215964	0.310013
ATP8A1	1242.77	-0.55128	0.17333	-3.18051	0.00147014	0.0539988
ATP8B1	40.8989	1.03393	0.773188	1.33723	0.181147	0.802095
ATP8B1-AS1	219.777	0.0409939	0.327356	0.125227	0.900344	0.99471
ATP8B2	1976.05	-0.136859	0.151792	-0.90162	0.367259	0.946814
ATP8B3	175.989	0.0900426	0.32095	0.28055	0.779055	0.989681
ATP9A	3273.58	-0.189913	0.131144	-1.44813	0.147581	0.746566
ATP9B	479.762	-0.0780939	0.279066	-0.27984	0.7796	0.989681
ATPAF1	2427.11	0.0620034	0.142435	0.435309	0.663338	0.98666
ATPAF2	999.785	-0.206567	0.176616	-1.16958	0.24217	0.864795
ATPSCKMT	282.582	-0.398696	0.278509	-1.43154	0.152277	0.75533
ATR	644.824	-0.1787	0.219188	-0.815279	0.414913	0.961995
ATRAID	1415.22	0.0413633	0.181629	0.227735	0.819853	0.992561
ATRIP	306.478	0.21933	0.254832	0.860682	0.389413	0.954784
ATRN	2049.85	0.0468767	0.143453	0.326774	0.743839	0.989156
ATRNL1	62.0143	-1.03155	0.53627	-1.92357	0.0544084	0.490291
ATRX	2526.38	0.374607	0.156727	2.39019	0.0168399	0.2725
ATXN1	19.9384	2.08573	0.950943	2.19333	0.0282839	0.358016
ATXN10	4395.84	-0.212238	0.154048	-1.37774	0.168285	0.78549
ATXN1L	1405.49	-0.151332	0.167123	-0.905512	0.365194	0.946814
ATXN2	872.48	0.0421242	0.215631	0.195353	0.845117	0.992707
ATXN2L	4002.07	0.0245455	0.151644	0.161863	0.871414	0.992872
ATXN3	464.406	-0.58569	0.242335	-2.41686	0.0156551	0.260751
ATXN7	517.773	0.0177993	0.210178	0.0846867	0.93251	0.996758
ATXN7L1	122.538	-0.00926202	0.428081	-0.0216362	0.982738	0.999086
ATXN7L2	67.0078	-0.247981	0.500113	-0.49585	0.62	0.983765
ATXN7L3	2045.56	-0.180033	0.147322	-1.22204	0.221693	0.845824
ATXN7L3-AS1	5.56465	-3.74889	1.99549	-1.87869	0.0602874	0.513019
ATXN7L3B	2399.52	-0.141635	0.14873	-0.952295	0.340947	0.934638
AUH	402.523	0.199028	0.233141	0.853681	0.393282	0.955464
AUNIP	221.945	0.0428112	0.288549	0.148367	0.882053	0.993228
AUP1	1775.14	-0.0463218	0.146305	-0.31661	0.751539	0.989156
AURKA	1358.55	0.199032	0.187769	1.05999	0.289151	0.903295
AURKAIP1	3002.5	-0.0204848	0.135145	-0.151577	0.879521	0.993228
AURKAP1	3.30506	-0.510854	2.30261	-0.221859	0.824424
AURKB	1186.74	0.166609	0.174359	0.955551	0.339299	0.934039
AURKC	13.4428	0.992676	1.10621	0.897371	0.369521	0.947498
AUTS2	14.5481	-4.04108	1.21424	-3.32807	0.000874511	0.0376961
AVEN	504.58	-0.233044	0.219764	-1.06043	0.28895	0.903295
AVIL	7.45632	-0.241724	1.47104	-0.164322	0.869477	0.992872
AVL9	1768.2	-0.0142978	0.155671	-0.0918459	0.92682	0.996572
AVPI1	568.679	-0.0324131	0.201648	-0.160741	0.872298	0.992872
AVPR2	40.0632	0.491497	0.66396	0.74025	0.459148	0.970169
AXIN1	1886.38	0.146192	0.160394	0.911456	0.362055	0.945817
AXIN2	399.228	-0.537594	0.244614	-2.19772	0.0279688	0.356803
AXL	1869.66	1.0852	0.14844	7.31072	2.65714e-13	8.37552e-11
AZI2	1008.96	0.103275	0.175002	0.590137	0.555099	0.979395
AZIN1	4140.96	0.000572864	0.137051	0.00417994	0.996665	0.999734
AZIN2	135.868	-0.229826	0.362627	-0.633782	0.526223	0.974919
AZU1	15.52	1.65761	1.14323	1.44993	0.147078	0.746349
B2M	11669.7	-0.0860806	0.134291	-0.641	0.521523	0.974919
B3GALNT2	1499.27	0.270065	0.164382	1.64291	0.100402	0.644591
B3GALNT2P1	8.04122	0.477746	1.35911	0.351514	0.725203	0.989156
B3GALT4	27.3804	-0.821874	0.790387	-1.03984	0.298415	0.907071
B3GALT6	1292.75	-0.0054117	0.157521	-0.0343555	0.972594	0.998695
B3GALT9	89.7205	-0.205831	0.438926	-0.468943	0.63911	0.984268
B3GAT2	35.5848	-0.454928	0.667509	-0.681531	0.495535	0.973457
B3GAT3	1237.53	0.0411127	0.160723	0.255799	0.798106	0.990739
B3GLCT	408.421	0.620703	0.24132	2.57212	0.0101078	0.203933
B3GNT2	1288.35	0.0725493	0.158917	0.456524	0.648013	0.984268
B3GNT4	66.1294	-0.738885	0.558775	-1.32233	0.186058	0.807131
B3GNT5	24.9904	-1.58481	0.81552	-1.94331	0.0519782	0.480409
B3GNT7	22.3813	1.2209	0.878536	1.3897	0.164621	0.778836
B3GNT8	11.1545	-1.40489	1.17842	-1.19218	0.233191	0.857602
B3GNT9	18.7947	-0.407244	0.943063	-0.431831	0.665864	0.987241
B3GNTL1	176.873	-0.0504595	0.376238	-0.134116	0.893311	0.994398
B4GALNT1	601.225	-0.185206	0.218487	-0.847677	0.396618	0.955863
B4GALNT3	45.303	1.57983	0.660261	2.39274	0.016723	0.270899
B4GALNT4	903.789	0.196596	0.179246	1.0968	0.272731	0.892861
B4GALT1	2523.25	0.345975	0.139998	2.47128	0.0134629	0.241531
B4GALT2	1284.68	0.101899	0.164146	0.620784	0.534742	0.976247
B4GALT3	983.089	0.259874	0.168299	1.54412	0.122558	0.701428
B4GALT4	817.584	0.207122	0.187667	1.10367	0.269736	0.890284
B4GALT5	2374.02	-0.157801	0.141315	-1.11667	0.264137	0.885828
B4GALT7	431.021	-0.355271	0.23802	-1.49261	0.13554	0.721885
B4GAT1	617.649	0.173406	0.204151	0.849398	0.39566	0.955863
B4GAT1-DT	25.6658	-2.80122	0.899966	-3.11259	0.00185456	0.0637717
B9D1	601.749	-0.508278	0.207799	-2.44601	0.0144447	0.250435
B9D2	92.0364	-0.345955	0.481558	-0.718408	0.472506	0.970169
BABAM1	2441.65	-0.04051	0.141138	-0.287023	0.774095	0.989156
BABAM2	541.993	0.114318	0.210339	0.543494	0.58679	0.981181
BACE1	476.199	-0.166293	0.222046	-0.748911	0.453911	0.970169
BACE1-AS	137.249	0.751725	0.355044	2.11727	0.0342368	0.397482
BACH1	1778.94	0.198825	0.14885	1.33574	0.181635	0.802342
BACH2	2.88341	0.0677918	2.73663	0.024772	0.980237
BAD	868.506	-0.128295	0.185744	-0.690708	0.489749	0.972258
BAG1	854.258	-0.159632	0.196325	-0.813099	0.416161	0.961995
BAG2	1940.9	-0.210716	0.155404	-1.35592	0.175124	0.792725
BAG3	774.706	-0.191736	0.200953	-0.954133	0.340016	0.934039
BAG4	997.375	0.208878	0.167196	1.2493	0.211557	0.830527
BAG5	983.458	0.0540004	0.197584	0.273304	0.78462	0.989681
BAG6	5693.83	-0.102333	0.130112	-0.786498	0.431576	0.964658
BAHCC1	480.306	0.203504	0.258463	0.787363	0.43107	0.964658
BAHD1	2237.08	-0.385892	0.163666	-2.3578	0.0183835	0.283951
BAIAP2	716.029	0.00618434	0.185368	0.0333625	0.973385	0.998695
BAIAP2-DT	954.279	-0.249103	0.189298	-1.31593	0.188197	0.808624
BAIAP2L1	1925.13	0.251553	0.149612	1.68137	0.0926902	0.625514
BAIAP2L2	44.7756	-1.08931	0.663223	-1.64245	0.100496	0.644591
BAIAP3	75.5596	0.844563	0.517418	1.63226	0.102624	0.650581
BAK1	720.906	-0.119139	0.185449	-0.642437	0.520589	0.974919
BAMBI	4326.09	-0.498915	0.131144	-3.80432	0.000142193	0.00840381
BANF1	3328.17	-0.0538719	0.135564	-0.39739	0.69108	0.988494
BANP	457.935	0.0757994	0.224347	0.337866	0.735464	0.989156
BAP1	2595.13	-0.124239	0.183661	-0.676459	0.498749	0.973457
BARD1	286.187	0.228055	0.328104	0.69507	0.487011	0.971682
BARHL2	22.548	0.428818	0.835532	0.513227	0.607793	0.983203
BATF2	12.3527	-0.349684	1.13356	-0.308482	0.757715	0.989156
BATF3	50.6504	-0.245285	0.638432	-0.384199	0.700831	0.989156
BAX	3847	-0.0390453	0.128725	-0.303324	0.761643	0.989156
BAZ1A	762.144	0.184097	0.221785	0.83007	0.406499	0.95939
BAZ1A-AS1	83.0917	-0.144885	0.447096	-0.324057	0.745895	0.989156
BAZ1B	4261.2	0.0547365	0.127104	0.430644	0.666727	0.987816
BAZ2A	3474.68	0.0888452	0.138202	0.642866	0.520311	0.974919
BAZ2B	675.574	0.00536328	0.226221	0.0237081	0.981085	0.999086
BBC3	1493.23	-0.0617218	0.160025	-0.3857	0.699719	0.989156
BBIP1	272.915	0.168637	0.268562	0.627926	0.530053	0.974919
BBLN	540.727	-0.146259	0.206198	-0.709315	0.478129	0.970169
BBOF1	96.0629	-0.212267	0.467321	-0.45422	0.64967	0.984268
BBS1	1026.6	-0.00256413	0.176932	-0.0144922	0.988437	0.999086
BBS10	280.437	-0.266947	0.271834	-0.98202	0.32609	0.92584
BBS12	233.687	0.195077	0.291097	0.670146	0.502765	0.973457
BBS2	1419.42	0.389182	0.217439	1.78984	0.073479	0.566634
BBS4	671.65	-0.0696068	0.190609	-0.365181	0.714976	0.989156
BBS5	324.339	-0.099019	0.246513	-0.401679	0.68792	0.988494
BBS7	683.762	-0.0215427	0.207265	-0.103938	0.917219	0.995804
BBS9	316.152	0.621844	0.253745	2.45067	0.0142592	0.2497
BBX	40.25	2.72905	0.947357	2.88069	0.003968	0.110563
BCAM	2313.37	-0.173528	0.178394	-0.972721	0.330692	0.92863
BCAN	285.104	-0.371252	0.269569	-1.37721	0.168448	0.78549
BCAN-AS1	70.996	0.0947371	0.511274	0.185296	0.852997	0.992872
BCAN-AS2	219.246	-0.0863971	0.310811	-0.277973	0.781033	0.989681
BCAP29	1106.64	0.0901884	0.167159	0.539538	0.589516	0.981181
BCAP31	2658.71	-0.0437715	0.148427	-0.294902	0.768069	0.989156
BCAR1	4550.72	-0.0583008	0.137351	-0.424466	0.671226	0.988078
BCAR3	237.438	0.560058	0.293113	1.91073	0.0560399	0.495838
BCAS1	13.7031	1.91917	1.11099	1.72744	0.0840887	0.599158
BCAS2	1092.39	-0.0574488	0.180356	-0.31853	0.750083	0.989156
BCAS3	567.178	0.577664	0.211183	2.73537	0.006231	0.147075
BCAS4	1071.92	0.0283602	0.170757	0.166085	0.86809	0.992872
BCAT1	1584.48	1.48485	0.216027	6.87346	6.2663e-12	1.70111e-09
BCAT2	408.359	-0.055644	0.235591	-0.236189	0.813286	0.992561
BCCIP	1981	-0.185365	0.144642	-1.28155	0.200002	0.822591
BCDIN3D	84.6443	-0.0718256	0.450159	-0.159556	0.873231	0.992872
BCDIN3D-AS1	43.3087	-0.861889	0.642439	-1.34159	0.179729	0.799089
BCKDHA	1170.19	0.222682	0.174624	1.27521	0.202236	0.823728
BCKDHB	895.588	0.0166968	0.191724	0.0870878	0.930602	0.996747
BCKDK	1422.26	-0.15862	0.160112	-0.990686	0.321839	0.924423
BCL10	352.069	0.0855104	0.241045	0.354748	0.722778	0.989156
BCL10-AS1	7.72552	1.00871	1.4259	0.707416	0.479308	0.970169
BCL11A	226.61	-0.226853	0.317233	-0.715098	0.474548	0.970169
BCL2	1321.38	-0.0996707	0.178309	-0.558977	0.576178	0.979395
BCL2L1	4409.09	0.243516	0.12719	1.91458	0.0555457	0.494632
BCL2L11	170.245	0.127033	0.368827	0.344424	0.730527	0.989156
BCL2L12	945.616	-0.0323058	0.217412	-0.148593	0.881875	0.993228
BCL2L13	3101.93	0.369095	0.150601	2.45082	0.0142532	0.2497
BCL2L2	1076.32	-0.163194	0.167755	-0.972813	0.330646	0.92863
BCL2L2-PABPN1	224.604	0.71178	0.329913	2.15748	0.0309686	0.375746
BCL3	466.236	0.176446	0.233246	0.75648	0.449361	0.970169
BCL6	79.4637	0.966483	0.505637	1.91142	0.0559511	0.495343
BCL7A	765.918	0.165253	0.185119	0.892689	0.372024	0.948702
BCL7B	620.009	-0.129631	0.219311	-0.591083	0.554465	0.979395
BCL7C	1603.71	-0.3988	0.149086	-2.67496	0.00747372	0.166046
BCL9	895.575	0.293585	0.191004	1.53707	0.124277	0.7026
BCL9L	2181.63	-0.182515	0.149033	-1.22466	0.220702	0.845824
BCLAF1	3293.78	-0.278362	0.163781	-1.6996	0.089207	0.616825
BCLAF1P2	16.796	-0.582735	0.96115	-0.606289	0.544323	0.978443
BCLAF3	224.595	0.247191	0.286882	0.861647	0.388882	0.954694
BCOR	1116.01	0.440979	0.17596	2.50613	0.0122061	0.227753
BCORL1	400.46	-0.154431	0.239432	-0.644989	0.518934	0.974919
BCORP1	4.1772	0.956243	1.91732	0.49874	0.617963	0.983765
BCR	2410.17	-0.0293608	0.144456	-0.203251	0.838939	0.992561
BCRP2	5.9044	1.32546	1.81123	0.731804	0.464288	0.970169
BCRP6	2.56913	-4.74717	3.22953	-1.46993	0.141581
BCRP7	3.25532	0.333962	2.15051	0.155294	0.876589
BCS1L	419.336	0.0651025	0.22391	0.290753	0.77124	0.989156
BCYRN1	90.6063	-0.181162	0.456483	-0.396864	0.691468	0.988494
BDH1	5.5247	0.482128	1.72189	0.279999	0.779478	0.989681
BDH2	475.38	-0.0751654	0.255036	-0.294725	0.768204	0.989156
BDKRB2	9.83282	1.13616	1.28131	0.886718	0.375231	0.949342
BDNF	1170.17	0.178708	0.166935	1.07052	0.284385	0.90235
BDNF-AS	42.8663	0.295708	0.611525	0.483559	0.628699	0.984268
BDP1	1096.22	0.334222	0.163302	2.04665	0.0406925	0.424967
BEAN1	3.49527	0.230574	2.02653	0.113778	0.909414
BECN1	1102.86	-0.0213165	0.16584	-0.128537	0.897724	0.99471
BEGAIN	836.138	0.352728	0.201363	1.7517	0.0798252	0.583025
BEND3	401.244	0.188366	0.230935	0.815667	0.414691	0.961995
BEND3P3	142.708	-0.0579575	0.373796	-0.155051	0.876781	0.993182
BEND4	330.485	-0.772498	0.255101	-3.0282	0.00246014	0.0782792
BEND6	339.811	0.229501	0.253714	0.904568	0.365694	0.946814
BEND7	88.9761	-0.160989	0.438532	-0.367109	0.713538	0.989156
BEST1	344.661	0.0783305	0.274032	0.285844	0.774997	0.989156
BEST3	13.9861	0.586081	1.04664	0.559966	0.575503	0.979395
BEST4	45.0538	-0.00230782	0.609282	-0.00378776	0.996978	0.999734
BET1	667.056	0.148892	0.214076	0.695512	0.486734	0.971682
BET1L	1543.77	0.222267	0.150114	1.48066	0.138698	0.729659
BEX1	571.04	-1.20572	0.203595	-5.92213	3.17794e-09	5.93607e-07
BEX2	1457.92	-0.283621	0.152792	-1.85626	0.0634162	0.527771
BEX3	5253.53	-0.324149	0.128304	-2.52642	0.0115233	0.221198
BEX4	1659.76	-0.0967201	0.151687	-0.637629	0.523715	0.974919
BFAR	2079.59	0.0431338	0.157325	0.27417	0.783954	0.989681
BFSP1	197.384	1.1163	0.31967	3.49202	0.000479375	0.0236115
BFSP2	4.07021	5.47924	2.52904	2.16653	0.0302705	0.369531
BHLHE40	283.921	1.59245	0.320009	4.97626	6.48248e-07	8.10578e-05
BHLHE41	1235.5	-0.00186756	0.168371	-0.0110919	0.99115	0.999086
BICD1	305.471	-0.0715018	0.250834	-0.285057	0.775601	0.989156
BICD2	1583.48	0.188215	0.150458	1.25095	0.210953	0.830527
BICDL1	130.21	-0.27596	0.384133	-0.718396	0.472513	0.970169
BICDL2	13.4275	-0.450783	1.07685	-0.418613	0.675499	0.98814
BICRA	375.889	-0.0832261	0.233369	-0.356629	0.72137	0.989156
BICRA-AS2	13.7721	0.0120813	1.26821	0.00952631	0.992399	0.999442
BICRAL	218.128	0.290599	0.293118	0.991405	0.321488	0.924423
BID	711.757	0.0575822	0.188754	0.305065	0.760317	0.989156
BIK	52.6664	0.317848	0.552262	0.575539	0.564927	0.979395
BIN1	303.643	0.65961	0.256432	2.57226	0.0101038	0.203933
BIN3	286.773	-0.296328	0.26575	-1.11506	0.264823	0.885867
BIRC2	4355.32	0.0750155	0.135515	0.553557	0.579882	0.980118
BIRC3	39.9537	0.604759	0.685976	0.881604	0.377991	0.951336
BIRC5	2745.14	0.279237	0.157315	1.77501	0.0758957	0.574439
BIRC6	1970.89	0.0623173	0.164503	0.378821	0.704821	0.989156
BIRC7	1804.25	-0.0282063	0.145253	-0.194187	0.846029	0.992707
BISPR	168.619	-0.00421552	0.336357	-0.0125328	0.99	0.999086
BIVM	2434.91	0.592071	0.139682	4.2387	2.24814e-05	0.00178085
BIVM-ERCC5	71.2169	1.11835	0.489273	2.28574	0.0222695	0.315485
BLACAT1	327.129	0.0792533	0.253788	0.312281	0.754827	0.989156
BLCAP	994.09	0.026204	0.170018	0.154126	0.877511	0.993228
BLM	385.885	-0.645811	0.269254	-2.39852	0.0164615	0.267809
BLMH	2464.98	-0.24483	0.140462	-1.74303	0.0813283	0.589036
BLOC1S1	442.671	-0.359651	0.221703	-1.62222	0.104755	0.654465
BLOC1S2	1437.58	-0.130287	0.163325	-0.797713	0.425037	0.963851
BLOC1S3	175.286	-0.242002	0.333661	-0.725291	0.468274	0.970169
BLOC1S4	645.613	-0.150237	0.206641	-0.727044	0.467199	0.970169
BLOC1S5	820.126	-0.174164	0.178903	-0.973516	0.330297	0.92863
BLOC1S5-TXNDC5	70.7255	-0.960046	3.06691	-0.313034	0.754255	0.989156
BLOC1S6	2065.42	-0.0871162	0.151366	-0.575533	0.564931	0.979395
BLTP1	1414.68	0.175029	0.166797	1.04935	0.294015	0.906893
BLTP2	3701.76	0.129664	0.153086	0.847003	0.396993	0.956028
BLTP3A	1675.25	0.39881	0.15538	2.56668	0.0102678	0.206585
BLTP3B	808.52	0.335886	0.179064	1.87579	0.0606843	0.514949
BLVRA	1621.19	0.337965	0.148737	2.27224	0.0230723	0.322033
BLVRB	1683.92	-0.197467	0.157618	-1.25282	0.210271	0.830527
BLZF1	454.738	0.180686	0.217515	0.830683	0.406153	0.95939
BMAL1	34.0732	0.491878	0.687296	0.715671	0.474194	0.970169
BMAL2	686.259	0.0983152	0.229378	0.428617	0.668202	0.988078
BMERB1	100.711	-0.338023	0.416745	-0.811103	0.417307	0.961995
BMF	464.522	0.183447	0.254658	0.720367	0.471299	0.970169
BMI1	6054.33	-0.343816	0.162729	-2.11281	0.0346167	0.399505
BMP1	476.377	0.188052	0.229847	0.818162	0.413265	0.961509
BMP2	23.3369	0.817036	0.824396	0.991073	0.32165	0.924423
BMP2K	227.045	0.680324	0.326243	2.08533	0.0370395	0.406918
BMP3	5.83809	0.980251	1.83953	0.532881	0.594116	0.981181
BMP4	10917.8	0.0221506	0.118713	0.18659	0.851982	0.992872
BMP6	691.225	-1.282	0.201285	-6.36909	1.90147e-10	4.16946e-08
BMP7	3623.38	-0.015672	0.129511	-0.121009	0.903684	0.995079
BMP8A	5.98563	0.390787	1.58461	0.246614	0.805207	0.992018
BMP8B	218.87	0.323186	0.29174	1.10779	0.267954	0.889997
BMPER	33.1219	0.0629687	0.732986	0.0859071	0.93154	0.996758
BMPR1A	2410.75	0.0105616	0.146728	0.0719809	0.942617	0.997176
BMPR1AP1	5.5592	-0.0389262	1.83368	-0.0212285	0.983063	0.999086
BMPR1AP2	17.6744	-0.584832	0.942494	-0.620515	0.534919	0.976247
BMPR2	1278.47	0.159613	0.1584	1.00766	0.313619	0.917499
BMS1	2541.25	-0.00115893	0.142619	-0.00812607	0.993516	0.999667
BMS1P1	17.7407	0.2814	0.943593	0.298222	0.765534	0.989156
BMS1P12	2.55358	2.11637	2.60191	0.81339	0.415995
BMS1P20	211.617	-0.207307	0.298674	-0.694089	0.487626	0.972148
BMS1P23	20.5191	0.114885	0.96361	0.119223	0.905099	0.995108
BMS1P4	21.0435	-0.518475	0.905011	-0.572893	0.566717	0.979395
BMS1P4-AGAP5	7.59957	0.0495254	1.68631	0.0293692	0.97657	0.998695
BMT2	344.929	-0.0994101	0.242552	-0.409851	0.681915	0.988494
BNAT1	25.0402	-0.697004	0.827034	-0.842775	0.399354	0.957305
BNC2	522.444	-0.10874	0.208703	-0.521028	0.602348	0.982802
BNIP1	202.96	-0.0384017	0.313093	-0.122652	0.902382	0.99471
BNIP2	724.998	-0.106811	0.190436	-0.560872	0.574885	0.979395
BNIP3	1697.44	0.0300496	0.169939	0.176825	0.859646	0.992872
BNIP3L	1865.42	0.236258	0.147547	1.60124	0.109324	0.665621
BNIP3P5	4.04117	0.855655	1.90224	0.449815	0.652844	0.985476
BNIP5	3.70157	2.77849	2.28626	1.2153	0.224251
BNIPL	2.89943	-2.26822	2.47195	-0.917585	0.358836
BOC	27.4366	4.8073	1.06022	4.53424	5.78119e-06	0.000553289
BOD1	2019.66	0.200305	0.146507	1.3672	0.171563	0.790181
BOD1L1	1714.7	0.0788765	0.162673	0.484877	0.627763	0.984268
BOK	1713.14	-0.132233	0.170059	-0.77757	0.436822	0.966528
BOLA1	5.66503	1.74611	1.83961	0.949175	0.342532	0.935325
BOLA2	193.404	-0.0103837	0.310589	-0.0334322	0.97333	0.998695
BOLA2-SMG1P6	518.236	-0.151284	0.225298	-0.671481	0.501914	0.973457
BOLA2B	581.457	-0.0584259	0.204028	-0.286363	0.7746	0.989156
BOLA3	392.298	0.242319	0.23216	1.04376	0.296596	0.907071
BOLA3-DT	233.547	-0.223288	0.281651	-0.792783	0.427905	0.963851
BOP1	2143.16	0.0902492	0.162938	0.553888	0.579655	0.980019
BORA	386.942	-0.0772157	0.245469	-0.314564	0.753093	0.989156
BORCS5	344.748	-0.189089	0.256141	-0.738224	0.460378	0.970169
BORCS6	1017.72	0.41003	0.17837	2.29877	0.0215182	0.309773
BORCS7	431.457	-0.0955293	0.225891	-0.4229	0.672369	0.988078
BORCS7-ASMT	3.1289	5.14657	2.6785	1.92144	0.0546764
BORCS8	197.088	-0.256452	0.319463	-0.80276	0.422114	0.963851
BORCS8-MEF2B	100.503	0.508252	0.446016	1.13954	0.25448	0.877023
BPGM	508.923	0.34212	0.211612	1.61673	0.105936	0.657428
BPHL	750.737	0.148423	0.20694	0.717226	0.473234	0.970169
BPNT1	832.946	0.132564	0.181091	0.732031	0.46415	0.970169
BPNT2	2484.97	0.017547	0.149135	0.117658	0.906338	0.995136
BPTF	1776.3	-0.0378019	0.146613	-0.257835	0.796534	0.990739
BPTFP1	4.27036	0.303335	1.82856	0.165887	0.868246	0.992872
BRAF	664.686	0.254082	0.204731	1.24105	0.214587	0.83731
BRAP	675.287	0.0403262	0.196504	0.205219	0.837401	0.992561
BRAT1	3174.51	0.052363	0.149182	0.351	0.725588	0.989156
BRCA1	839.988	0.17508	0.24677	0.709487	0.478022	0.970169
BRCA2	272.176	0.421195	0.301971	1.39482	0.163071	0.77595
BRCC3	542.206	0.00550742	0.212812	0.0258793	0.979354	0.998971
BRCC3P1	3.16351	2.47996	2.30184	1.07738	0.28131
BRD1	1449.17	-0.0647454	0.154099	-0.420156	0.674372	0.988078
BRD10	393.853	0.528288	0.252769	2.09	0.0366178	0.406449
BRD2	4068.47	-0.0937006	0.148215	-0.632196	0.527259	0.974919
BRD3	1442.5	-0.0950954	0.153058	-0.621302	0.534401	0.976247
BRD3OS	844.319	-0.154086	0.19003	-0.810851	0.417451	0.961995
BRD4	1756.63	-0.0878379	0.170443	-0.515351	0.606308	0.98284
BRD7	2019.71	0.116756	0.149023	0.783473	0.43335	0.965197
BRD7P2	12.1636	-0.302366	1.1152	-0.271132	0.786289	0.989681
BRD8	1455.49	-0.0549677	0.174226	-0.315496	0.752385	0.989156
BRD9	1411.8	0.0795293	0.154857	0.513565	0.607556	0.983203
BRF1	872.488	-0.254552	0.176373	-1.44326	0.148948	0.749689
BRF2	308.873	-0.294978	0.268432	-1.09889	0.271814	0.892174
BRI3	2327.47	-0.0451772	0.151057	-0.299074	0.764884	0.989156
BRI3BP	923.983	0.0390429	0.202036	0.193247	0.846765	0.992776
BRICD5	30.9081	-0.821727	0.879028	-0.934814	0.349884	0.937854
BRIP1	300.316	-0.167788	0.269924	-0.62161	0.534198	0.976247
BRIX1	902.678	-0.135654	0.18034	-0.752212	0.451924	0.970169
BRK1	1766.35	-0.216435	0.147314	-1.46921	0.141777	0.73685
BRME1	16.2658	-1.80899	1.00333	-1.80299	0.0713899	0.560233
BRMS1	620.209	-0.0751733	0.219984	-0.341722	0.73256	0.989156
BRMS1L	497.921	0.0633703	0.212378	0.298385	0.765409	0.989156
BROX	883.747	-0.130099	0.175223	-0.74248	0.457797	0.970169
BRPF1	611.013	-0.218614	0.206271	-1.05984	0.289219	0.903295
BRPF3	1061.08	-0.0270005	0.173148	-0.155939	0.876081	0.99296
BRPF3-AS1	9.33848	-0.504428	1.26398	-0.399079	0.689835	0.988494
BRSK1	484.723	0.0165688	0.244707	0.0677086	0.946018	0.997176
BRSK2	260.104	-0.267378	0.272533	-0.981083	0.326552	0.925923
BRWD1	1193.8	0.0485258	0.173299	0.280013	0.779468	0.989681
BRWD1-AS1	11.8261	-1.16263	1.15674	-1.0051	0.314851	0.918494
BRWD3	1084.53	0.217593	0.202226	1.07599	0.281932	0.900481
BSCL2	454.088	-0.108937	0.246345	-0.442212	0.658336	0.986221
BSDC1	1623.13	0.0247125	0.148745	0.166141	0.868046	0.992872
BSG	13275.2	-0.158889	0.119947	-1.32466	0.185284	0.807131
BSG-AS1	163.759	-0.740176	0.32979	-2.24439	0.0248075	0.333826
BSN	64.0882	-0.359114	0.503633	-0.713046	0.475817	0.970169
BSN-DT	13.7596	0.719659	1.11569	0.645035	0.518904	0.974919
BSPRY	6.8337	2.59193	1.76671	1.4671	0.142349	0.737836
BST1	8.981	-0.469895	1.33116	-0.352996	0.724091	0.989156
BST2	7503.5	-0.115589	0.124278	-0.930084	0.352328	0.939828
BTAF1	1466.87	-0.018881	0.161951	-0.116585	0.907189	0.995136
BTBD1	2703.39	-0.0577426	0.134896	-0.428054	0.668612	0.988078
BTBD10	637.485	0.00854079	0.194393	0.0439356	0.964956	0.998695
BTBD16	2.43976	0.693543	2.6579	0.260936	0.794142
BTBD19	154.618	-0.483426	0.340187	-1.42106	0.155299	0.763766
BTBD2	4539.57	0.0656809	0.147711	0.444659	0.656566	0.986221
BTBD3	1872.61	0.425884	0.202094	2.10736	0.0350863	0.400976
BTBD6	303.028	-0.313039	0.264968	-1.18142	0.237435	0.861691
BTBD6P1	4.0157	2.88146	2.14484	1.34344	0.17913	0.798067
BTBD7	1126.47	0.0483731	0.176584	0.273938	0.784132	0.989681
BTBD8	282.419	0.464451	0.303068	1.5325	0.1254	0.7026
BTBD9	527.356	0.193627	0.233725	0.82844	0.407422	0.959721
BTD	90.9142	-0.69114	0.603561	-1.1451	0.252166	0.874319
BTF3	11205.3	0.066772	0.131683	0.507068	0.612107	0.983288
BTF3-DT	16.5985	-0.905312	1.00619	-0.89974	0.368259	0.947498
BTF3L4	1482.79	0.0327596	0.158343	0.206891	0.836095	0.992561
BTF3L4P2	166.913	0.235811	0.340225	0.693103	0.488245	0.972148
BTG1	175.069	0.444029	0.318662	1.39342	0.163494	0.776417
BTG2	1050.87	-0.193857	0.170936	-1.13409	0.256758	0.879628
BTG2-DT	4.16281	-1.57743	2.10545	-0.749213	0.453729	0.970169
BTG3	2068.07	-0.0745965	0.158574	-0.470421	0.638054	0.984268
BTG3-AS1	75.8216	-0.435564	0.606096	-0.718638	0.472364	0.970169
BTG4	12.4098	-0.502509	1.17555	-0.427467	0.669039	0.988078
BTN2A1	449.455	-0.126414	0.216232	-0.584623	0.558801	0.979395
BTN2A2	557.803	0.0726619	0.201442	0.36071	0.718316	0.989156
BTN2A3P	64.3738	0.080386	0.500438	0.160631	0.872384	0.992872
BTN3A1	276.285	0.478215	0.269199	1.77643	0.0756616	0.57324
BTN3A2	572.417	0.524265	0.231476	2.26488	0.0235202	0.324432
BTN3A3	113.125	0.403746	0.410557	0.983411	0.325405	0.925796
BTNL9	9.88481	-0.635108	1.55968	-0.407204	0.683858	0.988494
BTRC	1023.03	-0.269939	0.180922	-1.49202	0.135693	0.721885
BUB1	1905.57	0.288102	0.174766	1.64849	0.0992512	0.642564
BUB1B	1497	-0.157868	0.187419	-0.842325	0.399606	0.957305
BUB3	2762.37	0.165812	0.168759	0.982543	0.325833	0.92584
BUD13	433.081	0.0233881	0.224257	0.104292	0.916938	0.995775
BUD23	2122.45	-0.0534576	0.145958	-0.366253	0.714176	0.989156
BUD31	1614.6	0.109785	0.154226	0.711848	0.476559	0.970169
BVES	165.11	-0.0191458	0.34048	-0.0562319	0.955157	0.997266
BYSL	752.735	-0.0978302	0.19774	-0.494741	0.620783	0.983765
BZW1	6251.68	-0.207461	0.152204	-1.36305	0.172867	0.791879
BZW1P2	422.422	-0.0532188	0.235936	-0.225565	0.82154	0.992561
BZW2	1860.29	0.221506	0.146313	1.51392	0.130046	0.71274
C10orf143	11.3207	0.432542	1.19985	0.360497	0.718476	0.989156
C10orf55	42.7706	-0.0144949	0.612557	-0.0236629	0.981121	0.999086
C10orf88	375.048	0.239558	0.231551	1.03458	0.300865	0.909
C10orf95	14.9615	0.595604	1.03742	0.57412	0.565886	0.979395
C10orf95-AS1	311.432	0.103301	0.261479	0.395064	0.692795	0.988494
C11orf24	420.308	-0.120442	0.234392	-0.513849	0.607358	0.983026
C11orf52	93.3632	-0.343824	0.426034	-0.807034	0.419647	0.962324
C11orf54	633.954	0.368622	0.234829	1.56975	0.116474	0.687012
C11orf58	4287.28	-0.203219	0.168736	-1.20436	0.228449	0.85344
C11orf65	15.1011	0.317386	1.09121	0.290858	0.77116	0.989156
C11orf68	714.262	-0.0615714	0.185189	-0.332478	0.739528	0.989156
C11orf71	181.03	-0.3474	0.316418	-1.09791	0.272242	0.892174
C11orf96	6.52117	-0.0919351	1.58839	-0.0578794	0.953845	0.997176
C11orf98	927.231	-0.353516	0.172339	-2.05128	0.0402395	0.423642
C12orf43	559.717	-0.0438094	0.200125	-0.21891	0.82672	0.992561
C12orf57	826.653	-0.126542	0.18938	-0.668191	0.504012	0.973457
C12orf60	43.9056	-0.415948	0.602479	-0.690394	0.489946	0.972258
C12orf75	1959.4	-0.0107637	0.147817	-0.0728178	0.941951	0.996999
C12orf76	299.817	0.554853	0.260589	2.12923	0.0332354	0.390413
C13orf46	3.34052	0.38403	2.09088	0.183669	0.854273
C14orf119	1002.94	0.0293062	0.173215	0.16919	0.865647	0.992872
C14orf132	9.07198	0.422746	1.30579	0.323747	0.746129	0.989156
C14orf28	169.525	-0.238542	0.336151	-0.709627	0.477936	0.970169
C14orf93	299.589	0.0421384	0.299278	0.1408	0.888028	0.993664
C15orf39	482.995	-0.0123873	0.224952	-0.0550667	0.956085	0.997506
C15orf40	241.56	-0.307594	0.389962	-0.78878	0.430241	0.964658
C15orf48	195.124	1.06603	0.318794	3.34394	0.000825971	0.0360142
C15orf61	383.256	-0.247154	0.23916	-1.03343	0.301405	0.909
C15orf62	85.0452	-0.284745	0.461648	-0.616801	0.537366	0.976643
C16orf46	32.1759	0.266898	0.723286	0.369008	0.712122	0.989156
C16orf74	27.6512	1.15926	0.772015	1.5016	0.133201	0.718076
C16orf86	3.93015	1.2284	2.02424	0.606844	0.543954	0.978382
C16orf87	837.575	-0.0533629	0.277869	-0.192043	0.847708	0.992807
C16orf95	127.417	0.0657677	0.373527	0.176072	0.860237	0.992872
C16orf95-DT	6.59032	-1.66161	1.54201	-1.07756	0.281232	0.899585
C16orf96	14.6361	0.729552	1.05659	0.690478	0.489894	0.972258
C17orf100	85.524	0.440703	0.440165	1.00122	0.316719	0.91971
C17orf107	11.017	-1.10881	1.29618	-0.855442	0.392307	0.955464
C17orf113	53.1378	0.138563	0.590195	0.234774	0.814384	0.992561
C17orf114	11.5367	0.0659963	1.1426	0.0577598	0.95394	0.997176
C17orf49	964.935	0.217783	0.175445	1.24132	0.214487	0.837253
C17orf50	4.37034	0.122158	1.84096	0.0663553	0.947095	0.997176
C17orf58	373.855	-0.136217	0.241151	-0.564862	0.572168	0.979395
C17orf67	38.0496	0.401071	0.671651	0.597142	0.550413	0.979395
C17orf75	417.309	-0.125299	0.256682	-0.488148	0.625445	0.984268
C18orf21	281.861	-0.143231	0.259982	-0.550927	0.581684	0.980271
C18orf32	340.616	0.126036	0.26943	0.467787	0.639937	0.984268
C18orf54	319.928	0.529914	0.252755	2.09656	0.0360329	0.405147
C19orf12	842.593	0.0774865	0.181116	0.427829	0.668776	0.988078
C19orf18	12.7562	0.374423	1.11647	0.335364	0.73735	0.989156
C19orf25	604.669	-0.319631	0.199964	-1.59844	0.109944	0.66645
C19orf38	5.331	-1.1193	1.69229	-0.661411	0.508349	0.973457
C19orf44	233.036	-0.247532	0.304853	-0.81197	0.416809	0.961995
C19orf47	219.762	0.0732069	0.332355	0.220267	0.825663	0.992561
C19orf48P	1816.71	-0.114001	0.148498	-0.767693	0.44267	0.968678
C19orf53	1343.99	-0.288104	0.159613	-1.80502	0.0710717	0.558803
C19orf73	20.4282	-0.0089289	0.87525	-0.0102016	0.99186	0.999257
C19orf81	133.227	-0.115275	0.380838	-0.302687	0.762129	0.989156
C1D	570.654	0.0743607	0.210655	0.352998	0.72409	0.989156
C1DP1	21.5992	-0.0162952	0.860655	-0.0189335	0.984894	0.999086
C1GALT1	1164.38	0.243374	0.168624	1.4433	0.148937	0.749689
C1GALT1C1	427.799	0.0720052	0.222385	0.323787	0.7461	0.989156
C1orf115	5.25004	-0.312983	1.6974	-0.184389	0.853708	0.992872
C1orf116	3.06055	0.480486	2.15155	0.223321	0.823286
C1orf122	1367.9	-0.354862	0.154811	-2.29222	0.0218928	0.3119
C1orf131	311.668	7.08421e-06	0.255402	2.77375e-05	0.999978	0.999978
C1orf159	292.969	0.185642	0.28037	0.662134	0.507885	0.973457
C1orf162	5.60308	1.97001	2.07336	0.950151	0.342035	0.935296
C1orf174	704.374	0.0959453	0.19081	0.502832	0.615082	0.983288
C1orf198	1579.32	0.350341	0.167996	2.08541	0.0370322	0.406918
C1orf21	15.5282	2.18669	1.06584	2.05161	0.0402071	0.423642
C1orf216	783.109	-0.221956	0.18211	-1.2188	0.22292	0.847007
C1orf226	7.12503	1.43092	1.4721	0.972022	0.33104	0.929068
C1orf35	656.665	-0.171674	0.191341	-0.897212	0.369606	0.947498
C1orf43	4131.74	0.10198	0.148983	0.684511	0.493652	0.972966
C1orf50	272.278	0.297179	0.324511	0.915774	0.359785	0.944166
C1orf52	515.149	-0.364202	0.207232	-1.75746	0.0788396	0.582047
C1orf53	21.6051	-1.0551	0.858092	-1.22959	0.21885	0.843404
C1orf54	43.9809	-0.346705	0.638952	-0.542615	0.587395	0.981181
C1orf56	78.3877	-0.242594	0.473864	-0.511947	0.608688	0.983288
C1orf74	204.025	-0.103154	0.299944	-0.343911	0.730913	0.989156
C1QBP	4565.74	-0.0214915	0.138719	-0.154928	0.876878	0.9932
C1QL1	2117	-0.121625	0.200573	-0.606391	0.544255	0.978443
C1QL4	293.74	-0.192439	0.290552	-0.662321	0.507765	0.973457
C1QTNF12	19.7137	-0.552888	0.924375	-0.598121	0.549759	0.979395
C1QTNF3	14.8798	0.0712138	1.04676	0.0680325	0.94576	0.997176
C1QTNF3-AMACR	2.78094	4.9721	3.14666	1.58012	0.11408
C1QTNF4	5.02924	-0.117474	1.69894	-0.0691452	0.944874	0.997176
C1QTNF5	9.03234	-3.74397	1.58703	-2.35911	0.0183188	0.283951
C1QTNF6	670.522	-0.0629167	0.192467	-0.326897	0.743746	0.989156
C1QTNF8	26.6407	-0.412752	0.795191	-0.519061	0.603718	0.98284
C1QTNF9B	19.5712	-0.595739	0.893952	-0.66641	0.505149	0.973457
C1R	45.6222	0.325488	0.634654	0.512859	0.60805	0.983288
C1RL	197.562	0.139958	0.334411	0.418521	0.675566	0.98814
C1RL-AS1	5.22307	-0.811632	1.77547	-0.457136	0.647574	0.984268
C1S	134.107	-0.918126	0.389385	-2.35789	0.0183794	0.283951
C2	24.6919	0.316673	0.869887	0.364039	0.715829	0.989156
C20orf141	5.37529	1.64652	1.69288	0.972613	0.330746	0.92863
C20orf144	5.14932	0.519535	1.73918	0.298724	0.765151	0.989156
C20orf204	56.2995	-1.35289	0.678485	-1.99398	0.0461542	0.452967
C20orf96	224.899	0.130262	0.296539	0.439273	0.660464	0.986581
C21orf140	3.59455	1.4187	2.21795	0.639644	0.522404
C21orf58	77.0204	0.457347	0.469267	0.974598	0.32976	0.92863
C21orf91	196.168	-1.34036	0.305707	-4.38446	1.16275e-05	0.000979262
C22orf23	29.0199	0.324999	0.803916	0.40427	0.686014	0.988494
C22orf39	923.972	0.0250473	0.185909	0.134729	0.892826	0.994176
C22orf46P	493.008	-0.229141	0.212896	-1.0763	0.281791	0.900481
C2CD2	1453.3	0.193079	0.162627	1.18725	0.23513	0.860101
C2CD2L	127.272	-0.251998	0.401306	-0.627945	0.53004	0.974919
C2CD3	4257.69	-0.119139	0.189749	-0.627874	0.530086	0.974919
C2CD4C	178.748	-0.642352	0.317854	-2.0209	0.04329	0.436361
C2CD5	1437.49	0.211489	0.156353	1.35264	0.176172	0.792827
C2orf15	6.53869	0.120358	1.50466	0.0799899	0.936245	0.996871
C2orf42	177.175	-0.207029	0.322333	-0.642283	0.520689	0.974919
C2orf49	606.845	0.0672548	0.219907	0.305833	0.759732	0.989156
C2orf49-DT	32.2126	-0.322389	0.704351	-0.457711	0.64716	0.984268
C2orf50	4.21358	-0.218809	2.12731	-0.102857	0.918077	0.99602
C2orf68	652.671	0.195792	0.200085	0.978542	0.327806	0.926419
C2orf69	495.539	0.0909914	0.22993	0.395735	0.6923	0.988494
C2orf72	234.718	-0.258402	0.39894	-0.647723	0.517164	0.974919
C2orf76	64.6254	0.204255	0.513964	0.397411	0.691065	0.988494
C2orf78	7.97253	0.131869	1.37884	0.0956378	0.923808	0.996572
C2orf80	11.5029	-0.138087	1.14702	-0.120387	0.904176	0.995108
C2orf81	93.8647	0.0625839	0.420771	0.148736	0.881762	0.993228
C2orf88	27.7392	-1.63846	0.774884	-2.11446	0.0344761	0.399099
C2orf92	12.5145	-1.08172	1.21447	-0.890689	0.373096	0.948702
C3	227.824	1.14297	0.344905	3.31388	0.0009201	0.0391042
C3orf18	240.853	-1.29956	0.289387	-4.49072	7.09824e-06	0.000650888
C3orf33	171.053	0.17287	0.341291	0.506519	0.612492	0.983288
C3orf38	533.11	-0.318495	0.204163	-1.56001	0.118758	0.693214
C3orf62	73.8991	-0.200357	0.698698	-0.286758	0.774298	0.989156
C3orf80	4.38034	-1.33511	1.8765	-0.711488	0.476782	0.970169
C4A	32.4279	-0.198094	0.749901	-0.26416	0.791657	0.989816
C4B	25.0848	0.0233941	1.08681	0.0215255	0.982826	0.999086
C4orf3	1721.82	-0.343559	0.154352	-2.22582	0.0260264	0.345117
C4orf33	92.1011	0.246398	0.42443	0.580538	0.561552	0.979395
C4orf36	31.0255	1.7448	0.78498	2.22273	0.0262338	0.346304
C4orf46	763.11	0.445264	0.189627	2.3481	0.0188696	0.288404
C5	1444.46	-0.343249	0.163337	-2.10148	0.035599	0.402199
C5AR1	119.319	0.996059	0.44404	2.24317	0.0248858	0.334051
C5orf15	2032.16	0.102846	0.148944	0.690498	0.489881	0.972258
C5orf22	706.278	0.128009	0.186628	0.685906	0.492772	0.972966
C5orf24	1612.17	-0.0861702	0.148664	-0.579631	0.562164	0.979395
C5orf34	109.701	-0.560285	0.395883	-1.41528	0.156987	0.766691
C5orf34-AS1	5.56633	0.592802	1.64238	0.360941	0.718143	0.989156
C5orf63	7.70951	-3.84311	1.72193	-2.23186	0.0256241	0.340979
C6orf120	1687.72	0.0354969	0.147299	0.240985	0.809567	0.992561
C6orf132	8.2643	-0.0644632	1.35359	-0.0476238	0.962016	0.998695
C6orf136	148.942	0.19577	0.352049	0.556089	0.57815	0.97943
C6orf141	47.8319	1.78896	0.596557	2.99881	0.00271035	0.0842046
C6orf163	7.31394	1.75799	1.47202	1.19427	0.232374	0.856679
C6orf226	28.1511	-0.541734	0.753289	-0.719159	0.472043	0.970169
C6orf47	305.74	0.0585454	0.253826	0.230652	0.817585	0.992561
C6orf52	4.99022	-0.497708	1.95977	-0.253963	0.799524	0.990739
C6orf62	1594.43	0.0803802	0.151073	0.532063	0.594683	0.981181
C6orf89	1597.81	-0.0345626	0.150523	-0.229617	0.818389	0.992561
C7orf25	313.636	-0.22982	0.273792	-0.839397	0.401247	0.957305
C7orf50	4437.78	-0.140642	0.128471	-1.09474	0.273629	0.893012
C7orf57	22.1133	0.042082	0.850173	0.0494981	0.960522	0.998695
C8orf33	1406.51	-0.0403926	0.158185	-0.255351	0.798452	0.990739
C8orf44	39.5573	0.398045	0.631982	0.629837	0.528801	0.974919
C8orf44-SGK3	6.11532	-0.336854	1.81136	-0.185967	0.85247	0.992872
C8orf58	566.002	-0.365173	0.216712	-1.68506	0.091977	0.624057
C8orf76	370.341	0.299206	0.237303	1.26086	0.207358	0.829105
C8orf82	575.3	-0.417977	0.222348	-1.87983	0.0601309	0.512842
C8orf88	7.63235	-3.11701	1.73533	-1.79621	0.0724616	0.562963
C9orf163	21.4962	0.0015107	0.917496	0.00164655	0.998686	0.999734
C9orf40	823.577	-0.227671	0.202978	-1.12165	0.262009	0.884228
C9orf72	262.569	0.419593	0.319565	1.31301	0.189179	0.80905
C9orf78	1022.45	0.00689667	0.169637	0.0406554	0.967571	0.998695
C9orf85	274.289	0.138506	0.271124	0.510857	0.609451	0.983288
CA11	3409.4	-0.203175	0.154829	-1.31226	0.189433	0.80905
CA12	1658.85	0.649552	0.153365	4.23532	2.28223e-05	0.00179845
CA13	4.04925	-1.20043	2.27743	-0.527099	0.598125	0.98174
CA14	1406.78	-0.147617	0.192578	-0.76653	0.443361	0.969004
CA2	1439.18	-0.483856	0.181581	-2.66469	0.00770601	0.169266
CA3-AS1	40.3169	-0.758952	0.638332	-1.18896	0.234455	0.858494
CA4	33.1441	0.205124	0.702235	0.292102	0.770208	0.989156
CA5B	47.0695	-0.655643	0.693105	-0.945951	0.344174	0.936704
CA5BP1	103.845	-0.325802	0.42163	-0.772719	0.439689	0.968128
CAAP1	596.833	0.341014	0.203953	1.67202	0.0945199	0.629717
CAB39	1403.74	0.0124006	0.161722	0.0766787	0.938879	0.996871
CAB39L	576.46	0.19319	0.213567	0.904584	0.365686	0.946814
CAB39P1	5.28313	0.842665	1.71044	0.492661	0.622252	0.983975
CABCOCO1	2.89731	-4.91831	2.76106	-1.78131	0.074862
CABLES1	5311.76	0.300594	0.129762	2.3165	0.0205311	0.301296
CABLES2	208.808	0.200826	0.311035	0.645671	0.518492	0.974919
CABP1	12.0429	-0.27306	1.25779	-0.217095	0.828134	0.992561
CABP1-DT	2.82002	0.397971	2.51815	0.158041	0.874424
CABP7	50.5183	-1.66445	0.604633	-2.75283	0.00590829	0.142502
CABYR	149.52	-0.458429	0.345209	-1.32798	0.184186	0.805622
CACFD1	507.275	-0.0427632	0.218982	-0.195281	0.845173	0.992707
CACHD1	22.2606	1.40031	0.889644	1.57402	0.115484	0.684123
CACNA1A	154.206	0.119874	0.360271	0.332731	0.739337	0.989156
CACNA1B	91.9977	-1.58258	0.454962	-3.4785	0.000504231	0.0245404
CACNA1C	6.33097	0.38201	1.6263	0.234895	0.81429	0.992561
CACNA1G	20.0323	-1.7949	0.962844	-1.86416	0.0622987	0.522494
CACNA1H	2033.59	-0.384583	0.172985	-2.22321	0.0262015	0.346304
CACNA1I	6.55997	-0.264069	1.5514	-0.170214	0.864842	0.992872
CACNA1S	3.20884	-1.52974	2.34807	-0.651488	0.514732
CACNA2D1	585.454	0.321375	0.224433	1.43194	0.15216	0.75533
CACNA2D2	78.8936	-0.508122	0.463361	-1.0966	0.272815	0.892861
CACNA2D3	13.6725	-0.448956	1.06564	-0.421301	0.673535	0.988078
CACNB1	36.6159	0.135379	0.866891	0.156166	0.875902	0.99296
CACNB2	5.23533	-0.887819	1.70302	-0.52132	0.602144	0.982802
CACNB3	226.352	-0.223415	0.294299	-0.759143	0.447767	0.970119
CACNB4	9.03562	4.17653	1.70678	2.44703	0.014404	0.250435
CACNG4	382.576	1.25477	0.253594	4.94793	7.50057e-07	9.07869e-05
CACNG6	6.63402	0.582666	1.4989	0.388728	0.697477	0.989156
CACNG7	481.203	-0.517833	0.265958	-1.94705	0.0515289	0.479145
CACNG8	593.482	-0.249084	0.197204	-1.26307	0.206563	0.827789
CACTIN	1113	-0.0350835	0.167672	-0.209238	0.834262	0.992561
CACTIN-AS1	47.9394	-0.265141	0.578807	-0.458082	0.646893	0.984268
CACUL1	1426.01	0.0380239	0.152898	0.248689	0.803602	0.992018
CACYBP	2666.32	-0.0603638	0.171371	-0.35224	0.724658	0.989156
CACYBPP2	5.97959	-0.142329	1.57519	-0.0903567	0.928004	0.996572
CAD	4303.17	-0.131097	0.138715	-0.94508	0.344618	0.936935
CADM1	19.6453	2.00555	0.98991	2.02599	0.0427658	0.433304
CADM4	1271.57	-0.995016	0.165047	-6.0287	1.65285e-09	3.24774e-07
CADPS	8.67376	2.37032	1.37998	1.71765	0.0858598	0.607343
CAGE1	2.72051	-0.106649	2.31043	-0.0461596	0.963183
CAHM	19.6592	0.585764	0.887013	0.660378	0.509011	0.973457
CALCOCO1	2983.07	0.0147458	0.146765	0.100472	0.919969	0.996237
CALCOCO2	3050.57	0.107646	0.157376	0.684008	0.49397	0.973274
CALCRL	31.016	0.118933	0.796639	0.149293	0.881322	0.993228
CALCRL-AS1	5.40811	-0.329562	1.7689	-0.186309	0.852202	0.992872
CALD1	231.313	0.507147	0.396658	1.27855	0.201056	0.822591
CALHM1	4.14599	-0.717715	1.97189	-0.363974	0.715877	0.989156
CALHM2	171.341	0.274254	0.328351	0.835247	0.403579	0.958649
CALHM3	3.44917	3.75308	2.50332	1.49924	0.133811
CALHM4	18.8609	0.812593	0.92949	0.874235	0.38199	0.951517
CALHM5	107.228	0.726395	0.471992	1.539	0.123805	0.7026
CALHM6	19.1627	0.601154	0.908224	0.661901	0.508035	0.973457
CALM1	4521.59	0.497749	0.147486	3.37488	0.000738466	0.0328771
CALM2	15305.8	-0.219043	0.121905	-1.79683	0.0723629	0.562906
CALM3	12419	-0.0298469	0.136179	-0.219175	0.826514	0.992561
CALML4	21.4454	-0.363737	0.958184	-0.379611	0.704234	0.989156
CALR	24668.5	0.0955928	0.115245	0.829473	0.406837	0.95939
CALU	12970.8	0.382281	0.132577	2.88346	0.00393334	0.110077
CALY	640.561	-0.131023	0.221887	-0.590494	0.55486	0.979395
CAMK1D	57.9455	0.0847732	0.531394	0.15953	0.873252	0.992872
CAMK1G	37.4652	0.918198	0.829252	1.10726	0.268182	0.890017
CAMK2A	133.551	-0.0909218	0.371529	-0.244723	0.806671	0.992258
CAMK2B	3.27236	0.674946	2.31305	0.291799	0.77044
CAMK2D	4487.42	0.542002	0.136824	3.96129	7.45454e-05	0.0049686
CAMK2G	630.865	0.415279	0.193157	2.14996	0.0315587	0.37986
CAMK2N1	10.6567	0.174146	1.20492	0.144529	0.885083	0.993619
CAMK2N2	92.9473	-1.01926	0.446149	-2.28458	0.0223377	0.315859
CAMKK1	156.576	0.517506	0.334372	1.5477	0.121696	0.699992
CAMKK2	1237.47	0.222793	0.165068	1.34971	0.177109	0.79458
CAMKMT	154.423	0.25428	0.340251	0.74733	0.454864	0.970169
CAMKV	6.13781	-3.53801	1.78851	-1.97818	0.0479079	0.46163
CAMLG	1450.95	0.174019	0.19271	0.903011	0.36652	0.946814
CAMSAP1	1729.59	-0.00161532	0.148201	-0.0108995	0.991304	0.999086
CAMSAP1-DT	2.77782	0.392447	2.25049	0.174383	0.861565
CAMSAP2	1022.87	0.00831176	0.172025	0.0483173	0.961463	0.998695
CAMSAP3	192.715	0.271434	0.348603	0.778635	0.436195	0.966293
CAMTA1	1270.1	-0.0612692	0.168423	-0.363781	0.716021	0.989156
CAMTA2	502.575	-0.0332443	0.212051	-0.156775	0.875422	0.99296
CAMTA2-AS1	26.604	0.272833	0.765575	0.356376	0.721559	0.989156
CAND1	5230.98	0.0323747	0.136007	0.238038	0.811851	0.992561
CAND2	1178.88	0.204579	0.161884	1.26374	0.206325	0.827789
CANT1	2289.97	-0.0690579	0.177132	-0.389866	0.696636	0.989156
CANX	18883	0.159512	0.130203	1.2251	0.220538	0.845824
CAP1	5981.96	0.01005	0.147837	0.0679801	0.945801	0.997176
CAP2	2158.71	-0.0424956	0.145642	-0.291781	0.770454	0.989156
CAPG	34.3645	-0.576988	0.690196	-0.835977	0.403168	0.958649
CAPN1	3325.53	-0.0802273	0.136977	-0.585698	0.558078	0.979395
CAPN1-AS1	56.7239	0.195882	0.533495	0.367167	0.713494	0.989156
CAPN10	722.62	-0.151509	0.189169	-0.800917	0.423179	0.963851
CAPN10-DT	27.2831	0.286559	0.815074	0.351575	0.725157	0.989156
CAPN11	5.41133	0.0456017	1.77708	0.0256611	0.979528	0.998971
CAPN12	77.7749	-0.515588	0.471431	-1.09367	0.274102	0.893592
CAPN15	1537.94	-0.216437	0.176945	-1.22318	0.22126	0.845824
CAPN2	8492.6	0.016371	0.13172	0.124287	0.901088	0.99471
CAPN3	13.3315	-0.0210268	1.24392	-0.0169037	0.986513	0.999086
CAPN5	475.563	-0.278876	0.22952	-1.21504	0.224352	0.849064
CAPN7	1276.34	0.269052	0.194672	1.38208	0.166948	0.781778
CAPNS1	5843.93	-0.299896	0.138798	-2.16066	0.0307213	0.373344
CAPRIN1	6573.75	-0.0069174	0.128583	-0.053797	0.957097	0.997737
CAPRIN2	314.616	0.0162652	0.286364	0.0567989	0.954705	0.997176
CAPS	38.9506	-0.138194	0.642298	-0.215155	0.829647	0.992561
CAPS2	97.1551	0.103922	0.421954	0.246287	0.80546	0.992018
CAPZA1	5303.93	-0.0368151	0.130965	-0.281106	0.778629	0.989681
CAPZA2	2364.81	-0.118544	0.149686	-0.791954	0.428387	0.963851
CAPZB	5678.17	0.0071405	0.124859	0.0571886	0.954395	0.997176
CARD10	1301.22	-0.150819	0.159351	-0.946463	0.343913	0.936537
CARD14	5.41212	-0.716892	1.6825	-0.426088	0.670044	0.988078
CARD16	14.4967	-4.84602	1.49229	-3.24738	0.00116473	0.0463746
CARD19	322.054	-0.245703	0.269899	-0.910351	0.362638	0.945821
CARD6	15.2513	-0.691385	1.03609	-0.667306	0.504577	0.973457
CARD8	656.938	0.2914	0.192181	1.51628	0.12945	0.71206
CARD8-AS1	8.9914	0.187651	1.28784	0.14571	0.88415	0.993392
CARD9	8.88399	-0.726726	1.33051	-0.546202	0.584927	0.980712
CARF	147.054	0.116756	0.343712	0.33969	0.73409	0.989156
CARHSP1	1292	0.165721	0.169971	0.975	0.32956	0.92863
CARINH	22.593	0.426506	0.87507	0.487396	0.625978	0.984268
CARM1	3081.89	-0.23369	0.133492	-1.75059	0.0800164	0.583445
CARMIL2	439.56	0.210862	0.231761	0.909823	0.362916	0.946162
CARMIL3	7.94705	-1.05202	1.38852	-0.757652	0.448659	0.970119
CARMN	5.42522	-0.857478	1.67647	-0.511477	0.609017	0.983288
CARNMT1	835.89	0.162003	0.19751	0.820225	0.412088	0.960248
CARNS1	6.80444	0.0605255	1.47592	0.0410086	0.967289	0.998695
CARS1	2761.27	0.360746	0.134533	2.68147	0.0073299	0.163571
CARS2	1050.97	-0.00104745	0.184353	-0.00568174	0.995467	0.999667
CASC18	38.7096	0.49485	0.648587	0.762967	0.445483	0.969588
CASC2	54.1098	-1.24658	0.549594	-2.26818	0.0233181	0.323375
CASC3	3452.71	0.2344	0.13976	1.67717	0.0935098	0.627263
CASD1	643.374	-0.00547927	0.196529	-0.0278802	0.977758	0.998695
CASK	1318.62	0.72656	0.161439	4.50051	6.77901e-06	0.000633126
CASKIN1	217	0.0898415	0.349803	0.256835	0.797306	0.990739
CASKIN2	1642.84	0.0801799	0.158646	0.5054	0.613278	0.983288
CASP1	9.16004	-3.1985	1.50719	-2.12216	0.0338243	0.394878
CASP10	95.0238	-0.639387	0.419213	-1.52521	0.127207	0.705908
CASP2	419.884	-0.0630623	0.248179	-0.2541	0.799418	0.990739
CASP3	1728.9	0.43337	0.172635	2.51033	0.012062	0.226498
CASP4	14.8431	-4.54247	1.43682	-3.16147	0.00156975	0.0565482
CASP6	395.468	0.0931588	0.22908	0.406665	0.684254	0.988494
CASP7	590.648	0.00933343	0.198535	0.0470116	0.962504	0.998695
CASP8	1153.15	-0.130663	0.166284	-0.785779	0.431997	0.964683
CASP8AP2	579.743	0.152588	0.209292	0.729069	0.46596	0.970169
CASP9	277.457	-0.0773402	0.270398	-0.286023	0.77486	0.989156
CASQ1	7.13732	1.32509	1.47832	0.896346	0.370068	0.947574
CAST	2460.61	0.124692	0.138532	0.900094	0.36807	0.947301
CASTOR1	382.092	0.0636041	0.240642	0.26431	0.791541	0.989816
CASTOR2	396.442	-0.0399809	0.274196	-0.145811	0.88407	0.993392
CASTOR3P	163.987	0.186996	0.339229	0.551239	0.58147	0.980271
CASZ1	223.721	-0.173004	0.319393	-0.541665	0.588049	0.981181
CAT	1017.33	0.00682553	0.177112	0.0385381	0.969259	0.998695
CATIP	23.9731	0.640821	0.893255	0.7174	0.473128	0.970169
CATSPER2	12.4197	0.0559153	1.10562	0.0505736	0.959665	0.998695
CATSPER2P1	25.7896	0.510711	0.840364	0.607726	0.54337	0.97803
CATSPERE	10.5022	-1.33293	1.26902	-1.05036	0.293554	0.906238
CATSPERG	76.8087	0.821758	0.492802	1.66752	0.095411	0.632866
CAVIN1	38538.8	-0.0321426	0.115168	-0.279092	0.780174	0.989681
CAVIN2	57.8799	0.223262	0.527442	0.423293	0.672082	0.988078
CAVIN3	64.5825	-0.0185953	0.525167	-0.0354084	0.971754	0.998695
CAVIN4	86.4154	0.124901	0.46418	0.269079	0.787869	0.989681
CBARP	781.793	-0.328677	0.192934	-1.70357	0.0884618	0.615652
CBFA2T2	1233.67	-0.0410024	0.173854	-0.235844	0.813553	0.992561
CBFA2T3	66.965	0.788528	0.536977	1.46846	0.14198	0.737278
CBFB	2170.74	-0.00563599	0.153229	-0.0367816	0.970659	0.998695
CBL	1821.02	0.0312583	0.152968	0.204346	0.838083	0.992561
CBLB	44.0276	-0.184619	0.620525	-0.297521	0.766069	0.989156
CBLC	29.4401	-0.0358072	0.760779	-0.0470665	0.96246	0.998695
CBLL1	637.605	0.0411809	0.198332	0.207637	0.835513	0.992561
CBLL1-AS1	35.3142	-0.129362	0.674447	-0.191805	0.847895	0.992855
CBLN1	7.76622	0.916696	1.65764	0.553014	0.580254	0.980133
CBLN3	45.4987	0.109894	0.610261	0.180077	0.857092	0.992872
CBR1	1111.36	0.832581	0.170496	4.88328	1.04337e-06	0.000120506
CBR3	243.252	3.28348	0.320398	10.2481	1.20638e-24	1.21684e-21
CBR3-AS1	24.5844	1.21269	0.830901	1.45949	0.14443	0.742766
CBR4	616.903	0.123021	0.194482	0.632561	0.527021	0.974919
CBS	3427.03	0.141634	0.136757	1.03566	0.30036	0.908709
CBX1	4792.31	0.00189311	0.129451	0.0146242	0.988332	0.999086
CBX2	1158.52	-0.368731	0.16506	-2.23392	0.0254883	0.33977
CBX3	10097.5	0.118621	0.124736	0.950979	0.341615	0.934942
CBX4	704.668	-0.281395	0.199994	-1.40702	0.159422	0.769011
CBX5	6076.52	0.0753778	0.136301	0.553025	0.580247	0.980133
CBX6	2288.14	-0.339757	0.164475	-2.06571	0.0388559	0.415764
CBX7	481.754	0.108878	0.244851	0.444672	0.656557	0.986221
CBX8	286.056	-0.377808	0.276181	-1.36797	0.171322	0.789706
CBY1	751.302	-0.179739	0.187948	-0.956326	0.338908	0.934039
CC2D1A	600.493	0.0772753	0.206367	0.374456	0.708065	0.989156
CC2D1B	1022.19	-0.0829849	0.174803	-0.474733	0.634977	0.984268
CC2D2A	184.479	-0.0163675	0.33641	-0.0486536	0.961195	0.998695
CCAR1	2077.87	-0.266459	0.157675	-1.68993	0.0910413	0.623283
CCAR2	3410.91	-0.21677	0.152527	-1.42119	0.155261	0.763766
CCDC102A	957.87	0.243802	0.199728	1.22067	0.222211	0.846444
CCDC102B	10.0731	2.07962	1.26414	1.64508	0.0999533	0.644591
CCDC103	29.2521	-0.864882	0.769149	-1.12447	0.260815	0.882672
CCDC106	568.207	-0.0664312	0.206325	-0.321974	0.747472	0.989156
CCDC107	357.679	0.22661	0.252386	0.89787	0.369255	0.947498
CCDC110	32.5411	1.6241	0.837098	1.94015	0.0523609	0.480716
CCDC112	34.923	0.178949	0.694331	0.257728	0.796617	0.990739
CCDC115	328.95	-0.198893	0.266326	-0.746803	0.455183	0.970169
CCDC116	4.40899	0.285251	2.09225	0.136337	0.891555	0.994052
CCDC117	1813.24	0.179079	0.153063	1.16997	0.242015	0.864795
CCDC12	514.683	-0.233292	0.211294	-1.10411	0.269546	0.890121
CCDC120	35.342	-0.523025	0.703724	-0.743225	0.457345	0.970169
CCDC121	128.273	0.0044201	0.394629	0.0112007	0.991063	0.999086
CCDC124	1614.96	-0.00333942	0.15776	-0.0211677	0.983112	0.999086
CCDC125	9.51834	-1.25022	1.29627	-0.964474	0.334808	0.93188
CCDC126	223.854	0.443028	0.299863	1.47743	0.13956	0.730889
CCDC127	652.076	-0.136374	0.206479	-0.660473	0.508951	0.973457
CCDC13	11.362	0.122664	1.15707	0.106013	0.915572	0.995775
CCDC13-AS1	2.69627	-2.14395	2.86384	-0.74863	0.454081
CCDC134	401.949	-0.0973499	0.237144	-0.41051	0.681432	0.988494
CCDC136	149.595	0.312754	0.360545	0.867449	0.385696	0.953526
CCDC137	995.993	-0.0994102	0.171649	-0.579146	0.56249	0.979395
CCDC138	248.099	0.10706	0.279672	0.382808	0.701862	0.989156
CCDC14	554.533	0.258032	0.201709	1.27923	0.200817	0.822591
CCDC142	261.098	-0.186092	0.268835	-0.692217	0.488801	0.972148
CCDC144NL	6.36845	1.10177	1.53012	0.720059	0.471489	0.970169
CCDC144NL-AS1	215.423	-0.066054	0.306627	-0.215421	0.829439	0.992561
CCDC146	21.3025	1.13089	0.880454	1.28444	0.198988	0.821664
CCDC148	63.8159	-0.339612	0.566012	-0.600009	0.5485	0.979395
CCDC15	36.5881	-0.488963	0.704079	-0.694473	0.487386	0.972073
CCDC15-DT	14.276	-0.397924	1.05448	-0.377366	0.705902	0.989156
CCDC150	81.1964	0.0147709	0.469029	0.0314925	0.974877	0.998695
CCDC154	14.4	0.698203	1.07148	0.651625	0.514643	0.974919
CCDC157	106.046	-0.839835	0.457409	-1.83607	0.0663474	0.537657
CCDC159	36.3601	-0.518734	0.680698	-0.762061	0.446023	0.969588
CCDC160	380.521	0.232682	0.273341	0.851253	0.394629	0.95585
CCDC163	22.3063	-0.554865	0.837025	-0.662902	0.507393	0.973457
CCDC167	513.914	0.237052	0.214067	1.10738	0.268131	0.890017
CCDC17	16.3317	0.434412	1.02831	0.422451	0.672696	0.988078
CCDC170	5.65925	1.49602	1.75969	0.850162	0.395235	0.95585
CCDC171	74.3394	-0.12332	0.512552	-0.2406	0.809865	0.992561
CCDC174	422.746	0.0750392	0.223203	0.336193	0.736726	0.989156
CCDC177	18.7782	-1.66813	0.93453	-1.785	0.0742616	0.569477
CCDC18	215.55	-0.371875	0.296007	-1.25631	0.209005	0.830527
CCDC18-AS1	186.72	-0.399916	0.34408	-1.16228	0.245124	0.86774
CCDC180	62.2918	0.244033	0.675337	0.36135	0.717838	0.989156
CCDC183	12.379	1.2314	1.21191	1.01608	0.309593	0.915424
CCDC183-AS1	13.506	-0.22565	1.13266	-0.199222	0.842089	0.992707
CCDC184	7.02201	-1.82978	1.50946	-1.21221	0.225432	0.850593
CCDC186	509.775	0.360624	0.206825	1.74362	0.0812256	0.588589
CCDC187	13.5477	0.575558	1.06716	0.539336	0.589655	0.981181
CCDC188BP	10.3198	-0.853389	1.22565	-0.696276	0.486256	0.971682
CCDC191	152.641	-0.00117292	0.349989	-0.00335131	0.997326	0.999734
CCDC22	370.07	0.0619326	0.244516	0.253287	0.800047	0.990739
CCDC24	114.321	0.301432	0.425807	0.707907	0.479003	0.970169
CCDC25	1714.2	0.145392	0.154336	0.942048	0.346168	0.937237
CCDC26	94.4282	-0.0700797	0.441397	-0.158768	0.873852	0.992872
CCDC28A	257.127	-0.0286269	0.271458	-0.105456	0.916014	0.995775
CCDC28A-AS1	4.30292	-2.34211	1.92886	-1.21424	0.224654	0.849543
CCDC28B	303.768	-0.230199	0.261312	-0.880938	0.378351	0.951499
CCDC30	53.8052	-0.147533	0.552895	-0.266838	0.789594	0.989681
CCDC32	792.053	0.107416	0.236217	0.454733	0.649301	0.984268
CCDC33	3.90515	0.743617	1.94997	0.381348	0.702945
CCDC34	606.037	0.3882	0.209492	1.85306	0.0638743	0.530708
CCDC38	3.26914	-1.11656	2.1363	-0.522659	0.601211
CCDC39	14.4277	-0.0798782	1.09775	-0.0727654	0.941993	0.996999
CCDC40	152.611	0.141668	0.342708	0.413379	0.679329	0.988494
CCDC43	1498.1	0.105388	0.162503	0.648529	0.516643	0.974919
CCDC47	2851.48	-0.0088986	0.140558	-0.0633091	0.94952	0.997176
CCDC50	10151.1	0.0583816	0.12501	0.467016	0.640488	0.984268
CCDC51	447.253	0.0874005	0.227983	0.383364	0.70145	0.989156
CCDC57	491.291	-0.049514	0.247668	-0.199921	0.841542	0.992561
CCDC59	455.14	-0.387808	0.215313	-1.80113	0.071682	0.561019
CCDC6	2146.87	0.146134	0.141595	1.03205	0.302047	0.909
CCDC61	233.452	0.0101484	0.306232	0.0331397	0.973563	0.998695
CCDC62	3.98883	1.19515	2.0431	0.584971	0.558568	0.979395
CCDC65	8.95787	-1.17578	1.33113	-0.883293	0.377078	0.95109
CCDC66	252.948	-0.426931	0.276092	-1.54634	0.122024	0.700301
CCDC69	98.2194	-0.612306	0.416448	-1.47031	0.141479	0.735947
CCDC7	40.7549	1.09129	0.666293	1.63785	0.101453	0.647447
CCDC71	802.671	0.0193151	0.185824	0.103943	0.917214	0.995804
CCDC71L	2229.97	-0.249803	0.141792	-1.76176	0.0781098	0.579922
CCDC73	4.36393	0.969682	2.12661	0.455975	0.648408	0.984268
CCDC74A	729.171	-0.140861	0.18899	-0.745338	0.456068	0.970169
CCDC74B	721.759	-0.271006	0.193009	-1.40411	0.160285	0.769954
CCDC77	245.149	-0.28787	0.288903	-0.996424	0.319044	0.921875
CCDC78	151.982	-0.414908	0.347386	-1.19437	0.232333	0.856679
CCDC8	1437.84	-0.0899602	0.155389	-0.578936	0.562632	0.979395
CCDC80	164.341	-0.520117	0.343957	-1.51216	0.130494	0.713543
CCDC81	12.745	1.74768	1.21544	1.43789	0.150464	0.75315
CCDC82	484.584	0.309713	0.251874	1.22963	0.218835	0.843404
CCDC85A	7.45639	1.50562	1.52586	0.986738	0.323771	0.925666
CCDC85B	3745.85	0.00464309	0.139338	0.0333226	0.973417	0.998695
CCDC85C	1934.95	-0.114511	0.147237	-0.777729	0.436729	0.966528
CCDC86	1096.4	-0.0710947	0.178867	-0.397473	0.691019	0.988494
CCDC87	11.0404	0.154452	1.19392	0.129365	0.897069	0.994566
CCDC88A	2076.57	-0.405573	0.183106	-2.21497	0.0267623	0.349603
CCDC88B	318.089	-0.418116	0.256129	-1.63244	0.102586	0.650581
CCDC88C	778.288	0.497258	0.232196	2.14154	0.0322306	0.383674
CCDC89	72.2176	-1.00929	0.511195	-1.97437	0.0483397	0.463239
CCDC9	856.954	0.155436	0.18755	0.828773	0.407233	0.959625
CCDC90B	1654.15	-0.0405461	0.167726	-0.241741	0.808981	0.992485
CCDC91	467.917	-0.0904209	0.218916	-0.41304	0.679577	0.988494
CCDC92	902.083	0.0076053	0.179787	0.0423017	0.966258	0.998695
CCDC92B	20.1362	-1.04121	0.933587	-1.11528	0.264732	0.885867
CCDC93	1027.51	0.507794	0.182866	2.77687	0.00548858	0.13569
CCDC97	647.208	-0.0708009	0.216024	-0.327745	0.743104	0.989156
CCDC9B	88.406	-0.294945	0.46487	-0.634468	0.525776	0.974919
CCDST	14.4688	-1.43419	1.10201	-1.30144	0.19311	0.816043
CCER2	3.10642	-3.47012	2.56553	-1.3526	0.176185
CCHCR1	718.283	0.163509	0.185239	0.882696	0.377401	0.95109
CCIN	4.36184	0.382422	2.07956	0.183895	0.854095	0.992872
CCL22	18.6883	0.806137	1.03889	0.775961	0.437772	0.966933
CCL25	225.816	-0.871755	0.299294	-2.9127	0.00358315	0.102482
CCL27	4.2205	-0.330251	2.18577	-0.151091	0.879904	0.993228
CCL28	33.6657	1.67287	0.702941	2.37982	0.0173212	0.27532
CCL5	7.73569	0.921358	1.53504	0.600218	0.548361	0.979395
CCM2	795.358	0.00930495	0.187017	0.0497545	0.960318	0.998695
CCM2L	1206.85	-0.273741	0.167	-1.63917	0.101178	0.647006
CCN1	12666.6	0.154506	0.12553	1.23082	0.218388	0.842913
CCN2	13264.1	0.222636	0.166704	1.33551	0.181709	0.802342
CCN5	24.0806	-0.349776	0.803329	-0.435408	0.663267	0.98666
CCNA1	2.81942	2.26199	2.3521	0.961688	0.336206
CCNA2	2421.43	0.192978	0.170264	1.13341	0.257043	0.879628
CCNB1	4637.85	0.175692	0.157227	1.11744	0.263806	0.885828
CCNB1IP1	1598.91	-0.0171383	0.195474	-0.0876756	0.930135	0.996718
CCNB2	1476.07	0.251211	0.172814	1.45365	0.146043	0.746091
CCNB3	17.03	-0.748067	1.05704	-0.7077	0.479132	0.970169
CCNC	1399.05	0.0906408	0.167022	0.542688	0.587344	0.981181
CCND1	9307.3	-0.266814	0.131351	-2.0313	0.0422241	0.430783
CCND2	121.742	0.0715084	0.381049	0.187662	0.851142	0.992872
CCND3	515.171	-0.466463	0.20634	-2.26066	0.0237805	0.325864
CCNDBP1	676.262	0.390005	0.196553	1.98423	0.0472303	0.458197
CCNE1	569.41	-0.439053	0.200662	-2.18802	0.0286679	0.359061
CCNE2	24.0249	-0.79636	1.0642	-0.748317	0.454269	0.970169
CCNF	895.787	0.0233474	0.234393	0.0996077	0.920656	0.99625
CCNG1	9945.7	0.3242	0.142217	2.27961	0.0226308	0.31704
CCNG2	1095.48	-0.045581	0.189717	-0.240258	0.81013	0.992561
CCNH	534.543	0.0270115	0.20839	0.12962	0.896867	0.994566
CCNI	7684.13	0.175502	0.154639	1.13491	0.256412	0.878912
CCNI2	7.56086	-3.67181	1.97254	-1.86147	0.062678	0.524222
CCNJ	549.636	0.00894528	0.22124	0.0404325	0.967748	0.998695
CCNJL	37.5095	-0.353807	0.649455	-0.544776	0.585908	0.981181
CCNK	978.192	-0.0171608	0.207309	-0.0827787	0.934027	0.996871
CCNL1	1308.06	-0.00352282	0.170108	-0.0207094	0.983477	0.999086
CCNL2	2133.35	-0.274098	0.148532	-1.84539	0.0649811	0.534329
CCNO	280.069	-2.34848	0.316014	-7.43158	1.07307e-13	3.45436e-11
CCNQ	408.114	0.0313592	0.23664	0.132519	0.894574	0.994482
CCNT1	1193.86	-0.0914395	0.169747	-0.538682	0.590106	0.981181
CCNT2	750.639	0.0290906	0.181642	0.160153	0.872761	0.992872
CCNT2-AS1	15.9439	0.463691	1.03245	0.449117	0.653347	0.985476
CCNY	2971.4	0.139679	0.183548	0.760995	0.44666	0.970119
CCNY-AS1	13.5148	-0.847423	1.07185	-0.790614	0.429169	0.963851
CCNYL1	1429.09	0.1123	0.165539	0.678393	0.497522	0.973457
CCNYL2	288.906	-0.183234	0.267191	-0.685778	0.492853	0.972966
CCP110	806.385	0.0700689	0.199322	0.351537	0.725186	0.989156
CCPG1	1710.26	0.29482	0.162373	1.81569	0.0694173	0.553072
CCR1	53.9398	0.702727	0.562714	1.24882	0.211732	0.830784
CCR10	441.779	0.243459	0.242294	1.00481	0.314989	0.918494
CCS	1795.66	-0.242882	0.171084	-1.41967	0.155704	0.764031
CCSAP	434.227	0.155128	0.241251	0.643015	0.520214	0.974919
CCSER1	165.876	0.0972496	0.34223	0.284165	0.776284	0.989156
CCSER2	764.215	0.372125	0.19148	1.94342	0.0519658	0.480409
CCT2	5182.04	-0.0926653	0.14227	-0.651336	0.51483	0.974919
CCT3	10772.7	-0.0516735	0.127707	-0.404624	0.685754	0.988494
CCT4	10548.9	0.0815911	0.125336	0.650979	0.51506	0.974919
CCT5	10977.7	0.204089	0.12335	1.65455	0.0980159	0.639624
CCT6A	6888.66	-0.0182577	0.125415	-0.145579	0.884254	0.993392
CCT6B	43.2745	0.313827	0.608344	0.515872	0.605944	0.98284
CCT6P1	14.3197	0.151918	1.04594	0.145245	0.884517	0.993392
CCT6P3	88.5139	-0.0297103	0.435417	-0.0682341	0.945599	0.997176
CCT7	11998.2	0.0726245	0.130353	0.557136	0.577434	0.97943
CCT8	22001.1	-0.255893	0.130199	-1.96539	0.0493691	0.467723
CCT8P1	2.75262	0.336952	2.29533	0.146799	0.883291
CCZ1	719.568	-0.421594	0.186613	-2.25919	0.0238718	0.325893
CCZ1B	2328.54	0.0650089	0.142884	0.454978	0.649125	0.984268
CD101	5.98804	-0.318709	1.60881	-0.198102	0.842965	0.992707
CD109	1688.03	0.225721	0.148325	1.5218	0.128059	0.708911
CD109-AS1	47.2415	-1.18771	0.601282	-1.97529	0.0482353	0.463072
CD151	3548.67	-0.0768389	0.137058	-0.560632	0.575048	0.979395
[truncated: 13,743 more rows]

## Sheet: Supp. Fig. 7C - I315IvI315X
Supplementary Figure 7C: Complete differential expression analysis results from DESeq2 for all genes passing expression filters (row sum counts ≥10)*. Table includes log₂ fold changes, base mean expression, adjusted p-values (Benjamini-Hochberg), and significance status for both differentially expressed and non-significant genes across I315I v I315* comparison.
Gene Symbol	baseMean	log2FoldChange	lfcSE	stat	pvalue	padj
	153461	0.281535	0.174172	1.61642	0.106004	0.426776
7SK	18.1115	-0.483489	4.57494	-0.105682	0.915835	0.983444
A1BG	223.136	-0.0704705	0.343222	-0.205321	0.837322	0.966351
A1BG-AS1	123.459	0.0378611	0.39593	0.0956257	0.923818	0.985398
A1CF	677.685	0.338584	0.207955	1.62816	0.103491	0.420918
A2M	281.834	9.18882	1.26249	7.27831	3.38021e-13	3.46475e-11
A4GALT	196.853	0.259966	0.349191	0.74448	0.456586	0.815811
AAAS	1291.03	-0.138359	0.173064	-0.799466	0.42402	0.791959
AACS	1129.69	-0.210436	0.180688	-1.16464	0.244164	0.642187
AADACL3	9.10569	2.89257	1.49441	1.93559	0.0529176	0.285562
AADAT	5.14245	-0.227779	1.77736	-0.128156	0.898026	0.981324
AAGAB	2957.41	-0.120718	0.153844	-0.784677	0.432643	0.798255
AAK1	719.134	0.660278	0.198293	3.32981	0.000869043	0.0135596
AAMDC	208.378	0.422141	0.336065	1.25613	0.209069	0.59898
AAMP	2289.87	0.1558	0.15423	1.01018	0.312411	0.705252
AAR2	781.708	0.0778721	0.208181	0.374059	0.70836	0.927356
AARS1	4663.52	-0.421333	0.145101	-2.90373	0.00368752	0.0432156
AARS2	985.651	-0.172217	0.187676	-0.917633	0.358811	0.747009
AARSD1	523.595	0.325016	0.2277	1.42739	0.153469	0.518888
AASDH	300.291	-0.0970622	0.292188	-0.33219	0.739745	0.936423
AASDHPPT	2102.27	-0.0597077	0.16008	-0.372986	0.709159	0.927476
AASS	27.6351	0.439012	0.793364	0.553356	0.58002	0.876145
AATBC	3.19532	1.41254	2.22217	0.635658	0.524999	0.851025
AATF	1698.82	0.135877	0.162567	0.835821	0.403256	0.779902
AATK	152.202	-0.261312	0.363859	-0.718167	0.472654	0.824551
ABALON	32.9521	1.16373	0.764567	1.52207	0.127991	0.473269
ABAT	524.047	0.800102	0.221587	3.61078	0.000305282	0.00586075
ABCA1	26.471	-0.676925	0.872302	-0.776022	0.437736	0.801861
ABCA10	3.22118	-0.503527	2.1934	-0.229564	0.81843	0.961641
ABCA11P	215.534	-0.122186	0.304483	-0.40129	0.688207	0.91855
ABCA12	5.17172	5.75121	2.35316	2.44404	0.0145239	0.119546
ABCA17P	4.0616	-1.11438	2.38689	-0.466874	0.64059	0.900862
ABCA2	807.162	-0.207506	0.206977	-1.00256	0.316074	0.708495
ABCA3	1118.9	0.226622	0.19059	1.18906	0.234417	0.632217
ABCA4	129.471	2.49745	0.450921	5.53856	3.04976e-08	1.62331e-06
ABCA5	218.035	-1.12288	0.327346	-3.43024	0.000603038	0.0101667
ABCA7	479.835	0.822841	0.226248	3.6369	0.000275939	0.00541203
ABCB10	1007.57	0.148519	0.195154	0.761035	0.446636	0.80766
ABCB6	498.854	-0.0693976	0.223745	-0.310164	0.756437	0.941184
ABCB7	944.021	-0.124641	0.19297	-0.645907	0.518339	0.846995
ABCB8	1216.39	0.0206186	0.174579	0.118104	0.905985	0.982179
ABCB9	127.975	-0.214672	0.383825	-0.559298	0.575958	0.87549
ABCC1	2859.62	-0.364382	0.153143	-2.37935	0.0173433	0.13484
ABCC10	666.543	-0.122763	0.226281	-0.542526	0.587456	0.878624
ABCC11	10.7548	1.97509	1.31691	1.49979	0.133669	0.48408
ABCC2	12.5285	0.33252	1.21553	0.273559	0.784424	0.949785
ABCC3	8.55629	-1.29541	1.67133	-0.775074	0.438296	0.802466
ABCC4	1300.52	0.372481	0.173755	2.14372	0.0320557	0.206803
ABCC5	912.149	-0.117782	0.208341	-0.565332	0.571848	0.8743
ABCC6	161.272	0.401053	0.358518	1.11864	0.263294	0.663445
ABCC6P1	58.4073	0.309876	0.563445	0.549967	0.582342	0.876859
ABCC6P2	17.2462	0.382058	0.976577	0.391221	0.695634	0.921916
ABCD1	254.485	0.677586	0.304556	2.22484	0.0260923	0.179766
ABCD3	1318.88	0.527108	0.172036	3.06394	0.00218444	0.0287792
ABCD4	643.388	-0.0328257	0.231657	-0.141699	0.887317	0.978225
ABCE1	4540.26	0.0792486	0.186453	0.425032	0.670814	0.912355
ABCF1	3238.4	-0.00160412	0.151614	-0.0105803	0.991558	0.997892
ABCF2	1268.48	0.405234	0.171539	2.36234	0.0181601	0.139487
ABCF2-H2BK1	692.93	0.0391018	0.238353	0.16405	0.869692	0.973905
ABCF3	900.428	0.5161	0.188085	2.74396	0.00607023	0.0633909
ABCG1	148.842	6.12033	0.632405	9.67785	3.74497e-22	7.45014e-20
ABCG2	780.496	0.603519	0.223195	2.704	0.00685103	0.0696704
ABCG4	40.1254	-1.44108	0.780041	-1.84744	0.064684	0.320899
ABHD1	5.91973	-3.3151	2.11849	-1.56484	0.11762	0.452615
ABHD10	562.088	-0.118332	0.224648	-0.526743	0.598372	0.883513
ABHD11	444.253	0.059351	0.245596	0.241661	0.809043	0.958725
ABHD12	2452.38	0.391354	0.15897	2.4618	0.013824	0.115369
ABHD12B	2.44514	0.336604	3.01701	0.111569	0.911165
ABHD13	598.09	0.100079	0.226796	0.441274	0.659015	0.908307
ABHD14A	127.091	0.229544	0.400644	0.572938	0.566687	0.871942
ABHD14A-ACY1	32.3659	-0.130066	0.916857	-0.141861	0.88719	0.978152
ABHD14B	227.375	-0.313117	0.302158	-1.03627	0.300077	0.696002
ABHD15	223.667	0.0190294	0.306202	0.0621467	0.950446	0.990029
ABHD16A	650.646	0.136424	0.210492	0.64812	0.516908	0.8467
ABHD17A	1688.61	0.0052664	0.171771	0.0306594	0.975541	0.994129
ABHD17B	778.005	0.171769	0.209798	0.818734	0.412938	0.784425
ABHD17C	10.1887	0.201284	1.32391	0.152037	0.879158	0.976062
ABHD18	361.759	0.3233	0.26341	1.22736	0.219686	0.612353
ABHD2	1125.47	0.460359	0.176026	2.61529	0.00891514	0.0842044
ABHD3	1038.09	0.539289	0.202901	2.65789	0.00786312	0.0769628
ABHD4	1556.58	0.00312595	0.190951	0.0163704	0.986939	0.996979
ABHD5	312.202	0.422228	0.275706	1.53144	0.12566	0.469009
ABHD6	165.083	-0.133391	0.348316	-0.382959	0.70175	0.925068
ABHD8	1145	-0.134264	0.178044	-0.75411	0.450783	0.811783
ABI1	1168.35	0.00667401	0.179875	0.0371036	0.970402	0.99363
ABI2	2898.92	-0.270057	0.172406	-1.5664	0.117255	0.451712
ABI3	4.62304	2.07063	2.22951	0.928742	0.353023	0.742384
ABI3BP	3.62229	0.738256	2.09819	0.351853	0.724948	0.933082
ABITRAM	307.793	0.0770285	0.299391	0.257284	0.79696	0.95444
ABL1	3164.68	-0.311805	0.14755	-2.11321	0.0345828	0.217542
ABL2	1313.29	-0.127904	0.188859	-0.677244	0.498251	0.837635
ABLIM1	286.066	1.09747	0.380608	2.88347	0.00393315	0.0452939
ABLIM2	8.48538	2.05784	1.471	1.39894	0.161831	0.534233
ABLIM3	8.59981	6.48352	2.02409	3.20318	0.00135921	0.0195057
ABR	5606.36	-0.13097	0.177739	-0.736867	0.461203	0.818995
ABRACL	1953.92	0.0146696	0.157052	0.0934059	0.925581	0.985398
ABRAXAS1	421.994	-0.498402	0.269201	-1.85141	0.0641104	0.319248
ABRAXAS2	625.603	-0.0468071	0.221371	-0.211442	0.832543	0.965309
ABT1	1102.46	0.132729	0.182098	0.728888	0.46607	0.821353
ABTB1	198.602	0.406782	0.413604	0.983506	0.325359	0.718931
ABTB2	51.9577	1.44279	0.626274	2.30376	0.0212359	0.155317
ABTB3	283.368	0.636922	0.393804	1.61736	0.105801	0.42661
ACAA1	759.189	0.58838	0.199327	2.95183	0.00315897	0.0384659
ACAA2	2982.71	0.125409	0.154611	0.811126	0.417293	0.787621
ACACA	6462.67	-0.579455	0.146699	-3.94995	7.81677e-05	0.00185677
ACACB	240.167	0.313446	0.328487	0.954211	0.339977	0.73207
ACAD10	587.448	-0.227676	0.21613	-1.05342	0.292148	0.690907
ACAD11	1196.37	-0.743598	0.204794	-3.63096	0.000282374	0.00551409
ACAD8	662.916	0.0249934	0.203653	0.122726	0.902324	0.981444
ACAD9	1326.19	-0.0512641	0.170244	-0.301121	0.763322	0.943481
ACAD9-DT	18.5717	0.011954	0.95752	0.0124844	0.990039	0.997714
ACADM	1592.75	0.280744	0.162862	1.72382	0.0847412	0.374829
ACADS	156.7	0.330422	0.357327	0.924706	0.355119	0.744283
ACADSB	620.931	0.129422	0.234038	0.552994	0.580267	0.876145
ACADVL	5388.06	-0.172374	0.173371	-0.99425	0.320101	0.713204
ACAN	57.1552	1.06164	0.644022	1.64845	0.0992612	0.411302
ACAP1	27.3949	0.686887	0.792619	0.866605	0.386158	0.768042
ACAP2	1815.65	-0.187652	0.158515	-1.18381	0.236487	0.634473
ACAP3	846.806	0.264648	0.198886	1.33066	0.183302	0.56444
ACAT1	3064.85	-0.0382222	0.155889	-0.245188	0.80631	0.958073
ACAT2	2527.26	-0.33853	0.159868	-2.11757	0.0342119	0.215636
ACBD3	1926.81	0.160806	0.173707	0.925734	0.354584	0.743967
ACBD4	53.405	-0.147526	0.568316	-0.259584	0.795185	0.953372
ACBD5	1129.18	-0.211173	0.175404	-1.20392	0.228619	0.624211
ACBD6	1351.68	-0.158788	0.178628	-0.888929	0.374041	0.758242
ACBD7	853.994	-0.093186	0.189983	-0.490496	0.623783	0.894437
ACCS	113.106	-0.324713	0.470339	-0.69038	0.489955	0.833636
ACD	322.882	-0.111272	0.265126	-0.419693	0.674709	0.913647
ACE	63.5593	-1.06365	0.565425	-1.88115	0.0599521	0.307428
ACE2	21.2867	7.78978	1.70476	4.56943	4.89054e-06	0.000168469
ACER2	69.6043	0.229301	0.5073	0.452002	0.651268	0.904721
ACER3	670.289	0.102029	0.24094	0.423465	0.671956	0.912634
ACHE	259.256	-0.220487	0.289403	-0.761867	0.44614	0.807588
ACIN1	3996.8	0.237823	0.141874	1.67629	0.0936812	0.395925
ACKR2	6.19839	0.376313	1.6866	0.22312	0.823442	0.963148
ACLY	7723.99	-0.223721	0.150867	-1.48291	0.1381	0.492052
ACO1	1885	0.178206	0.159115	1.11998	0.262721	0.663156
ACO2	3669.24	-0.222107	0.145283	-1.52879	0.126317	0.470145
ACOT11	212.964	-0.179669	0.334101	-0.537768	0.590737	0.879475
ACOT13	1571.59	-0.103347	0.176398	-0.585875	0.55796	0.867965
ACOT2	1796.46	-0.241582	0.175956	-1.37297	0.169762	0.546687
ACOT7	2405.83	0.0515947	0.153324	0.336508	0.736488	0.936223
ACOT8	379.057	0.146066	0.254739	0.573395	0.566378	0.871942
ACOT9	1763.28	0.0284599	0.170548	0.166874	0.86747	0.973266
ACOX1	897.525	-0.213865	0.186705	-1.14547	0.252015	0.651952
ACOX2	140.537	0.367503	0.391578	0.938516	0.347979	0.738879
ACOX3	549.425	-0.0914951	0.221747	-0.412611	0.679892	0.914741
ACOXL	27.1965	0.340351	0.88747	0.383508	0.701343	0.924925
ACOXL-AS1	3.1706	1.49435	2.43712	0.613164	0.539768	0.856426
ACP1	3104.61	0.0816553	0.146802	0.556226	0.578056	0.875791
ACP2	782.431	0.618984	0.203722	3.03838	0.00237855	0.0307013
ACP5	9.35971	0.254513	1.42257	0.178911	0.858008	0.970794
ACP6	323.552	0.0133783	0.282009	0.0474394	0.962163	0.992154
ACR	11.5367	0.191936	1.21492	0.157983	0.87447	0.975003
ACRP1	34.9299	-0.861125	0.701047	-1.22834	0.219319	0.611953
ACSBG1	41.6404	-2.51603	0.69214	-3.63515	0.000277819	0.00543849
ACSF2	542.902	-0.0590008	0.227736	-0.259075	0.795577	0.953506
ACSF3	738.523	-0.0326826	0.210513	-0.155252	0.876622	0.97582
ACSL1	100.901	1.86412	0.487207	3.82613	0.000130174	0.0029277
ACSL3	3148.31	0.130703	0.156179	0.836879	0.402661	0.779509
ACSL4	34.8863	2.07827	0.759904	2.73491	0.00623964	0.0647353
ACSL5	13.0802	3.14833	1.26399	2.49078	0.0127463	0.108729
ACSM1	6.81669	-0.296277	1.6876	-0.175562	0.860638	0.971492
ACSM2A	9.13302	6.56997	2.00876	3.27065	0.00107299	0.0160646
ACSM2B	13.1494	7.09588	1.84332	3.84951	0.000118357	0.00269092
ACSM3	182.656	1.91672	1.36395	1.40527	0.159942	0.531082
ACSM5	11.9613	6.9556	1.89458	3.67132	0.000241303	0.00486119
ACSS2	1376.87	-0.359021	0.210056	-1.70917	0.0874196	0.381696
ACTA2	174.18	1.58329	0.368613	4.29527	1.74479e-05	0.000509512
ACTA2-AS1	2.9579	3.32278	2.72842	1.21784	0.223285	0.616861
ACTB	112485	0.204014	0.138368	1.47443	0.140366	0.495235
ACTBL2	3.30833	5.10624	2.70957	1.88453	0.059494	0.306027
ACTG1	62464.2	-0.317072	0.149165	-2.12565	0.0335328	0.212619
ACTG1P10	2.57569	-0.242138	2.66296	-0.0909281	0.92755
ACTG1P17	9.06607	0.690483	1.47581	0.467866	0.63988	0.900862
ACTG1P25	5.00963	-0.320237	1.81204	-0.176727	0.859723	0.971357
ACTG2	5.61939	0.91301	1.88535	0.484266	0.628197	0.895836
ACTL6A	1595.02	0.0475872	0.169369	0.280968	0.778735	0.948536
ACTL8	7.74533	1.95965	1.4884	1.31662	0.187968	0.57188
ACTMAP	569.974	-0.763594	0.21834	-3.49727	0.000470047	0.0083398
ACTN1	8532.45	0.287665	0.151116	1.90361	0.0569614	0.297715
ACTN2	40.6396	-0.119216	0.666059	-0.178987	0.857948	0.970794
ACTN3	785.184	-0.678742	0.304484	-2.22915	0.0258037	0.17824
ACTN4	11179.5	0.746285	0.133897	5.57359	2.49538e-08	1.34169e-06
ACTR10	1386.58	0.416711	0.223163	1.86729	0.0618611	0.312447
ACTR1A	3894.65	0.0269432	0.150052	0.179559	0.857499	0.970564
ACTR1B	1359.29	-0.0486346	0.198478	-0.245037	0.806427	0.958141
ACTR2	10668	-0.0706097	0.132853	-0.531488	0.595081	0.881839
ACTR3	7755.84	0.36748	0.135938	2.70328	0.0068658	0.069687
ACTR3-AS1	4.99258	3.88602	1.93176	2.01165	0.044257	0.2575
ACTR3B	518.959	-0.112987	0.224807	-0.502597	0.615248	0.891345
ACTR3C	37.9514	-0.660891	0.700564	-0.943369	0.345492	0.736832
ACTR5	294.147	-0.075035	0.275288	-0.272569	0.785184	0.950008
ACTR6	565.803	-0.425043	0.234398	-1.81334	0.0697799	0.333764
ACTR8	808.533	0.324897	0.22506	1.4436	0.148851	0.510774
ACTRT3	111.203	0.338142	0.409141	0.826467	0.408539	0.782136
ACVR1	401.027	0.190862	0.243454	0.783976	0.433054	0.798354
ACVR1B	780.909	0.0105651	0.214783	0.0491896	0.960768	0.992002
ACVR2A	50.92	0.218712	0.644787	0.3392	0.734459	0.935932
ACVR2B	1146.77	-0.578689	0.218244	-2.65157	0.00801193	0.0780832
ACVR2B-AS1	25.1276	0.0174269	0.842349	0.0206885	0.983494	0.996411
ACVRL1	57.6245	-2.26117	0.713784	-3.16787	0.00153563	0.0215136
ACY1	632.616	-0.577616	0.26199	-2.20472	0.0274735	0.186984
ACYP1	87.4759	0.148004	0.456617	0.324132	0.745838	0.938261
ACYP2	139.76	0.565714	0.369561	1.53077	0.125825	0.469009
ADA	493.035	0.403472	0.257526	1.56672	0.11718	0.451712
ADA2	5.03785	-0.944119	1.78611	-0.528591	0.597089	0.883074
ADAM10	3920.86	0.582941	0.155416	3.75086	0.000176232	0.00374962
ADAM11	405.007	-0.0265635	0.27933	-0.095097	0.924238	0.985398
ADAM12	4.28899	3.8296	2.27167	1.68581	0.0918324	0.392244
ADAM15	2557.95	0.133471	0.152879	0.873048	0.382637	0.764672
ADAM17	1636.07	-0.0210465	0.169437	-0.124214	0.901146	0.981324
ADAM19	360.042	4.01083	0.310813	12.9043	4.2545e-38	1.65147e-35
ADAM21	7.17981	-0.188197	1.50814	-0.124787	0.900692	0.981324
ADAM22	460.694	0.292382	0.237865	1.22919	0.218999	0.611746
ADAM23	6.86736	0.689848	1.53101	0.450583	0.65229	0.904995
ADAM8	27.3726	0.818201	0.819996	0.997811	0.318371	0.71104
ADAM9	10231.4	0.185978	0.133113	1.39714	0.16237	0.535362
ADAMTS1	11793	0.417577	0.146173	2.85673	0.00428028	0.04821
ADAMTS10	96.4097	-0.768019	0.481768	-1.59417	0.110899	0.437954
ADAMTS12	26.7512	8.12031	1.65252	4.9139	8.92814e-07	3.70996e-05
ADAMTS13	97.8428	-0.478515	0.45636	-1.04855	0.294386	0.691837
ADAMTS14	5.08597	2.55392	2.00557	1.27341	0.202872	0.590954
ADAMTS15	15.1354	4.21574	1.40005	3.01114	0.0026027	0.0329268
ADAMTS18	9.63039	-1.03302	1.49443	-0.691244	0.489412	0.833636
ADAMTS3	1157.17	-0.312371	0.175549	-1.77939	0.075175	0.34682
ADAMTS4	14.0914	-1.23156	1.4714	-0.836996	0.402595	0.779509
ADAMTS5	2.69453	0.714673	2.62838	0.271906	0.785694
ADAMTS6	425.144	-0.309264	0.275823	-1.12124	0.262186	0.662331
ADAMTS7	239.529	-0.393219	0.31578	-1.24523	0.213047	0.603559
ADAMTS7P4	5.49235	-5.96338	2.2921	-2.60171	0.00927592	0.0864418
ADAMTS9	64.1537	-0.449028	0.600951	-0.747196	0.454945	0.814705
ADAMTSL3	41.6303	-2.95267	0.730164	-4.04384	5.25819e-05	0.00132832
ADAMTSL4	3523.04	-0.31458	0.192483	-1.63433	0.10219	0.418236
ADAMTSL4-AS1	9.42831	0.609131	1.32053	0.461279	0.644598	0.9023
ADAMTSL5	260.307	0.234045	0.28685	0.815916	0.414548	0.785677
ADAP1	189.943	0.270836	0.429937	0.629944	0.528732	0.852343
ADAP2	134.734	-1.23766	0.394602	-3.13649	0.00170985	0.0233181
ADAR	7764.22	-0.105133	0.145749	-0.721325	0.47071	0.823312
ADARB1	1911.18	-0.189541	0.157281	-1.20511	0.228159	0.623695
ADAT1	312.486	0.0757312	0.265657	0.285071	0.77559	0.947857
ADAT2	227.174	-0.0296297	0.362556	-0.0817244	0.934866	0.98675
ADAT3	171.993	0.0868204	0.374744	0.231679	0.816787	0.96097
ADCK1	268.908	-0.0679249	0.298728	-0.22738	0.820128	0.962424
ADCK2	600.305	-0.0620944	0.228785	-0.271409	0.786076	0.950711
ADCK5	161.975	0.175496	0.353235	0.496825	0.619312	0.893352
ADCY1	11.675	-0.449057	1.20119	-0.373845	0.70852	0.927356
ADCY10P1	4.12355	-0.954057	2.22029	-0.429699	0.667415	0.910506
ADCY2	60.4861	0.771018	0.616108	1.25143	0.210777	0.600718
ADCY3	1084.12	-0.428949	0.198734	-2.15841	0.0308963	0.201357
ADCY5	17.4242	6.42555	1.70503	3.76858	0.00016418	0.00355499
ADCY6	1266.48	-0.0571438	0.175766	-0.325113	0.745095	0.93821
ADCY7	158.079	-0.0667044	0.364498	-0.183003	0.854795	0.970056
ADCY8	43.5756	0.752443	0.6514	1.15512	0.248043	0.647655
ADCY9	527.448	0.330934	0.262019	1.26302	0.206583	0.595073
ADCYAP1	268.524	0.143885	0.333075	0.431991	0.665748	0.909746
ADD1	5264.47	0.465884	0.148433	3.13868	0.0016971	0.0232039
ADD2	4.69152	0.0111186	1.83133	0.00607132	0.995156	0.998538
ADD3	3274.47	0.0650508	0.148872	0.436958	0.662142	0.908996
ADD3-AS1	7.25908	-1.18463	1.49484	-0.79248	0.428081	0.795158
ADGRA2	3128.92	0.228967	0.153517	1.49147	0.135837	0.488002
ADGRA3	1505.7	-0.497602	0.170236	-2.92301	0.00346671	0.0413898
ADGRB1	14.7399	-0.765757	1.40829	-0.543751	0.586613	0.878472
ADGRB2	2040.76	-0.155267	0.196118	-0.791704	0.428533	0.795574
ADGRB3	31.7155	-1.25509	0.850355	-1.47596	0.139955	0.494788
ADGRD1	9.89696	-0.531534	1.51248	-0.351432	0.725264	0.933128
ADGRE5	838.114	-0.0487914	0.233097	-0.209318	0.8342	0.965556
ADGRF1	8.65239	6.48261	2.03659	3.18308	0.00145719	0.0205596
ADGRF3	8.60731	-0.0346973	1.371	-0.025308	0.979809	0.995319
ADGRG1	3408.48	0.233782	0.18359	1.27339	0.202878	0.590954
ADGRG6	893.561	0.257126	0.192436	1.33616	0.181497	0.563274
ADGRL1	3022.24	-0.390812	0.177614	-2.20035	0.027782	0.188088
ADGRL1-AS1	31.4828	-0.875997	0.787489	-1.11239	0.265969	0.66703
ADH5	4511.94	0.315548	0.143728	2.19545	0.0281317	0.189149
ADHFE1	47.6189	-0.248136	0.617774	-0.401661	0.687934	0.91855
ADI1	2226.92	0.186462	0.170173	1.09572	0.273201	0.672128
ADIPOR1	1413.4	-0.10909	0.182053	-0.599225	0.549023	0.861915
ADIPOR2	2487.91	0.077938	0.158543	0.491591	0.623009	0.894428
ADIRF-AS1	127.82	-0.0462424	0.394993	-0.117071	0.906804	0.982183
ADISSP	1345.39	-0.0907183	0.172206	-0.526802	0.598331	0.883513
ADK	1637.69	0.209885	0.164063	1.2793	0.200793	0.588402
ADM	2933.99	-0.0316875	0.166525	-0.190286	0.849085	0.968479
ADM-DT	7.37864	1.84968	1.52887	1.20983	0.226344	0.621187
ADM5	27.7936	-0.0815689	0.812302	-0.100417	0.920013	0.984276
ADNP	2663.22	-0.0354635	0.158038	-0.224398	0.822447	0.962817
ADNP-AS1	16.0701	0.671061	1.0714	0.626339	0.531093	0.85244
ADNP2	1703.82	-0.232548	0.160977	-1.4446	0.14857	0.510358
ADO	1147.8	0.00326252	0.190675	0.0171104	0.986349	0.99681
ADORA1	375.173	0.533009	0.256312	2.07953	0.0375682	0.229168
ADORA2A	85.1448	-0.864817	0.462646	-1.86928	0.0615833	0.311935
ADORA2B	301.616	1.08619	0.28133	3.8609	0.000112972	0.00258698
ADPGK	1253.69	0.131454	0.187767	0.700091	0.48387	0.83161
ADPGK-AS1	3.71752	-0.661755	2.35911	-0.280511	0.779086	0.948653
ADPRHL1	39.6228	1.26141	0.717411	1.75828	0.0786999	0.357553
ADPRM	147.108	-0.39152	0.413531	-0.946774	0.343754	0.73556
ADPRS	731.709	0.190847	0.200169	0.953428	0.340373	0.732281
ADRA1B	1030.72	0.214842	0.179432	1.19735	0.231172	0.627497
ADRA2B	2.5593	-0.183714	2.66855	-0.0688442	0.945114
ADRA2C	197.587	-0.816203	0.330703	-2.46809	0.0135838	0.113782
ADRB1	1508.2	-0.0452344	0.195093	-0.231861	0.816646	0.960927
ADRM1	2415.01	0.23927	0.175921	1.3601	0.173799	0.55254
ADSL	4236.05	-0.203805	0.141674	-1.43855	0.150279	0.514185
ADSS1	181.731	-0.0347531	0.383486	-0.0906243	0.927791	0.985619
ADSS2	1889.2	0.0270353	0.158012	0.171096	0.864148	0.972625
ADTRP	46.8539	0.0525472	0.624268	0.0841741	0.932918	0.986133
AEBP1	45.7098	-1.16942	0.634832	-1.8421	0.065461	0.322742
AEBP2	906.678	0.0408359	0.199803	0.204381	0.838056	0.966637
AEN	2625.23	0.313283	0.162208	1.93136	0.053438	0.287019
AFAP1	217.099	2.06973	0.361087	5.73193	9.92948e-09	5.70497e-07
AFAP1-AS1	6.11267	4.56888	2.31789	1.97114	0.0487081	0.272283
AFAP1L1	8.82384	1.86757	1.44046	1.29651	0.194799	0.581978
AFDN	215.064	0.613359	0.345055	1.77757	0.0754747	0.34789
AFF1	683.346	0.628286	0.220885	2.84441	0.00444943	0.0496235
AFF3	2842.76	-0.309275	0.163265	-1.89431	0.0581833	0.301572
AFF4	3499.45	-0.0844772	0.188531	-0.448082	0.654094	0.905918
AFG1L	269.62	0.231759	0.341901	0.677855	0.497863	0.837452
AFG2A	446.914	-0.342809	0.266958	-1.28413	0.199096	0.586021
AFG2B	457.739	0.0971984	0.246121	0.394921	0.692901	0.921033
AFG3L1P	243.92	0.101135	0.29898	0.338267	0.735162	0.936192
AFG3L2	3108.08	-0.122248	0.160693	-0.760751	0.446806	0.807765
AFMID	255.556	0.181717	0.314133	0.578473	0.562945	0.86984
AFTPH	537.596	-0.0174274	0.222752	-0.0782366	0.93764	0.986956
AFTPH-DT	8.01672	0.544921	1.44682	0.376633	0.706446	0.926312
AGA	299.242	0.0945104	0.280704	0.33669	0.736351	0.936223
AGA-DT	2.53093	-0.277072	2.67787	-0.103467	0.917592
AGAP1	1188.21	0.157675	0.184205	0.855975	0.392011	0.772056
AGAP1-IT1	2.81706	2.06609	2.427	0.851293	0.394607
AGAP11	5.4489	-0.0387289	2.27109	-0.017053	0.986394	0.99681
AGAP14P	7.04946	-0.336211	1.50101	-0.22399	0.822765	0.962817
AGAP2	217.359	-0.675193	0.376365	-1.79398	0.0728158	0.341646
AGAP3	2011.11	0.0353948	0.16095	0.219912	0.82594	0.963838
AGAP4	13.3322	0.277907	1.16794	0.237947	0.811922	0.959946
AGAP5	42.4788	0.0855296	0.683988	0.125045	0.900488	0.981324
AGAP6	150.978	-0.509103	0.400177	-1.27219	0.203304	0.591083
AGAP7P	48.7857	0.5087	0.657715	0.773434	0.439265	0.803403
AGAP9	80.8607	0.285541	0.471609	0.605462	0.544872	0.860368
AGBL2	9.18975	0.0361499	1.52048	0.0237753	0.981032	0.995798
AGBL3	18.8314	-0.0916433	0.998325	-0.091797	0.926859	0.985619
AGBL5	1810.27	-0.23273	0.159275	-1.46119	0.143964	0.50167
AGER	74.8387	0.157767	0.498376	0.316562	0.751576	0.939972
AGFG1	1768.04	-0.25081	0.211829	-1.18402	0.236406	0.634395
AGFG2	1066.82	-0.273535	0.200873	-1.36173	0.173283	0.552102
AGGF1	1344.44	-0.111809	0.180674	-0.618845	0.536018	0.854868
AGGF1P1	8.70543	-1.26562	1.39827	-0.905134	0.365395	0.752347
AGGF1P2	11.7454	0.263734	1.17972	0.223557	0.823102	0.962999
AGK	1038.88	-0.0870907	0.197959	-0.439943	0.659979	0.908481
AGL	815.508	0.0886647	0.204956	0.432603	0.665303	0.90967
AGMAT	3.39111	1.15785	2.1736	0.532689	0.594249	0.881523
AGMO	26.5697	-0.768253	0.808587	-0.950119	0.342052	0.733858
AGO1	643.329	0.0661148	0.221965	0.297862	0.765809	0.944646
AGO2	1558.68	0.0598957	0.191337	0.313037	0.754252	0.940599
AGO3	623.342	-0.156018	0.279583	-0.558039	0.576818	0.875791
AGO4	862.29	-0.0339717	0.195595	-0.173683	0.862114	0.971775
AGPAT1	1796.03	-0.126818	0.158875	-0.798221	0.424742	0.7923
AGPAT2	1648.42	-0.126621	0.174006	-0.727682	0.466809	0.821457
AGPAT3	1059.58	0.21644	0.186391	1.16122	0.245553	0.644418
AGPAT4	563.727	-0.0110161	0.217082	-0.0507462	0.959528	0.991998
AGPAT5	3555.39	-0.359457	0.149847	-2.39883	0.0164475	0.129907
AGPS	6091.91	-0.236801	0.144068	-1.64367	0.100244	0.413847
AGRN	15272.7	0.275455	0.147735	1.86453	0.0622476	0.31353
AGT	15.2299	1.43782	1.17056	1.22832	0.219326	0.611953
AGTPBP1	3070.88	-0.368085	0.146361	-2.51492	0.011906	0.10396
AGTRAP	1294.29	-0.308612	0.170046	-1.81487	0.0695436	0.333231
AHCTF1	2555.2	-0.177274	0.182529	-0.971207	0.331445	0.724781
AHCTF1P1	147.212	-0.259314	0.410062	-0.632377	0.52714	0.851568
AHCY	7353.98	-0.220211	0.134999	-1.6312	0.102847	0.419795
AHCYL1	5729.6	-0.277805	0.137835	-2.01549	0.0438534	0.255745
AHCYL2	1412.1	-0.206668	0.217664	-0.949481	0.342376	0.734257
AHDC1	1375.13	0.25898	0.187146	1.38384	0.166407	0.541034
AHI1	725.339	-0.576102	0.204142	-2.82206	0.00477164	0.0524815
AHI1-DT	8.78629	0.418344	1.36092	0.307398	0.75854	0.941717
AHNAK	41509.7	-0.515976	0.152647	-3.38018	0.000724375	0.0116921
AHNAK2	5117.68	0.534554	0.163221	3.27503	0.00105652	0.0158628
AHR	129.189	5.48023	2.07269	2.64402	0.00819277	0.079167
AHRR	31.4695	-1.70638	0.844992	-2.01941	0.0434447	0.254667
AHSA1	2164.18	0.0742682	0.191954	0.386906	0.698826	0.923586
AHSA2P	534.823	-0.615315	0.262392	-2.34502	0.019026	0.144053
AIDA	2606.71	-0.114876	0.164356	-0.698949	0.484584	0.83171
AIDAP1	13.9981	0.939822	1.10694	0.849024	0.395868	0.775132
AIDAP2	3.7761	-0.355353	2.02686	-0.175321	0.860827	0.971558
AIF1	17.7227	-0.485636	0.978656	-0.496228	0.619734	0.893629
AIF1L	832.113	-0.348678	0.19015	-1.8337	0.066699	0.325851
AIFM1	1980.82	0.0651021	0.158919	0.409657	0.682057	0.916117
AIFM2	32.0096	-0.886061	0.744355	-1.19038	0.233899	0.631575
AIFM3	1364.08	-0.163275	0.21696	-0.752557	0.451716	0.81212
AIG1	766.937	0.154313	0.263027	0.586681	0.557418	0.86761
AIMP1	1817.57	0.0146827	0.174451	0.0841653	0.932925	0.986133
AIMP2	1483.17	0.138822	0.187081	0.742041	0.458062	0.817178
AIP	928.117	-0.0904086	0.236849	-0.381715	0.702673	0.925595
AIRIM	707.618	0.0936255	0.207756	0.45065	0.652242	0.904995
AJAP1	82.561	1.11968	0.513482	2.18056	0.0292161	0.193924
AJM1	125.387	0.310192	0.386578	0.802405	0.422319	0.790371
AJUBA	2883.04	0.2055	0.174329	1.1788	0.238478	0.636737
AJUBA-DT	3.38549	1.88336	2.49347	0.755315	0.45006	0.811264
AK1	474.346	0.474267	0.234183	2.0252	0.0428465	0.251997
AK2	3125.01	0.178419	0.146613	1.21693	0.223629	0.616929
AK3	2634.73	-0.0350376	0.163266	-0.214605	0.830075	0.964775
AK3P3	3.62545	-2.05896	2.13731	-0.963341	0.335376	0.727677
AK4	207.687	1.47717	0.439882	3.3581	0.000784797	0.0125118
AK4P1	7.03394	0.932712	1.50882	0.618171	0.536462	0.854937
AK6	931.769	0.235345	0.201685	1.16689	0.243253	0.641475
AK7	177.511	-0.293335	0.351118	-0.835431	0.403475	0.780042
AK8	25.1437	-0.600785	0.832282	-0.721853	0.470385	0.823109
AK9	32.024	0.535964	0.791944	0.676771	0.498551	0.837635
AKAP1	621.927	0.255886	0.235511	1.08651	0.277253	0.676986
AKAP1-DT	12.1409	-0.350402	1.16802	-0.299996	0.76418	0.943883
AKAP10	778.585	-0.0534897	0.19992	-0.267556	0.789041	0.951188
AKAP11	1380.3	-0.0165205	0.186884	-0.0883999	0.929559	0.985619
AKAP12	9892.84	0.282438	0.134165	2.10515	0.0352785	0.219809
AKAP13	4733.98	-0.618644	0.15475	-3.9977	6.39616e-05	0.00156367
AKAP14	3.53871	1.87956	2.3551	0.798083	0.424822	0.7923
AKAP17A	1249.12	0.154299	0.179556	0.859334	0.390156	0.770103
AKAP3	25.1416	0.558657	0.820583	0.680805	0.495995	0.837179
AKAP5	196.465	1.00181	0.329474	3.04062	0.00236094	0.0305235
AKAP6	34.6749	0.715875	0.793635	0.90202	0.367046	0.753391
AKAP7	88.4109	-0.0506678	0.463652	-0.10928	0.912981	0.983372
AKAP8	874.218	0.0185158	0.203538	0.0909698	0.927517	0.985619
AKAP8L	1481.88	-0.0731014	0.18339	-0.398611	0.69018	0.91972
AKAP9	1074.83	-0.0535289	0.23237	-0.230361	0.817812	0.961641
AKIP1	586.82	0.284198	0.214258	1.32642	0.184699	0.566691
AKIRIN1	4496.95	-0.0634691	0.141786	-0.447639	0.654414	0.906125
AKIRIN2	918.72	0.0399614	0.205453	0.194504	0.845781	0.967938
AKNA	380.508	-0.994552	0.261111	-3.80892	0.000139575	0.00310243
AKR1A1	2133.77	-0.0949589	0.171201	-0.554662	0.579126	0.875954
AKR1B1	1407.16	0.381404	0.183292	2.08085	0.0374476	0.228607
AKR1C1	6.67583	0.709579	1.61926	0.438211	0.661233	0.908689
AKR1C3	3.35209	3.31266	2.5514	1.29837	0.194161	0.581008
AKR1E2	68.1292	-0.0830997	0.509303	-0.163164	0.87039	0.974157
AKR7A2	1667.38	0.0550018	0.168983	0.325487	0.744812	0.93821
AKR7A3	3.85572	0.964702	2.14724	0.449276	0.653233	0.905356
AKR7L	2.4558	1.79053	2.71736	0.658924	0.509944
AKT1	4607.7	0.0707023	0.141149	0.500905	0.616438	0.891435
AKT1S1	1811.17	-0.0436948	0.192901	-0.226514	0.820802	0.962572
AKT2	2844.27	-0.114514	0.162032	-0.706739	0.479729	0.828978
AKT3	2620.44	-0.0280937	0.171008	-0.164283	0.869508	0.973837
AKTIP	444.347	0.523453	0.237454	2.20444	0.0274936	0.186992
AKTIPP2	2.74845	-0.478807	2.35536	-0.203284	0.838913
ALAD	478.197	0.248103	0.226176	1.09694	0.272666	0.671699
ALAS1	1009.18	-0.0836939	0.188632	-0.443689	0.657268	0.907985
ALCAM	70.1223	4.06834	0.617056	6.59315	4.30603e-11	3.56929e-09
ALDH16A1	655.785	-0.0151291	0.223742	-0.0676185	0.946089	0.989607
ALDH18A1	3762.05	-0.0430824	0.157934	-0.272788	0.785016	0.949934
ALDH1B1	2435.83	0.572816	0.151203	3.78839	0.000151628	0.00333309
ALDH1L1-AS1	11.083	-1.06257	1.30835	-0.812147	0.416707	0.787134
ALDH1L2	183.438	-1.25902	0.386154	-3.2604	0.00111254	0.0165477
ALDH2	2160.18	-0.173374	0.191364	-0.905992	0.36494	0.752347
ALDH3A1	2.76462	-1.76503	2.38716	-0.739383	0.459674
ALDH3A2	1901.33	-0.322572	0.160031	-2.01568	0.0438331	0.255745
ALDH3B1	128.621	-0.431146	0.428147	-1.007	0.313933	0.70653
ALDH4A1	1267.99	0.00615716	0.187586	0.0328232	0.973816	0.994129
ALDH5A1	426.221	0.413409	0.245338	1.68506	0.0919772	0.392314
ALDH6A1	768.26	-0.28511	0.199023	-1.43255	0.151987	0.516852
ALDH7A1	3075.16	-0.431051	0.150375	-2.86651	0.00415027	0.0471124
ALDH8A1	9.39287	-1.41392	1.35458	-1.04381	0.296573	0.693399
ALDH9A1	2150.9	0.0710422	0.160308	0.443162	0.657649	0.908011
ALDOA	18142.7	0.229572	0.157108	1.46124	0.143949	0.50167
ALDOC	180.166	-0.629196	0.342678	-1.83611	0.0663409	0.325066
ALG1	684.828	0.408959	0.223088	1.83318	0.0667765	0.325896
ALG10	82.8634	0.367717	0.463682	0.793038	0.427755	0.795048
ALG10B	247.588	-1.55104	0.381403	-4.06666	4.76914e-05	0.00122421
ALG11	1119.37	-0.0308342	0.23083	-0.13358	0.893735	0.980052
ALG12	763.578	-0.278249	0.199194	-1.39687	0.162452	0.535362
ALG13	622.156	0.0802658	0.207969	0.385951	0.699533	0.923879
ALG14	210.161	0.424198	0.329385	1.28785	0.197799	0.584147
ALG1L9P	15.5069	-0.0014396	1.02715	-0.00140155	0.998882	0.999432
ALG2	952.345	0.476914	0.197709	2.4122	0.0158567	0.126306
ALG3	878.173	-0.302618	0.209606	-1.44374	0.148811	0.510747
ALG5	490.624	0.204572	0.247753	0.82571	0.408969	0.782467
ALG6	580.017	-0.215343	0.227457	-0.946743	0.34377	0.73556
ALG8	1062.01	-0.102443	0.236904	-0.432423	0.665434	0.90967
ALG9	999.185	-0.343395	0.191571	-1.79252	0.0730491	0.341982
ALKBH1	358.773	0.126378	0.25572	0.494205	0.621161	0.893832
ALKBH2	518.369	-0.224559	0.221189	-1.01523	0.309994	0.703542
ALKBH3	343.116	0.178664	0.262543	0.680513	0.49618	0.837224
ALKBH4	330.309	-0.228053	0.259758	-0.877944	0.379974	0.762199
ALKBH5	2689.5	0.139461	0.155819	0.895021	0.370776	0.755816
ALKBH6	323.615	-0.219849	0.27518	-0.798929	0.424332	0.792256
ALKBH7	719.824	0.0629901	0.229649	0.274289	0.783862	0.949601
ALKBH8	323.73	-0.246388	0.325899	-0.756027	0.449633	0.811051
ALMS1	780.094	-0.211032	0.217582	-0.969897	0.332098	0.724799
ALMS1-IT1	15.7447	-0.57689	1.02453	-0.563077	0.573383	0.874945
ALMS1P1	2.60292	1.14421	2.42139	0.472543	0.636539
ALOX12B	5.88403	0.25418	1.82057	0.139615	0.888964	0.97882
ALOX15	2.88469	-1.0115	2.57648	-0.392591	0.694622
ALOX5AP	2.34139	4.60825	3.10647	1.48343	0.137959
ALOXE3	27.1747	0.228022	0.856068	0.26636	0.789962	0.951684
ALPG	1838.09	-1.11262	0.545412	-2.03997	0.0413533	0.245757
ALPK1	12.1788	1.15113	1.29498	0.888919	0.374047	0.758242
ALPK2	804.173	3.43575	0.258064	13.3135	1.9317e-40	8.30891e-38
ALPK3	20.099	3.09538	1.02327	3.025	0.00248632	0.0318854
ALPL	20.8973	0.214716	0.922137	0.232845	0.815881	0.960912
ALPP	267.112	-0.218204	0.335392	-0.650595	0.515308	0.845622
ALS2	5044.26	-0.39069	0.155965	-2.50499	0.0122455	0.105744
ALS2CL	134.275	1.71571	0.418886	4.09589	4.20554e-05	0.00109544
ALX4	2027.52	-0.137972	0.166208	-0.830113	0.406475	0.781262
ALYREF	3528.21	0.165367	0.159245	1.03845	0.299061	0.695166
AMACR	498.573	-0.0949398	0.235688	-0.40282	0.687081	0.918127
AMBRA1	1264.27	-0.118322	0.212739	-0.556183	0.578086	0.875791
AMD1	4411.94	0.246101	0.169165	1.45479	0.145726	0.505059
AMDHD1	32.7934	0.425313	0.734412	0.57912	0.562508	0.86984
AMDHD2	748.314	-0.339363	0.217851	-1.55778	0.119287	0.455026
AMER1	422.69	-0.104709	0.258461	-0.405123	0.685387	0.917404
AMFR	1909.69	0.0929997	0.166831	0.557447	0.577222	0.875791
AMH	102.862	0.16341	0.455946	0.358399	0.720045	0.93079
AMHR2	4.33013	-0.704719	1.92338	-0.366397	0.714069	0.929232
AMIGO1	11.7011	0.562984	1.1839	0.475534	0.634406	0.899225
AMIGO2	10136.7	-0.285358	0.147873	-1.92976	0.0536371	0.287203
AMIGO3	22.3593	-1.2243	4.57396	-0.267668	0.788955	0.951157
AMMECR1	516.179	0.261475	0.25057	1.04352	0.296706	0.693404
AMMECR1L	1027.49	-0.0625656	0.184017	-0.339998	0.733858	0.935739
AMN	5.06621	1.5787	1.98227	0.796409	0.425794	0.793131
AMN1	142.873	-0.663903	0.371671	-1.78627	0.0740562	0.34452
AMOT	21.8009	7.7952	1.74159	4.47591	7.60881e-06	0.000244142
AMOTL1	8532.67	-0.130542	0.147772	-0.883402	0.377019	0.759589
AMOTL2	10104.9	-0.446038	0.139522	-3.19691	0.00138909	0.0198095
AMPD2	1716.58	-0.0708843	0.183529	-0.38623	0.699327	0.923879
AMPD3	19.9888	0.793287	0.920755	0.861561	0.388929	0.769288
AMPH	71.3713	-1.69635	0.520259	-3.26059	0.0011118	0.0165477
AMT	21.9887	-1.57564	0.913768	-1.72434	0.0846468	0.374626
AMTN	2.71826	0.644391	2.61323	0.246588	0.805227
AMY2B	20.1175	-1.12789	0.974829	-1.15701	0.247266	0.646712
AMZ2	1490.25	-0.173406	0.171112	-1.01341	0.310866	0.703961
AMZ2P1	225.333	-0.109548	0.320036	-0.342299	0.732126	0.935395
ANAPC1	2821.8	-0.243137	0.213728	-1.1376	0.255289	0.65436
ANAPC10	261.952	-0.286733	0.305762	-0.937765	0.348365	0.738879
ANAPC11	1381.8	-0.0313063	0.18838	-0.166187	0.86801	0.973483
ANAPC13	2617.15	-0.346284	0.202499	-1.71006	0.0872551	0.381502
ANAPC15	439.569	0.314943	0.244398	1.28865	0.197521	0.583869
ANAPC16	2011.44	0.190584	0.161155	1.18261	0.236962	0.634796
ANAPC1P2	400.633	0.119655	0.255968	0.467461	0.64017	0.900862
ANAPC2	890.359	0.101867	0.193197	0.527268	0.598007	0.883513
ANAPC4	532.465	-0.0160192	0.217196	-0.0737546	0.941206	0.98808
ANAPC5	2771.34	-0.0900482	0.148283	-0.607271	0.543671	0.859152
ANAPC7	1660.33	0.171114	0.165919	1.03131	0.302395	0.697494
ANG	94.143	-0.260864	0.48025	-0.543183	0.587004	0.878536
ANGEL1	1203.07	-0.298239	0.17688	-1.68611	0.0917743	0.39221
ANGEL2	744.242	-0.338766	0.200728	-1.68768	0.0914719	0.391471
ANGPT1	705.508	0.673148	0.234573	2.86967	0.004109	0.0468779
ANGPT2	2788.4	-1.49363	0.202896	-7.36159	1.81735e-13	1.95426e-11
ANGPTL2	579.459	0.234013	0.238394	0.981624	0.326285	0.71955
ANGPTL4	42.3574	0.121696	0.670625	0.181467	0.856001	0.97024
ANGPTL6	8.47678	-2.04097	1.57594	-1.29508	0.195292	0.582145
ANGPTL7	4.12506	-2.30556	2.1807	-1.05726	0.290395	0.689558
ANK1	75.3247	2.18847	0.627588	3.48711	0.000488278	0.00861524
ANK2	73.912	0.807819	0.604913	1.33543	0.181736	0.563587
ANK3	39.1987	-0.7044	0.865525	-0.813842	0.415736	0.786249
ANKAR	32.3883	-0.0478923	0.733641	-0.0652802	0.947951	0.989687
ANKDD1A	25.2122	0.521496	0.821875	0.63452	0.525741	0.851418
ANKEF1	115.215	0.0419454	0.409277	0.102487	0.91837	0.983949
ANKFY1	1974.3	0.12521	0.180475	0.693783	0.487818	0.833065
ANKH	29.836	-1.08763	0.851342	-1.27755	0.201409	0.589026
ANKHD1	1775.02	-0.250174	0.167847	-1.49049	0.136095	0.488384
ANKHD1-DT	4.13019	0.331789	1.98046	0.167531	0.866952	0.973023
ANKHD1-EIF4EBP3	853.335	-0.748324	0.199211	-3.75643	0.000172351	0.0036822
ANKIB1	2242.82	-0.157601	0.155314	-1.01472	0.310237	0.703591
ANKLE1	16.2682	0.756762	1.04788	0.722186	0.47018	0.823051
ANKLE2	1699.74	0.137197	0.169882	0.807606	0.419318	0.788914
ANKMY1	165.638	0.625912	0.345524	1.81149	0.0700654	0.33423
ANKMY2	666.939	0.470475	0.223239	2.10749	0.0350748	0.2193
ANKRA2	318.455	-0.033238	0.2683	-0.123884	0.901407	0.981324
ANKRD1	1218.1	3.02321	0.214123	14.119	2.90079e-45	1.48923e-42
ANKRD10	2240.8	-0.325247	0.170066	-1.91248	0.055815	0.294203
ANKRD10-IT1	58.7221	-0.202935	0.572152	-0.354686	0.722824	0.932033
ANKRD11	4751.81	-0.0720668	0.177573	-0.405844	0.684858	0.917081
ANKRD11P2	24.5015	1.67037	0.863129	1.93525	0.0529601	0.285562
ANKRD12	558.703	-0.494422	0.249346	-1.98288	0.0473812	0.267781
ANKRD13A	894.824	0.413724	0.232151	1.78214	0.0747272	0.346029
ANKRD13B	490.111	-0.469029	0.269418	-1.7409	0.0817013	0.366263
ANKRD13C	866.371	0.53403	0.194713	2.74265	0.00609463	0.0635623
ANKRD13C-DT	130.321	0.213588	0.400694	0.533045	0.594003	0.88145
ANKRD13D	323.793	0.0607279	0.299701	0.202629	0.839425	0.966874
ANKRD16	219.833	-0.190005	0.302051	-0.62905	0.529316	0.852343
ANKRD17	3554.12	-0.26721	0.18586	-1.4377	0.15052	0.514561
ANKRD18A	223.49	0.334703	0.301881	1.10873	0.267548	0.668882
ANKRD18B	83.9681	-0.339792	0.468421	-0.725398	0.468208	0.821799
ANKRD18CP	3.18742	0.448946	2.19768	0.204282	0.838133	0.966652
ANKRD18EP	44.745	-0.922089	0.637409	-1.44662	0.148003	0.510256
ANKRD19P	2.77735	0.646428	2.41788	0.267353	0.789197
ANKRD2	153.879	-0.350536	0.397038	-0.882878	0.377302	0.759589
ANKRD20A1	37.2912	-0.339201	0.689497	-0.491954	0.622752	0.894428
ANKRD20A11P	4.01944	-1.79655	2.21225	-0.812093	0.416738	0.787134
ANKRD20A19P	2.35771	0.0401692	3.05456	0.0131506	0.989508
ANKRD20A5P	7.51918	-0.555999	1.61614	-0.34403	0.730824	0.934822
ANKRD22	9.0907	-3.5423	1.71976	-2.05977	0.0394208	0.237645
ANKRD23	25.5975	-0.714238	0.853299	-0.837031	0.402575	0.779509
ANKRD24	96.7231	-0.0354266	0.502257	-0.0705348	0.943768	0.988863
ANKRD26	442.807	0.0472634	0.249945	0.189095	0.850018	0.968871
ANKRD27	1071.28	-0.314043	0.19219	-1.63402	0.102254	0.418236
ANKRD28	1991.23	-0.505558	0.169935	-2.97501	0.00292979	0.0362297
ANKRD29	9.0129	5.08649	1.99169	2.55385	0.0106539	0.0955246
ANKRD31	137.032	-0.828781	0.389657	-2.12695	0.0334241	0.212404
ANKRD33B	2178.25	-0.297102	0.158656	-1.87262	0.0611202	0.311032
ANKRD34A	159.231	-0.184256	0.388153	-0.4747	0.635001	0.899225
ANKRD34B	17.0304	-0.868288	0.985547	-0.881021	0.378307	0.760772
ANKRD36	136.351	0.0429636	0.374675	0.114669	0.908707	0.982457
ANKRD36B	67.0091	0.603055	0.588991	1.02388	0.305893	0.70071
ANKRD36BP1	2.44034	-0.758751	3.01535	-0.25163	0.801327
ANKRD36C	44.3227	0.11739	0.630267	0.186254	0.852245	0.969372
ANKRD37	75.7861	1.48694	0.53933	2.75702	0.00583313	0.0613577
ANKRD39	195.362	0.0134419	0.320735	0.0419097	0.966571	0.992827
ANKRD40	1990.06	-0.106869	0.164911	-0.648042	0.516958	0.8467
ANKRD42	456.858	0.135055	0.230239	0.586587	0.557481	0.867623
ANKRD42-DT	17.9743	-0.0239927	0.982004	-0.0244323	0.980508	0.995647
ANKRD45	147.861	-0.346101	0.358722	-0.964815	0.334637	0.726768
ANKRD46	538.509	-0.086284	0.217025	-0.397577	0.690942	0.9199
ANKRD49	200.855	-0.0846617	0.320901	-0.263825	0.791914	0.951805
ANKRD50	1044.43	0.196117	0.178665	1.09768	0.272344	0.671699
ANKRD52	2447.48	0.396726	0.162929	2.43496	0.0148935	0.121678
ANKRD54	488.39	-0.247798	0.225231	-1.10019	0.271248	0.671699
ANKRD6	583.712	0.207227	0.216129	0.95881	0.337654	0.729754
ANKRD61	10.0376	-1.00693	1.29451	-0.777847	0.436659	0.800692
ANKRD63	34.8774	0.247189	0.700349	0.352951	0.724125	0.932635
ANKRD65	33.5567	0.3759	0.758354	0.495679	0.620121	0.893737
ANKRD7	8.64092	-0.132611	1.37802	-0.0962332	0.923335	0.985308
ANKRD9	717.619	-0.0922026	0.207617	-0.4441	0.65697	0.907985
ANKS1A	1306.94	0.160573	0.181685	0.883802	0.376803	0.759589
ANKS3	221.155	-0.188536	0.308948	-0.610249	0.541697	0.857893
ANKS6	1018.74	-0.416934	0.235311	-1.77184	0.0764206	0.350702
ANKUB1	10.1067	-0.498633	1.31426	-0.379402	0.70439	0.925665
ANKZF1	536.817	-0.281043	0.247403	-1.13597	0.255969	0.655153
ANLN	3588.6	0.0228821	0.212876	0.10749	0.9144	0.983444
ANO10	850.896	0.223082	0.196591	1.13475	0.25648	0.656251
ANO4	20.7967	7.75703	1.70718	4.54375	5.52613e-06	0.000185545
ANO5	14.2467	-4.85949	1.47235	-3.30049	0.000965159	0.014744
ANO6	1125.97	0.242602	0.175808	1.37993	0.16761	0.54307
ANO7	83.7889	-0.748953	0.478984	-1.56363	0.117905	0.452763
ANO8	329.124	-0.205068	0.309997	-0.661516	0.508282	0.842958
ANO9	124.683	-0.599119	0.385788	-1.55297	0.12043	0.457868
ANOS1	2.69836	1.29371	2.61587	0.494563	0.620909
ANOS2P	9.81399	0.45616	1.29821	0.351376	0.725306	0.933128
ANP32A	5500.06	0.0641459	0.152666	0.420171	0.674361	0.913478
ANP32B	6574.16	-0.0916459	0.138077	-0.663732	0.506862	0.842209
ANP32E	5135.48	-0.019677	0.14882	-0.132221	0.89481	0.980052
ANTKMT	504.357	0.0851831	0.262393	0.324639	0.745454	0.93821
ANTXR1	1120.87	2.45181	0.220038	11.1427	7.77643e-29	2.25022e-26
ANTXR2	29.6932	0.126419	1.04234	0.121284	0.903466	0.981912
ANXA1	3466.34	3.33111	0.189659	17.5637	4.67085e-69	3.91245e-66
ANXA11	3501.25	0.674213	0.153059	4.40494	1.05815e-05	0.000328274
ANXA2	20085	0.634131	0.151576	4.18359	2.86937e-05	0.000779285
ANXA2P2	187.721	0.308332	0.33764	0.913198	0.361139	0.747929
ANXA2R	36.0643	-0.888609	0.725228	-1.22528	0.220468	0.613258
ANXA2R-AS1	56.8738	0.262287	0.563076	0.465811	0.641351	0.901002
ANXA2R-OT1	86.2466	0.742586	0.487016	1.52477	0.127317	0.472037
ANXA3	8.14826	6.4056	2.06302	3.10497	0.00190301	0.0255366
ANXA4	2427.44	0.262481	0.151153	1.73652	0.0824714	0.368172
ANXA5	8425.67	0.447119	0.152202	2.93766	0.00330695	0.0398302
ANXA6	7443.09	0.489265	0.14097	3.47071	0.000519078	0.00904833
ANXA7	2926.86	0.0366351	0.153868	0.238095	0.811808	0.959946
ANXA8	23.8862	4.68674	1.1913	3.93415	8.34918e-05	0.0019744
ANXA8L1	29.514	8.26345	1.63832	5.04386	4.56238e-07	2.00581e-05
ANXA9	42.5786	0.724928	0.636135	1.13958	0.254461	0.653817
AOAH	9.97271	1.16259	1.61368	0.720455	0.471245	0.823546
AOC2	23.9981	-0.65423	0.849945	-0.769732	0.441459	0.804776
AOC3	9.56042	-0.512247	1.35769	-0.377293	0.705956	0.925941
AOPEP	327.876	1.53431	0.300161	5.11162	3.19404e-07	1.43597e-05
AOX1	29.4076	8.25254	1.69861	4.85841	1.18331e-06	4.81646e-05
AP1AR	621.453	-0.167252	0.233181	-0.717263	0.473212	0.824906
AP1AR-DT	16.4957	0.636266	1.02123	0.623038	0.533259	0.853854
AP1B1	3018.54	0.341169	0.15003	2.274	0.022966	0.164271
AP1G1	2630.52	0.060675	0.156808	0.386937	0.698803	0.923586
AP1G2	656.59	-0.23114	0.230316	-1.00358	0.315581	0.707735
AP1G2-AS1	25.4793	0.280363	0.822898	0.340702	0.733328	0.935739
AP1M1	1673.19	-0.170125	0.1634	-1.04116	0.297803	0.694132
AP1M2	1243.9	0.257035	0.192847	1.33284	0.182584	0.564214
AP1S1	2243.21	0.227036	0.168472	1.34761	0.177782	0.55873
AP1S2	222.457	0.958396	0.343216	2.7924	0.00523194	0.0561472
AP1S3	421.629	0.725153	0.244467	2.96626	0.00301446	0.0371038
AP2A1	5098.74	-0.207934	0.146417	-1.42015	0.155564	0.522194
AP2A2	2908.47	-0.326349	0.196159	-1.6637	0.0961723	0.402712
AP2B1	15307	-0.0975382	0.140148	-0.695966	0.48645	0.832564
AP2M1	6948.18	0.813442	0.140734	5.78001	7.4698e-09	4.33875e-07
AP2S1	2410.56	0.108521	0.152739	0.710504	0.477392	0.82739
AP3B1	2374.49	0.0580051	0.158751	0.365384	0.714824	0.929232
AP3B2	206.966	-0.430042	0.380866	-1.12912	0.258849	0.659328
AP3D1	5019.32	-0.0941397	0.145573	-0.646684	0.517837	0.846995
AP3M1	1753.65	-0.129621	0.173919	-0.7453	0.45609	0.815293
AP3M2	666.164	-0.186322	0.216621	-0.860127	0.389719	0.769685
AP3S1	1577.81	0.0606182	0.177437	0.341632	0.732628	0.935739
AP3S2	819.848	0.329578	0.256512	1.28485	0.198846	0.58574
AP4B1	272.78	-0.2056	0.281221	-0.731098	0.464719	0.820867
AP4B1-AS1	10.6613	0.12931	1.34275	0.0963022	0.923281	0.985308
AP4E1	576.477	0.321495	0.228153	1.40912	0.1588	0.528724
AP4M1	330.257	-0.270317	0.260573	-1.0374	0.299551	0.695355
AP4S1	311.984	0.044177	0.301877	0.146341	0.883652	0.977434
AP5B1	1624.33	-0.426836	0.166932	-2.55694	0.0105598	0.0950007
AP5M1	1478.74	0.0418264	0.16589	0.252133	0.800938	0.956038
AP5S1	190.635	0.224656	0.341442	0.657962	0.510562	0.843276
AP5Z1	1197.25	0.0816427	0.202211	0.40375	0.686396	0.917911
APAF1	990.392	0.0837786	0.193411	0.433164	0.664895	0.90967
APBA1	3.91943	0.642264	2.02584	0.317035	0.751217	0.939972
APBA2	96.9647	-1.35987	0.44571	-3.05101	0.00228069	0.0297288
APBA3	420.237	-0.11229	0.251166	-0.447073	0.654822	0.906296
APBB1	692.117	0.378232	0.200244	1.88886	0.0589109	0.303579
APBB2	2247.78	0.167263	0.153139	1.09223	0.274731	0.673918
APBB3	254.606	-0.164677	0.353507	-0.465838	0.641331	0.901002
APC	821.362	-0.458511	0.278757	-1.64484	0.100002	0.413064
APC2	821.536	-0.890722	0.194344	-4.58322	4.57865e-06	0.000159103
APCDD1	18.4138	-2.27112	1.00222	-2.26608	0.0234463	0.166435
APEH	3508.77	-0.152868	0.150996	-1.0124	0.311347	0.704474
APEX1	4430.28	-0.107383	0.147461	-0.728217	0.466481	0.821353
APEX2	573.975	0.0761265	0.214695	0.354579	0.722905	0.932033
APH1A	3695.53	-0.2509	0.152206	-1.64842	0.0992656	0.411302
APH1B	393.934	0.285511	0.265393	1.0758	0.282015	0.681944
API5	4706.49	-0.0908858	0.162956	-0.557732	0.577028	0.875791
API5P1	5.79552	0.389748	1.7376	0.224302	0.822522	0.962817
APIP	572.979	-0.0473815	0.214786	-0.220599	0.825405	0.963535
APLF	54.1518	-0.794686	0.570158	-1.3938	0.163378	0.536508
APLN	16.4849	-0.179451	1.1182	-0.160482	0.872502	0.974378
APLP1	986.305	0.0327886	0.181051	0.181101	0.856288	0.970308
APLP2	25303	0.122383	0.140671	0.869993	0.384304	0.766153
APMAP	3018.03	0.546536	0.154294	3.54217	0.000396857	0.00728487
APOA1	2.9792	-0.16562	2.50629	-0.0660816	0.947313	0.989687
APOA2	2.64084	4.7799	2.93505	1.62856	0.103406
APOB	3.42313	5.13234	2.76933	1.85328	0.0638428	0.318614
APOBEC3B	531.176	-0.371988	0.225084	-1.65267	0.0983988	0.409309
APOBEC3C	1874.43	-0.293715	0.160786	-1.82675	0.0677374	0.328671
APOBEC3D	38.069	0.500693	2.87737	0.174011	0.861857	0.971775
APOBEC3F	226.538	0.357276	0.311148	1.14825	0.250864	0.651094
APOBEC3G	33.7087	-0.130045	0.793963	-0.163792	0.869895	0.973928
APOBEC3H	10.7448	0.412712	1.25983	0.327594	0.743219	0.937937
APOBR	6.56986	-6.21935	2.52104	-2.46698	0.0136258	0.114074
APOC1	1801.43	-0.0813708	0.171603	-0.47418	0.635371	0.899225
APOC1P1	3.58017	-1.43598	2.19447	-0.654364	0.512877	0.844018
APOD	33.3401	0.45719	0.730021	0.62627	0.531138	0.85244
APOE	24419.2	-0.173135	0.165743	-1.0446	0.29621	0.69333
APOL1	109.378	8.71157	1.4836	5.87193	4.30757e-09	2.61704e-07
APOL2	574.04	0.444107	0.214054	2.07474	0.0380106	0.231069
APOL3	16.519	4.93797	1.45567	3.39223	0.000693272	0.0113396
APOL6	103.617	3.76016	0.494551	7.60318	2.88932e-14	3.30816e-12
APOLD1	601.896	-0.4774	0.214054	-2.23028	0.0257291	0.177957
APOM	18.1911	-0.148509	0.95031	-0.156274	0.875817	0.97548
APOO	517.823	-0.242075	0.225391	-1.07402	0.282812	0.682274
APOOL	637.591	-0.339389	0.20747	-1.63585	0.101872	0.41775
APP	23701.7	0.165128	0.132967	1.24187	0.214284	0.605046
APP-DT	2.70066	1.35242	2.41647	0.559665	0.575708
APPAT	121.187	-0.416187	0.571345	-0.728433	0.466349	0.821353
APPBP2	1718.86	0.27696	0.18542	1.49369	0.135258	0.487129
APPL1	2787.65	-0.386502	0.16498	-2.34272	0.0191435	0.144599
APPL2	808.962	-0.0705888	0.22928	-0.307872	0.75818	0.94168
APRG1	11.5048	-0.0974337	1.208	-0.0806573	0.935714	0.986775
APRT	1554.22	0.133108	0.164604	0.808657	0.418712	0.788805
APTR	165.705	-0.32801	0.350447	-0.935977	0.349285	0.73917
APTX	1073.07	0.00576357	0.179541	0.0321017	0.974391	0.994129
AQP1	37.0472	2.56842	0.740804	3.46708	0.000526152	0.00915159
AQP11	23.0233	-0.0753407	0.853095	-0.0883146	0.929627	0.985619
AQP3	19.5415	6.24135	1.69467	3.68293	0.000230566	0.00470444
AQP8	43.2022	-0.968367	0.674989	-1.43464	0.151389	0.515731
AQR	3493	-0.490429	0.144815	-3.38659	0.000707678	0.0114925
ARAF	902.606	-0.0805997	0.188979	-0.426501	0.669742	0.911645
ARAP1	1277.25	0.117686	0.22437	0.524519	0.599918	0.8839
ARAP1-AS1	5.52842	5.84575	2.3275	2.51161	0.0120183	0.104577
ARAP2	22.3462	2.1032	0.922338	2.28029	0.0225903	0.162534
ARB2A	896.303	-0.41363	0.190457	-2.17178	0.0298722	0.196695
ARC	6.5334	-0.371855	1.61978	-0.229571	0.818425	0.961641
ARCN1	5071.18	0.100635	0.156769	0.641929	0.520919	0.84856
AREL1	1852.96	-0.240872	0.169036	-1.42497	0.154165	0.519488
ARF1	8540.61	-0.00476943	0.140983	-0.0338298	0.973013	0.993934
ARF3	6681.55	0.229139	0.14598	1.56967	0.116493	0.45098
ARF4	5535.38	0.116989	0.150376	0.777977	0.436583	0.800692
ARF5	3667.7	-0.107778	0.15089	-0.714279	0.475055	0.825598
ARF6	2974.8	-0.0129146	0.149988	-0.0861041	0.931384	0.985832
ARFGAP1	2947.79	-0.00507302	0.149051	-0.0340354	0.972849	0.993934
ARFGAP2	1740.39	-0.149301	0.160996	-0.927361	0.353739	0.74353
ARFGAP3	1376.54	0.0127986	0.172573	0.0741634	0.94088	0.98808
ARFGEF1	1419.85	-0.153877	0.213439	-0.72094	0.470947	0.823312
ARFGEF1-DT	7.74	-0.507185	1.47501	-0.343852	0.730957	0.934918
ARFGEF2	2044.35	-0.0321108	0.174053	-0.184488	0.85363	0.969739
ARFGEF3	28.578	1.2652	0.899607	1.40639	0.159608	0.530451
ARFIP1	838.724	0.229073	0.197938	1.15729	0.247153	0.646628
ARFIP2	971.692	0.319753	0.182843	1.74878	0.0803283	0.362776
ARFRP1	559.873	0.430132	0.242122	1.77651	0.0756486	0.348382
ARG2	834.473	-0.219899	0.194688	-1.12949	0.25869	0.659151
ARGLU1	2149.11	0.180356	0.185626	0.971605	0.331247	0.724446
ARHGAP1	1487.95	0.247703	0.197905	1.25162	0.210707	0.600718
ARHGAP10	735.826	0.374148	0.215016	1.74009	0.0818428	0.366343
ARHGAP11A	2539.28	-0.0578371	0.195891	-0.295252	0.767801	0.945114
ARHGAP11A-DT	4.62719	-2.98016	2.03366	-1.46542	0.142806	0.499838
ARHGAP11B	76.3373	-2.03346	0.512097	-3.97085	7.16163e-05	0.00172693
ARHGAP11B-DT	7.18495	1.45895	1.58757	0.91898	0.358106	0.746722
ARHGAP12	852.974	-0.427097	0.192796	-2.21528	0.0267409	0.183046
ARHGAP17	1581.59	0.185064	0.166159	1.11378	0.265374	0.666465
ARHGAP18	456.421	-0.612667	0.229722	-2.66699	0.00765338	0.0756074
ARHGAP19	1208.93	-0.324069	0.194079	-1.66978	0.0949625	0.398873
ARHGAP21	1013.46	0.156726	0.204437	0.766621	0.443307	0.805852
ARHGAP22	5.71594	2.01054	1.76968	1.13611	0.255912	0.655114
ARHGAP23	1841.86	-0.177637	0.162155	-1.09548	0.273308	0.672168
ARHGAP24	813.409	0.183023	0.198333	0.922807	0.356108	0.74492
ARHGAP26	14.9813	1.30014	1.13943	1.14105	0.253851	0.653504
ARHGAP27	518.51	-0.305389	0.24602	-1.24132	0.214489	0.605046
ARHGAP27P1-BPTFP1-KPNA2P3	36.0489	-0.380176	0.747773	-0.50841	0.611166	0.888666
ARHGAP28	78.8779	-1.07488	0.541511	-1.98496	0.0471487	0.267143
ARHGAP29	3251.64	-0.142571	0.152219	-0.936615	0.348957	0.738879
ARHGAP29-AS1	19.8015	-0.736833	0.921758	-0.799378	0.424071	0.791962
ARHGAP30	7.66309	-1.96488	1.56204	-1.25789	0.20843	0.597854
ARHGAP31	3.19775	-0.807532	2.43084	-0.332203	0.739736	0.936423
ARHGAP33	175.82	0.667003	0.450472	1.48068	0.138693	0.4927
ARHGAP35	3661.59	-0.0636141	0.171536	-0.37085	0.710749	0.927699
ARHGAP36	9.92107	2.90141	1.55342	1.86776	0.0617958	0.312414
ARHGAP39	599.032	-0.168639	0.209823	-0.803722	0.421557	0.790225
ARHGAP4	791.428	-0.0935393	0.216881	-0.431294	0.666255	0.909816
ARHGAP40	25.4481	8.04918	1.66852	4.82414	1.40606e-06	5.58039e-05
ARHGAP44	43.5146	-0.742952	0.628866	-1.18141	0.237438	0.63531
ARHGAP45	1762.38	-0.0979117	0.178555	-0.548356	0.583447	0.877155
ARHGAP5	1282.68	0.553577	0.181349	3.05255	0.0022691	0.0296248
ARHGAP5-AS1	20.3733	0.81297	0.90945	0.893915	0.371368	0.755816
ARHGAP8	494.381	-0.634825	0.228572	-2.77735	0.00548041	0.0583413
ARHGAP9	12.3566	-1.23865	1.17047	-1.05825	0.289942	0.689049
ARHGDIA	5018.99	0.134796	0.167113	0.806621	0.419885	0.789505
ARHGDIB	141.606	5.93298	0.605332	9.8012	1.11252e-22	2.26996e-20
ARHGDIG	36.0545	-0.14747	0.742412	-0.198636	0.842548	0.967662
ARHGEF1	987.195	0.205468	0.188929	1.08754	0.276799	0.676571
ARHGEF10	1891.29	-0.204904	0.164923	-1.24242	0.214082	0.604678
ARHGEF10L	190.133	1.15686	0.343228	3.37053	0.000750226	0.0120727
ARHGEF11	1121.97	-0.277924	0.203733	-1.36416	0.172518	0.550889
ARHGEF12	3385.13	-0.0469799	0.160022	-0.293584	0.769076	0.945381
ARHGEF15	23.1942	-0.777543	1.0536	-0.737985	0.460523	0.818434
ARHGEF16	347.483	0.628923	0.27215	2.31094	0.0208361	0.153144
ARHGEF17	1706.75	0.0361724	0.200903	0.180049	0.857114	0.970564
ARHGEF17-AS1	15.4628	0.836149	1.06082	0.788207	0.430576	0.796811
ARHGEF18	1368.95	0.501856	0.178684	2.80863	0.00497524	0.0541224
ARHGEF19	77.2014	-0.485348	0.48634	-0.997961	0.318298	0.711028
ARHGEF2	1438.73	-0.51367	0.198441	-2.58852	0.00963889	0.0886722
ARHGEF2-AS2	15.0054	-0.0955473	1.10564	-0.0864185	0.931134	0.985771
ARHGEF25	347.441	-0.453779	0.309067	-1.46822	0.142044	0.498265
ARHGEF26	260.246	0.102383	0.287444	0.356185	0.721702	0.931745
ARHGEF26-AS1	3.4947	1.50227	2.35561	0.637743	0.523641	0.849884
ARHGEF28	145.492	2.13333	0.378949	5.6296	1.80627e-08	9.98154e-07
ARHGEF3	661.918	1.78052	0.224948	7.91524	2.46767e-15	3.19292e-13
ARHGEF37	2.96739	3.33293	2.77818	1.19968	0.230264	0.626236
ARHGEF39	392.27	-0.328967	0.287151	-1.14562	0.251951	0.651894
ARHGEF4	5.48305	0.156038	1.84896	0.0843925	0.932744	0.986133
ARHGEF40	2766.74	-0.0265007	0.165081	-0.160532	0.872462	0.974378
ARHGEF7	1868.89	-0.402065	0.16047	-2.50555	0.0122261	0.10565
ARHGEF9	337.826	-0.266934	0.333592	-0.800182	0.423606	0.791433
ARID1A	4591.84	-0.298282	0.147647	-2.02024	0.0433584	0.254255
ARID1B	2225.73	-0.146331	0.156825	-0.933084	0.350777	0.740353
ARID2	989.28	-0.391776	0.203609	-1.92415	0.0543354	0.289213
ARID3A	5042.51	0.215316	0.155238	1.38701	0.165439	0.539421
ARID3B	5844.82	-0.375186	0.151655	-2.47394	0.0133634	0.112409
ARID3BP1	10.0684	-1.1717	1.30357	-0.89884	0.368738	0.754204
ARID4A	613.621	-0.254568	0.244814	-1.03984	0.298413	0.694742
ARID4B	1130.68	0.0469251	0.20948	0.224007	0.822752	0.962817
ARID5A	149.342	0.5773	0.361662	1.59624	0.110435	0.437316
ARID5B	691.665	1.03279	0.209992	4.91825	8.73234e-07	3.63809e-05
ARIH1	2204.39	0.22606	0.155379	1.4549	0.145698	0.505059
ARIH2	2870.2	0.06281	0.152888	0.410824	0.681202	0.91573
ARIH2OS	14.0419	0.0171738	1.08403	0.0158427	0.98736	0.996979
ARK2C	20.8366	-0.339521	0.967016	-0.351102	0.725512	0.933128
ARK2N	2662.62	-0.351135	0.183991	-1.90844	0.0563344	0.295602
ARL1	2231.5	0.0892217	0.159204	0.560423	0.575191	0.87549
ARL10	16.9523	1.80536	1.56693	1.15216	0.249255	0.648699
ARL13B	749.749	-0.188613	0.203818	-0.925397	0.354759	0.743972
ARL14	6.56771	6.0961	2.20167	2.76886	0.00562531	0.0596051
ARL14EP	555.461	-0.0118572	0.221	-0.0536524	0.957212	0.991137
ARL15	51.1612	2.34062	0.616588	3.79609	0.000146995	0.00324019
ARL16	617.783	0.337222	0.209502	1.60964	0.107477	0.429882
ARL17A	369.41	0.494583	0.33853	1.46097	0.144023	0.50167
ARL17B	268.772	0.190102	0.332471	0.571786	0.567467	0.872149
ARL2	1452.42	-0.273801	0.172062	-1.5913	0.111542	0.439731
ARL2BP	1663.62	0.216643	0.164878	1.31396	0.18886	0.572872
ARL3	792.455	0.225802	0.197015	1.14612	0.251747	0.651894
ARL4A	482.452	0.0938062	0.242959	0.3861	0.699423	0.923879
ARL4AP2	2.80197	-0.596151	2.35255	-0.253406	0.799954
ARL4C	9708.26	-0.412522	0.149116	-2.76646	0.00566688	0.0599657
ARL4D	625.986	0.0192556	0.269885	0.0713475	0.943121	0.988721
ARL5A	1579.46	-0.00854559	0.173997	-0.0491134	0.960829	0.992002
ARL5B	1810.88	-0.220503	0.163705	-1.34695	0.177996	0.558851
ARL6	121.475	0.301341	0.390318	0.772039	0.440091	0.804047
ARL6IP1	6791.6	-0.107529	0.136751	-0.786315	0.431683	0.797381
ARL6IP4	2440.35	0.322206	0.164562	1.95797	0.0502341	0.277018
ARL6IP5	3291.68	0.220407	0.154225	1.42912	0.152969	0.518422
ARL6IP6	950.739	-0.338797	0.198276	-1.70871	0.0875042	0.381961
ARL8A	522.823	0.0200427	0.243165	0.0824242	0.934309	0.98675
ARL8B	2429.71	0.0662509	0.163529	0.405133	0.68538	0.917404
ARMC1	1342.74	-0.0335842	0.169697	-0.197907	0.843118	0.967937
ARMC10	1490.92	-0.235773	0.169683	-1.38949	0.164683	0.538399
ARMC12	8.66273	-0.265746	1.38572	-0.191775	0.847919	0.968174
ARMC2	65.5828	-0.678989	0.536465	-1.26567	0.205631	0.594156
ARMC5	262.013	-0.00754648	0.286065	-0.0263803	0.978954	0.99492
ARMC6	1388.44	0.13869	0.193189	0.717899	0.472819	0.82461
ARMC7	296.195	0.347588	0.279002	1.24582	0.212829	0.603339
ARMC8	870.864	0.214403	0.195266	1.098	0.272202	0.671699
ARMC9	2659.31	-0.0138684	0.152997	-0.0906449	0.927775	0.985619
ARMCX2	615.017	-0.120795	0.226701	-0.532839	0.594145	0.881497
ARMCX3	2140.1	0.26507	0.173206	1.53038	0.125924	0.469009
ARMCX5	274.548	0.306884	0.308158	0.995866	0.319315	0.712549
ARMCX5-GPRASP2	37.3384	-0.518101	0.813865	-0.636593	0.52439	0.85047
ARMCX6	625.787	0.0515618	0.216139	0.238559	0.811448	0.959946
ARMH1	12.8826	0.681184	1.13719	0.599005	0.549169	0.861915
ARMH3	761.309	0.0349131	0.209757	0.166445	0.867806	0.973483
ARMH4	58.661	3.54321	0.650203	5.4494	5.05407e-08	2.60309e-06
ARMT1	1284.17	0.18579	0.193956	0.957896	0.338115	0.730433
ARNT	1223.69	-0.294459	0.180277	-1.63337	0.102392	0.41859
ARNT2	25.1352	8.0193	1.67452	4.78903	1.67592e-06	6.58573e-05
ARPC1A	2807.07	0.0941552	0.149202	0.63106	0.528002	0.851675
ARPC1B	4261.44	0.0459593	0.151841	0.30268	0.762134	0.942956
ARPC2	4860.23	0.292918	0.139159	2.10492	0.0352983	0.219809
ARPC3	4518.24	-0.00367674	0.141784	-0.0259319	0.979312	0.995004
ARPC3P3	4.75938	-0.704102	1.85757	-0.379044	0.704655	0.925677
ARPC4	1520.19	0.415551	0.175109	2.3731	0.0176394	0.136572
ARPC4-TTLL3	90.7646	-0.453609	0.444876	-1.01963	0.307903	0.702348
ARPC5	3679.05	0.380092	0.143557	2.64768	0.00810466	0.0787278
ARPC5L	831.686	0.395633	0.201878	1.95977	0.0500227	0.276428
ARPIN	1174.7	-0.118013	0.177378	-0.665323	0.505844	0.841664
ARPIN-AP3S2	476.719	-0.165558	0.24088	-0.687305	0.49189	0.83526
ARPP19	5386.33	-0.0839747	0.145578	-0.576835	0.564051	0.870421
ARRB1	1094.36	0.492864	0.195708	2.51837	0.01179	0.103382
ARRB2	679.338	-0.281694	0.230672	-1.22119	0.222014	0.614924
ARRDC1	281.846	-0.163599	0.286153	-0.571717	0.567513	0.872149
ARRDC1-AS1	339.502	-0.0263886	0.264637	-0.0997162	0.92057	0.984304
ARRDC2	303.026	-0.3216	0.274416	-1.17194	0.24122	0.639323
ARRDC3	466.694	0.436847	0.250581	1.74334	0.0812744	0.365287
ARRDC3-AS1	53.179	-1.34833	0.6094	-2.21255	0.026929	0.183937
ARRDC4	532.182	-0.515697	0.218657	-2.35848	0.0183501	0.140472
ARSA	736.979	-0.226481	0.215616	-1.05039	0.293538	0.691837
ARSB	1122.62	0.66876	0.181703	3.68051	0.000232764	0.00472594
ARSD	255.462	-0.488122	0.284673	-1.71467	0.086405	0.378798
ARSG	135.218	-0.730955	0.406703	-1.79727	0.0722927	0.340497
ARSI	2840.07	0.693753	0.15216	4.55937	5.13067e-06	0.000174763
ARSJ	3.7506	1.69774	2.05088	0.827811	0.407777	0.781685
ARSK	542.477	0.703177	0.221604	3.17312	0.00150809	0.0211651
ART1	6.61431	-0.405692	1.58441	-0.256052	0.797911	0.954673
ART5	1123.99	1.29002	0.259687	4.96762	6.77809e-07	2.88431e-05
ARTN	11.6026	3.08733	1.45052	2.12842	0.0333022	0.211948
ARV1	369.418	0.12134	0.270029	0.449359	0.653172	0.905356
ARVCF	553.296	0.537624	0.216037	2.48858	0.0128256	0.109096
ARX	8.72488	1.90277	1.46505	1.29878	0.19402	0.580941
AS3MT	4.10616	-5.54099	2.86928	-1.93115	0.053465	0.287019
ASAH1	1640.24	0.487081	0.16874	2.88657	0.00389462	0.0448828
ASAH1-AS1	6.3966	1.26762	1.75061	0.724098	0.469005	0.822232
ASAH2	69.7058	-2.15896	0.513297	-4.20606	2.59856e-05	0.00072301
ASAH2B	303.449	0.15681	0.294393	0.532654	0.594273	0.881523
ASAP1	2596.86	-0.130444	0.179838	-0.725342	0.468242	0.821799
ASAP2	712.7	-0.356953	0.200336	-1.78177	0.0747863	0.346128
ASAP3	899.183	-0.204947	0.186074	-1.10143	0.270709	0.671603
ASB1	1037.63	0.295364	0.202165	1.46101	0.144014	0.50167
ASB13	468.256	-0.255301	0.235957	-1.08198	0.279261	0.678748
ASB16	10.8117	0.786286	1.24302	0.632564	0.527019	0.851523
ASB16-AS1	153.641	-0.303191	0.376931	-0.804367	0.421185	0.790005
ASB2	41.3989	-0.345182	0.656537	-0.525762	0.599054	0.883655
ASB3	648.365	0.207085	0.204427	1.013	0.311059	0.704271
ASB6	923.644	0.0661312	0.19543	0.338388	0.735071	0.936192
ASB7	514.462	-0.00752048	0.241246	-0.0311735	0.975131	0.994129
ASB8	300.778	0.510881	0.270438	1.88908	0.0588806	0.303579
ASCC1	679.076	-0.232304	0.230629	-1.00726	0.313808	0.70653
ASCC2	1145.93	0.27846	0.193076	1.44223	0.149239	0.511662
ASCC3	2701.32	0.21392	0.167874	1.27429	0.202561	0.590758
ASCL5	10.1329	0.625711	1.36313	0.459025	0.646216	0.903085
ASDURF	4.27925	-1.10136	2.15521	-0.511022	0.609335	0.888305
ASF1A	778.083	0.287874	0.245708	1.17161	0.241354	0.639444
ASF1B	1247.21	-0.033836	0.195743	-0.172859	0.862762	0.971775
ASGR1	54.1904	-0.252314	0.591384	-0.42665	0.669634	0.911575
ASH1L	949.739	0.300101	0.191978	1.5632	0.118004	0.45286
ASH1L-AS1	56.0783	0.05654	0.558049	0.101317	0.919299	0.984101
ASH2L	1320.13	-0.0780213	0.178321	-0.437532	0.661726	0.908789
ASIC1	484.765	-0.253593	0.224205	-1.13108	0.258022	0.658044
ASIC3	40.3767	-0.580333	0.733531	-0.79115	0.428857	0.795731
ASIC4	4.22398	0.328261	2.00781	0.163492	0.870131	0.974123
ASL	725.817	-0.200769	0.198689	-1.01047	0.312271	0.705252
ASMER1	346.226	-1.61649	0.288778	-5.59769	2.17224e-08	1.1799e-06
ASMTL	3375.23	-0.507441	0.19594	-2.58977	0.00960392	0.0884527
ASMTL-AS1	12.8146	-0.917792	1.16377	-0.78864	0.430322	0.796811
ASNS	4157.32	-0.722782	0.156124	-4.62955	3.66466e-06	0.000131953
ASNSD1	1079.37	-0.168999	0.199828	-0.845722	0.397708	0.776248
ASNSP1	34.1895	-0.664438	0.726308	-0.914815	0.360289	0.747889
ASPH	318.44	2.31272	0.319401	7.2408	4.46052e-13	4.49298e-11
ASPHD1	1157.95	-0.294168	0.187806	-1.56634	0.117269	0.451712
ASPHD2	148.362	0.581786	0.357617	1.62684	0.103771	0.421627
ASPM	1833.55	-0.0502312	0.214104	-0.234611	0.81451	0.960912
ASPRV1	16.7421	-0.519452	1.01465	-0.511952	0.608685	0.888083
ASPSCR1	636.834	0.0183271	0.212584	0.086211	0.931299	0.985808
ASRGL1	393.316	-0.0423525	0.259451	-0.163239	0.870331	0.974157
ASS1	742.312	1.23251	0.201802	6.10755	1.01175e-09	6.82285e-08
ASTE1	176.476	0.168057	0.334772	0.502005	0.615664	0.891345
ASTN2	347.691	-0.278764	0.252827	-1.10259	0.270207	0.671194
ASXL1	1011.69	-0.374047	0.196337	-1.90512	0.056764	0.296969
ASXL2	1287.5	-0.263177	0.184486	-1.42654	0.153713	0.519008
ATAD1	1686.76	0.00547461	0.161729	0.0338505	0.972996	0.993934
ATAD2	2813.39	-0.0494672	0.171339	-0.28871	0.772803	0.946964
ATAD2B	381.701	-0.0267274	0.250631	-0.10664	0.915074	0.983444
ATAD3A	1881.58	0.43257	0.184826	2.34041	0.0192623	0.145231
ATAD3B	1518.82	0.899283	0.238146	3.77619	0.000159249	0.00347184
ATAD3C	7.94826	-0.454703	1.56858	-0.289882	0.771906	0.946569
ATAD5	444.305	-0.400803	0.235649	-1.70085	0.0889712	0.38593
ATAT1	126.695	-0.412306	0.387678	-1.06353	0.287542	0.687227
ATCAY	2436.7	-0.786036	0.205962	-3.81641	0.000135408	0.00302672
ATE1	1411.09	-0.327062	0.166799	-1.96082	0.0498998	0.27594
ATF1	772.496	-0.0131261	0.19687	-0.0666741	0.946841	0.989687
ATF2	1213.58	-0.212592	0.173662	-1.22417	0.220889	0.613408
ATF3	2989.12	0.190495	0.168408	1.13115	0.257993	0.658044
ATF4	9831.86	-0.158246	0.142622	-1.10955	0.267193	0.66868
ATF5	937.275	0.0631132	0.209919	0.300654	0.763678	0.94367
ATF6	1646.65	0.132355	0.167767	0.788918	0.43016	0.796811
ATF6B	1638.14	-0.0456918	0.172834	-0.264368	0.791496	0.951805
ATF7	712.609	0.259451	0.245175	1.05823	0.289952	0.689049
ATF7IP	2239.44	-0.45107	0.162397	-2.77758	0.00547657	0.0583398
ATF7IP2	94.4133	-0.279628	0.451171	-0.619783	0.535401	0.854568
ATG10	524.349	-0.398474	0.271197	-1.46931	0.141748	0.497556
ATG101	939.698	0.201659	0.187456	1.07576	0.282033	0.681944
ATG12	1310.85	-0.220059	0.1691	-1.30135	0.193139	0.580512
ATG13	2129.67	-0.01372	0.175973	-0.0779669	0.937854	0.986956
ATG14	734.162	0.0147156	0.234221	0.0628281	0.949903	0.990029
ATG16L1	995.172	0.306475	0.191948	1.59665	0.110343	0.437209
ATG16L2	299.928	-0.731088	0.336042	-2.17559	0.0295861	0.195379
ATG2A	868.265	-0.0845087	0.190788	-0.442945	0.657805	0.908011
ATG2B	782.851	0.0752128	0.254409	0.295637	0.767507	0.945114
ATG3	1259.15	0.0339906	0.188013	0.180789	0.856534	0.970368
ATG4A	193.651	0.499707	0.328918	1.51924	0.128702	0.474219
ATG4B	1462.16	-0.149675	0.179882	-0.832071	0.405369	0.780709
ATG4C	404.102	-0.425695	0.296263	-1.43688	0.150751	0.514852
ATG4D	396.238	0.365623	0.247853	1.47516	0.14017	0.495074
ATG5	1283.3	0.235049	0.174077	1.35026	0.176933	0.557857
ATG7	627.539	-0.19933	0.207647	-0.959944	0.337083	0.729114
ATG9A	1571.69	-0.181789	0.16754	-1.08505	0.2779	0.677613
ATG9B	25.617	1.34883	0.971947	1.38776	0.165211	0.539006
ATIC	3994.37	0.020057	0.166712	0.12031	0.904238	0.982116
ATL1	38.2373	-0.351547	0.690633	-0.509021	0.610737	0.888666
ATL2	1647.28	-0.255954	0.166323	-1.53889	0.12383	0.465003
ATL3	1292.1	-0.10565	0.201745	-0.523681	0.6005	0.884058
ATM	1890.86	0.0364457	0.186246	0.195686	0.844856	0.967938
ATMIN	1794.05	-0.110399	0.188241	-0.586479	0.557554	0.867629
ATN1	2851.43	-0.178166	0.161446	-1.10356	0.269784	0.671028
ATOH7	17.3948	-0.38475	0.980798	-0.392282	0.69485	0.921894
ATOH8	48.7049	1.95955	0.619174	3.16478	0.00155203	0.0216671
ATOSA	465.616	0.392273	0.230279	1.70347	0.0884806	0.384708
ATOSB	463.857	0.367078	0.246172	1.49114	0.135924	0.488094
ATOX1	631.182	0.198173	0.226539	0.874785	0.381691	0.763761
ATP10A	461.571	-0.639541	0.262466	-2.43666	0.0148235	0.121231
ATP10B	4.3091	5.48653	2.47104	2.22033	0.0263961	0.181309
ATP10D	60.4541	0.60131	0.709951	0.846974	0.39701	0.775491
ATP11A	1592	-0.138759	0.166185	-0.834966	0.403737	0.780131
ATP11B	627.802	0.491952	0.216241	2.27502	0.0229046	0.163932
ATP11C	2.7305	1.25926	2.36106	0.533347	0.593793
ATP13A1	1469.49	0.018093	0.22443	0.0806173	0.935746	0.986775
ATP13A2	2090.41	0.43783	0.16013	2.73422	0.00625278	0.0647872
ATP13A3	2546.54	0.0405124	0.157245	0.257639	0.796685	0.95426
ATP13A3-DT	5.47777	-0.247126	1.98661	-0.124396	0.901002	0.981324
ATP1A1	8895.26	0.0296432	0.136242	0.217577	0.827759	0.96422
ATP1A1-AS1	172.164	0.460147	0.355694	1.29366	0.195783	0.582303
ATP1A2	7.99276	2.37377	1.67161	1.42005	0.155592	0.522194
ATP1A3	114.441	-0.487549	0.404913	-1.20408	0.228557	0.624211
ATP1B1	2851.96	-0.0657017	0.149649	-0.439038	0.660634	0.908481
ATP1B2	126.247	-0.875598	0.449212	-1.94919	0.0512731	0.280706
ATP1B3	3844	0.35537	0.148334	2.39575	0.0165865	0.13068
ATP23	178.497	0.218107	0.353266	0.617402	0.53697	0.855118
ATP2A1	173.157	-0.273713	0.373061	-0.733696	0.463134	0.819887
ATP2A1-AS1	54.0392	0.130835	0.571969	0.228745	0.819067	0.962097
ATP2A2	7999.58	-0.0211387	0.136221	-0.15518	0.876679	0.97582
ATP2A3	230.7	-0.0581553	0.315428	-0.18437	0.853724	0.969739
ATP2B1	252.439	1.22655	0.366894	3.34307	0.000828582	0.0130822
ATP2B4	876.269	0.943496	0.20728	4.5518	5.31893e-06	0.000179726
ATP2C1	2304.04	0.109928	0.16102	0.6827	0.494796	0.836309
ATP2C2-AS1	4.76583	0.0471053	2.09026	0.0225357	0.982021	0.996167
ATP5F1A	20366.1	-0.070496	0.138972	-0.507269	0.611966	0.88942
ATP5F1B	17982.9	0.0437578	0.133281	0.328313	0.742675	0.937623
ATP5F1C	3411.24	0.365658	0.171672	2.12998	0.0331734	0.211572
ATP5F1CP1	4.89365	-0.730964	1.86007	-0.392976	0.694337	0.921894
ATP5F1D	1802.71	0.350221	0.195386	1.79246	0.0730592	0.341982
ATP5F1E	3304.16	0.541977	0.155277	3.49039	0.000482313	0.00852388
ATP5IF1	2154.43	0.442629	0.244219	1.81242	0.0699208	0.333943
ATP5MC1	949.042	0.370819	0.193322	1.91814	0.0550931	0.291907
ATP5MC1P4	2.52266	-1.00924	2.67115	-0.37783	0.705557
ATP5MC2	3379.71	-0.17767	0.155818	-1.14024	0.254187	0.653537
ATP5MC3	4686.25	0.516942	0.142385	3.63058	0.000282783	0.0055153
ATP5ME	1523.83	0.262192	0.170742	1.53561	0.124634	0.467269
ATP5MF	1264.06	-0.217022	0.193872	-1.11941	0.262966	0.663207
ATP5MF-PTCD1	308.462	-0.401402	0.284568	-1.41057	0.158372	0.528007
ATP5MG	4338.57	0.245527	0.175268	1.40086	0.161255	0.533331
ATP5MJ	1551.88	0.204003	0.166147	1.22784	0.219506	0.612111
ATP5MK	1897.09	-0.0890965	0.169828	-0.524627	0.599843	0.8839
ATP5PB	4943.27	0.207402	0.151276	1.37102	0.170369	0.547836
ATP5PD	2459.81	0.252724	0.164008	1.54093	0.123335	0.464146
ATP5PF	1227.42	0.112533	0.193324	0.582094	0.560503	0.869266
ATP5PO	4737.91	0.037627	0.147584	0.254954	0.798759	0.954865
ATP6AP1	2386.29	0.291338	0.160535	1.81479	0.0695566	0.333231
ATP6AP1-DT	17.6839	0.475534	0.967565	0.491475	0.62309	0.894428
ATP6AP1L	9.04386	-1.57603	1.60893	-0.979551	0.327308	0.720384
ATP6AP2	2476.42	0.33679	0.167428	2.01155	0.0442677	0.2575
ATP6V0A1	2513.75	-0.102159	0.170932	-0.597657	0.550069	0.862582
ATP6V0A2	534.36	0.376649	0.221047	1.70393	0.088394	0.384684
ATP6V0A4	13.744	4.22553	1.47557	2.86366	0.00418772	0.047436
ATP6V0B	1193.73	0.330733	0.17925	1.8451	0.0650234	0.321481
ATP6V0C	3906.04	0.20008	0.169888	1.17772	0.238909	0.637531
ATP6V0D1	1893.2	0.288785	0.172353	1.67554	0.0938283	0.396358
ATP6V0D1-DT	19.6832	0.709743	0.925727	0.766687	0.443268	0.805852
ATP6V0D2	24.0994	-0.691465	0.859385	-0.804605	0.421048	0.790005
ATP6V0E1	2289.44	0.577002	0.154174	3.74255	0.000182164	0.00384502
ATP6V0E2	675.638	0.363268	0.202459	1.79428	0.0727685	0.341625
ATP6V0E2-AS1	54.4057	0.781097	0.589227	1.32563	0.184962	0.567292
ATP6V1A	2979.96	0.176797	0.147005	1.20266	0.22911	0.62465
ATP6V1B1	18.4811	1.09371	1.03745	1.05423	0.291778	0.690907
ATP6V1B1-AS1	6.81928	-0.679475	1.55331	-0.437437	0.661794	0.908789
ATP6V1B2	3422.22	0.172571	0.147171	1.17259	0.240959	0.639144
ATP6V1C1	2473.92	0.0366507	0.151796	0.241448	0.809208	0.958725
ATP6V1C2	134.97	0.190546	0.386023	0.493614	0.621579	0.89408
ATP6V1D	2085.89	0.236014	0.173003	1.36422	0.172497	0.550889
ATP6V1E1	4680.12	-0.175948	0.143467	-1.2264	0.220046	0.612458
ATP6V1E2	295.994	-0.61566	0.272431	-2.25988	0.0238287	0.168699
ATP6V1F	1232.88	0.0218575	0.185632	0.117746	0.906269	0.982179
ATP6V1G1	3717.09	0.234571	0.167362	1.40158	0.161041	0.533174
ATP6V1G2	57.587	-0.597689	0.550281	-1.08615	0.277412	0.677046
ATP6V1G2-DDX39B	60.8905	0.358022	0.584357	0.612677	0.54009	0.856426
ATP6V1H	1556.29	0.332318	0.170821	1.94541	0.0517256	0.282271
ATP7A	230.448	-0.0578621	0.304577	-0.189975	0.849329	0.968618
ATP7B	576.552	1.15334	0.218117	5.28773	1.23846e-07	5.97276e-06
ATP8A1	1227.5	-0.573502	0.174323	-3.28988	0.00100231	0.0151777
ATP8B1	54.3945	5.82249	0.917068	6.34903	2.16682e-10	1.62665e-08
ATP8B1-AS1	204.863	-0.843939	0.318476	-2.64993	0.00805087	0.0783667
ATP8B2	2366.01	0.164889	0.188261	0.875854	0.381109	0.763321
ATP8B3	153.36	-0.454412	0.379102	-1.19865	0.230663	0.626664
ATP8B5P	2.53002	2.0521	2.5313	0.810687	0.417545
ATP9A	3272.31	-0.590783	0.147748	-3.9986	6.3719e-05	0.00156014
ATP9B	483.319	-0.0878505	0.253817	-0.346117	0.729254	0.934472
ATPAF1	2255.78	0.059885	0.158409	0.37804	0.705401	0.925767
ATPAF2	989.665	-0.189038	0.202694	-0.932627	0.351013	0.740617
ATPSCKMT	442.864	0.535192	0.278014	1.92505	0.0542228	0.288882
ATR	846.577	0.0248275	0.207668	0.119554	0.904837	0.982179
ATRAID	1292.82	0.0137696	0.172841	0.0796665	0.936502	0.986956
ATRIP	318.738	-0.152635	0.324057	-0.471012	0.637632	0.900165
ATRN	1990.41	-0.0747564	0.165143	-0.452678	0.650781	0.904399
ATRNL1	35.7068	0.373334	0.694071	0.537889	0.590653	0.879432
ATRX	2501.14	-0.0695914	0.169882	-0.409646	0.682066	0.916117
ATXN1	16.8648	0.745337	0.996182	0.748193	0.454344	0.814156
ATXN10	4439.9	0.123657	0.148979	0.830029	0.406522	0.781262
ATXN1L	1405.39	-0.134526	0.184549	-0.728946	0.466034	0.821353
ATXN2	899.761	-0.436803	0.225535	-1.93674	0.0527768	0.285113
ATXN2-AS	4.20102	0.506924	2.03002	0.249714	0.802809	0.956641
ATXN2L	3225.15	-0.490215	0.149702	-3.27461	0.00105809	0.0158714
ATXN3	445.286	-0.456759	0.322039	-1.41833	0.156093	0.523083
ATXN7	536.815	0.116532	0.253862	0.459038	0.646207	0.903085
ATXN7L1	128.076	0.520875	0.419545	1.24152	0.214413	0.605046
ATXN7L2	84.9204	0.748436	0.477312	1.56802	0.116876	0.451624
ATXN7L3	1974.56	-0.149469	0.170915	-0.87452	0.381835	0.763761
ATXN7L3-AS1	8.83287	-0.0300904	1.46483	-0.0205419	0.983611	0.996411
ATXN7L3B	2673.23	-0.149245	0.149484	-0.998402	0.318085	0.710901
AUH	320.08	0.123277	0.267	0.46171	0.644289	0.902132
AUNIP	323.772	-0.123536	0.271535	-0.454953	0.649143	0.903926
AUP1	1869.58	-0.000255985	0.168299	-0.00152101	0.998786	0.999432
AURKA	1712.02	0.0590538	0.193002	0.305975	0.759624	0.942278
AURKAIP1	2688.53	0.35921	0.152593	2.35404	0.0185707	0.141412
AURKB	1344.46	-0.172122	0.17645	-0.975473	0.329326	0.723026
AURKC	9.79544	-0.376752	1.3185	-0.285744	0.775074	0.947776
AUTS2	10.6996	-0.333535	1.26977	-0.262674	0.792802	0.952115
AVEN	542.875	0.456073	0.216463	2.10693	0.0351239	0.2193
AVIL	15.71	0.225959	1.03903	0.217472	0.827841	0.96422
AVL9	1767.69	-0.239123	0.229389	-1.04243	0.297211	0.693756
AVPI1	510.872	-0.120506	0.221717	-0.543514	0.586776	0.878472
AVPR2	15.8247	-0.0583968	1.01973	-0.0572667	0.954333	0.990751
AXIN1	1401.61	-0.18097	0.181213	-0.99866	0.317959	0.710901
AXIN2	394.055	0.245608	0.260127	0.944185	0.345075	0.736476
AXL	1328.72	1.51696	0.182109	8.32995	8.08777e-17	1.13909e-14
AZI2	1021.05	-0.248247	0.199695	-1.24313	0.21382	0.604497
AZIN1	4480.51	0.0325136	0.144193	0.225487	0.821601	0.962802
AZIN2	101.051	-0.178572	0.574869	-0.31063	0.756082	0.940998
AZU1	4.39989	-2.26714	2.08177	-1.08905	0.276134	0.676103
B2M	11919.8	0.493374	0.135945	3.62921	0.000284293	0.00553797
B3GALNT2	1403.9	0.0180229	0.169586	0.106275	0.915364	0.983444
B3GALNT2P1	7.71123	-1.84145	1.5571	-1.18261	0.236963	0.634796
B3GALT4	25.5278	1.1175	0.868717	1.28638	0.198309	0.584786
B3GALT6	1294.07	0.0627428	0.172415	0.363905	0.715929	0.929494
B3GALT9	94.5447	-0.0169333	0.555478	-0.0304842	0.975681	0.994129
B3GAT2	63.3351	-0.273429	0.529141	-0.516742	0.605336	0.88653
B3GAT3	1032.38	-0.126065	0.193027	-0.653093	0.513697	0.844749
B3GLCT	444.404	0.73662	0.239754	3.0724	0.00212342	0.0280683
B3GNT2	1159.33	0.264082	0.178576	1.47882	0.139188	0.493315
B3GNT4	57.5701	0.563108	0.585409	0.961906	0.336097	0.728248
B3GNT5	29.5899	0.976553	0.794421	1.22926	0.218973	0.611746
B3GNT7	11.7911	0.288103	1.26838	0.227142	0.820313	0.962424
B3GNT8	6.66099	0.586217	1.72515	0.339806	0.734002	0.935739
B3GNT9	17.2958	0.43474	0.993789	0.437457	0.66178	0.908789
B3GNTL1	125.727	-0.523604	0.400232	-1.30825	0.190788	0.575946
B4GALNT1	721.064	-0.222384	0.208302	-1.06761	0.285698	0.685577
B4GALNT3	31.8312	-1.47203	0.761372	-1.93339	0.0531882	0.285977
B4GALNT4	676.188	-0.583705	0.301108	-1.93852	0.0525597	0.284204
B4GALT1	2442.62	0.363317	0.15302	2.37431	0.0175819	0.136296
B4GALT1-AS1	6.22925	0.507261	1.60792	0.315477	0.752399	0.939972
B4GALT2	1181.1	-0.0712065	0.184472	-0.386001	0.699496	0.923879
B4GALT3	868.38	-0.174257	0.189677	-0.918705	0.35825	0.746722
B4GALT4	724.746	-0.00107044	0.198163	-0.00540182	0.99569	0.998538
B4GALT5	2547.91	0.0092665	0.150774	0.0614594	0.950993	0.990029
B4GALT6	17.2277	3.76548	1.21839	3.09053	0.00199801	0.0266541
B4GALT7	479.441	0.122794	0.238348	0.515188	0.606422	0.886977
B4GAT1	584.704	0.58177	0.215034	2.70548	0.00682063	0.0694944
B4GAT1-DT	25.9351	1.20997	1.0191	1.18729	0.235111	0.63313
B9D1	556.806	-0.173587	0.23501	-0.738638	0.460127	0.818259
B9D2	121.162	-0.460295	0.396069	-1.16216	0.245171	0.64392
BAALC-AS1	4.81362	1.12222	1.84233	0.609133	0.542436	0.858531
BABAM1	2192.73	-0.0291111	0.168312	-0.172959	0.862684	0.971775
BABAM2	599.03	0.154988	0.208961	0.741709	0.458264	0.817178
BACE1	631.807	0.701012	0.206726	3.39101	0.000696343	0.0113432
BACE1-AS	130.426	-0.34749	0.426131	-0.815453	0.414813	0.785677
BACH1	2194	-0.107005	0.159219	-0.67206	0.501546	0.83928
BAD	945.035	0.340477	0.190631	1.78606	0.0740901	0.34457
BAG1	938.286	0.480213	0.193252	2.48491	0.0129586	0.109818
BAG2	2323.65	0.0289107	0.182991	0.15799	0.874465	0.975003
BAG3	1116.09	0.621256	0.197395	3.14727	0.001648	0.0227082
BAG4	1085.01	-0.0986179	0.183033	-0.538798	0.590026	0.879416
BAG5	1084.72	-0.00765018	0.183827	-0.0416162	0.966805	0.992882
BAG6	5157.29	-0.118041	0.143134	-0.824693	0.409546	0.782748
BAHCC1	278.392	-0.575239	0.313465	-1.8351	0.066491	0.325501
BAHD1	2401.62	-0.019787	0.15763	-0.125528	0.900105	0.981324
BAIAP2	673.795	-0.0690137	0.202638	-0.340576	0.733423	0.935739
BAIAP2-DT	803.752	-0.215932	0.222841	-0.968997	0.332547	0.724799
BAIAP2L1	1564.84	-0.256013	0.164356	-1.55767	0.11931	0.455026
BAIAP2L2	49.3957	1.05531	0.619844	1.70254	0.0886543	0.384891
BAIAP3	32.4499	0.0784773	0.812464	0.0965918	0.923051	0.985256
BAK1	882.949	0.318248	0.192607	1.65232	0.0984696	0.40939
BAMBI	3553.88	-0.369747	0.154633	-2.39112	0.016797	0.131622
BANCR	3.34983	5.1233	2.69165	1.90341	0.0569874	0.297753
BANF1	3328.35	0.141263	0.145771	0.969079	0.332506	0.724799
BANP	374.391	-0.164906	0.255042	-0.646585	0.517901	0.846995
BAP1	2688.09	-0.109464	0.153876	-0.711382	0.476848	0.827052
BARD1	417.445	-0.206273	0.239823	-0.860105	0.389731	0.769685
BARHL2	36.7408	-1.6255	0.704882	-2.30606	0.0211073	0.154536
BATF2	10.8434	-0.573961	1.22832	-0.467273	0.640304	0.900862
BATF3	76.7506	-0.197374	0.49782	-0.396477	0.691753	0.920198
BAX	3063.32	0.314058	0.203883	1.54038	0.123467	0.464424
BAZ1A	1016.24	-0.0241045	0.240938	-0.100044	0.920309	0.984276
BAZ1A-AS1	71.7371	0.0632553	0.497681	0.1271	0.898861	0.981324
BAZ1B	4890.04	-0.102409	0.154927	-0.661012	0.508604	0.842958
BAZ2A	3264.89	-0.174315	0.174523	-0.998809	0.317887	0.710857
BAZ2B	697.614	-0.288225	0.205749	-1.40085	0.161258	0.533331
BBC3	864.674	-0.552995	0.247693	-2.23258	0.0255767	0.177365
BBIP1	310.335	-0.0583706	0.284881	-0.204895	0.837654	0.966441
BBLN	465.289	0.13723	0.264397	0.519032	0.603738	0.885385
BBOF1	80.8319	-0.38136	0.484112	-0.787752	0.430842	0.796811
BBS1	881.421	-0.0284562	0.186655	-0.152454	0.878829	0.976062
BBS10	297.653	-0.065009	0.274735	-0.236624	0.812948	0.96051
BBS12	236.501	-0.764454	0.317501	-2.40772	0.0160524	0.127482
BBS2	1069.62	-0.198899	0.195269	-1.01859	0.308397	0.702536
BBS4	656.225	-0.471515	0.212348	-2.22049	0.0263857	0.181309
BBS5	267.967	-0.0150169	0.286825	-0.0523556	0.958245	0.991578
BBS7	678.414	0.250109	0.209189	1.19562	0.231846	0.62827
BBS9	379.778	0.479953	0.26096	1.83918	0.0658881	0.324259
BBX	56.3877	3.06008	0.714791	4.28108	1.85991e-05	0.00053819
BCAM	1952.69	-0.218921	0.222339	-0.984629	0.324806	0.718756
BCAN	301.145	-1.43287	0.274417	-5.22149	1.77488e-07	8.4069e-06
BCAN-AS1	73.6815	-0.300328	0.623902	-0.481371	0.630253	0.897044
BCAN-AS2	232.166	-0.183236	0.297501	-0.615916	0.53795	0.855976
BCAP29	1115.01	0.148715	0.179451	0.828724	0.407261	0.781685
BCAP31	2758.36	0.142498	0.148288	0.960954	0.336575	0.728543
BCAR1	4072.38	0.00170718	0.157756	0.0108217	0.991366	0.997892
BCAR3	220.74	1.12022	0.308974	3.62561	0.000288277	0.00558822
BCAS1	7.76592	-1.47262	1.56166	-0.942983	0.34569	0.736916
BCAS2	1288.28	0.125995	0.174152	0.723476	0.469388	0.822351
BCAS3	384.232	-0.593432	0.269453	-2.20236	0.02764	0.187747
BCAS4	797.15	-0.350257	0.244771	-1.43096	0.152442	0.517309
BCAT1	249.328	0.0566608	0.291288	0.194518	0.845771	0.967938
BCAT2	384.377	0.112117	0.249397	0.449553	0.653032	0.905315
BCCIP	2642.35	0.209301	0.159857	1.3093	0.190433	0.575488
BCDIN3D	79.6724	-0.0357562	0.472454	-0.0756819	0.939672	0.987512
BCDIN3D-AS1	29.6228	-0.89151	0.831044	-1.07276	0.283379	0.682503
BCKDHA	973.588	-0.269473	0.203532	-1.32399	0.185507	0.567369
BCKDHB	1029.9	-0.0750222	0.205403	-0.365244	0.714929	0.929232
BCKDK	1448.18	-0.0111862	0.174124	-0.0642427	0.948777	0.98989
BCL10	427.776	0.15185	0.257594	0.589495	0.555529	0.86611
BCL10-AS1	5.95289	2.688	1.7964	1.49633	0.134569	0.485638
BCL11A	270.448	-0.229555	0.333888	-0.68752	0.491755	0.83526
BCL2	1328.49	-0.709049	0.19026	-3.72673	0.000193978	0.00404759
BCL2L1	3385.68	0.235	0.157018	1.49664	0.134487	0.485564
BCL2L11	122.524	-0.154708	0.42491	-0.364095	0.715787	0.929483
BCL2L12	966.79	-0.353195	0.182324	-1.93719	0.0527225	0.284916
BCL2L13	2320.24	-0.338836	0.170201	-1.99081	0.0465023	0.265153
BCL2L2	1087.7	-0.0392041	0.229779	-0.170617	0.864525	0.972843
BCL2L2-PABPN1	165.985	-0.698489	1.16018	-0.602052	0.547139	0.861809
BCL3	346.827	-0.166786	0.264186	-0.631318	0.527833	0.851675
BCL6	120.137	1.61164	0.442499	3.64212	0.000270398	0.00533919
BCL7A	706.164	-0.513121	0.223538	-2.29546	0.021707	0.157531
BCL7B	737.701	-0.0288881	0.211294	-0.13672	0.891252	0.979944
BCL7C	1468.22	-0.128	0.190662	-0.671343	0.502002	0.839506
BCL9	1148.03	-0.181652	0.220806	-0.822676	0.410692	0.783267
BCL9L	2343.18	-0.0051074	0.155861	-0.0327688	0.973859	0.994129
BCLAF1	4901.06	0.314154	0.175164	1.79349	0.072895	0.341819
BCLAF1P2	35.6424	1.58257	0.745778	2.12204	0.0338347	0.213873
BCLAF3	227.537	-0.0946469	0.300966	-0.314476	0.753159	0.939972
BCO1	3.74107	1.87427	2.10247	0.891461	0.372682	0.757114
BCO2	5.55802	0.623507	1.71455	0.363656	0.716115	0.92953
BCOR	1237.1	0.137826	0.199438	0.691074	0.489519	0.833636
BCORL1	441.251	-0.50057	0.235896	-2.122	0.033838	0.213873
BCORP1	3.94621	1.01718	1.9927	0.510452	0.609735	0.888305
BCR	2400.78	0.309207	0.159863	1.9342	0.0530888	0.285775
BCRP3	3.69914	0.0637824	2.11237	0.0301947	0.975912	0.994216
BCRP7	2.75595	0.00874976	2.37366	0.00368619	0.997059
BCS1L	479.693	0.361205	0.230572	1.56656	0.117218	0.451712
BCYRN1	224.088	2.30028	0.317785	7.23847	4.53768e-13	4.54197e-11
BDH1	2.82003	-1.01503	2.37732	-0.426962	0.669407
BDH2	546.905	0.608393	0.250264	2.43101	0.0150568	0.122298
BDKRB1	8.85015	6.52496	2.00989	3.24643	0.00116864	0.0172212
BDKRB2	211.749	8.22562	1.06306	7.73768	1.01247e-14	1.2395e-12
BDNF	1255.73	0.314623	0.174142	1.80671	0.0708083	0.336493
BDNF-AS	49.8181	0.0983382	0.611915	0.160706	0.872325	0.974378
BDP1	1250.04	-0.181302	0.193293	-0.937966	0.348262	0.738879
BEAN1	5.59418	2.15956	1.86385	1.15865	0.246598	0.646057
BECN1	1124.24	0.110537	0.18778	0.588649	0.556097	0.866486
BEGAIN	283.757	0.435718	1.09624	0.397467	0.691023	0.9199
BEND3	400.677	-0.0348604	0.250249	-0.139303	0.889211	0.978873
BEND3P3	80.2314	-0.452348	0.489748	-0.923634	0.355677	0.744793
BEND4	315.588	-1.01061	0.27096	-3.72974	0.000191675	0.00401383
BEND6	290.349	0.237463	0.303193	0.783208	0.433505	0.798615
BEND7	113.523	0.475695	0.41707	1.14056	0.254051	0.653504
BEST1	450.56	1.16041	0.31384	3.69747	0.000217762	0.00446609
BEST3	14.351	1.90399	1.33581	1.42535	0.154055	0.519447
BEST4	25.8691	-0.44593	0.850808	-0.524126	0.600191	0.8839
BET1	619.12	-0.0375984	0.223068	-0.168552	0.866149	0.973023
BET1L	1350.66	0.0859817	0.176626	0.486802	0.626399	0.895295
BEX1	795.318	0.636614	0.244974	2.5987	0.00935778	0.0869405
BEX2	1240.18	-0.29421	0.225932	-1.3022	0.192847	0.580072
BEX3	4944.35	0.368776	0.197641	1.86589	0.0620568	0.313164
BEX4	1754.92	-0.0791795	0.166212	-0.476377	0.633805	0.899101
BEX5	2.64256	4.78077	2.93446	1.62918	0.103274
BFAR	1960.34	-0.294259	0.165748	-1.77534	0.075842	0.348851
BFSP1	111.497	0.26131	0.417285	0.626214	0.531175	0.85244
BHLHE40	346.648	0.906018	0.260989	3.47148	0.000517591	0.0090323
BHLHE40-AS1	2.69094	1.14214	2.3974	0.476407	0.633785
BHLHE41	1007.71	-0.287516	0.183402	-1.56768	0.116956	0.451651
BICC1	4.11391	2.76542	2.11474	1.30769	0.190979	0.576305
BICD1	398.339	0.138661	0.241818	0.57341	0.566367	0.871942
BICD2	1637.31	0.185999	0.164194	1.1328	0.2573	0.65748
BICDL1	157.681	-0.0841968	0.381659	-0.220608	0.825398	0.963535
BICDL2	11.0049	0.0894006	1.27543	0.0700945	0.944118	0.988986
BICRA	396.917	-0.542641	0.274515	-1.97673	0.0480723	0.269866
BICRA-AS2	9.44276	0.893035	1.36064	0.656335	0.511608	0.843514
BICRAL	239.797	-0.408098	0.304579	-1.33988	0.180285	0.561496
BID	618.312	-0.0362511	0.207033	-0.175099	0.861002	0.971558
BIK	25.5989	0.933906	0.815177	1.14565	0.251941	0.651894
BIN1	121.666	0.288064	0.419653	0.686434	0.492439	0.83526
BIN3	395.85	0.336651	0.241145	1.39605	0.162699	0.535545
BIRC2	3630.97	-0.525578	0.147723	-3.55787	0.000373874	0.00694306
BIRC3	9.08642	0.49721	1.36866	0.363282	0.716394	0.929665
BIRC5	3141.12	0.189937	0.154569	1.22881	0.219142	0.611761
BIRC6	2386.75	0.062146	0.18938	0.328154	0.742795	0.937623
BIRC7	1908.47	1.46319	0.223202	6.55548	5.54625e-11	4.54992e-09
BISPR	138.092	-0.47712	0.377099	-1.26524	0.205786	0.594281
BIVM	1916.26	0.0691724	0.161668	0.427868	0.668747	0.910991
BIVM-ERCC5	17.3829	0.145073	1.12712	0.128712	0.897586	0.981324
BLACAT1	244.231	-1.46543	0.330703	-4.43126	9.36821e-06	0.000295824
BLCAP	1088.62	0.642203	0.191311	3.35685	0.000788356	0.0125216
BLM	563.725	-0.217623	0.239957	-0.906925	0.364446	0.751804
BLMH	2642.3	0.0199697	0.1565	0.127602	0.898464	0.981324
BLOC1S1	426.611	0.301332	0.268501	1.12228	0.261745	0.661763
BLOC1S2	1731.2	0.430672	0.172146	2.50179	0.0123568	0.106425
BLOC1S3	176.367	-0.273465	0.346817	-0.788499	0.430405	0.796811
BLOC1S4	558.279	0.0151807	0.221991	0.068384	0.94548	0.989382
BLOC1S5	803.93	-0.404995	0.200789	-2.01702	0.0436933	0.255185
BLOC1S5-TXNDC5	19.8136	-0.728201	4.57423	-0.159197	0.873514	0.974774
BLOC1S6	2094.82	-0.0919629	0.158047	-0.581869	0.560655	0.869416
BLTP1	1273.66	-0.00823468	0.192516	-0.0427739	0.965882	0.992543
BLTP2	3889.02	0.173541	0.143816	1.20669	0.227553	0.623027
BLTP3A	1500.46	-0.150998	0.167868	-0.899502	0.368385	0.753848
BLTP3B	838.672	-0.217724	0.211212	-1.03083	0.302619	0.697774
BLVRA	1346.6	0.209845	0.184382	1.1381	0.25508	0.654247
BLVRB	1547.38	-0.181876	0.171804	-1.05863	0.289769	0.689049
BLZF1	525.382	0.550027	0.23367	2.35386	0.0185795	0.141412
BMAL1	48.2844	-0.510906	0.694092	-0.736078	0.461683	0.819049
BMAL2	545.073	-0.0796712	0.224724	-0.354529	0.722943	0.932033
BMERB1	126.372	0.38377	0.387181	0.99119	0.321593	0.714892
BMF	536.635	0.362978	0.240681	1.50813	0.131521	0.480242
BMI1	7047.21	-0.627231	0.137363	-4.56624	4.96549e-06	0.000170314
BMP1	1022.69	1.87401	0.208543	8.98618	2.55967e-19	4.24345e-17
BMP2	25.9554	0.928174	0.863345	1.07509	0.282334	0.682101
BMP2K	335.309	0.816447	0.330392	2.47115	0.0134681	0.112991
BMP3	6.29129	-1.80027	1.65227	-1.08957	0.275903	0.675745
BMP4	10760.6	-0.120754	0.140367	-0.860275	0.389638	0.769685
BMP6	756.14	-0.744063	0.218148	-3.41082	0.000647671	0.0107498
BMP7	1633.35	0.685575	0.172717	3.96936	7.20652e-05	0.00173513
BMP8A	6.25425	1.33283	1.83826	0.725048	0.468423	0.821848
BMP8B	215.134	-0.0382984	0.307105	-0.124708	0.900755	0.981324
BMPER	71.9319	1.9658	0.545116	3.60621	0.000310699	0.00594324
BMPR1A	2342.75	-0.306647	0.152746	-2.00756	0.0446903	0.258717
BMPR1AP1	3.98345	-1.62919	2.09124	-0.779051	0.43595	0.800431
BMPR1AP2	17.1099	0.12045	1.06033	0.113597	0.909557	0.982457
BMPR2	1454.82	0.28535	0.174088	1.63911	0.101189	0.416132
BMS1	2965.64	0.0188046	0.150866	0.124645	0.900805	0.981324
BMS1P1	22.9199	0.549994	0.887889	0.61944	0.535626	0.854686
BMS1P10	4.50425	0.743242	2.09858	0.354165	0.723215	0.932208
BMS1P20	222.868	0.349974	0.324675	1.07792	0.281069	0.680482
BMS1P4	14.6061	0.889969	1.08978	0.816649	0.414129	0.785562
BMS1P4-AGAP5	14.473	-1.96533	4.58569	-0.428579	0.66823	0.910754
BMT2	399.606	0.151591	0.273575	0.554113	0.579502	0.876049
BNAT1	33.2352	-0.670515	0.758833	-0.883614	0.376905	0.759589
BNC2	626.347	-0.375073	0.220879	-1.69809	0.0894901	0.387336
BNIP1	210.235	-0.0168141	0.340276	-0.049413	0.96059	0.991998
BNIP2	732.702	0.547624	0.206292	2.65461	0.00794012	0.0775258
BNIP3	1786.29	0.355497	0.19381	1.83426	0.0666155	0.325774
[truncated: 14,846 more rows]

## Sheet: Supp. Fig 7C - I315RvI315X
Supplementary Figure 7C: Complete differential expression analysis results from DESeq2 for all genes passing expression filters (row sum counts ≥10). Table includes log₂ fold changes, base mean expression, adjusted p-values (Benjamini-Hochberg), and significance status for both differentially expressed and non-significant genes across I315R v I315* comparison.
[truncated: 15,812 more rows]

[truncated: 1 more sheets: Supp. Fig. 7D]
