# Supplementary material for: SMARCB1 missense mutants disrupt SWI/SNF complex stability and remodeling activity
Source: Nat Commun. 2026 Apr 8;17:4987. doi: 10.1038/s41467-026-71531-8 (PMC13237135; doi:10.1038/s41467-026-71531-8)
Supplement: Supplementary file 4 — Source Data [file 41467_2026_71531_MOESM4_ESM.zip › Source Data/Supp Data 6 - Supplementary_Figure1.xlsx]

## Sheet: Supp. Fig. 1A
Supplementary Figure 1A. Uncropped immunoblots of inducible WT and W281 SMARCB1 expression. Probed for SMARCB1 and Actin

## Sheet: Supp. Fig. 1B
Supplementary Figure 1B: Cell proliferation of G401 cells re-expressing WT and W281* variants measured by trypan blue exclusion (n=3 biological replicates). Data points represent individual replicates, with statistical comparisons by two-sided Student's t-test. No multiple testing correction applied.
	Biological Replicates	WT	W281*
% Decrease in Viability (8d)	R1	-51.998	-30.267
	R2	-78.096	-29.68
	R3	-66.278	-26.103

## Sheet: Supp. Fig. 1D
Supplementary Figure 1D. Uncropped immunoblots of inducible R377R, R377H, and R377* and SMARCB1 expression. Probed for SMARCB1 and Actin.

## Sheet: Supp. Fig. 1E
Supplementary Figure 1E: Cell proliferation of G401 cells re-expressing R377R, R377H and R377* variants measured by trypan blue exclusion (n=4 biological replicates). Data points represent individual replicates, with statistical comparisons by two-sided Student's t-test. No multiple testing correction applied.
	Biological Replicates	R377R	R377H	R377*
% Decrease in Viability (8d)	R1	-79.57	-59.73	-59.64
	R2	-80.76	-72.64	-67.47
	R3	-71.25	-48.72	-58.6
	R4	-66.41	-66.76	-62.3

## Sheet: Supp. Fig. 1G
Supplementary Figure 1G: CADD PHRED scores for reported SMARCB1 SNVs.
Chrom	GrCh38 Pos	Ref	Alt	RawScore	PHRED	Site	Codon	Ref Codon	Codon Site	Alt Codon	Ref Amino Acid	Alt Amino Acid	AA Substitution	Mutation type
22	23787170	A	C	3.00846	21.1	1	1	ATG	1	CTG	M	L	M1L	M
22	23787170	A	G	3.53811	22.8	1	1	ATG	1	GTG	M	V	M1V	M
22	23787170	A	T	3.02324	21.2	1	1	ATG	1	TTG	M	L	M1L	M
22	23787171	T	A	3.81309	23.6	2	1	ATG	2	AAG	M	K	M1K	M
22	23787171	T	C	3.64775	23.1	2	1	ATG	2	ACG	M	T	M1T	M
22	23787171	T	G	3.8421	23.6	2	1	ATG	2	AGG	M	R	M1R	M
22	23787172	G	A	4.08137	24.3	3	1	ATG	3	ATA	M	I	M1I	M
22	23787172	G	C	3.99511	24	3	1	ATG	3	ATC	M	I	M1I	M
22	23787172	G	T	4.02189	24.1	3	1	ATG	3	ATT	M	I	M1I	M
22	23787173	A	C	3.19013	21.7	4	2	ATG	1	CTG	M	L	M2L	M
22	23787173	A	G	3.03185	21.2	4	2	ATG	1	GTG	M	V	M2V	M
22	23787173	A	T	3.23492	21.9	4	2	ATG	1	TTG	M	L	M2L	M
22	23787174	T	A	3.88074	23.7	5	2	ATG	2	AAG	M	K	M2K	M
22	23787174	T	C	3.69538	23.3	5	2	ATG	2	ACG	M	T	M2T	M
22	23787174	T	G	3.95362	23.9	5	2	ATG	2	AGG	M	R	M2R	M
22	23787175	G	A	4.20209	24.6	6	2	ATG	3	ATA	M	I	M2I	M
22	23787175	G	C	4.09759	24.3	6	2	ATG	3	ATC	M	I	M2I	M
22	23787175	G	T	4.12789	24.4	6	2	ATG	3	ATT	M	I	M2I	M
22	23787176	A	C	3.26819	22	7	3	ATG	1	CTG	M	L	M3L	M
22	23787176	A	G	3.06635	21.3	7	3	ATG	1	GTG	M	V	M3V	M
22	23787176	A	T	3.30706	22.1	7	3	ATG	1	TTG	M	L	M3L	M
22	23787177	T	A	3.40016	22.4	8	3	ATG	2	AAG	M	K	M3K	M
22	23787177	T	C	3.73632	23.4	8	3	ATG	2	ACG	M	T	M3T	M
22	23787177	T	G	3.99341	24	8	3	ATG	2	AGG	M	R	M3R	M
22	23787178	G	A	3.65043	23.1	9	3	ATG	3	ATA	M	I	M3I	M
22	23787178	G	C	3.54854	22.8	9	3	ATG	3	ATC	M	I	M3I	M
22	23787178	G	T	3.5792	22.9	9	3	ATG	3	ATT	M	I	M3I	M
22	23787179	A	C	3.31471	22.2	10	4	ATG	1	CTG	M	L	M4L	M
22	23787179	A	G	3.70811	23.3	10	4	ATG	1	GTG	M	V	M4V	M
22	23787179	A	T	3.32852	22.2	10	4	ATG	1	TTG	M	L	M4L	M
22	23787180	T	A	4.06799	24.2	11	4	ATG	2	AAG	M	K	M4K	M
22	23787180	T	C	3.90003	23.8	11	4	ATG	2	ACG	M	T	M4T	M
22	23787180	T	G	4.24296	24.7	11	4	ATG	2	AGG	M	R	M4R	M
22	23787181	G	A	4.35196	25	12	4	ATG	3	ATA	M	I	M4I	M
22	23787181	G	C	4.27924	24.8	12	4	ATG	3	ATC	M	I	M4I	M
22	23787181	G	T	4.26665	24.8	12	4	ATG	3	ATT	M	I	M4I	M
22	23787182	G	A	4.58245	25.8	13	5	GCG	1	ACG	A	T	A5T	M
22	23787182	G	C	4.06852	24.2	13	5	GCG	1	CCG	A	P	A5P	M
22	23787182	G	T	4.43304	25.3	13	5	GCG	1	TCG	A	S	A5S	M
22	23787183	C	A	4.82521	26.9	14	5	GCG	2	GAG	A	E	A5E	M
22	23787183	C	G	5.09403	28.5	14	5	GCG	2	GGG	A	G	A5G	M
22	23787183	C	T	4.46456	25.4	14	5	GCG	2	GTG	A	V	A5V	M
22	23787184	G	A	1.44246	13.84	15	5	GCG	3	GCA	A	A	A5A	S
22	23787184	G	C	1.36487	13.34	15	5	GCG	3	GCC	A	A	A5A	S
22	23787184	G	T	1.42291	13.71	15	5	GCG	3	GCT	A	A	A5A	S
22	23787185	C	A	2.6364	19.59	16	6	CTG	1	ATG	L	M	L6M	M
22	23787185	C	G	2.41728	18.63	16	6	CTG	1	GTG	L	V	L6V	M
22	23787185	C	T	1.07291	11.12	16	6	CTG	1	TTG	L	L	L6L	S
22	23787186	T	A	4.8528	27.1	17	6	CTG	2	CAG	L	Q	L6Q	M
22	23787186	T	C	4.38899	25.1	17	6	CTG	2	CCG	L	P	L6P	M
22	23787186	T	G	4.77233	26.7	17	6	CTG	2	CGG	L	R	L6R	M
22	23787187	G	A	1.22274	12.36	18	6	CTG	3	CTA	L	L	L6L	S
22	23787187	G	C	1.08424	11.23	18	6	CTG	3	CTC	L	L	L6L	S
22	23787187	G	T	1.20296	12.22	18	6	CTG	3	CTT	L	L	L6L	S
22	23787188	A	C	3.88314	23.7	19	7	AGC	1	CGC	S	R	S7R	M
22	23787188	A	G	3.87568	23.7	19	7	AGC	1	GGC	S	G	S7G	M
22	23787188	A	T	5.06237	28.3	19	7	AGC	1	TGC	S	C	S7C	M
22	23787189	G	A	4.43805	25.3	20	7	AGC	2	AAC	S	N	S7N	M
22	23787189	G	C	3.82942	23.6	20	7	AGC	2	ACC	S	T	S7T	M
22	23787189	G	T	4.5926	25.9	20	7	AGC	2	ATC	S	I	S7I	M
22	23787190	C	A	3.14555	21.6	21	7	AGC	3	AGA	S	R	S7R	M
22	23787190	C	G	3.15818	21.6	21	7	AGC	3	AGG	S	R	S7R	M
22	23787190	C	T	1.90344	16.3	21	7	AGC	3	AGT	S	S	S7S	S
22	23787191	A	C	3.69716	23.3	22	8	AAG	1	CAG	K	Q	K8Q	M
22	23787191	A	G	4.87458	27.2	22	8	AAG	1	GAG	K	E	K8E	M
22	23787191	A	T	9.88763	43	22	8	AAG	1	TAG	K	Stop	K8X	Stop
22	23787192	A	C	4.43385	25.3	23	8	AAG	2	ACG	K	T	K8T	M
22	23787192	A	G	3.55301	22.9	23	8	AAG	2	AGG	K	R	K8R	M
22	23787192	A	T	5.25874	29.5	23	8	AAG	2	ATG	K	M	K8M	M
22	23787193	G	A	1.68291	15.2	24	8	AAG	3	AAA	K	K	K8K	S
22	23787193	G	C	4.96838	27.7	24	8	AAG	3	AAC	K	N	K8N	M
22	23787193	G	T	5.08427	28.4	24	8	AAG	3	AAT	K	N	K8N	M
22	23787194	A	C	5.14909	28.8	25	9	ACC	1	CCC	T	P	T9P	M
22	23787194	A	G	4.29336	24.8	25	9	ACC	1	GCC	T	A	T9A	M
22	23787194	A	T	4.20462	24.6	25	9	ACC	1	TCC	T	S	T9S	M
22	23787195	C	A	4.42511	25.3	26	9	ACC	2	AAC	T	N	T9N	M
22	23787195	C	G	3.85639	23.7	26	9	ACC	2	AGC	T	S	T9S	M
22	23787195	C	T	4.11022	24.3	26	9	ACC	2	ATC	T	I	T9I	M
22	23787196	C	A	1.4318	13.77	27	9	ACC	3	ACA	T	T	T9T	S
22	23787196	C	G	1.3976	13.55	27	9	ACC	3	ACG	T	T	T9T	S
22	23787196	C	T	1.50158	14.19	27	9	ACC	3	ACT	T	T	T9T	S
22	23787197	T	A	4.35156	25	28	10	TTC	1	ATC	F	I	F10I	M
22	23787197	T	C	4.57242	25.8	28	10	TTC	1	CTC	F	L	F10L	M
22	23787197	T	G	4.33499	25	28	10	TTC	1	GTC	F	V	F10V	M
22	23787198	T	A	3.06235	21.3	29	10	TTC	2	TAC	F	Y	F10Y	M
22	23787198	T	C	4.45003	25.3	29	10	TTC	2	TCC	F	S	F10S	M
22	23787198	T	G	5.09342	28.5	29	10	TTC	2	TGC	F	C	F10C	M
22	23787199	C	A	4.01185	24.1	30	10	TTC	3	TTA	F	L	F10L	M
22	23787199	C	G	3.84612	23.6	30	10	TTC	3	TTG	F	L	F10L	M
22	23787199	C	T	1.78676	15.73	30	10	TTC	3	TTT	F	F	F10F	S
22	23787200	G	A	5.53197	32	31	11	GGG	1	AGG	G	R	G11R	M
22	23787200	G	C	5.45944	32	31	11	GGG	1	CGG	G	R	G11R	M
22	23787200	G	T	5.76379	33	31	11	GGG	1	TGG	G	W	G11W	M
22	23787201	G	A	5.28709	29.7	32	11	GGG	2	GAG	G	E	G11E	M
22	23787201	G	C	5.15374	28.9	32	11	GGG	2	GCG	G	A	G11A	M
22	23787201	G	T	5.22206	29.3	32	11	GGG	2	GTG	G	V	G11V	M
22	23787202	G	A	1.75393	15.57	33	11	GGG	3	GGA	G	G	G11G	S
22	23787202	G	C	1.68785	15.23	33	11	GGG	3	GGC	G	G	G11G	S
22	23787202	G	T	1.98345	16.68	33	11	GGG	3	GGT	G	G	G11G	S
22	23787203	C	A	3.5538	22.9	34	12	CAG	1	AAG	Q	K	Q12K	M
22	23787203	C	G	2.95921	21	34	12	CAG	1	GAG	Q	E	Q12E	M
22	23787203	C	T	10.4118	47	34	12	CAG	1	TAG	Q	Stop	Q12X	Stop
22	23787204	A	C	3.57754	22.9	35	12	CAG	2	CCG	Q	P	Q12P	M
22	23787204	A	G	3.61485	23	35	12	CAG	2	CGG	Q	R	Q12R	M
22	23787204	A	T	3.84416	23.6	35	12	CAG	2	CTG	Q	L	Q12L	M
22	23787205	G	A	1.39889	13.56	36	12	CAG	3	CAA	Q	Q	Q12Q	S
22	23787205	G	C	3.56555	22.9	36	12	CAG	3	CAC	Q	H	Q12H	M
22	23787205	G	T	3.71	23.3	36	12	CAG	3	CAT	Q	H	Q12H	M
22	23787206	A	C	4.53869	25.7	37	13	AAG	1	CAG	K	Q	K13Q	M
22	23787206	A	G	4.57295	25.8	37	13	AAG	1	GAG	K	E	K13E	M
22	23787206	A	T	10.302	46	37	13	AAG	1	TAG	K	Stop	K13X	Stop
22	23787207	A	C	4.42324	25.2	38	13	AAG	2	ACG	K	T	K13T	M
22	23787207	A	G	3.74396	23.4	38	13	AAG	2	AGG	K	R	K13R	M
22	23787207	A	T	5.31241	29.9	38	13	AAG	2	ATG	K	M	K13M	M
22	23787208	G	A	1.49999	14.18	39	13	AAG	3	AAA	K	K	K13K	S
22	23787208	G	C	4.21569	24.6	39	13	AAG	3	AAC	K	N	K13N	M
22	23787208	G	T	4.11872	24.3	39	13	AAG	3	AAT	K	N	K13N	M
22	23787209	C	A	4.96454	27.7	40	14	CCC	1	ACC	P	T	P14T	M
22	23787209	C	G	4.89295	27.3	40	14	CCC	1	GCC	P	A	P14A	M
22	23787209	C	T	5.04233	28.2	40	14	CCC	1	TCC	P	S	P14S	M
22	23787210	C	A	5.28216	29.7	41	14	CCC	2	CAC	P	H	P14H	M
22	23787210	C	G	5.27941	29.7	41	14	CCC	2	CGC	P	R	P14R	M
22	23787210	C	T	5.36985	31	41	14	CCC	2	CTC	P	L	P14L	M
22	23787211	C	A	1.30231	12.92	42	14	CCC	3	CCA	P	P	P14P	S
22	23787211	C	G	1.51105	14.25	42	14	CCC	3	CCG	P	P	P14P	S
22	23787211	C	T	1.44484	13.85	42	14	CCC	3	CCT	P	P	P14P	S
22	23787212	G	A	4.07749	24.2	43	15	GTG	1	ATG	V	M	V15M	M
22	23787212	G	C	3.79986	23.5	43	15	GTG	1	CTG	V	L	V15L	M
22	23787212	G	T	3.86433	23.7	43	15	GTG	1	TTG	V	L	V15L	M
22	23787213	T	A	3.56986	22.9	44	15	GTG	2	GAG	V	E	V15E	M
22	23787213	T	C	3.47853	22.6	44	15	GTG	2	GCG	V	A	V15A	M
22	23787213	T	G	3.8448	23.6	44	15	GTG	2	GGG	V	G	V15G	M
22	23787214	G	A	1.3863	13.48	45	15	GTG	3	GTA	V	V	V15V	S
22	23787214	G	C	1.1622	11.9	45	15	GTG	3	GTC	V	V	V15V	S
22	23787214	G	T	1.44575	13.86	45	15	GTG	3	GTT	V	V	V15V	S
22	23787215	A	C	3.87765	23.7	46	16	AAG	1	CAG	K	Q	K16Q	M
22	23787215	A	G	3.51319	22.7	46	16	AAG	1	GAG	K	E	K16E	M
22	23787215	A	T	10.4963	48	46	16	AAG	1	TAG	K	Stop	K16X	Stop
22	23787216	A	C	3.31094	22.1	47	16	AAG	2	ACG	K	T	K16T	M
22	23787216	A	G	3.55725	22.9	47	16	AAG	2	AGG	K	R	K16R	M
22	23787216	A	T	4.76881	26.7	47	16	AAG	2	ATG	K	M	K16M	M
22	23787217	G	A	1.38634	13.48	48	16	AAG	3	AAA	K	K	K16K	S
22	23787217	G	C	3.22309	21.8	48	16	AAG	3	AAC	K	N	K16N	M
22	23787217	G	T	3.26917	22	48	16	AAG	3	AAT	K	N	K16N	M
22	23787218	T	A	5.08505	28.4	49	17	TTC	1	ATC	F	I	F17I	M
22	23787218	T	C	5.13334	28.7	49	17	TTC	1	CTC	F	L	F17L	M
22	23787218	T	G	5.21755	29.3	49	17	TTC	1	GTC	F	V	F17V	M
22	23787219	T	A	5.08001	28.4	50	17	TTC	2	TAC	F	Y	F17Y	M
22	23787219	T	C	5.41538	31	50	17	TTC	2	TCC	F	S	F17S	M
22	23787219	T	G	5.34401	31	50	17	TTC	2	TGC	F	C	F17C	M
22	23787220	C	A	4.59625	25.9	51	17	TTC	3	TTA	F	L	F17L	M
22	23787220	C	G	4.52582	25.6	51	17	TTC	3	TTG	F	L	F17L	M
22	23787220	C	T	1.61068	14.82	51	17	TTC	3	TTT	F	F	F17F	S
22	23787221	C	A	3.68498	23.2	52	18	CAG	1	AAG	Q	K	Q18K	M
22	23787221	C	G	4.11419	24.3	52	18	CAG	1	GAG	Q	E	Q18E	M
22	23787221	C	T	10.3403	46	52	18	CAG	1	TAG	Q	Stop	Q18X	Stop
22	23787222	A	C	4.61372	26	53	18	CAG	2	CCG	Q	P	Q18P	M
22	23787222	A	G	3.29525	22.1	53	18	CAG	2	CGG	Q	R	Q18R	M
22	23787222	A	T	4.04575	24.2	53	18	CAG	2	CTG	Q	L	Q18L	M
22	23787223	G	A	1.20813	12.26	54	18	CAG	3	CAA	Q	Q	Q18Q	S
22	23787223	G	C	3.46041	22.6	54	18	CAG	3	CAC	Q	H	Q18H	M
22	23787223	G	T	3.43609	22.5	54	18	CAG	3	CAT	Q	H	Q18H	M
22	23787224	C	A	4.12013	24.4	55	19	CTG	1	ATG	L	M	L19M	M
22	23787224	C	G	3.46224	22.6	55	19	CTG	1	GTG	L	V	L19V	M
22	23787224	C	T	1.3779	13.43	55	19	CTG	1	TTG	L	L	L19L	S
22	23787225	T	A	4.93499	27.5	56	19	CTG	2	CAG	L	Q	L19Q	M
22	23787225	T	C	4.9197	27.5	56	19	CTG	2	CCG	L	P	L19P	M
22	23787225	T	G	5.02508	28.1	56	19	CTG	2	CGG	L	R	L19R	M
22	23787226	G	A	1.3311	13.12	57	19	CTG	3	CTA	L	L	L19L	S
22	23787226	G	C	1.21402	12.3	57	19	CTG	3	CTC	L	L	L19L	S
22	23787226	G	T	1.21718	12.32	57	19	CTG	3	CTT	L	L	L19L	S
22	23787227	G	A	4.88901	27.3	58	20	GAG	1	AAG	E	K	E20K	M
22	23787227	G	C	4.36287	25.1	58	20	GAG	1	CAG	E	Q	E20Q	M
22	23787227	G	T	10.0895	45	58	20	GAG	1	TAG	E	Stop	E20X	Stop
22	23787228	A	C	4.46105	25.4	59	20	GAG	2	GCG	E	A	E20A	M
22	23787228	A	G	4.98524	27.8	59	20	GAG	2	GGG	E	G	E20G	M
22	23787228	A	T	5.0605	28.3	59	20	GAG	2	GTG	E	V	E20V	M
22	23787229	G	A	1.04518	10.84	60	20	GAG	3	GAA	E	E	E20E	S
22	23787229	G	C	2.51108	19.04	60	20	GAG	3	GAC	E	D	E20D	M
22	23787229	G	T	2.50382	19.01	60	20	GAG	3	GAT	E	D	E20D	M
22	23787230	G	A	4.67661	26.2	61	21	GAC	1	AAC	D	N	D21N	M
22	23787230	G	C	5.30268	29.8	61	21	GAC	1	CAC	D	H	D21H	M
22	23787230	G	T	5.7897	33	61	21	GAC	1	TAC	D	Y	D21Y	M
22	23787231	A	C	4.03505	24.1	62	21	GAC	2	GCC	D	A	D21A	M
22	23787231	A	G	4.24242	24.7	62	21	GAC	2	GGC	D	G	D21G	M
22	23787231	A	T	5.09604	28.5	62	21	GAC	2	GTC	D	V	D21V	M
22	23787232	C	A	1.14967	11.8	63	21	GAC	3	GAA	D	E	D21E	M
22	23787232	C	G	1.29057	12.84	63	21	GAC	3	GAG	D	E	D21E	M
22	23787232	C	T	1.1116	11.48	63	21	GAC	3	GAT	D	D	D21D	S
22	23787233	G	A	3.5382	22.8	64	22	GAC	1	AAC	D	N	D22N	M
22	23787233	G	C	4.49709	25.5	64	22	GAC	1	CAC	D	H	D22H	M
22	23787233	G	T	4.50241	25.5	64	22	GAC	1	TAC	D	Y	D22Y	M
22	23787234	A	C	3.93656	23.9	65	22	GAC	2	GCC	D	A	D22A	M
22	23787234	A	G	3.21408	21.8	65	22	GAC	2	GGC	D	G	D22G	M
22	23787234	A	T	3.88766	23.7	65	22	GAC	2	GTC	D	V	D22V	M
22	23787235	C	A	3.58162	23	66	22	GAC	3	GAA	D	E	D22E	M
22	23787235	C	G	2.73023	19.98	66	22	GAC	3	GAG	D	E	D22E	M
22	23787235	C	T	1.22607	12.39	66	22	GAC	3	GAT	D	D	D22D	S
22	23787236	G	A	5.37852	31	67	23	GGC	1	AGC	G	S	G23S	M
22	23787236	G	C	5.58081	32	67	23	GGC	1	CGC	G	R	G23R	M
22	23787236	G	T	5.62142	32	67	23	GGC	1	TGC	G	C	G23C	M
22	23787237	G	A	5.08342	28.4	68	23	GGC	2	GAC	G	D	G23D	M
22	23787237	G	C	5.05793	28.3	68	23	GGC	2	GCC	G	A	G23A	M
22	23787237	G	T	5.13123	28.7	68	23	GGC	2	GTC	G	V	G23V	M
22	23787238	C	A	1.16744	11.95	69	23	GGC	3	GGA	G	G	G23G	S
22	23787238	C	G	1.33074	13.12	69	23	GGC	3	GGG	G	G	G23G	S
22	23787238	C	T	3.48662	22.7	69	23	GGC	3	GGT	G	G	G23G	S
22	23787239	G	A	4.83608	27	70	24	GAG	1	AAG	E	K	E24K	M
22	23787239	G	C	4.87283	27.2	70	24	GAG	1	CAG	E	Q	E24Q	M
22	23787239	G	T	10.2159	46	70	24	GAG	1	TAG	E	Stop	E24X	Stop
22	23787240	A	C	4.08296	24.3	71	24	GAG	2	GCG	E	A	E24A	M
22	23787240	A	G	4.46541	25.4	71	24	GAG	2	GGG	E	G	E24G	M
22	23787240	A	T	4.72802	26.5	71	24	GAG	2	GTG	E	V	E24V	M
22	23787241	G	A	0.787476	8.17	72	24	GAG	3	GAA	E	E	E24E	S
22	23787241	G	C	1.56099	14.54	72	24	GAG	3	GAC	E	D	E24D	M
22	23787241	G	T	1.57752	14.63	72	24	GAG	3	GAT	E	D	E24D	M
22	23787242	T	A	3.62133	23.1	73	25	TTC	1	ATC	F	I	F25I	M
22	23787242	T	C	3.53125	22.8	73	25	TTC	1	CTC	F	L	F25L	M
22	23787242	T	G	3.8191	23.6	73	25	TTC	1	GTC	F	V	F25V	M
22	23787243	T	A	3.38835	22.4	74	25	TTC	2	TAC	F	Y	F25Y	M
22	23787243	T	C	3.59207	23	74	25	TTC	2	TCC	F	S	F25S	M
22	23787243	T	G	4.2388	24.7	74	25	TTC	2	TGC	F	C	F25C	M
22	23787244	C	A	3.65157	23.2	75	25	TTC	3	TTA	F	L	F25L	M
22	23787244	C	G	3.6652	23.2	75	25	TTC	3	TTG	F	L	F25L	M
22	23787244	C	T	1.92319	16.39	75	25	TTC	3	TTT	F	F	F25F	S
22	23787245	T	A	5.08147	28.4	76	26	TAC	1	AAC	Y	N	Y26N	M
22	23787245	T	C	4.49505	25.5	76	26	TAC	1	CAC	Y	H	Y26H	M
22	23787245	T	G	5.196	29.1	76	26	TAC	1	GAC	Y	D	Y26D	M
22	23787246	A	C	5.11668	28.6	77	26	TAC	2	TCC	Y	S	Y26S	M
22	23787246	A	G	5.23735	29.4	77	26	TAC	2	TGC	Y	C	Y26C	M
22	23787246	A	T	3.59143	23	77	26	TAC	2	TTC	Y	F	Y26F	M
22	23787247	C	A	9.0588	39	78	26	TAC	3	TAA	Y	Stop	Y26X	Stop
22	23787247	C	G	8.79801	38	78	26	TAC	3	TAG	Y	Stop	Y26X	Stop
22	23787247	C	T	1.40829	13.62	78	26	TAC	3	TAT	Y	Y	Y26Y	S
22	23787248	A	C	3.58549	23	79	27	ATG	1	CTG	M	L	M27L	M
22	23787248	A	G	4.05736	24.2	79	27	ATG	1	GTG	M	V	M27V	M
22	23787248	A	T	3.65016	23.1	79	27	ATG	1	TTG	M	L	M27L	M
22	23787249	T	A	4.47147	25.4	80	27	ATG	2	AAG	M	K	M27K	M
22	23787249	T	C	4.21725	24.6	80	27	ATG	2	ACG	M	T	M27T	M
22	23787249	T	G	4.99257	27.9	80	27	ATG	2	AGG	M	R	M27R	M
22	23787250	G	A	4.71261	26.4	81	27	ATG	3	ATA	M	I	M27I	M
22	23787250	G	C	4.43519	25.3	81	27	ATG	3	ATC	M	I	M27I	M
22	23787250	G	T	4.63623	26	81	27	ATG	3	ATT	M	I	M27I	M
22	23787251	A	C	3.74738	23.4	82	28	ATC	1	CTC	I	L	I28L	M
22	23787251	A	G	4.49667	25.5	82	28	ATC	1	GTC	I	V	I28V	M
22	23787251	A	T	5.13022	28.7	82	28	ATC	1	TTC	I	F	I28F	M
22	23787252	T	A	5.23618	29.4	83	28	ATC	2	AAC	I	N	I28N	M
22	23787252	T	C	4.41772	25.2	83	28	ATC	2	ACC	I	T	I28T	M
22	23787252	T	G	5.24158	29.4	83	28	ATC	2	AGC	I	S	I28S	M
22	23787253	C	A	1.75404	15.57	84	28	ATC	3	ATA	I	I	I28I	S
22	23787253	C	G	4.36205	25	84	28	ATC	3	ATG	I	M	I28M	M
22	23787253	C	T	1.64884	15.02	84	28	ATC	3	ATT	I	I	I28I	S
22	23787254	G	A	4.63011	26	85	29	GGC	1	AGC	G	S	G29S	M
22	23787254	G	C	5.30715	29.9	85	29	GGC	1	CGC	G	R	G29R	M
22	23787254	G	T	5.55492	32	85	29	GGC	1	TGC	G	C	G29C	M
22	23787255	G	A	5.52956	32	86	29	GGC	2	GAC	G	D	G29D	M
22	23787255	G	C	4.73781	26.5	86	29	GGC	2	GCC	G	A	G29A	M
22	23787255	G	T	5.56439	32	86	29	GGC	2	GTC	G	V	G29V	M
22	23787256	C	A	1.61117	14.82	87	29	GGC	3	GGA	G	G	G29G	S
22	23787256	C	G	2.81304	20.4	87	29	GGC	3	GGG	G	G	G29G	S
22	23787256	C	T	1.83087	15.95	87	29	GGC	3	GGT	G	G	G29G	S
22	23787257	T	A	4.85108	27.1	88	30	TCC	1	ACC	S	T	S30T	M
22	23787257	T	C	5.55733	32	88	30	TCC	1	CCC	S	P	S30P	M
22	23787257	T	G	3.78277	23.5	88	30	TCC	1	GCC	S	A	S30A	M
22	23787258	C	A	4.97925	27.8	89	30	TCC	2	TAC	S	Y	S30Y	M
22	23787258	C	G	5.09448	28.5	89	30	TCC	2	TGC	S	C	S30C	M
22	23787258	C	T	5.30457	29.8	89	30	TCC	2	TTC	S	F	S30F	M
22	23787259	C	A	1.12844	11.63	90	30	TCC	3	TCA	S	S	S30S	S
22	23787259	C	G	1.19703	12.17	90	30	TCC	3	TCG	S	S	S30S	S
22	23787259	C	T	1.93263	16.44	90	30	TCC	3	TCT	S	S	S30S	S
22	23787260	G	A	6.31865	34	91	31	GAG	1	AAG	E	K	E31K	M
22	23787260	G	C	6.5516	35	91	31	GAG	1	CAG	E	Q	E31Q	M
22	23787260	G	T	17.0783	74	91	31	GAG	1	TAG	E	Stop	E31X	Stop
22	23787261	A	C	6.23644	34	92	31	GAG	2	GCG	E	A	E31A	M
22	23787261	A	G	6.68891	35	92	31	GAG	2	GGG	E	G	E31G	M
22	23787261	A	T	7.17405	35	92	31	GAG	2	GTG	E	V	E31V	M
22	23787262	G	A	5.85041	33	93	31	GAG	3	GAA	E	E	E31E	S
22	23787262	G	C	8.4021	37	93	31	GAG	3	GAC	E	D	E31D	M
22	23787262	G	T	9.24124	40	93	31	GAG	3	GAT	E	D	E31D	M
22	23791756	G	A	6.023	34	94	32	GTG	1	ATG	V	M	V32M	M
22	23791756	G	C	5.65062	33	94	32	GTG	1	CTG	V	L	V32L	M
22	23791756	G	T	5.61744	32	94	32	GTG	1	TTG	V	L	V32L	M
22	23791757	T	A	5.83106	33	95	32	GTG	2	GAG	V	E	V32E	M
22	23791757	T	C	5.55619	32	95	32	GTG	2	GCG	V	A	V32A	M
22	23791757	T	G	5.83886	33	95	32	GTG	2	GGG	V	G	V32G	M
22	23791758	G	A	2.39471	18.53	96	32	GTG	3	GTA	V	V	V32V	S
22	23791758	G	C	2.08812	17.16	96	32	GTG	3	GTC	V	V	V32V	S
22	23791758	G	T	2.10448	17.24	96	32	GTG	3	GTT	V	V	V32V	S
22	23791759	G	A	5.6483	33	97	33	GGA	1	AGA	G	R	G33R	M
22	23791759	G	C	5.56777	32	97	33	GGA	1	CGA	G	R	G33R	M
22	23791759	G	T	10.3365	46	97	33	GGA	1	TGA	G	Stop	G33X	Stop
22	23791760	G	A	5.44146	32	98	33	GGA	2	GAA	G	E	G33E	M
22	23791760	G	C	5.27334	29.6	98	33	GGA	2	GCA	G	A	G33A	M
22	23791760	G	T	5.42217	31	98	33	GGA	2	GTA	G	V	G33V	M
22	23791761	A	C	0.957372	9.841	99	33	GGA	3	GGC	G	G	G33G	S
22	23791761	A	G	0.973669	10.03	99	33	GGA	3	GGG	G	G	G33G	S
22	23791761	A	T	0.720855	7.571	99	33	GGA	3	GGT	G	G	G33G	S
22	23791762	A	C	4.92662	27.5	100	34	AAC	1	CAC	N	H	N34H	M
22	23791762	A	G	5.00568	28	100	34	AAC	1	GAC	N	D	N34D	M
22	23791762	A	T	5.17762	29	100	34	AAC	1	TAC	N	Y	N34Y	M
22	23791763	A	C	4.90067	27.3	101	34	AAC	2	ACC	N	T	N34T	M
22	23791763	A	G	3.5838	23	101	34	AAC	2	AGC	N	S	N34S	M
22	23791763	A	T	5.19843	29.2	101	34	AAC	2	ATC	N	I	N34I	M
22	23791764	C	A	4.9158	27.4	102	34	AAC	3	AAA	N	K	N34K	M
22	23791764	C	G	4.92022	27.5	102	34	AAC	3	AAG	N	K	N34K	M
22	23791764	C	T	1.33706	13.16	102	34	AAC	3	AAT	N	N	N34N	S
22	23791765	T	A	5.32059	29.9	103	35	TAC	1	AAC	Y	N	Y35N	M
22	23791765	T	C	5.24764	29.5	103	35	TAC	1	CAC	Y	H	Y35H	M
22	23791765	T	G	5.41198	31	103	35	TAC	1	GAC	Y	D	Y35D	M
22	23791766	A	C	5.32604	30	104	35	TAC	2	TCC	Y	S	Y35S	M
22	23791766	A	G	5.40265	31	104	35	TAC	2	TGC	Y	C	Y35C	M
22	23791766	A	T	4.47112	25.4	104	35	TAC	2	TTC	Y	F	Y35F	M
22	23791767	C	A	9.82478	43	105	35	TAC	3	TAA	Y	Stop	Y35X	Stop
22	23791767	C	G	9.93801	44	105	35	TAC	3	TAG	Y	Stop	Y35X	Stop
22	23791767	C	T	1.07678	11.16	105	35	TAC	3	TAT	Y	Y	Y35Y	S
22	23791768	C	A	4.9303	27.5	106	36	CTC	1	ATC	L	I	L36I	M
22	23791768	C	G	4.86368	27.1	106	36	CTC	1	GTC	L	V	L36V	M
22	23791768	C	T	5.19142	29.1	106	36	CTC	1	TTC	L	F	L36F	M
22	23791769	T	A	5.46313	32	107	36	CTC	2	CAC	L	H	L36H	M
22	23791769	T	C	5.63983	33	107	36	CTC	2	CCC	L	P	L36P	M
22	23791769	T	G	5.49304	32	107	36	CTC	2	CGC	L	R	L36R	M
22	23791770	C	A	0.812039	8.399	108	36	CTC	3	CTA	L	L	L36L	S
22	23791770	C	G	0.847191	8.738	108	36	CTC	3	CTG	L	L	L36L	S
22	23791770	C	T	0.89726	9.231	108	36	CTC	3	CTT	L	L	L36L	S
22	23791771	C	A	5.33711	30	109	37	CGT	1	AGT	R	S	R37S	M
22	23791771	C	G	5.47291	32	109	37	CGT	1	GGT	R	G	R37G	M
22	23791771	C	T	5.96685	34	109	37	CGT	1	TGT	R	C	R37C	M
22	23791772	G	A	5.30876	29.9	110	37	CGT	2	CAT	R	H	R37H	M
22	23791772	G	C	5.92066	33	110	37	CGT	2	CCT	R	P	R37P	M
22	23791772	G	T	5.6914	33	110	37	CGT	2	CTT	R	L	R37L	M
22	23791773	T	A	0.997194	10.3	111	37	CGT	3	CGA	R	R	R37R	S
22	23791773	T	C	1.04032	10.78	111	37	CGT	3	CGC	R	R	R37R	S
22	23791773	T	G	1.01671	10.52	111	37	CGT	3	CGG	R	R	R37R	S
22	23791774	A	C	3.02166	21.2	112	38	ATG	1	CTG	M	L	M38L	M
22	23791774	A	G	4.083	24.3	112	38	ATG	1	GTG	M	V	M38V	M
22	23791774	A	T	3.02592	21.2	112	38	ATG	1	TTG	M	L	M38L	M
22	23791775	T	A	4.57149	25.8	113	38	ATG	2	AAG	M	K	M38K	M
22	23791775	T	C	4.28348	24.8	113	38	ATG	2	ACG	M	T	M38T	M
22	23791775	T	G	5.04163	28.2	113	38	ATG	2	AGG	M	R	M38R	M
22	23791776	G	A	4.42295	25.2	114	38	ATG	3	ATA	M	I	M38I	M
22	23791776	G	C	4.36993	25.1	114	38	ATG	3	ATC	M	I	M38I	M
22	23791776	G	T	4.34488	25	114	38	ATG	3	ATT	M	I	M38I	M
22	23791777	T	A	5.09211	28.5	115	39	TTC	1	ATC	F	I	F39I	M
22	23791777	T	C	5.01471	28	115	39	TTC	1	CTC	F	L	F39L	M
22	23791777	T	G	5.08636	28.4	115	39	TTC	1	GTC	F	V	F39V	M
22	23791778	T	A	4.97176	27.8	116	39	TTC	2	TAC	F	Y	F39Y	M
22	23791778	T	C	5.33406	30	116	39	TTC	2	TCC	F	S	F39S	M
22	23791778	T	G	5.3458	31	116	39	TTC	2	TGC	F	C	F39C	M
22	23791779	C	A	5.0155	28	117	39	TTC	3	TTA	F	L	F39L	M
22	23791779	C	G	5.06133	28.3	117	39	TTC	3	TTG	F	L	F39L	M
22	23791779	C	T	1.53379	14.38	117	39	TTC	3	TTT	F	F	F39F	S
22	23791780	C	A	1.44687	13.86	118	40	CGA	1	AGA	R	R	R40R	S
22	23791780	C	G	5.33371	30	118	40	CGA	1	GGA	R	G	R40G	M
22	23791780	C	T	10.2958	46	118	40	CGA	1	TGA	R	Stop	R40X	Stop
22	23791781	G	A	5.80797	33	119	40	CGA	2	CAA	R	Q	R40Q	M
22	23791781	G	C	5.98581	34	119	40	CGA	2	CCA	R	P	R40P	M
22	23791781	G	T	6.13266	34	119	40	CGA	2	CTA	R	L	R40L	M
22	23791782	A	C	1.43379	13.78	120	40	CGA	3	CGC	R	R	R40R	S
22	23791782	A	G	1.50876	14.24	120	40	CGA	3	CGG	R	R	R40R	S
22	23791782	A	T	1.41989	13.7	120	40	CGA	3	CGT	R	R	R40R	S
22	23791783	G	A	5.33174	30	121	41	GGT	1	AGT	G	S	G41S	M
22	23791783	G	C	5.44435	32	121	41	GGT	1	CGT	G	R	G41R	M
22	23791783	G	T	5.61478	32	121	41	GGT	1	TGT	G	C	G41C	M
22	23791784	G	A	5.32481	30	122	41	GGT	2	GAT	G	D	G41D	M
22	23791784	G	C	5.17697	29	122	41	GGT	2	GCT	G	A	G41A	M
22	23791784	G	T	5.3972	31	122	41	GGT	2	GTT	G	V	G41V	M
22	23791785	T	A	1.19971	12.19	123	41	GGT	3	GGA	G	G	G41G	S
22	23791785	T	C	1.24978	12.56	123	41	GGT	3	GGC	G	G	G41G	S
22	23791785	T	G	1.246	12.53	123	41	GGT	3	GGG	G	G	G41G	S
22	23791786	T	A	3.53823	22.8	124	42	TCT	1	ACT	S	T	S42T	M
22	23791786	T	C	5.24443	29.5	124	42	TCT	1	CCT	S	P	S42P	M
22	23791786	T	G	3.73449	23.4	124	42	TCT	1	GCT	S	A	S42A	M
22	23791787	C	A	5.26368	29.6	125	42	TCT	2	TAT	S	Y	S42Y	M
22	23791787	C	G	5.28338	29.7	125	42	TCT	2	TGT	S	C	S42C	M
22	23791787	C	T	5.31155	29.9	125	42	TCT	2	TTT	S	F	S42F	M
22	23791788	T	A	1.48514	14.1	126	42	TCT	3	TCA	S	S	S42S	S
22	23791788	T	C	1.52031	14.3	126	42	TCT	3	TCC	S	S	S42S	S
22	23791788	T	G	1.49644	14.16	126	42	TCT	3	TCG	S	S	S42S	S
22	23791789	C	A	5.03098	28.1	127	43	CTG	1	ATG	L	M	L43M	M
22	23791789	C	G	4.75592	26.6	127	43	CTG	1	GTG	L	V	L43V	M
22	23791789	C	T	1.47836	14.06	127	43	CTG	1	TTG	L	L	L43L	S
22	23791790	T	A	5.3199	29.9	128	43	CTG	2	CAG	L	Q	L43Q	M
22	23791790	T	C	5.49776	32	128	43	CTG	2	CCG	L	P	L43P	M
22	23791790	T	G	5.38877	31	128	43	CTG	2	CGG	L	R	L43R	M
22	23791791	G	A	0.918148	9.437	129	43	CTG	3	CTA	L	L	L43L	S
22	23791791	G	C	0.905686	9.314	129	43	CTG	3	CTC	L	L	L43L	S
22	23791791	G	T	0.890274	9.163	129	43	CTG	3	CTT	L	L	L43L	S
22	23791792	T	A	5.22529	29.3	130	44	TAC	1	AAC	Y	N	Y44N	M
22	23791792	T	C	5.18471	29.1	130	44	TAC	1	CAC	Y	H	Y44H	M
22	23791792	T	G	5.25591	29.5	130	44	TAC	1	GAC	Y	D	Y44D	M
22	23791793	A	C	5.18022	29	131	44	TAC	2	TCC	Y	S	Y44S	M
22	23791793	A	G	5.31341	29.9	131	44	TAC	2	TGC	Y	C	Y44C	M
22	23791793	A	T	4.94749	27.6	131	44	TAC	2	TTC	Y	F	Y44F	M
22	23791794	C	A	9.77143	43	132	44	TAC	3	TAA	Y	Stop	Y44X	Stop
22	23791794	C	G	9.5285	41	132	44	TAC	3	TAG	Y	Stop	Y44X	Stop
22	23791794	C	T	1.24778	12.54	132	44	TAC	3	TAT	Y	Y	Y44Y	S
22	23791795	A	C	4.97405	27.8	133	45	AAG	1	CAG	K	Q	K45Q	M
22	23791795	A	G	5.14894	28.8	133	45	AAG	1	GAG	K	E	K45E	M
22	23791795	A	T	9.98289	44	133	45	AAG	1	TAG	K	Stop	K45X	Stop
22	23791796	A	C	5.09639	28.5	134	45	AAG	2	ACG	K	T	K45T	M
22	23791796	A	G	4.93606	27.5	134	45	AAG	2	AGG	K	R	K45R	M
22	23791796	A	T	5.3192	29.9	134	45	AAG	2	ATG	K	M	K45M	M
22	23791797	G	A	1.26188	12.64	135	45	AAG	3	AAA	K	K	K45K	S
22	23791797	G	C	5.35029	31	135	45	AAG	3	AAC	K	N	K45N	M
22	23791797	G	T	5.25206	29.5	135	45	AAG	3	AAT	K	N	K45N	M
22	23791798	A	C	1.50724	14.23	136	46	AGA	1	CGA	R	R	R46R	S
22	23791798	A	G	5.14483	28.8	136	46	AGA	1	GGA	R	G	R46G	M
22	23791798	A	T	9.57969	42	136	46	AGA	1	TGA	R	Stop	R46X	Stop
22	23791799	G	A	3.32508	22.2	137	46	AGA	2	AAA	R	K	R46K	M
22	23791799	G	C	5.39614	31	137	46	AGA	2	ACA	R	T	R46T	M
22	23791799	G	T	5.66917	33	137	46	AGA	2	ATA	R	I	R46I	M
22	23791800	A	C	3.71398	23.3	138	46	AGA	3	AGC	R	S	R46S	M
22	23791800	A	G	0.963743	9.91	138	46	AGA	3	AGG	R	R	R46R	S
22	23791800	A	T	3.81324	23.6	138	46	AGA	3	AGT	R	S	R46S	M
22	23791801	T	A	5.27878	29.7	139	47	TAC	1	AAC	Y	N	Y47N	M
22	23791801	T	C	5.23332	29.4	139	47	TAC	1	CAC	Y	H	Y47H	M
22	23791801	T	G	5.37761	31	139	47	TAC	1	GAC	Y	D	Y47D	M
22	23791802	A	C	5.25839	29.5	140	47	TAC	2	TCC	Y	S	Y47S	M
22	23791802	A	G	5.32659	30	140	47	TAC	2	TGC	Y	C	Y47C	M
22	23791802	A	T	3.70644	23.3	140	47	TAC	2	TTC	Y	F	Y47F	M
22	23791803	C	A	8.44588	37	141	47	TAC	3	TAA	Y	Stop	Y47X	Stop
22	23791803	C	G	8.41324	37	141	47	TAC	3	TAG	Y	Stop	Y47X	Stop
22	23791803	C	T	0.738614	7.73	141	47	TAC	3	TAT	Y	Y	Y47Y	S
22	23791804	C	A	5.11001	28.6	142	48	CCC	1	ACC	P	T	P48T	M
22	23791804	C	G	5.03025	28.1	142	48	CCC	1	GCC	P	A	P48A	M
22	23791804	C	T	5.07314	28.4	142	48	CCC	1	TCC	P	S	P48S	M
22	23791805	C	A	5.37823	31	143	48	CCC	2	CAC	P	H	P48H	M
22	23791805	C	G	5.35513	31	143	48	CCC	2	CGC	P	R	P48R	M
22	23791805	C	T	5.45872	32	143	48	CCC	2	CTC	P	L	P48L	M
22	23791806	C	A	1.34965	13.24	144	48	CCC	3	CCA	P	P	P48P	S
22	23791806	C	G	1.37	13.38	144	48	CCC	3	CCG	P	P	P48P	S
22	23791806	C	T	1.42554	13.73	144	48	CCC	3	CCT	P	P	P48P	S
22	23791807	T	A	3.69855	23.3	145	49	TCA	1	ACA	S	T	S49T	M
22	23791807	T	C	5.26689	29.6	145	49	TCA	1	CCA	S	P	S49P	M
22	23791807	T	G	3.72984	23.4	145	49	TCA	1	GCA	S	A	S49A	M
22	23791808	C	A	9.74318	43	146	49	TCA	2	TAA	S	Stop	S49X	Stop
22	23791808	C	G	9.5687	42	146	49	TCA	2	TGA	S	Stop	S49X	Stop
22	23791808	C	T	4.27702	24.8	146	49	TCA	2	TTA	S	L	S49L	M
22	23791809	A	C	0.789355	8.187	147	49	TCA	3	TCC	S	S	S49S	S
22	23791809	A	G	0.644704	6.876	147	49	TCA	3	TCG	S	S	S49S	S
22	23791809	A	T	0.642928	6.86	147	49	TCA	3	TCT	S	S	S49S	S
22	23791810	C	A	4.74208	26.5	148	50	CTC	1	ATC	L	I	L50I	M
22	23791810	C	G	4.20012	24.6	148	50	CTC	1	GTC	L	V	L50V	M
22	23791810	C	T	5.06962	28.3	148	50	CTC	1	TTC	L	F	L50F	M
22	23791811	T	A	5.30387	29.8	149	50	CTC	2	CAC	L	H	L50H	M
22	23791811	T	C	5.46925	32	149	50	CTC	2	CCC	L	P	L50P	M
22	23791811	T	G	5.37083	31	149	50	CTC	2	CGC	L	R	L50R	M
22	23791812	C	A	0.974039	10.03	150	50	CTC	3	CTA	L	L	L50L	S
22	23791812	C	G	0.897073	9.229	150	50	CTC	3	CTG	L	L	L50L	S
22	23791812	C	T	1.00107	10.34	150	50	CTC	3	CTT	L	L	L50L	S
22	23791813	T	A	4.76211	26.6	151	51	TGG	1	AGG	W	R	W51R	M
22	23791813	T	C	4.64217	26.1	151	51	TGG	1	CGG	W	R	W51R	M
22	23791813	T	G	4.88037	27.2	151	51	TGG	1	GGG	W	G	W51G	M
22	23791814	G	A	10.4586	47	152	51	TGG	2	TAG	W	Stop	W51X	Stop
22	23791814	G	C	5.02998	28.1	152	51	TGG	2	TCG	W	S	W51S	M
22	23791814	G	T	5.04946	28.2	152	51	TGG	2	TTG	W	L	W51L	M
22	23791815	G	A	10.0686	45	153	51	TGG	3	TGA	W	Stop	W51X	Stop
22	23791815	G	C	5.20249	29.2	153	51	TGG	3	TGC	W	C	W51C	M
22	23791815	G	T	5.53757	32	153	51	TGG	3	TGT	W	C	W51C	M
22	23791816	A	C	1.20579	12.24	154	52	AGG	1	CGG	R	R	R52R	S
22	23791816	A	G	5.02636	28.1	154	52	AGG	1	GGG	R	G	R52G	M
22	23791816	A	T	5.06811	28.3	154	52	AGG	1	TGG	R	W	R52W	M
22	23791817	G	A	3.92037	23.8	155	52	AGG	2	AAG	R	K	R52K	M
22	23791817	G	C	5.26309	29.6	155	52	AGG	2	ACG	R	T	R52T	M
22	23791817	G	T	5.56278	32	155	52	AGG	2	ATG	R	M	R52M	M
22	23791818	G	A	1.58315	14.66	156	52	AGG	3	AGA	R	R	R52R	S
22	23791818	G	C	5.1007	28.5	156	52	AGG	3	AGC	R	S	R52S	M
22	23791818	G	T	5.09755	28.5	156	52	AGG	3	AGT	R	S	R52S	M
22	23791819	C	A	1.29976	12.91	157	53	CGA	1	AGA	R	R	R53R	S
22	23791819	C	G	4.69781	26.3	157	53	CGA	1	GGA	R	G	R53G	M
22	23791819	C	T	9.67507	42	157	53	CGA	1	TGA	R	Stop	R53X	Stop
22	23791820	G	A	5.12099	28.7	158	53	CGA	2	CAA	R	Q	R53Q	M
22	23791820	G	C	5.19869	29.2	158	53	CGA	2	CCA	R	P	R53P	M
22	23791820	G	T	4.98677	27.8	158	53	CGA	2	CTA	R	L	R53L	M
22	23791821	A	C	0.98602	10.17	159	53	CGA	3	CGC	R	R	R53R	S
22	23791821	A	G	1.01187	10.47	159	53	CGA	3	CGG	R	R	R53R	S
22	23791821	A	T	0.953144	9.795	159	53	CGA	3	CGT	R	R	R53R	S
22	23791822	C	A	3.62315	23.1	160	54	CTA	1	ATA	L	I	L54I	M
22	23791822	C	G	3.67406	23.2	160	54	CTA	1	GTA	L	V	L54V	M
22	23791822	C	T	1.49743	14.17	160	54	CTA	1	TTA	L	L	L54L	S
22	23791823	T	A	4.65761	26.1	161	54	CTA	2	CAA	L	Q	L54Q	M
22	23791823	T	C	4.70643	26.4	161	54	CTA	2	CCA	L	P	L54P	M
22	23791823	T	G	4.6335	26	161	54	CTA	2	CGA	L	R	L54R	M
22	23791824	A	C	1.24595	12.53	162	54	CTA	3	CTC	L	L	L54L	S
22	23791824	A	G	1.27273	12.72	162	54	CTA	3	CTG	L	L	L54L	S
22	23791824	A	T	1.21182	12.28	162	54	CTA	3	CTT	L	L	L54L	S
22	23791825	G	A	4.20583	24.6	163	55	GCC	1	ACC	A	T	A55T	M
22	23791825	G	C	5.38101	31	163	55	GCC	1	CCC	A	P	A55P	M
22	23791825	G	T	4.53996	25.7	163	55	GCC	1	TCC	A	S	A55S	M
22	23791826	C	A	4.70496	26.3	164	55	GCC	2	GAC	A	D	A55D	M
22	23791826	C	G	4.69702	26.3	164	55	GCC	2	GGC	A	G	A55G	M
22	23791826	C	T	3.85579	23.7	164	55	GCC	2	GTC	A	V	A55V	M
22	23791827	C	A	1.30486	12.94	165	55	GCC	3	GCA	A	A	A55A	S
22	23791827	C	G	1.35244	13.26	165	55	GCC	3	GCG	A	A	A55A	S
22	23791827	C	T	1.37512	13.41	165	55	GCC	3	GCT	A	A	A55A	S
22	23791828	A	C	5.09474	28.5	166	56	ACT	1	CCT	T	P	T56P	M
22	23791828	A	G	4.09836	24.3	166	56	ACT	1	GCT	T	A	T56A	M
22	23791828	A	T	3.23417	21.9	166	56	ACT	1	TCT	T	S	T56S	M
22	23791829	C	A	4.29784	24.9	167	56	ACT	2	AAT	T	N	T56N	M
22	23791829	C	G	3.52956	22.8	167	56	ACT	2	AGT	T	S	T56S	M
22	23791829	C	T	4.50009	25.5	167	56	ACT	2	ATT	T	I	T56I	M
22	23791830	T	A	1.15074	11.81	168	56	ACT	3	ACA	T	T	T56T	S
22	23791830	T	C	1.24446	12.52	168	56	ACT	3	ACC	T	T	T56T	S
22	23791830	T	G	1.16721	11.94	168	56	ACT	3	ACG	T	T	T56T	S
22	23791831	G	A	4.11341	24.3	169	57	GTG	1	ATG	V	M	V57M	M
22	23791831	G	C	3.65828	23.2	169	57	GTG	1	CTG	V	L	V57L	M
22	23791831	G	T	3.71924	23.3	169	57	GTG	1	TTG	V	L	V57L	M
22	23791832	T	A	3.45611	22.6	170	57	GTG	2	GAG	V	E	V57E	M
22	23791832	T	C	3.48476	22.7	170	57	GTG	2	GCG	V	A	V57A	M
22	23791832	T	G	4.08655	24.3	170	57	GTG	2	GGG	V	G	V57G	M
22	23791833	G	A	1.60404	14.78	171	57	GTG	3	GTA	V	V	V57V	S
22	23791833	G	C	1.38226	13.46	171	57	GTG	3	GTC	V	V	V57V	S
22	23791833	G	T	1.45783	13.93	171	57	GTG	3	GTT	V	V	V57V	S
22	23791834	G	A	5.28603	29.7	172	58	GAA	1	AAA	E	K	E58K	M
22	23791834	G	C	5.53229	32	172	58	GAA	1	CAA	E	Q	E58Q	M
22	23791834	G	T	11.0364	51	172	58	GAA	1	TAA	E	Stop	E58X	Stop
22	23791835	A	C	4.8373	27	173	58	GAA	2	GCA	E	A	E58A	M
22	23791835	A	G	5.09966	28.5	173	58	GAA	2	GGA	E	G	E58G	M
22	23791835	A	T	5.90126	33	173	58	GAA	2	GTA	E	V	E58V	M
22	23791836	A	C	1.84327	16.01	174	58	GAA	3	GAC	E	D	E58D	M
22	23791836	A	G	0.79722	8.26	174	58	GAA	3	GAG	E	E	E58E	S
22	23791836	A	T	1.9129	16.34	174	58	GAA	3	GAT	E	D	E58D	M
22	23791837	G	A	5.57362	32	175	59	GAG	1	AAG	E	K	E59K	M
22	23791837	G	C	5.39004	31	175	59	GAG	1	CAG	E	Q	E59Q	M
22	23791837	G	T	10.4338	47	175	59	GAG	1	TAG	E	Stop	E59X	Stop
22	23791838	A	C	4.54898	25.7	176	59	GAG	2	GCG	E	A	E59A	M
22	23791838	A	G	5.69117	33	176	59	GAG	2	GGG	E	G	E59G	M
22	23791838	A	T	5.41546	31	176	59	GAG	2	GTG	E	V	E59V	M
22	23791839	G	A	0.868875	8.951	177	59	GAG	3	GAA	E	E	E59E	S
22	23791839	G	C	3.20318	21.8	177	59	GAG	3	GAC	E	D	E59D	M
22	23791839	G	T	3.48354	22.6	177	59	GAG	3	GAT	E	D	E59D	M
22	23791840	A	C	1.29941	12.9	178	60	AGG	1	CGG	R	R	R60R	S
22	23791840	A	G	5.00391	27.9	178	60	AGG	1	GGG	R	G	R60G	M
22	23791840	A	T	5.0118	28	178	60	AGG	1	TGG	R	W	R60W	M
22	23791841	G	A	4.00021	24	179	60	AGG	2	AAG	R	K	R60K	M
22	23791841	G	C	4.89086	27.3	179	60	AGG	2	ACG	R	T	R60T	M
22	23791841	G	T	4.87662	27.2	179	60	AGG	2	ATG	R	M	R60M	M
22	23791842	G	A	1.62345	14.89	180	60	AGG	3	AGA	R	R	R60R	S
22	23791842	G	C	5.44848	32	180	60	AGG	3	AGC	R	S	R60S	M
22	23791842	G	T	7.3528	36	180	60	AGG	3	AGT	R	S	R60S	M
22	23791843	A	C	4.70123	26.3	181	61	AAG	1	CAG	K	Q	K61Q	M
22	23791843	A	G	4.27067	24.8	181	61	AAG	1	GAG	K	E	K61E	M
22	23791843	A	T	11.4934	53	181	61	AAG	1	TAG	K	Stop	K61X	Stop
22	23791844	A	C	4.39681	25.2	182	61	AAG	2	ACG	K	T	K61T	M
22	23791844	A	G	3.78342	23.5	182	61	AAG	2	AGG	K	R	K61R	M
22	23791844	A	T	5.18457	29.1	182	61	AAG	2	ATG	K	M	K61M	M
22	23791845	G	A	1.54362	14.44	183	61	AAG	3	AAA	K	K	K61K	S
22	23791845	G	C	4.97474	27.8	183	61	AAG	3	AAC	K	N	K61N	M
22	23791845	G	T	5.16067	28.9	183	61	AAG	3	AAT	K	N	K61N	M
22	23791846	A	C	3.9084	23.8	184	62	AAA	1	CAA	K	Q	K62Q	M
22	23791846	A	G	4.00758	24.1	184	62	AAA	1	GAA	K	E	K62E	M
22	23791846	A	T	10.3508	47	184	62	AAA	1	TAA	K	Stop	K62X	Stop
22	23791847	A	C	3.86787	23.7	185	62	AAA	2	ACA	K	T	K62T	M
22	23791847	A	G	3.18572	21.7	185	62	AAA	2	AGA	K	R	K62R	M
22	23791847	A	T	3.68942	23.3	185	62	AAA	2	ATA	K	I	K62I	M
22	23791848	A	C	4.35475	25	186	62	AAA	3	AAC	K	N	K62N	M
22	23791848	A	G	1.38099	13.45	186	62	AAA	3	AAG	K	K	K62K	S
22	23791848	A	T	4.34044	25	186	62	AAA	3	AAT	K	N	K62N	M
22	23791849	A	C	3.18031	21.7	187	63	ATA	1	CTA	I	L	I63L	M
22	23791849	A	G	3.44278	22.5	187	63	ATA	1	GTA	I	V	I63V	M
22	23791849	A	T	3.30421	22.1	187	63	ATA	1	TTA	I	L	I63L	M
22	23791850	T	A	4.32547	24.9	188	63	ATA	2	AAA	I	K	I63K	M
22	23791850	T	C	4.37815	25.1	188	63	ATA	2	ACA	I	T	I63T	M
22	23791850	T	G	4.43429	25.3	188	63	ATA	2	AGA	I	R	I63R	M
22	23791851	A	C	1.42222	13.71	189	63	ATA	3	ATC	I	I	I63I	S
22	23791851	A	G	3.39567	22.4	189	63	ATA	3	ATG	I	M	I63M	M
22	23791851	A	T	1.46507	13.98	189	63	ATA	3	ATT	I	I	I63I	S
22	23791852	G	A	3.48712	22.7	190	64	GTT	1	ATT	V	I	V64I	M
22	23791852	G	C	3.77988	23.5	190	64	GTT	1	CTT	V	L	V64L	M
22	23791852	G	T	4.5299	25.6	190	64	GTT	1	TTT	V	F	V64F	M
22	23791853	T	A	4.0162	24.1	191	64	GTT	2	GAT	V	D	V64D	M
22	23791853	T	C	3.63292	23.1	191	64	GTT	2	GCT	V	A	V64A	M
22	23791853	T	G	4.93264	27.5	191	64	GTT	2	GGT	V	G	V64G	M
22	23791854	T	A	0.947674	9.737	192	64	GTT	3	GTA	V	V	V64V	S
22	23791854	T	C	0.888101	9.141	192	64	GTT	3	GTC	V	V	V64V	S
22	23791854	T	G	0.875339	9.015	192	64	GTT	3	GTG	V	V	V64V	S
22	23791855	G	A	4.30576	24.9	193	65	GCA	1	ACA	A	T	A65T	M
22	23791855	G	C	4.74867	26.6	193	65	GCA	1	CCA	A	P	A65P	M
22	23791855	G	T	3.86892	23.7	193	65	GCA	1	TCA	A	S	A65S	M
22	23791856	C	A	3.27904	22	194	65	GCA	2	GAA	A	E	A65E	M
22	23791856	C	G	3.74595	23.4	194	65	GCA	2	GGA	A	G	A65G	M
22	23791856	C	T	4.02132	24.1	194	65	GCA	2	GTA	A	V	A65V	M
22	23791857	A	C	1.11275	11.49	195	65	GCA	3	GCC	A	A	A65A	S
22	23791857	A	G	1.16814	11.95	195	65	GCA	3	GCG	A	A	A65A	S
22	23791857	A	T	1.1042	11.41	195	65	GCA	3	GCT	A	A	A65A	S
22	23791858	T	A	3.29613	22.1	196	66	TCG	1	ACG	S	T	S66T	M
22	23791858	T	C	3.90407	23.8	196	66	TCG	1	CCG	S	P	S66P	M
22	23791858	T	G	3.28694	22.1	196	66	TCG	1	GCG	S	A	S66A	M
22	23791859	C	A	10.7278	49	197	66	TCG	2	TAG	S	Stop	S66X	Stop
22	23791859	C	G	5.3065	29.8	197	66	TCG	2	TGG	S	W	S66W	M
22	23791859	C	T	4.40577	25.2	197	66	TCG	2	TTG	S	L	S66L	M
22	23791860	G	A	1.81849	15.89	198	66	TCG	3	TCA	S	S	S66S	S
22	23791860	G	C	1.55606	14.51	198	66	TCG	3	TCC	S	S	S66S	S
22	23791860	G	T	1.49723	14.17	198	66	TCG	3	TCT	S	S	S66S	S
22	23791861	T	A	3.61225	23	199	67	TCA	1	ACA	S	T	S67T	M
22	23791861	T	C	4.08889	24.3	199	67	TCA	1	CCA	S	P	S67P	M
22	23791861	T	G	3.63191	23.1	199	67	TCA	1	GCA	S	A	S67A	M
22	23791862	C	A	10.0884	45	200	67	TCA	2	TAA	S	Stop	S67X	Stop
22	23791862	C	G	9.70855	42	200	67	TCA	2	TGA	S	Stop	S67X	Stop
22	23791862	C	T	4.30695	24.9	200	67	TCA	2	TTA	S	L	S67L	M
22	23791863	A	C	1.53045	14.36	201	67	TCA	3	TCC	S	S	S67S	S
22	23791863	A	G	1.52153	14.31	201	67	TCA	3	TCG	S	S	S67S	S
22	23791863	A	T	1.48001	14.07	201	67	TCA	3	TCT	S	S	S67S	S
22	23791864	C	A	3.50345	22.7	202	68	CAT	1	AAT	H	N	H68N	M
22	23791864	C	G	3.76076	23.4	202	68	CAT	1	GAT	H	D	H68D	M
22	23791864	C	T	3.26704	22	202	68	CAT	1	TAT	H	Y	H68Y	M
22	23791865	A	C	3.64298	23.1	203	68	CAT	2	CCT	H	P	H68P	M
22	23791865	A	G	3.41532	22.4	203	68	CAT	2	CGT	H	R	H68R	M
22	23791865	A	T	3.30634	22.1	203	68	CAT	2	CTT	H	L	H68L	M
22	23791866	T	A	3.25124	21.9	204	68	CAT	3	CAA	H	Q	H68Q	M
22	23791866	T	C	1.19354	12.15	204	68	CAT	3	CAC	H	H	H68H	S
22	23791866	T	G	3.3904	22.4	204	68	CAT	3	CAG	H	Q	H68Q	M
22	23791867	G	A	5.39466	31	205	69	GGT	1	AGT	G	S	G69S	M
22	23791867	G	C	7.04696	35	205	69	GGT	1	CGT	G	R	G69R	M
22	23791867	G	T	6.42102	34	205	69	GGT	1	TGT	G	C	G69C	M
22	23791868	G	A	5.21418	29.3	206	69	GGT	2	GAT	G	D	G69D	M
22	23791868	G	C	4.44972	25.3	206	69	GGT	2	GCT	G	A	G69A	M
22	23791868	G	T	5.30825	29.9	206	69	GGT	2	GTT	G	V	G69V	M
22	23791869	T	A	1.93922	16.47	207	69	GGT	3	GGA	G	G	G69G	S
22	23791869	T	C	1.69796	15.28	207	69	GGT	3	GGC	G	G	G69G	S
22	23791869	T	G	1.93207	16.43	207	69	GGT	3	GGG	G	G	G69G	S
22	23791870	A	C	3.83668	23.6	208	70	AAA	1	CAA	K	Q	K70Q	M
22	23791870	A	G	3.46386	22.6	208	70	AAA	1	GAA	K	E	K70E	M
22	23791870	A	T	10.2711	46	208	70	AAA	1	TAA	K	Stop	K70X	Stop
22	23791871	A	C	3.84148	23.6	209	70	AAA	2	ACA	K	T	K70T	M
22	23791871	A	G	3.9601	23.9	209	70	AAA	2	AGA	K	R	K70R	M
22	23791871	A	T	4.19738	24.6	209	70	AAA	2	ATA	K	I	K70I	M
22	23791872	A	C	3.78024	23.5	210	70	AAA	3	AAC	K	N	K70N	M
22	23791872	A	G	1.05316	10.92	210	70	AAA	3	AAG	K	K	K70K	S
22	23791872	A	T	3.7282	23.3	210	70	AAA	3	AAT	K	N	K70N	M
22	23791873	A	C	3.47129	22.6	211	71	AAA	1	CAA	K	Q	K71Q	M
22	23791873	A	G	3.5589	22.9	211	71	AAA	1	GAA	K	E	K71E	M
22	23791873	A	T	9.54192	41	211	71	AAA	1	TAA	K	Stop	K71X	Stop
22	23791874	A	C	3.44595	22.5	212	71	AAA	2	ACA	K	T	K71T	M
22	23791874	A	G	3.44997	22.5	212	71	AAA	2	AGA	K	R	K71R	M
22	23791874	A	T	3.36528	22.3	212	71	AAA	2	ATA	K	I	K71I	M
22	23791875	A	C	3.75289	23.4	213	71	AAA	3	AAC	K	N	K71N	M
22	23791875	A	G	1.25605	12.6	213	71	AAA	3	AAG	K	K	K71K	S
22	23791875	A	T	3.77991	23.5	213	71	AAA	3	AAT	K	N	K71N	M
22	23791876	A	C	3.05004	21.3	214	72	ACA	1	CCA	T	P	T72P	M
22	23791876	A	G	2.86033	20.6	214	72	ACA	1	GCA	T	A	T72A	M
22	23791876	A	T	2.47774	18.89	214	72	ACA	1	TCA	T	S	T72S	M
22	23791877	C	A	3.56058	22.9	215	72	ACA	2	AAA	T	K	T72K	M
22	23791877	C	G	3.52512	22.8	215	72	ACA	2	AGA	T	R	T72R	M
22	23791877	C	T	3.40097	22.4	215	72	ACA	2	ATA	T	I	T72I	M
22	23791878	A	C	1.26819	12.69	216	72	ACA	3	ACC	T	T	T72T	S
22	23791878	A	G	1.31886	13.04	216	72	ACA	3	ACG	T	T	T72T	S
22	23791878	A	T	1.18175	12.06	216	72	ACA	3	ACT	T	T	T72T	S
22	23791879	A	C	3.26087	22	217	73	AAA	1	CAA	K	Q	K73Q	M
22	23791879	A	G	3.22279	21.8	217	73	AAA	1	GAA	K	E	K73E	M
22	23791879	A	T	9.80385	43	217	73	AAA	1	TAA	K	Stop	K73X	Stop
22	23791880	A	C	3.24078	21.9	218	73	AAA	2	ACA	K	T	K73T	M
22	23791880	A	G	3.35263	22.3	218	73	AAA	2	AGA	K	R	K73R	M
22	23791880	A	T	3.62615	23.1	218	73	AAA	2	ATA	K	I	K73I	M
22	23791881	A	C	3.4461	22.5	219	73	AAA	3	AAC	K	N	K73N	M
22	23791881	A	G	1.34571	13.22	219	73	AAA	3	AAG	K	K	K73K	S
22	23791881	A	T	3.41064	22.4	219	73	AAA	3	AAT	K	N	K73N	M
22	23791882	C	A	3.49911	22.7	220	74	CCT	1	ACT	P	T	P74T	M
22	23791882	C	G	3.52517	22.8	220	74	CCT	1	GCT	P	A	P74A	M
22	23791882	C	T	3.62238	23.1	220	74	CCT	1	TCT	P	S	P74S	M
22	23791883	C	A	4.44247	25.3	221	74	CCT	2	CAT	P	H	P74H	M
22	23791883	C	G	3.81135	23.6	221	74	CCT	2	CGT	P	R	P74R	M
22	23791883	C	T	3.86294	23.7	221	74	CCT	2	CTT	P	L	P74L	M
22	23791884	T	A	1.45418	13.91	222	74	CCT	3	CCA	P	P	P74P	S
22	23791884	T	C	1.50038	14.19	222	74	CCT	3	CCC	P	P	P74P	S
22	23791884	T	G	1.46205	13.96	222	74	CCT	3	CCG	P	P	P74P	S
22	23791885	A	C	3.12426	21.5	223	75	AAC	1	CAC	N	H	N75H	M
22	23791885	A	G	3.47362	22.6	223	75	AAC	1	GAC	N	D	N75D	M
22	23791885	A	T	3.04481	21.2	223	75	AAC	1	TAC	N	Y	N75Y	M
22	23791886	A	C	3.50045	22.7	224	75	AAC	2	ACC	N	T	N75T	M
22	23791886	A	G	2.66547	19.71	224	75	AAC	2	AGC	N	S	N75S	M
22	23791886	A	T	3.35524	22.3	224	75	AAC	2	ATC	N	I	N75I	M
22	23791887	C	A	3.41155	22.4	225	75	AAC	3	AAA	N	K	N75K	M
22	23791887	C	G	3.3824	22.4	225	75	AAC	3	AAG	N	K	N75K	M
22	23791887	C	T	1.48202	14.08	225	75	AAC	3	AAT	N	N	N75N	S
22	23791888	A	C	2.81977	20.4	226	76	ACT	1	CCT	T	P	T76P	M
22	23791888	A	G	2.43584	18.71	226	76	ACT	1	GCT	T	A	T76A	M
22	23791888	A	T	2.03992	16.94	226	76	ACT	1	TCT	T	S	T76S	M
22	23791889	C	A	3.28527	22.1	227	76	ACT	2	AAT	T	N	T76N	M
22	23791889	C	G	3.17494	21.7	227	76	ACT	2	AGT	T	S	T76S	M
22	23791889	C	T	3.69385	23.3	227	76	ACT	2	ATT	T	I	T76I	M
22	23791890	T	A	1.09951	11.37	228	76	ACT	3	ACA	T	T	T76T	S
22	23791890	T	C	1.61303	14.83	228	76	ACT	3	ACC	T	T	T76T	S
22	23791890	T	G	1.80729	15.83	228	76	ACT	3	ACG	T	T	T76T	S
22	23791891	A	C	3.30279	22.1	229	77	AAG	1	CAG	K	Q	K77Q	M
22	23791891	A	G	3.35769	22.3	229	77	AAG	1	GAG	K	E	K77E	M
22	23791891	A	T	9.86107	43	229	77	AAG	1	TAG	K	Stop	K77X	Stop
22	23791892	A	C	3.94728	23.9	230	77	AAG	2	ACG	K	T	K77T	M
22	23791892	A	G	3.70907	23.3	230	77	AAG	2	AGG	K	R	K77R	M
22	23791892	A	T	4.39387	25.2	230	77	AAG	2	ATG	K	M	K77M	M
22	23791893	G	A	2.37577	18.45	231	77	AAG	3	AAA	K	K	K77K	S
22	23791893	G	C	3.83301	23.6	231	77	AAG	3	AAC	K	N	K77N	M
22	23791893	G	T	3.84972	23.6	231	77	AAG	3	AAT	K	N	K77N	M
22	23791894	G	A	5.37987	31	232	78	GAT	1	AAT	D	N	D78N	M
22	23791894	G	C	5.55922	32	232	78	GAT	1	CAT	D	H	D78H	M
22	23791894	G	T	5.31877	29.9	232	78	GAT	1	TAT	D	Y	D78Y	M
22	23793559	A	C	3.26591	22	233	78	GAT	2	GCT	D	A	D78A	M
22	23793559	A	G	2.81124	20.4	233	78	GAT	2	GGT	D	G	D78G	M
22	23793559	A	T	4.16634	24.5	233	78	GAT	2	GTT	D	V	D78V	M
22	23793560	T	A	2.13099	17.36	234	78	GAT	3	GAA	D	E	D78E	M
22	23793560	T	C	1.27101	12.71	234	78	GAT	3	GAC	D	D	D78D	S
22	23793560	T	G	2.11739	17.3	234	78	GAT	3	GAG	D	E	D78E	M
22	23793561	C	A	2.91759	20.8	235	79	CAC	1	AAC	H	N	H79N	M
22	23793561	C	G	2.94682	20.9	235	79	CAC	1	GAC	H	D	H79D	M
22	23793561	C	T	2.66547	19.71	235	79	CAC	1	TAC	H	Y	H79Y	M
22	23793562	A	C	2.79361	20.3	236	79	CAC	2	CCC	H	P	H79P	M
22	23793562	A	G	2.58453	19.36	236	79	CAC	2	CGC	H	R	H79R	M
22	23793562	A	T	2.5849	19.36	236	79	CAC	2	CTC	H	L	H79L	M
22	23793563	C	A	-0.584189	0.111	237	79	CAC	3	CAA	H	Q	H79Q	M
22	23793563	C	G	-0.388339	0.232	237	79	CAC	3	CAG	H	Q	H79Q	M
22	23793563	C	T	0.20715	2.352	237	79	CAC	3	CAT	H	H	H79H	S
22	23793564	G	A	4.36064	25	238	80	GGA	1	AGA	G	R	G80R	M
22	23793564	G	C	3.96411	23.9	238	80	GGA	1	CGA	G	R	G80R	M
22	23793564	G	T	9.32354	40	238	80	GGA	1	TGA	G	Stop	G80X	Stop
22	23793565	G	A	3.8388	23.6	239	80	GGA	2	GAA	G	E	G80E	M
22	23793565	G	C	3.79658	23.5	239	80	GGA	2	GCA	G	A	G80A	M
22	23793565	G	T	3.94359	23.9	239	80	GGA	2	GTA	G	V	G80V	M
22	23793566	A	C	-0.152499	0.588	240	80	GGA	3	GGC	G	G	G80G	S
22	23793566	A	G	-0.006027	1.047	240	80	GGA	3	GGG	G	G	G80G	S
22	23793566	A	T	-0.076461	0.796	240	80	GGA	3	GGT	G	G	G80G	S
22	23793567	T	A	3.01829	21.2	241	81	TAC	1	AAC	Y	N	Y81N	M
22	23793567	T	C	2.81814	20.4	241	81	TAC	1	CAC	Y	H	Y81H	M
22	23793567	T	G	3.57792	22.9	241	81	TAC	1	GAC	Y	D	Y81D	M
22	23793568	A	C	2.85795	20.6	242	81	TAC	2	TCC	Y	S	Y81S	M
22	23793568	A	G	3.21688	21.8	242	81	TAC	2	TGC	Y	C	Y81C	M
22	23793568	A	T	2.70488	19.87	242	81	TAC	2	TTC	Y	F	Y81F	M
22	23793569	C	A	6.35359	34	243	81	TAC	3	TAA	Y	Stop	Y81X	Stop
22	23793569	C	G	6.328	34	243	81	TAC	3	TAG	Y	Stop	Y81X	Stop
22	23793569	C	T	0.052264	1.308	243	81	TAC	3	TAT	Y	Y	Y81Y	S
22	23793570	A	C	3.01231	21.1	244	82	ACG	1	CCG	T	P	T82P	M
22	23793570	A	G	2.60752	19.46	244	82	ACG	1	GCG	T	A	T82A	M
22	23793570	A	T	2.49797	18.98	244	82	ACG	1	TCG	T	S	T82S	M
22	23793571	C	A	3.53993	22.8	245	82	ACG	2	AAG	T	K	T82K	M
22	23793571	C	G	3.51095	22.7	245	82	ACG	2	AGG	T	R	T82R	M
22	23793571	C	T	3.52974	22.8	245	82	ACG	2	ATG	T	M	T82M	M
22	23793572	G	A	-0.150209	0.594	246	82	ACG	3	ACA	T	T	T82T	S
22	23793572	G	C	-0.50491	0.149	246	82	ACG	3	ACC	T	T	T82T	S
22	23793572	G	T	-0.481082	0.163	246	82	ACG	3	ACT	T	T	T82T	S
22	23793573	A	C	3.0385	21.2	247	83	ACT	1	CCT	T	P	T83P	M
22	23793573	A	G	2.76142	20.2	247	83	ACT	1	GCT	T	A	T83A	M
22	23793573	A	T	2.28199	18.04	247	83	ACT	1	TCT	T	S	T83S	M
22	23793574	C	A	2.88938	20.7	248	83	ACT	2	AAT	T	N	T83N	M
22	23793574	C	G	2.54764	19.2	248	83	ACT	2	AGT	T	S	T83S	M
22	23793574	C	T	3.16636	21.6	248	83	ACT	2	ATT	T	I	T83I	M
22	23793575	T	A	0.434338	4.768	249	83	ACT	3	ACA	T	T	T83T	S
22	23793575	T	C	0.520225	5.67	249	83	ACT	3	ACC	T	T	T83T	S
22	23793575	T	G	0.445778	4.892	249	83	ACT	3	ACG	T	T	T83T	S
22	23793576	C	A	2.54214	19.18	250	84	CTA	1	ATA	L	I	L84I	M
22	23793576	C	G	2.47623	18.89	250	84	CTA	1	GTA	L	V	L84V	M
22	23793576	C	T	0.944486	9.704	250	84	CTA	1	TTA	L	L	L84L	S
22	23793577	T	A	4.68478	26.3	251	84	CTA	2	CAA	L	Q	L84Q	M
22	23793577	T	C	4.09178	24.3	251	84	CTA	2	CCA	L	P	L84P	M
22	23793577	T	G	4.66072	26.1	251	84	CTA	2	CGA	L	R	L84R	M
22	23793578	A	C	0.500456	5.468	252	84	CTA	3	CTC	L	L	L84L	S
22	23793578	A	G	0.543916	5.908	252	84	CTA	3	CTG	L	L	L84L	S
22	23793578	A	T	0.484982	5.308	252	84	CTA	3	CTT	L	L	L84L	S
22	23793579	G	A	4.20422	24.6	253	85	GCC	1	ACC	A	T	A85T	M
22	23793579	G	C	3.73185	23.4	253	85	GCC	1	CCC	A	P	A85P	M
22	23793579	G	T	3.34221	22.2	253	85	GCC	1	TCC	A	S	A85S	M
22	23793580	C	A	4.10193	24.3	254	85	GCC	2	GAC	A	D	A85D	M
22	23793580	C	G	4.01854	24.1	254	85	GCC	2	GGC	A	G	A85G	M
22	23793580	C	T	4.12897	24.4	254	85	GCC	2	GTC	A	V	A85V	M
22	23793581	C	A	0.689756	7.29	255	85	GCC	3	GCA	A	A	A85A	S
22	23793581	C	G	0.703996	7.419	255	85	GCC	3	GCG	A	A	A85A	S
22	23793581	C	T	0.774449	8.051	255	85	GCC	3	GCT	A	A	A85A	S
22	23793582	A	C	4.74355	26.5	256	86	ACC	1	CCC	T	P	T86P	M
22	23793582	A	G	3.31056	22.1	256	86	ACC	1	GCC	T	A	T86A	M
22	23793582	A	T	2.80187	20.4	256	86	ACC	1	TCC	T	S	T86S	M
22	23793583	C	A	4.41256	25.2	257	86	ACC	2	AAC	T	N	T86N	M
22	23793583	C	G	2.94975	20.9	257	86	ACC	2	AGC	T	S	T86S	M
22	23793583	C	T	4.06582	24.2	257	86	ACC	2	ATC	T	I	T86I	M
22	23793584	C	A	1.1092	11.46	258	86	ACC	3	ACA	T	T	T86T	S
22	23793584	C	G	1.1019	11.39	258	86	ACC	3	ACG	T	T	T86T	S
22	23793584	C	T	1.24923	12.55	258	86	ACC	3	ACT	T	T	T86T	S
22	23793585	A	C	4.75639	26.6	259	87	AGT	1	CGT	S	R	S87R	M
22	23793585	A	G	3.46294	22.6	259	87	AGT	1	GGT	S	G	S87G	M
22	23793585	A	T	4.87661	27.2	259	87	AGT	1	TGT	S	C	S87C	M
22	23793586	G	A	3.03416	21.2	260	87	AGT	2	AAT	S	N	S87N	M
22	23793586	G	C	4.24027	24.7	260	87	AGT	2	ACT	S	T	S87T	M
22	23793586	G	T	5.19141	29.1	260	87	AGT	2	ATT	S	I	S87I	M
22	23793587	T	A	2.08368	17.14	261	87	AGT	3	AGA	S	R	S87R	M
22	23793587	T	C	0.43233	4.746	261	87	AGT	3	AGC	S	S	S87S	S
22	23793587	T	G	2.15603	17.47	261	87	AGT	3	AGG	S	R	S87R	M
22	23793588	G	A	5.0559	28.3	262	88	GTG	1	ATG	V	M	V88M	M
22	23793588	G	C	3.71009	23.3	262	88	GTG	1	CTG	V	L	V88L	M
22	23793588	G	T	3.73811	23.4	262	88	GTG	1	TTG	V	L	V88L	M
22	23793589	T	A	4.88152	27.2	263	88	GTG	2	GAG	V	E	V88E	M
22	23793589	T	C	4.07221	24.2	263	88	GTG	2	GCG	V	A	V88A	M
22	23793589	T	G	4.81569	26.9	263	88	GTG	2	GGG	V	G	V88G	M
22	23793590	G	A	1.03289	10.7	264	88	GTG	3	GTA	V	V	V88V	S
22	23793590	G	C	0.943668	9.695	264	88	GTG	3	GTC	V	V	V88V	S
22	23793590	G	T	0.977131	10.07	264	88	GTG	3	GTT	V	V	V88V	S
22	23793591	A	C	4.16789	24.5	265	89	ACC	1	CCC	T	P	T89P	M
22	23793591	A	G	3.88467	23.7	265	89	ACC	1	GCC	T	A	T89A	M
22	23793591	A	T	2.8461	20.5	265	89	ACC	1	TCC	T	S	T89S	M
22	23793592	C	A	3.87328	23.7	266	89	ACC	2	AAC	T	N	T89N	M
22	23793592	C	G	2.92465	20.8	266	89	ACC	2	AGC	T	S	T89S	M
22	23793592	C	T	3.51151	22.7	266	89	ACC	2	ATC	T	I	T89I	M
22	23793593	C	A	0.472051	5.172	267	89	ACC	3	ACA	T	T	T89T	S
22	23793593	C	G	0.49015	5.361	267	89	ACC	3	ACG	T	T	T89T	S
22	23793593	C	T	0.546314	5.932	267	89	ACC	3	ACT	T	T	T89T	S
22	23793594	C	A	3.79774	23.5	268	90	CTG	1	ATG	L	M	L90M	M
22	23793594	C	G	3.58503	23	268	90	CTG	1	GTG	L	V	L90V	M
22	23793594	C	T	1.05337	10.92	268	90	CTG	1	TTG	L	L	L90L	S
22	23793595	T	A	4.86133	27.1	269	90	CTG	2	CAG	L	Q	L90Q	M
22	23793595	T	C	4.93339	27.5	269	90	CTG	2	CCG	L	P	L90P	M
22	23793595	T	G	4.87391	27.2	269	90	CTG	2	CGG	L	R	L90R	M
22	23793596	G	A	0.588391	6.344	270	90	CTG	3	CTA	L	L	L90L	S
22	23793596	G	C	0.523058	5.699	270	90	CTG	3	CTC	L	L	L90L	S
22	23793596	G	T	0.542526	5.894	270	90	CTG	3	CTT	L	L	L90L	S
22	23793597	T	A	2.36128	18.39	271	91	TTA	1	ATA	L	I	L91I	M
22	23793597	T	C	0.624473	6.687	271	91	TTA	1	CTA	L	L	L91L	S
22	23793597	T	G	1.0127	10.48	271	91	TTA	1	GTA	L	V	L91V	M
22	23793598	T	A	9.06143	39	272	91	TTA	2	TAA	L	Stop	L91X	Stop
22	23793598	T	C	4.69692	26.3	272	91	TTA	2	TCA	L	S	L91S	M
22	23793598	T	G	9.07187	39	272	91	TTA	2	TGA	L	Stop	L91X	Stop
22	23793599	A	C	2.88067	20.7	273	91	TTA	3	TTC	L	F	L91F	M
22	23793599	A	G	0.622768	6.671	273	91	TTA	3	TTG	L	L	L91L	S
22	23793599	A	T	2.86855	20.6	273	91	TTA	3	TTT	L	F	L91F	M
22	23793600	A	C	4.754	26.6	274	92	AAA	1	CAA	K	Q	K92Q	M
22	23793600	A	G	4.79909	26.8	274	92	AAA	1	GAA	K	E	K92E	M
22	23793600	A	T	9.43912	41	274	92	AAA	1	TAA	K	Stop	K92X	Stop
22	23793601	A	C	4.77468	26.7	275	92	AAA	2	ACA	K	T	K92T	M
22	23793601	A	G	3.27399	22	275	92	AAA	2	AGA	K	R	K92R	M
22	23793601	A	T	5.13643	28.8	275	92	AAA	2	ATA	K	I	K92I	M
22	23793602	A	C	3.85255	23.7	276	92	AAA	3	AAC	K	N	K92N	M
22	23793602	A	G	0.939157	9.649	276	92	AAA	3	AAG	K	K	K92K	S
22	23793602	A	T	3.85176	23.7	276	92	AAA	3	AAT	K	N	K92N	M
22	23793603	G	A	5.18542	29.1	277	93	GCC	1	ACC	A	T	A93T	M
22	23793603	G	C	5.28317	29.7	277	93	GCC	1	CCC	A	P	A93P	M
22	23793603	G	T	4.34441	25	277	93	GCC	1	TCC	A	S	A93S	M
22	23793604	C	A	4.96806	27.7	278	93	GCC	2	GAC	A	D	A93D	M
22	23793604	C	G	4.94258	27.6	278	93	GCC	2	GGC	A	G	A93G	M
22	23793604	C	T	4.42484	25.3	278	93	GCC	2	GTC	A	V	A93V	M
22	23793605	C	A	0.734687	7.695	279	93	GCC	3	GCA	A	A	A93A	S
22	23793605	C	G	0.755993	7.885	279	93	GCC	3	GCG	A	A	A93A	S
22	23793605	C	T	0.815721	8.434	279	93	GCC	3	GCT	A	A	A93A	S
22	23793606	T	A	3.41681	22.5	280	94	TCG	1	ACG	S	T	S94T	M
22	23793606	T	C	4.93316	27.5	280	94	TCG	1	CCG	S	P	S94P	M
22	23793606	T	G	3.53059	22.8	280	94	TCG	1	GCG	S	A	S94A	M
22	23793607	C	A	9.57966	42	281	94	TCG	2	TAG	S	Stop	S94X	Stop
22	23793607	C	G	5.40738	31	281	94	TCG	2	TGG	S	W	S94W	M
22	23793607	C	T	4.66781	26.2	281	94	TCG	2	TTG	S	L	S94L	M
22	23793608	G	A	0.32103	3.504	282	94	TCG	3	TCA	S	S	S94S	S
22	23793608	G	C	0.028922	1.197	282	94	TCG	3	TCC	S	S	S94S	S
22	23793608	G	T	0.033027	1.216	282	94	TCG	3	TCT	S	S	S94S	S
22	23793609	G	A	5.47857	32	283	95	GAA	1	AAA	E	K	E95K	M
22	23793609	G	C	5.18635	29.1	283	95	GAA	1	CAA	E	Q	E95Q	M
22	23793609	G	T	10.1972	46	283	95	GAA	1	TAA	E	Stop	E95X	Stop
22	23793610	A	C	5.00607	28	284	95	GAA	2	GCA	E	A	E95A	M
22	23793610	A	G	5.24818	29.5	284	95	GAA	2	GGA	E	G	E95G	M
22	23793610	A	T	5.30488	29.8	284	95	GAA	2	GTA	E	V	E95V	M
22	23793611	A	C	3.55932	22.9	285	95	GAA	3	GAC	E	D	E95D	M
22	23793611	A	G	0.853363	8.798	285	95	GAA	3	GAG	E	E	E95E	S
22	23793611	A	T	3.58199	23	285	95	GAA	3	GAT	E	D	E95D	M
22	23793612	G	A	5.09264	28.5	286	96	GTG	1	ATG	V	M	V96M	M
22	23793612	G	C	4.2443	24.7	286	96	GTG	1	CTG	V	L	V96L	M
22	23793612	G	T	4.26815	24.8	286	96	GTG	1	TTG	V	L	V96L	M
22	23793613	T	A	4.80614	26.8	287	96	GTG	2	GAG	V	E	V96E	M
22	23793613	T	C	4.13188	24.4	287	96	GTG	2	GCG	V	A	V96A	M
22	23793613	T	G	4.97724	27.8	287	96	GTG	2	GGG	V	G	V96G	M
22	23793614	G	A	0.524122	5.709	288	96	GTG	3	GTA	V	V	V96V	S
22	23793614	G	C	0.389015	4.267	288	96	GTG	3	GTC	V	V	V96V	S
22	23793614	G	T	0.391572	4.296	288	96	GTG	3	GTT	V	V	V96V	S
22	23793615	G	A	5.36571	31	289	97	GAA	1	AAA	E	K	E97K	M
22	23793615	G	C	4.5465	25.7	289	97	GAA	1	CAA	E	Q	E97Q	M
22	23793615	G	T	10.2656	46	289	97	GAA	1	TAA	E	Stop	E97X	Stop
22	23793616	A	C	4.36644	25.1	290	97	GAA	2	GCA	E	A	E97A	M
22	23793616	A	G	5.1723	29	290	97	GAA	2	GGA	E	G	E97G	M
22	23793616	A	T	5.23753	29.4	290	97	GAA	2	GTA	E	V	E97V	M
22	23793617	A	C	1.57502	14.62	291	97	GAA	3	GAC	E	D	E97D	M
22	23793617	A	G	0.749492	7.827	291	97	GAA	3	GAG	E	E	E97E	S
22	23793617	A	T	1.63725	14.96	291	97	GAA	3	GAT	E	D	E97D	M
22	23793618	G	A	5.4328	32	292	98	GAG	1	AAG	E	K	E98K	M
22	23793618	G	C	5.21892	29.3	292	98	GAG	1	CAG	E	Q	E98Q	M
22	23793618	G	T	10.2004	46	292	98	GAG	1	TAG	E	Stop	E98X	Stop
22	23793619	A	C	4.96632	27.7	293	98	GAG	2	GCG	E	A	E98A	M
22	23793619	A	G	5.27401	29.6	293	98	GAG	2	GGG	E	G	E98G	M
22	23793619	A	T	5.06879	28.3	293	98	GAG	2	GTG	E	V	E98V	M
22	23793620	G	A	1.07702	11.16	294	98	GAG	3	GAA	E	E	E98E	S
22	23793620	G	C	3.01553	21.1	294	98	GAG	3	GAC	E	D	E98D	M
22	23793620	G	T	3.05743	21.3	294	98	GAG	3	GAT	E	D	E98D	M
22	23793621	A	C	3.41054	22.4	295	99	ATT	1	CTT	I	L	I99L	M
22	23793621	A	G	3.2651	22	295	99	ATT	1	GTT	I	V	I99V	M
22	23793621	A	T	4.80602	26.8	295	99	ATT	1	TTT	I	F	I99F	M
22	23793622	T	A	4.9424	27.6	296	99	ATT	2	AAT	I	N	I99N	M
22	23793622	T	C	4.68099	26.2	296	99	ATT	2	ACT	I	T	I99T	M
22	23793622	T	G	4.99679	27.9	296	99	ATT	2	AGT	I	S	I99S	M
22	23793623	T	A	0.645263	6.881	297	99	ATT	3	ATA	I	I	I99I	S
22	23793623	T	C	0.679585	7.197	297	99	ATT	3	ATC	I	I	I99I	S
22	23793623	T	G	2.65261	19.66	297	99	ATT	3	ATG	I	M	I99M	M
22	23793624	C	A	3.41811	22.5	298	100	CTG	1	ATG	L	M	L100M	M
22	23793624	C	G	3.24532	21.9	298	100	CTG	1	GTG	L	V	L100V	M
22	23793624	C	T	1.18174	12.06	298	100	CTG	1	TTG	L	L	L100L	S
22	23793625	T	A	4.84469	27	299	100	CTG	2	CAG	L	Q	L100Q	M
22	23793625	T	C	4.91962	27.5	299	100	CTG	2	CCG	L	P	L100P	M
22	23793625	T	G	4.91207	27.4	299	100	CTG	2	CGG	L	R	L100R	M
22	23793626	G	A	0.698768	7.371	300	100	CTG	3	CTA	L	L	L100L	S
22	23793626	G	C	0.575495	6.219	300	100	CTG	3	CTC	L	L	L100L	S
22	23793626	G	T	0.600829	6.463	300	100	CTG	3	CTT	L	L	L100L	S
22	23793627	G	A	3.83236	23.6	301	101	GAT	1	AAT	D	N	D101N	M
22	23793627	G	C	4.51412	25.6	301	101	GAT	1	CAT	D	H	D101H	M
22	23793627	G	T	4.68926	26.3	301	101	GAT	1	TAT	D	Y	D101Y	M
22	23793628	A	C	3.21383	21.8	302	101	GAT	2	GCT	D	A	D101A	M
22	23793628	A	G	3.73849	23.4	302	101	GAT	2	GGT	D	G	D101G	M
22	23793628	A	T	4.12715	24.4	302	101	GAT	2	GTT	D	V	D101V	M
22	23793629	T	A	-1.9023	0.002	303	101	GAT	3	GAA	D	E	D101E	M
22	23793629	T	C	-0.376485	0.243	303	101	GAT	3	GAC	D	D	D101D	S
22	23793629	T	G	-1.78186	0.002	303	101	GAT	3	GAG	D	E	D101E	M
22	23793630	G	A	4.96781	27.7	304	102	GGC	1	AGC	G	S	G102S	M
22	23793630	G	C	4.94371	27.6	304	102	GGC	1	CGC	G	R	G102R	M
22	23793630	G	T	5.11256	28.6	304	102	GGC	1	TGC	G	C	G102C	M
22	23793631	G	A	4.59982	25.9	305	102	GGC	2	GAC	G	D	G102D	M
22	23793631	G	C	4.50411	25.5	305	102	GGC	2	GCC	G	A	G102A	M
22	23793631	G	T	4.58324	25.8	305	102	GGC	2	GTC	G	V	G102V	M
22	23793632	C	A	0.855373	8.818	306	102	GGC	3	GGA	G	G	G102G	S
22	23793632	C	G	0.946868	9.729	306	102	GGC	3	GGG	G	G	G102G	S
22	23793632	C	T	1.02795	10.65	306	102	GGC	3	GGT	G	G	G102G	S
22	23793633	A	C	3.06783	21.3	307	103	AAC	1	CAC	N	H	N103H	M
22	23793633	A	G	3.68479	23.2	307	103	AAC	1	GAC	N	D	N103D	M
22	23793633	A	T	3.78899	23.5	307	103	AAC	1	TAC	N	Y	N103Y	M
22	23793634	A	C	3.70991	23.3	308	103	AAC	2	ACC	N	T	N103T	M
22	23793634	A	G	2.97435	21	308	103	AAC	2	AGC	N	S	N103S	M
22	23793634	A	T	3.92357	23.8	308	103	AAC	2	ATC	N	I	N103I	M
22	23793635	C	A	-1.14479	0.015	309	103	AAC	3	AAA	N	K	N103K	M
22	23793635	C	G	-1.11168	0.017	309	103	AAC	3	AAG	N	K	N103K	M
22	23793635	C	T	0.012931	1.126	309	103	AAC	3	AAT	N	N	N103N	S
22	23793636	G	A	5.24232	29.4	310	104	GAT	1	AAT	D	N	D104N	M
22	23793636	G	C	5.11753	28.6	310	104	GAT	1	CAT	D	H	D104H	M
22	23793636	G	T	5.1747	29	310	104	GAT	1	TAT	D	Y	D104Y	M
22	23793637	A	C	4.27589	24.8	311	104	GAT	2	GCT	D	A	D104A	M
22	23793637	A	G	3.84066	23.6	311	104	GAT	2	GGT	D	G	D104G	M
22	23793637	A	T	4.84133	27	311	104	GAT	2	GTT	D	V	D104V	M
22	23793638	T	A	1.3809	13.45	312	104	GAT	3	GAA	D	E	D104E	M
22	23793638	T	C	0.573221	6.197	312	104	GAT	3	GAC	D	D	D104D	S
22	23793638	T	G	1.39064	13.51	312	104	GAT	3	GAG	D	E	D104E	M
22	23793639	G	A	4.21234	24.6	313	105	GAG	1	AAG	E	K	E105K	M
22	23793639	G	C	5.0523	28.2	313	105	GAG	1	CAG	E	Q	E105Q	M
22	23793639	G	T	10.0745	45	313	105	GAG	1	TAG	E	Stop	E105X	Stop
22	23793640	A	C	4.22659	24.6	314	105	GAG	2	GCG	E	A	E105A	M
22	23793640	A	G	3.90067	23.8	314	105	GAG	2	GGG	E	G	E105G	M
22	23793640	A	T	4.91424	27.4	314	105	GAG	2	GTG	E	V	E105V	M
22	23793641	G	A	1.05075	10.9	315	105	GAG	3	GAA	E	E	E105E	S
22	23793641	G	C	2.80107	20.3	315	105	GAG	3	GAC	E	D	E105D	M
22	23793641	G	T	2.91022	20.8	315	105	GAG	3	GAT	E	D	E105D	M
22	23793642	A	C	4.87569	27.2	316	106	AAG	1	CAG	K	Q	K106Q	M
22	23793642	A	G	4.87654	27.2	316	106	AAG	1	GAG	K	E	K106E	M
22	23793642	A	T	9.87979	43	316	106	AAG	1	TAG	K	Stop	K106X	Stop
22	23793643	A	C	4.89625	27.3	317	106	AAG	2	ACG	K	T	K106T	M
22	23793643	A	G	4.11745	24.3	317	106	AAG	2	AGG	K	R	K106R	M
22	23793643	A	T	5.10171	28.5	317	106	AAG	2	ATG	K	M	K106M	M
22	23793644	G	A	0.785935	8.156	318	106	AAG	3	AAA	K	K	K106K	S
22	23793644	G	C	3.65262	23.2	318	106	AAG	3	AAC	K	N	K106N	M
22	23793644	G	T	3.72529	23.3	318	106	AAG	3	AAT	K	N	K106N	M
22	23793645	T	A	4.99	27.9	319	107	TAC	1	AAC	Y	N	Y107N	M
22	23793645	T	C	5.02142	28	319	107	TAC	1	CAC	Y	H	Y107H	M
22	23793645	T	G	5.02081	28	319	107	TAC	1	GAC	Y	D	Y107D	M
22	23793646	A	C	4.93114	27.5	320	107	TAC	2	TCC	Y	S	Y107S	M
22	23793646	A	G	5.09721	28.5	320	107	TAC	2	TGC	Y	C	Y107C	M
22	23793646	A	T	4.05052	24.2	320	107	TAC	2	TTC	Y	F	Y107F	M
22	23793647	C	A	8.07035	37	321	107	TAC	3	TAA	Y	Stop	Y107X	Stop
22	23793647	C	G	7.97674	36	321	107	TAC	3	TAG	Y	Stop	Y107X	Stop
22	23793647	C	T	0.73294	7.679	321	107	TAC	3	TAT	Y	Y	Y107Y	S
22	23793648	A	C	4.71806	26.4	322	108	AAG	1	CAG	K	Q	K108Q	M
22	23793648	A	G	4.34096	25	322	108	AAG	1	GAG	K	E	K108E	M
22	23793648	A	T	9.9305	44	322	108	AAG	1	TAG	K	Stop	K108X	Stop
22	23793649	A	C	4.76036	26.6	323	108	AAG	2	ACG	K	T	K108T	M
22	23793649	A	G	3.38511	22.4	323	108	AAG	2	AGG	K	R	K108R	M
22	23793649	A	T	5.02396	28.1	323	108	AAG	2	ATG	K	M	K108M	M
22	23793650	G	A	1.07214	11.11	324	108	AAG	3	AAA	K	K	K108K	S
22	23793650	G	C	4.51524	25.6	324	108	AAG	3	AAC	K	N	K108N	M
22	23793650	G	T	4.58448	25.8	324	108	AAG	3	AAT	K	N	K108N	M
22	23793651	G	A	4.01468	24.1	325	109	GCT	1	ACT	A	T	A109T	M
22	23793651	G	C	5.25382	29.5	325	109	GCT	1	CCT	A	P	A109P	M
22	23793651	G	T	3.79623	23.5	325	109	GCT	1	TCT	A	S	A109S	M
22	23793652	C	A	4.92891	27.5	326	109	GCT	2	GAT	A	D	A109D	M
22	23793652	C	G	4.05035	24.2	326	109	GCT	2	GGT	A	G	A109G	M
22	23793652	C	T	5.12643	28.7	326	109	GCT	2	GTT	A	V	A109V	M
22	23793653	T	A	0.155873	1.94	327	109	GCT	3	GCA	A	A	A109A	S
22	23793653	T	C	0.186061	2.174	327	109	GCT	3	GCC	A	A	A109A	S
22	23793653	T	G	0.150677	1.902	327	109	GCT	3	GCG	A	A	A109A	S
22	23793654	G	A	4.51984	25.6	328	110	GTG	1	ATG	V	M	V110M	M
22	23793654	G	C	3.62405	23.1	328	110	GTG	1	CTG	V	L	V110L	M
22	23793654	G	T	3.60991	23	328	110	GTG	1	TTG	V	L	V110L	M
22	23793655	T	A	4.32684	24.9	329	110	GTG	2	GAG	V	E	V110E	M
22	23793655	T	C	3.46199	22.6	329	110	GTG	2	GCG	V	A	V110A	M
22	23793655	T	G	3.74871	23.4	329	110	GTG	2	GGG	V	G	V110G	M
22	23793656	G	A	0.617504	6.621	330	110	GTG	3	GTA	V	V	V110V	S
22	23793656	G	C	0.563403	6.101	330	110	GTG	3	GTC	V	V	V110V	S
22	23793656	G	T	0.5586	6.053	330	110	GTG	3	GTT	V	V	V110V	S
22	23793657	T	A	3.31798	22.2	331	111	TCC	1	ACC	S	T	S111T	M
22	23793657	T	C	4.89026	27.3	331	111	TCC	1	CCC	S	P	S111P	M
22	23793657	T	G	3.50666	22.7	331	111	TCC	1	GCC	S	A	S111A	M
22	23793658	C	A	5.00231	27.9	332	111	TCC	2	TAC	S	Y	S111Y	M
22	23793658	C	G	5.05336	28.2	332	111	TCC	2	TGC	S	C	S111C	M
22	23793658	C	T	5.11887	28.7	332	111	TCC	2	TTC	S	F	S111F	M
22	23793659	C	A	0.972254	10.01	333	111	TCC	3	TCA	S	S	S111S	S
22	23793659	C	G	0.962573	9.898	333	111	TCC	3	TCG	S	S	S111S	S
22	23793659	C	T	1.05516	10.94	333	111	TCC	3	TCT	S	S	S111S	S
22	23793660	A	C	3.31467	22.2	334	112	ATC	1	CTC	I	L	I112L	M
22	23793660	A	G	2.80916	20.4	334	112	ATC	1	GTC	I	V	I112V	M
22	23793660	A	T	4.18499	24.5	334	112	ATC	1	TTC	I	F	I112F	M
22	23793661	T	A	4.32963	24.9	335	112	ATC	2	AAC	I	N	I112N	M
22	23793661	T	C	3.49974	22.7	335	112	ATC	2	ACC	I	T	I112T	M
22	23793661	T	G	3.65977	23.2	335	112	ATC	2	AGC	I	S	I112S	M
22	23793662	C	A	1.08298	11.22	336	112	ATC	3	ATA	I	I	I112I	S
22	23793662	C	G	2.67201	19.74	336	112	ATC	3	ATG	I	M	I112M	M
22	23793662	C	T	1.19231	12.14	336	112	ATC	3	ATT	I	I	I112I	S
22	23793663	A	C	3.61466	23	337	113	AGC	1	CGC	S	R	S113R	M
22	23793663	A	G	3.43565	22.5	337	113	AGC	1	GGC	S	G	S113G	M
22	23793663	A	T	4.20597	24.6	337	113	AGC	1	TGC	S	C	S113C	M
22	23793664	G	A	3.63869	23.1	338	113	AGC	2	AAC	S	N	S113N	M
22	23793664	G	C	3.62679	23.1	338	113	AGC	2	ACC	S	T	S113T	M
22	23793664	G	T	4.46147	25.4	338	113	AGC	2	ATC	S	I	S113I	M
22	23793665	C	A	3.03287	21.2	339	113	AGC	3	AGA	S	R	S113R	M
22	23793665	C	G	3.04744	21.3	339	113	AGC	3	AGG	S	R	S113R	M
22	23793665	C	T	1.1364	11.69	339	113	AGC	3	AGT	S	S	S113S	S
22	23793666	A	C	4.14949	24.4	340	114	ACA	1	CCA	T	P	T114P	M
22	23793666	A	G	3.40957	22.4	340	114	ACA	1	GCA	T	A	T114A	M
22	23793666	A	T	3.07042	21.3	340	114	ACA	1	TCA	T	S	T114S	M
22	23793667	C	A	3.96435	23.9	341	114	ACA	2	AAA	T	K	T114K	M
22	23793667	C	G	4.03357	24.1	341	114	ACA	2	AGA	T	R	T114R	M
22	23793667	C	T	3.46271	22.6	341	114	ACA	2	ATA	T	I	T114I	M
22	23793668	A	C	-0.338075	0.282	342	114	ACA	3	ACC	T	T	T114T	S
22	23793668	A	G	-0.295825	0.333	342	114	ACA	3	ACG	T	T	T114T	S
22	23793668	A	T	-0.346514	0.273	342	114	ACA	3	ACT	T	T	T114T	S
22	23793669	G	A	4.21007	24.6	343	115	GAG	1	AAG	E	K	E115K	M
22	23793669	G	C	4.02094	24.1	343	115	GAG	1	CAG	E	Q	E115Q	M
22	23793669	G	T	10.7566	49	343	115	GAG	1	TAG	E	Stop	E115X	Stop
22	23793670	A	C	3.72793	23.3	344	115	GAG	2	GCG	E	A	E115A	M
22	23793670	A	G	3.94699	23.9	344	115	GAG	2	GGG	E	G	E115G	M
22	23793670	A	T	3.8674	23.7	344	115	GAG	2	GTG	E	V	E115V	M
22	23793671	G	A	0.893462	9.194	345	115	GAG	3	GAA	E	E	E115E	S
22	23793671	G	C	2.52332	19.09	345	115	GAG	3	GAC	E	D	E115D	M
22	23793671	G	T	2.49364	18.96	345	115	GAG	3	GAT	E	D	E115D	M
22	23793672	C	A	3.49443	22.7	346	116	CCC	1	ACC	P	T	P116T	M
22	23793672	C	G	3.47221	22.6	346	116	CCC	1	GCC	P	A	P116A	M
22	23793672	C	T	3.58132	23	346	116	CCC	1	TCC	P	S	P116S	M
22	23793673	C	A	4.48784	25.5	347	116	CCC	2	CAC	P	H	P116H	M
22	23793673	C	G	4.333	25	347	116	CCC	2	CGC	P	R	P116R	M
22	23793673	C	T	3.87678	23.7	347	116	CCC	2	CTC	P	L	P116L	M
22	23793674	C	A	1.07007	11.09	348	116	CCC	3	CCA	P	P	P116P	S
22	23793674	C	G	1.0788	11.18	348	116	CCC	3	CCG	P	P	P116P	S
22	23793674	C	T	1.1429	11.75	348	116	CCC	3	CCT	P	P	P116P	S
22	23793675	C	A	3.57664	22.9	349	117	CCC	1	ACC	P	T	P117T	M
22	23793675	C	G	3.26882	22	349	117	CCC	1	GCC	P	A	P117A	M
22	23793675	C	T	3.59115	23	349	117	CCC	1	TCC	P	S	P117S	M
22	23793676	C	A	5.01988	28	350	117	CCC	2	CAC	P	H	P117H	M
22	23793676	C	G	4.95017	27.6	350	117	CCC	2	CGC	P	R	P117R	M
22	23793676	C	T	4.43832	25.3	350	117	CCC	2	CTC	P	L	P117L	M
22	23793677	C	A	0.81134	8.393	351	117	CCC	3	CCA	P	P	P117P	S
22	23793677	C	G	0.82702	8.542	351	117	CCC	3	CCG	P	P	P117P	S
22	23793677	C	T	0.865631	8.919	351	117	CCC	3	CCT	P	P	P117P	S
22	23793678	A	C	3.56026	22.9	352	118	ACC	1	CCC	T	P	T118P	M
22	23793678	A	G	3.02128	21.2	352	118	ACC	1	GCC	T	A	T118A	M
22	23793678	A	T	2.98032	21	352	118	ACC	1	TCC	T	S	T118S	M
22	23793679	C	A	3.41862	22.5	353	118	ACC	2	AAC	T	N	T118N	M
22	23793679	C	G	3.14805	21.6	353	118	ACC	2	AGC	T	S	T118S	M
22	23793679	C	T	3.65294	23.2	353	118	ACC	2	ATC	T	I	T118I	M
22	23793680	C	A	1.1497	11.8	354	118	ACC	3	ACA	T	T	T118T	S
22	23793680	C	G	1.15424	11.84	354	118	ACC	3	ACG	T	T	T118T	S
22	23793680	C	T	1.23936	12.48	354	118	ACC	3	ACT	T	T	T118T	S
22	23793681	T	A	3.51979	22.8	355	119	TAC	1	AAC	Y	N	Y119N	M
22	23793681	T	C	3.5835	23	355	119	TAC	1	CAC	Y	H	Y119H	M
22	23793681	T	G	3.60086	23	355	119	TAC	1	GAC	Y	D	Y119D	M
22	23793682	A	C	3.37311	22.3	356	119	TAC	2	TCC	Y	S	Y119S	M
22	23793682	A	G	3.78739	23.5	356	119	TAC	2	TGC	Y	C	Y119C	M
22	23793682	A	T	3.11075	21.4	356	119	TAC	2	TTC	Y	F	Y119F	M
22	23793683	C	A	9.68473	42	357	119	TAC	3	TAA	Y	Stop	Y119X	Stop
22	23793683	C	G	9.79617	43	357	119	TAC	3	TAG	Y	Stop	Y119X	Stop
22	23793683	C	T	1.12523	11.6	357	119	TAC	3	TAT	Y	Y	Y119Y	S
22	23793684	C	A	3.4136	22.4	358	120	CTC	1	ATC	L	I	L120I	M
22	23793684	C	G	3.37779	22.3	358	120	CTC	1	GTC	L	V	L120V	M
22	23793684	C	T	3.74757	23.4	358	120	CTC	1	TTC	L	F	L120F	M
22	23793685	T	A	4.21476	24.6	359	120	CTC	2	CAC	L	H	L120H	M
22	23793685	T	C	3.46991	22.6	359	120	CTC	2	CCC	L	P	L120P	M
22	23793685	T	G	3.49594	22.7	359	120	CTC	2	CGC	L	R	L120R	M
22	23793686	C	A	2.45309	18.79	360	120	CTC	3	CTA	L	L	L120L	S
22	23793686	C	G	2.50017	18.99	360	120	CTC	3	CTG	L	L	L120L	S
22	23793686	C	T	2.83908	20.5	360	120	CTC	3	CTT	L	L	L120L	S
22	23793687	A	C	2.62536	19.54	361	121	AGG	1	CGG	R	R	R121R	S
22	23793687	A	G	4.97208	27.8	361	121	AGG	1	GGG	R	G	R121G	M
22	23793687	A	T	6.14861	34	361	121	AGG	1	TGG	R	W	R121W	M
22	23793688	G	A	5.97	34	362	121	AGG	2	AAG	R	K	R121K	M
22	23793688	G	C	7.09592	35	362	121	AGG	2	ACG	R	T	R121T	M
22	23793688	G	T	7.50094	36	362	121	AGG	2	ATG	R	M	R121M	M
22	23800944	G	A	1.36051	13.31	363	121	AGG	3	AGA	R	R	R121R	S
22	23800944	G	C	2.49711	18.98	363	121	AGG	3	AGC	R	S	R121S	M
22	23800944	G	T	2.73725	20	363	121	AGG	3	AGT	R	S	R121S	M
22	23800945	G	A	4.27711	24.8	364	122	GAA	1	AAA	E	K	E122K	M
22	23800945	G	C	4.1864	24.5	364	122	GAA	1	CAA	E	Q	E122Q	M
22	23800945	G	T	10.6282	48	364	122	GAA	1	TAA	E	Stop	E122X	Stop
22	23800946	A	C	3.31155	22.1	365	122	GAA	2	GCA	E	A	E122A	M
22	23800946	A	G	3.9499	23.9	365	122	GAA	2	GGA	E	G	E122G	M
22	23800946	A	T	4.45829	25.4	365	122	GAA	2	GTA	E	V	E122V	M
22	23800947	A	C	1.93887	16.47	366	122	GAA	3	GAC	E	D	E122D	M
22	23800947	A	G	0.585927	6.32	366	122	GAA	3	GAG	E	E	E122E	S
22	23800947	A	T	1.96883	16.61	366	122	GAA	3	GAT	E	D	E122D	M
22	23800948	C	A	3.17344	21.7	367	123	CAG	1	AAG	Q	K	Q123K	M
22	23800948	C	G	2.9499	20.9	367	123	CAG	1	GAG	Q	E	Q123E	M
22	23800948	C	T	9.95451	44	367	123	CAG	1	TAG	Q	Stop	Q123X	Stop
22	23800949	A	C	3.40828	22.4	368	123	CAG	2	CCG	Q	P	Q123P	M
22	23800949	A	G	3.324	22.2	368	123	CAG	2	CGG	Q	R	Q123R	M
22	23800949	A	T	3.51639	22.7	368	123	CAG	2	CTG	Q	L	Q123L	M
22	23800950	G	A	0.838885	8.657	369	123	CAG	3	CAA	Q	Q	Q123Q	S
22	23800950	G	C	4.16643	24.5	369	123	CAG	3	CAC	Q	H	Q123H	M
22	23800950	G	T	4.38179	25.1	369	123	CAG	3	CAT	Q	H	Q123H	M
22	23800951	A	C	4.87166	27.2	370	124	AAG	1	CAG	K	Q	K124Q	M
22	23800951	A	G	4.84384	27	370	124	AAG	1	GAG	K	E	K124E	M
22	23800951	A	T	11.2624	52	370	124	AAG	1	TAG	K	Stop	K124X	Stop
22	23800952	A	C	4.7418	26.5	371	124	AAG	2	ACG	K	T	K124T	M
22	23800952	A	G	3.94278	23.9	371	124	AAG	2	AGG	K	R	K124R	M
22	23800952	A	T	4.5068	25.5	371	124	AAG	2	ATG	K	M	K124M	M
22	23800953	G	A	0.514531	5.612	372	124	AAG	3	AAA	K	K	K124K	S
22	23800953	G	C	2.26862	17.98	372	124	AAG	3	AAC	K	N	K124N	M
22	23800953	G	T	2.30174	18.13	372	124	AAG	3	AAT	K	N	K124N	M
22	23800954	G	A	3.8486	23.6	373	125	GCC	1	ACC	A	T	A125T	M
22	23800954	G	C	3.83364	23.6	373	125	GCC	1	CCC	A	P	A125P	M
22	23800954	G	T	3.33351	22.2	373	125	GCC	1	TCC	A	S	A125S	M
22	23800955	C	A	4.34434	25	374	125	GCC	2	GAC	A	D	A125D	M
22	23800955	C	G	4.0347	24.1	374	125	GCC	2	GGC	A	G	A125G	M
22	23800955	C	T	3.73033	23.4	374	125	GCC	2	GTC	A	V	A125V	M
22	23800956	C	A	0.572868	6.193	375	125	GCC	3	GCA	A	A	A125A	S
22	23800956	C	G	0.66306	7.046	375	125	GCC	3	GCG	A	A	A125A	S
22	23800956	C	T	0.548338	5.952	375	125	GCC	3	GCT	A	A	A125A	S
22	23800957	A	C	4.93621	27.5	376	126	AAG	1	CAG	K	Q	K126Q	M
22	23800957	A	G	4.49275	25.5	376	126	AAG	1	GAG	K	E	K126E	M
22	23800957	A	T	10.3529	47	376	126	AAG	1	TAG	K	Stop	K126X	Stop
22	23800958	A	C	4.27135	24.8	377	126	AAG	2	ACG	K	T	K126T	M
22	23800958	A	G	3.70929	23.3	377	126	AAG	2	AGG	K	R	K126R	M
22	23800958	A	T	5.10043	28.5	377	126	AAG	2	ATG	K	M	K126M	M
22	23800959	G	A	0.651928	6.943	378	126	AAG	3	AAA	K	K	K126K	S
22	23800959	G	C	3.38702	22.4	378	126	AAG	3	AAC	K	N	K126N	M
22	23800959	G	T	3.77341	23.5	378	126	AAG	3	AAT	K	N	K126N	M
22	23800960	A	C	1.36325	13.33	379	127	AGG	1	CGG	R	R	R127R	S
22	23800960	A	G	5.10351	28.6	379	127	AGG	1	GGG	R	G	R127G	M
22	23800960	A	T	4.96517	27.7	379	127	AGG	1	TGG	R	W	R127W	M
22	23800961	G	A	3.85481	23.7	380	127	AGG	2	AAG	R	K	R127K	M
22	23800961	G	C	4.17724	24.5	380	127	AGG	2	ACG	R	T	R127T	M
22	23800961	G	T	5.6227	32	380	127	AGG	2	ATG	R	M	R127M	M
22	23800962	G	A	0.856664	8.831	381	127	AGG	3	AGA	R	R	R127R	S
22	23800962	G	C	3.71228	23.3	381	127	AGG	3	AGC	R	S	R127S	M
22	23800962	G	T	4.04867	24.2	381	127	AGG	3	AGT	R	S	R127S	M
22	23800963	A	C	4.4523	25.3	382	128	AAC	1	CAC	N	H	N128H	M
22	23800963	A	G	4.22799	24.6	382	128	AAC	1	GAC	N	D	N128D	M
22	23800963	A	T	4.98615	27.8	382	128	AAC	1	TAC	N	Y	N128Y	M
22	23800964	A	C	3.05841	21.3	383	128	AAC	2	ACC	N	T	N128T	M
22	23800964	A	G	2.58713	19.37	383	128	AAC	2	AGC	N	S	N128S	M
22	23800964	A	T	3.34867	22.3	383	128	AAC	2	ATC	N	I	N128I	M
22	23800965	C	A	1.42565	13.73	384	128	AAC	3	AAA	N	K	N128K	M
22	23800965	C	G	1.43388	13.78	384	128	AAC	3	AAG	N	K	N128K	M
22	23800965	C	T	0.408336	4.483	384	128	AAC	3	AAT	N	N	N128N	S
22	23800966	A	C	3.65593	23.2	385	129	AGC	1	CGC	S	R	S129R	M
22	23800966	A	G	3.67558	23.2	385	129	AGC	1	GGC	S	G	S129G	M
22	23800966	A	T	4.97535	27.8	385	129	AGC	1	TGC	S	C	S129C	M
22	23800967	G	A	3.18598	21.7	386	129	AGC	2	AAC	S	N	S129N	M
22	23800967	G	C	3.52471	22.8	386	129	AGC	2	ACC	S	T	S129T	M
22	23800967	G	T	4.00129	24	386	129	AGC	2	ATC	S	I	S129I	M
22	23800968	C	A	2.3866	18.5	387	129	AGC	3	AGA	S	R	S129R	M
22	23800968	C	G	2.65998	19.69	387	129	AGC	3	AGG	S	R	S129R	M
22	23800968	C	T	1.18485	12.08	387	129	AGC	3	AGT	S	S	S129S	S
22	23800969	C	A	3.87411	23.7	388	130	CAG	1	AAG	Q	K	Q130K	M
22	23800969	C	G	3.37055	22.3	388	130	CAG	1	GAG	Q	E	Q130E	M
22	23800969	C	T	10.1471	45	388	130	CAG	1	TAG	Q	Stop	Q130X	Stop
22	23800970	A	C	3.69818	23.3	389	130	CAG	2	CCG	Q	P	Q130P	M
22	23800970	A	G	4.91662	27.4	389	130	CAG	2	CGG	Q	R	Q130R	M
22	23800970	A	T	3.71568	23.3	389	130	CAG	2	CTG	Q	L	Q130L	M
22	23800971	G	A	1.2354	12.45	390	130	CAG	3	CAA	Q	Q	Q130Q	S
22	23800971	G	C	3.46072	22.6	390	130	CAG	3	CAC	Q	H	Q130H	M
22	23800971	G	T	3.56204	22.9	390	130	CAG	3	CAT	Q	H	Q130H	M
22	23800972	T	A	5.68164	33	391	131	TGG	1	AGG	W	R	W131R	M
22	23800972	T	C	5.52929	32	391	131	TGG	1	CGG	W	R	W131R	M
22	23800972	T	G	5.76926	33	391	131	TGG	1	GGG	W	G	W131G	M
22	23800973	G	A	11.1894	52	392	131	TGG	2	TAG	W	Stop	W131X	Stop
22	23800973	G	C	5.89981	33	392	131	TGG	2	TCG	W	S	W131S	M
22	23800973	G	T	4.60199	25.9	392	131	TGG	2	TTG	W	L	W131L	M
22	23800974	G	A	12.086	56	393	131	TGG	3	TGA	W	Stop	W131X	Stop
22	23800974	G	C	5.82896	33	393	131	TGG	3	TGC	W	C	W131C	M
22	23800974	G	T	5.85353	33	393	131	TGG	3	TGT	W	C	W131C	M
22	23800975	G	A	4.54611	25.7	394	132	GTA	1	ATA	V	I	V132I	M
22	23800975	G	C	4.51511	25.6	394	132	GTA	1	CTA	V	L	V132L	M
22	23800975	G	T	4.58507	25.8	394	132	GTA	1	TTA	V	L	V132L	M
22	23800976	T	A	5.61459	32	395	132	GTA	2	GAA	V	E	V132E	M
22	23800976	T	C	4.05948	24.2	395	132	GTA	2	GCA	V	A	V132A	M
22	23800976	T	G	4.24341	24.7	395	132	GTA	2	GGA	V	G	V132G	M
22	23800977	A	C	0.746662	7.802	396	132	GTA	3	GTC	V	V	V132V	S
22	23800977	A	G	0.642894	6.859	396	132	GTA	3	GTG	V	V	V132V	S
22	23800977	A	T	0.761608	7.935	396	132	GTA	3	GTT	V	V	V132V	S
22	23800978	C	A	4.98379	27.8	397	133	CCC	1	ACC	P	T	P133T	M
22	23800978	C	G	4.88405	27.3	397	133	CCC	1	GCC	P	A	P133A	M
22	23800978	C	T	4.37888	25.1	397	133	CCC	1	TCC	P	S	P133S	M
22	23800979	C	A	5.23928	29.4	398	133	CCC	2	CAC	P	H	P133H	M
22	23800979	C	G	5.81196	33	398	133	CCC	2	CGC	P	R	P133R	M
22	23800979	C	T	5.27882	29.7	398	133	CCC	2	CTC	P	L	P133L	M
22	23800980	C	A	0.991146	10.23	399	133	CCC	3	CCA	P	P	P133P	S
22	23800980	C	G	0.884889	9.109	399	133	CCC	3	CCG	P	P	P133P	S
22	23800980	C	T	1.13063	11.64	399	133	CCC	3	CCT	P	P	P133P	S
22	23800981	A	C	4.14023	24.4	400	134	ACC	1	CCC	T	P	T134P	M
22	23800981	A	G	3.42028	22.5	400	134	ACC	1	GCC	T	A	T134A	M
22	23800981	A	T	3.1189	21.5	400	134	ACC	1	TCC	T	S	T134S	M
22	23800982	C	A	3.64284	23.1	401	134	ACC	2	AAC	T	N	T134N	M
22	23800982	C	G	3.35913	22.3	401	134	ACC	2	AGC	T	S	T134S	M
22	23800982	C	T	4.94826	27.6	401	134	ACC	2	ATC	T	I	T134I	M
22	23800983	C	A	0.968105	9.959	402	134	ACC	3	ACA	T	T	T134T	S
22	23800983	C	G	0.926959	9.525	402	134	ACC	3	ACG	T	T	T134T	S
22	23800983	C	T	1.00495	10.39	402	134	ACC	3	ACT	T	T	T134T	S
22	23800984	C	A	2.72875	19.97	403	135	CTG	1	ATG	L	M	L135M	M
22	23800984	C	G	2.46635	18.84	403	135	CTG	1	GTG	L	V	L135V	M
22	23800984	C	T	0.95918	9.86	403	135	CTG	1	TTG	L	L	L135L	S
22	23800985	T	A	3.8139	23.6	404	135	CTG	2	CAG	L	Q	L135Q	M
22	23800985	T	C	5.04127	28.2	404	135	CTG	2	CCG	L	P	L135P	M
22	23800985	T	G	5.00147	27.9	404	135	CTG	2	CGG	L	R	L135R	M
22	23800986	G	A	0.729335	7.647	405	135	CTG	3	CTA	L	L	L135L	S
22	23800986	G	C	0.686091	7.256	405	135	CTG	3	CTC	L	L	L135L	S
22	23800986	G	T	0.715991	7.527	405	135	CTG	3	CTT	L	L	L135L	S
22	23800987	C	A	3.65471	23.2	406	136	CCC	1	ACC	P	T	P136T	M
22	23800987	C	G	4.05514	24.2	406	136	CCC	1	GCC	P	A	P136A	M
22	23800987	C	T	3.70395	23.3	406	136	CCC	1	TCC	P	S	P136S	M
22	23800988	C	A	5.05137	28.2	407	136	CCC	2	CAC	P	H	P136H	M
22	23800988	C	G	5.0241	28.1	407	136	CCC	2	CGC	P	R	P136R	M
22	23800988	C	T	5.1064	28.6	407	136	CCC	2	CTC	P	L	P136L	M
22	23800989	C	A	1.08398	11.23	408	136	CCC	3	CCA	P	P	P136P	S
22	23800989	C	G	1.15161	11.82	408	136	CCC	3	CCG	P	P	P136P	S
22	23800989	C	T	1.05607	10.95	408	136	CCC	3	CCT	P	P	P136P	S
22	23800990	A	C	4.68732	26.3	409	137	AAC	1	CAC	N	H	N137H	M
22	23800990	A	G	4.90282	27.4	409	137	AAC	1	GAC	N	D	N137D	M
22	23800990	A	T	4.91572	27.4	409	137	AAC	1	TAC	N	Y	N137Y	M
22	23800991	A	C	4.04721	24.2	410	137	AAC	2	ACC	N	T	N137T	M
22	23800991	A	G	3.07728	21.3	410	137	AAC	2	AGC	N	S	N137S	M
22	23800991	A	T	4.82857	27	410	137	AAC	2	ATC	N	I	N137I	M
22	23800992	C	A	2.89842	20.7	411	137	AAC	3	AAA	N	K	N137K	M
22	23800992	C	G	3.06606	21.3	411	137	AAC	3	AAG	N	K	N137K	M
22	23800992	C	T	0.287411	3.137	411	137	AAC	3	AAT	N	N	N137N	S
22	23800993	A	C	4.91441	27.4	412	138	AGC	1	CGC	S	R	S138R	M
22	23800993	A	G	3.43853	22.5	412	138	AGC	1	GGC	S	G	S138G	M
22	23800993	A	T	5.02987	28.1	412	138	AGC	1	TGC	S	C	S138C	M
22	23800994	G	A	3.85366	23.7	413	138	AGC	2	AAC	S	N	S138N	M
22	23800994	G	C	3.77834	23.5	413	138	AGC	2	ACC	S	T	S138T	M
22	23800994	G	T	5.18249	29.1	413	138	AGC	2	ATC	S	I	S138I	M
22	23800995	C	A	3.41958	22.5	414	138	AGC	3	AGA	S	R	S138R	M
22	23800995	C	G	3.453	22.6	414	138	AGC	3	AGG	S	R	S138R	M
22	23800995	C	T	0.882861	9.089	414	138	AGC	3	AGT	S	S	S138S	S
22	23800996	T	A	4.2402	24.7	415	139	TCC	1	ACC	S	T	S139T	M
22	23800996	T	C	5.1479	28.8	415	139	TCC	1	CCC	S	P	S139P	M
22	23800996	T	G	4.33617	25	415	139	TCC	1	GCC	S	A	S139A	M
22	23800997	C	A	5.05095	28.2	416	139	TCC	2	TAC	S	Y	S139Y	M
22	23800997	C	G	5.21842	29.3	416	139	TCC	2	TGC	S	C	S139C	M
22	23800997	C	T	5.20675	29.2	416	139	TCC	2	TTC	S	F	S139F	M
22	23800998	C	A	0.97672	10.06	417	139	TCC	3	TCA	S	S	S139S	S
22	23800998	C	G	0.986522	10.18	417	139	TCC	3	TCG	S	S	S139S	S
22	23800998	C	T	1.07074	11.1	417	139	TCC	3	TCT	S	S	S139S	S
22	23800999	C	A	4.79735	26.8	418	140	CAC	1	AAC	H	N	H140N	M
22	23800999	C	G	5.0286	28.1	418	140	CAC	1	GAC	H	D	H140D	M
22	23800999	C	T	4.72373	26.4	418	140	CAC	1	TAC	H	Y	H140Y	M
22	23801000	A	C	4.91062	27.4	419	140	CAC	2	CCC	H	P	H140P	M
22	23801000	A	G	4.58845	25.8	419	140	CAC	2	CGC	H	R	H140R	M
22	23801000	A	T	4.7234	26.4	419	140	CAC	2	CTC	H	L	H140L	M
22	23801001	C	A	2.45804	18.81	420	140	CAC	3	CAA	H	Q	H140Q	M
22	23801001	C	G	2.45027	18.77	420	140	CAC	3	CAG	H	Q	H140Q	M
22	23801001	C	T	0.876878	9.03	420	140	CAC	3	CAT	H	H	H140H	S
22	23801002	C	A	4.76057	26.6	421	141	CAC	1	AAC	H	N	H141N	M
22	23801002	C	G	4.95926	27.7	421	141	CAC	1	GAC	H	D	H141D	M
22	23801002	C	T	4.80744	26.8	421	141	CAC	1	TAC	H	Y	H141Y	M
22	23801003	A	C	4.90114	27.3	422	141	CAC	2	CCC	H	P	H141P	M
22	23801003	A	G	4.56229	25.7	422	141	CAC	2	CGC	H	R	H141R	M
22	23801003	A	T	4.6923	26.3	422	141	CAC	2	CTC	H	L	H141L	M
22	23801004	C	A	2.12109	17.31	423	141	CAC	3	CAA	H	Q	H141Q	M
22	23801004	C	G	2.12192	17.32	423	141	CAC	3	CAG	H	Q	H141Q	M
22	23801004	C	T	0.253974	2.791	423	141	CAC	3	CAT	H	H	H141H	S
22	23801005	T	A	3.73797	23.4	424	142	TTA	1	ATA	L	I	L142I	M
22	23801005	T	C	0.92481	9.504	424	142	TTA	1	CTA	L	L	L142L	S
22	23801005	T	G	3.71361	23.3	424	142	TTA	1	GTA	L	V	L142V	M
22	23801006	T	A	9.61413	42	425	142	TTA	2	TAA	L	Stop	L142X	Stop
22	23801006	T	C	4.78018	26.7	425	142	TTA	2	TCA	L	S	L142S	M
22	23801006	T	G	9.60619	42	425	142	TTA	2	TGA	L	Stop	L142X	Stop
22	23801007	A	C	2.97106	21	426	142	TTA	3	TTC	L	F	L142F	M
22	23801007	A	G	0.498796	5.451	426	142	TTA	3	TTG	L	L	L142L	S
22	23801007	A	T	2.95793	20.9	426	142	TTA	3	TTT	L	F	L142F	M
22	23801008	G	A	5.11081	28.6	427	143	GAT	1	AAT	D	N	D143N	M
22	23801008	G	C	5.13136	28.7	427	143	GAT	1	CAT	D	H	D143H	M
22	23801008	G	T	5.13695	28.8	427	143	GAT	1	TAT	D	Y	D143Y	M
22	23801009	A	C	4.65099	26.1	428	143	GAT	2	GCT	D	A	D143A	M
22	23801009	A	G	4.8498	27.1	428	143	GAT	2	GGT	D	G	D143G	M
22	23801009	A	T	4.76386	26.6	428	143	GAT	2	GTT	D	V	D143V	M
22	23801010	T	A	-0.31852	0.304	429	143	GAT	3	GAA	D	E	D143E	M
22	23801010	T	C	-0.37061	0.248	429	143	GAT	3	GAC	D	D	D143D	S
22	23801010	T	G	-0.286979	0.344	429	143	GAT	3	GAG	D	E	D143E	M
22	23801011	G	A	4.33361	25	430	144	GCC	1	ACC	A	T	A144T	M
22	23801011	G	C	4.20981	24.6	430	144	GCC	1	CCC	A	P	A144P	M
22	23801011	G	T	3.39239	22.4	430	144	GCC	1	TCC	A	S	A144S	M
22	23801012	C	A	4.55457	25.7	431	144	GCC	2	GAC	A	D	A144D	M
22	23801012	C	G	4.48787	25.5	431	144	GCC	2	GGC	A	G	A144G	M
22	23801012	C	T	4.65808	26.1	431	144	GCC	2	GTC	A	V	A144V	M
22	23801013	C	A	0.327807	3.579	432	144	GCC	3	GCA	A	A	A144A	S
22	23801013	C	G	0.281597	3.075	432	144	GCC	3	GCG	A	A	A144A	S
22	23801013	C	T	0.771285	8.023	432	144	GCC	3	GCT	A	A	A144A	S
22	23801014	G	A	5.18048	29	433	145	GTG	1	ATG	V	M	V145M	M
22	23801014	G	C	4.68805	26.3	433	145	GTG	1	CTG	V	L	V145L	M
22	23801014	G	T	4.71382	26.4	433	145	GTG	1	TTG	V	L	V145L	M
22	23801015	T	A	4.58317	25.8	434	145	GTG	2	GAG	V	E	V145E	M
22	23801015	T	C	4.47456	25.4	434	145	GTG	2	GCG	V	A	V145A	M
22	23801015	T	G	4.58984	25.9	434	145	GTG	2	GGG	V	G	V145G	M
22	23801016	G	A	0.426023	4.677	435	145	GTG	3	GTA	V	V	V145V	S
22	23801016	G	C	0.399782	4.388	435	145	GTG	3	GTC	V	V	V145V	S
22	23801016	G	T	0.387783	4.254	435	145	GTG	3	GTT	V	V	V145V	S
22	23801017	C	A	4.3844	25.1	436	146	CCA	1	ACA	P	T	P146T	M
22	23801017	C	G	4.31695	24.9	436	146	CCA	1	GCA	P	A	P146A	M
22	23801017	C	T	4.4751	25.4	436	146	CCA	1	TCA	P	S	P146S	M
22	23801018	C	A	4.57923	25.8	437	146	CCA	2	CAA	P	Q	P146Q	M
22	23801018	C	G	4.62755	26	437	146	CCA	2	CGA	P	R	P146R	M
22	23801018	C	T	4.74886	26.6	437	146	CCA	2	CTA	P	L	P146L	M
22	23801019	A	C	-0.546085	0.128	438	146	CCA	3	CCC	P	P	P146P	S
22	23801019	A	G	-0.466334	0.172	438	146	CCA	3	CCG	P	P	P146P	S
22	23801019	A	T	-0.465633	0.173	438	146	CCA	3	CCT	P	P	P146P	S
22	23801020	T	A	3.08473	21.4	439	147	TGC	1	AGC	C	S	C147S	M
22	23801020	T	C	4.50773	25.5	439	147	TGC	1	CGC	C	R	C147R	M
22	23801020	T	G	3.95874	23.9	439	147	TGC	1	GGC	C	G	C147G	M
22	23801021	G	A	4.81169	26.9	440	147	TGC	2	TAC	C	Y	C147Y	M
22	23801021	G	C	3.41202	22.4	440	147	TGC	2	TCC	C	S	C147S	M
22	23801021	G	T	4.80619	26.8	440	147	TGC	2	TTC	C	F	C147F	M
22	23801022	C	A	7.1232	35	441	147	TGC	3	TGA	C	Stop	C147X	Stop
22	23801022	C	G	3.15084	21.6	441	147	TGC	3	TGG	C	W	C147W	M
22	23801022	C	T	0.549216	5.961	441	147	TGC	3	TGT	C	C	C147C	S
22	23801023	T	A	3.29976	22.1	442	148	TCC	1	ACC	S	T	S148T	M
22	23801023	T	C	3.61274	23	442	148	TCC	1	CCC	S	P	S148P	M
22	23801023	T	G	3.19352	21.7	442	148	TCC	1	GCC	S	A	S148A	M
22	23801024	C	A	4.85915	27.1	443	148	TCC	2	TAC	S	Y	S148Y	M
22	23801024	C	G	4.98399	27.8	443	148	TCC	2	TGC	S	C	S148C	M
22	23801024	C	T	5.03727	28.1	443	148	TCC	2	TTC	S	F	S148F	M
22	23801025	C	A	0.712099	7.492	444	148	TCC	3	TCA	S	S	S148S	S
22	23801025	C	G	0.703012	7.41	444	148	TCC	3	TCG	S	S	S148S	S
22	23801025	C	T	0.788271	8.177	444	148	TCC	3	TCT	S	S	S148S	S
22	23801026	A	C	4.8929	27.3	445	149	ACA	1	CCA	T	P	T149P	M
22	23801026	A	G	4.70961	26.4	445	149	ACA	1	GCA	T	A	T149A	M
22	23801026	A	T	4.44333	25.3	445	149	ACA	1	TCA	T	S	T149S	M
22	23801027	C	A	4.97769	27.8	446	149	ACA	2	AAA	T	K	T149K	M
22	23801027	C	G	4.86233	27.1	446	149	ACA	2	AGA	T	R	T149R	M
22	23801027	C	T	4.92639	27.5	446	149	ACA	2	ATA	T	I	T149I	M
22	23801028	A	C	0.546902	5.938	447	149	ACA	3	ACC	T	T	T149T	S
22	23801028	A	G	0.532393	5.793	447	149	ACA	3	ACG	T	T	T149T	S
22	23801028	A	T	0.507785	5.543	447	149	ACA	3	ACT	T	T	T149T	S
22	23801029	A	C	2.8584	20.6	448	150	ACC	1	CCC	T	P	T150P	M
22	23801029	A	G	3.36017	22.3	448	150	ACC	1	GCC	T	A	T150A	M
22	23801029	A	T	3.16073	21.6	448	150	ACC	1	TCC	T	S	T150S	M
22	23801030	C	A	4.05795	24.2	449	150	ACC	2	AAC	T	N	T150N	M
22	23801030	C	G	3.41447	22.4	449	150	ACC	2	AGC	T	S	T150S	M
22	23801030	C	T	4.21327	24.6	449	150	ACC	2	ATC	T	I	T150I	M
22	23801031	C	A	0.698091	7.365	450	150	ACC	3	ACA	T	T	T150T	S
22	23801031	C	G	0.718091	7.546	450	150	ACC	3	ACG	T	T	T150T	S
22	23801031	C	T	0.754035	7.868	450	150	ACC	3	ACT	T	T	T150T	S
22	23801032	A	C	4.13307	24.4	451	151	ATC	1	CTC	I	L	I151L	M
22	23801032	A	G	3.20924	21.8	451	151	ATC	1	GTC	I	V	I151V	M
22	23801032	A	T	4.82138	26.9	451	151	ATC	1	TTC	I	F	I151F	M
22	23801033	T	A	4.97631	27.8	452	151	ATC	2	AAC	I	N	I151N	M
22	23801033	T	C	4.13245	24.4	452	151	ATC	2	ACC	I	T	I151T	M
22	23801033	T	G	4.93239	27.5	452	151	ATC	2	AGC	I	S	I151S	M
22	23801034	C	A	1.31457	13.01	453	151	ATC	3	ATA	I	I	I151I	S
22	23801034	C	G	4.33484	25	453	151	ATC	3	ATG	I	M	I151M	M
22	23801034	C	T	1.27471	12.73	453	151	ATC	3	ATT	I	I	I151I	S
22	23801035	A	C	4.69115	26.3	454	152	AAC	1	CAC	N	H	N152H	M
22	23801035	A	G	4.27363	24.8	454	152	AAC	1	GAC	N	D	N152D	M
22	23801035	A	T	4.82483	26.9	454	152	AAC	1	TAC	N	Y	N152Y	M
22	23801036	A	C	3.54812	22.8	455	152	AAC	2	ACC	N	T	N152T	M
22	23801036	A	G	3.21941	21.8	455	152	AAC	2	AGC	N	S	N152S	M
22	23801036	A	T	4.29884	24.9	455	152	AAC	2	ATC	N	I	N152I	M
22	23801037	C	A	2.87615	20.6	456	152	AAC	3	AAA	N	K	N152K	M
22	23801037	C	G	2.84663	20.5	456	152	AAC	3	AAG	N	K	N152K	M
22	23801037	C	T	0.695358	7.341	456	152	AAC	3	AAT	N	N	N152N	S
22	23801038	A	C	1.17408	12	457	153	AGG	1	CGG	R	R	R153R	S
22	23801038	A	G	4.3975	25.2	457	153	AGG	1	GGG	R	G	R153G	M
22	23801038	A	T	4.89302	27.3	457	153	AGG	1	TGG	R	W	R153W	M
22	23801039	G	A	4.09058	24.3	458	153	AGG	2	AAG	R	K	R153K	M
22	23801039	G	C	5.16596	29	458	153	AGG	2	ACG	R	T	R153T	M
22	23801039	G	T	5.39878	31	458	153	AGG	2	ATG	R	M	R153M	M
22	23801040	G	A	1.39657	13.55	459	153	AGG	3	AGA	R	R	R153R	S
22	23801040	G	C	4.7853	26.7	459	153	AGG	3	AGC	R	S	R153S	M
22	23801040	G	T	5.11176	28.6	459	153	AGG	3	AGT	R	S	R153S	M
22	23801041	A	C	3.58443	23	460	154	AAC	1	CAC	N	H	N154H	M
22	23801041	A	G	4.28089	24.8	460	154	AAC	1	GAC	N	D	N154D	M
22	23801041	A	T	5.89629	33	460	154	AAC	1	TAC	N	Y	N154Y	M
22	23801042	A	C	3.51664	22.8	461	154	AAC	2	ACC	N	T	N154T	M
22	23801042	A	G	3.07284	21.3	461	154	AAC	2	AGC	N	S	N154S	M
22	23801042	A	T	3.55971	22.9	461	154	AAC	2	ATC	N	I	N154I	M
22	23801043	C	A	2.33292	18.27	462	154	AAC	3	AAA	N	K	N154K	M
22	23801043	C	G	2.35347	18.36	462	154	AAC	3	AAG	N	K	N154K	M
22	23801043	C	T	0.875323	9.015	462	154	AAC	3	AAT	N	N	N154N	S
22	23801044	C	A	5.01756	28	463	155	CGC	1	AGC	R	S	R155S	M
22	23801044	C	G	5.09563	28.5	463	155	CGC	1	GGC	R	G	R155G	M
22	23801044	C	T	5.89401	33	463	155	CGC	1	TGC	R	C	R155C	M
22	23801045	G	A	5.63217	32	464	155	CGC	2	CAC	R	H	R155H	M
22	23801045	G	C	4.71778	26.4	464	155	CGC	2	CCC	R	P	R155P	M
22	23801045	G	T	4.61871	26	464	155	CGC	2	CTC	R	L	R155L	M
22	23801046	C	A	1.29254	12.86	465	155	CGC	3	CGA	R	R	R155R	S
22	23801046	C	G	1.29731	12.89	465	155	CGC	3	CGG	R	R	R155R	S
22	23801046	C	T	1.54271	14.43	465	155	CGC	3	CGT	R	R	R155R	S
22	23801047	A	C	2.59346	19.4	466	156	ATG	1	CTG	M	L	M156L	M
22	23801047	A	G	2.48915	18.94	466	156	ATG	1	GTG	M	V	M156V	M
22	23801047	A	T	2.54443	19.19	466	156	ATG	1	TTG	M	L	M156L	M
22	23801048	T	A	3.43021	22.5	467	156	ATG	2	AAG	M	K	M156K	M
22	23801048	T	C	3.31399	22.1	467	156	ATG	2	ACG	M	T	M156T	M
22	23801048	T	G	3.58458	23	467	156	ATG	2	AGG	M	R	M156R	M
22	23801049	G	A	3.33831	22.2	468	156	ATG	3	ATA	M	I	M156I	M
22	23801049	G	C	3.39592	22.4	468	156	ATG	3	ATC	M	I	M156I	M
22	23801049	G	T	3.24169	21.9	468	156	ATG	3	ATT	M	I	M156I	M
22	23801050	G	A	4.02185	24.1	469	157	GGC	1	AGC	G	S	G157S	M
22	23801050	G	C	4.68415	26.3	469	157	GGC	1	CGC	G	R	G157R	M
22	23801050	G	T	5.44041	32	469	157	GGC	1	TGC	G	C	G157C	M
22	23801051	G	A	4.70274	26.3	470	157	GGC	2	GAC	G	D	G157D	M
22	23801051	G	C	3.81309	23.6	470	157	GGC	2	GCC	G	A	G157A	M
22	23801051	G	T	4.04625	24.2	470	157	GGC	2	GTC	G	V	G157V	M
22	23801052	C	A	0.797466	8.262	471	157	GGC	3	GGA	G	G	G157G	S
22	23801052	C	G	0.76918	8.004	471	157	GGC	3	GGG	G	G	G157G	S
22	23801052	C	T	0.853023	8.795	471	157	GGC	3	GGT	G	G	G157G	S
22	23801053	C	A	1.40732	13.62	472	158	CGA	1	AGA	R	R	R158R	S
22	23801053	C	G	4.20741	24.6	472	158	CGA	1	GGA	R	G	R158G	M
22	23801053	C	T	10.357	47	472	158	CGA	1	TGA	R	Stop	R158X	Stop
22	23801054	G	A	4.4825	25.4	473	158	CGA	2	CAA	R	Q	R158Q	M
22	23801054	G	C	4.27577	24.8	473	158	CGA	2	CCA	R	P	R158P	M
22	23801054	G	T	4.81821	26.9	473	158	CGA	2	CTA	R	L	R158L	M
22	23801055	A	C	0.516481	5.632	474	158	CGA	3	CGC	R	R	R158R	S
22	23801055	A	G	0.546018	5.929	474	158	CGA	3	CGG	R	R	R158R	S
22	23801055	A	T	0.47978	5.253	474	158	CGA	3	CGT	R	R	R158R	S
22	23801056	G	A	3.92543	23.8	475	159	GAC	1	AAC	D	N	D159N	M
22	23801056	G	C	4.63373	26	475	159	GAC	1	CAC	D	H	D159H	M
22	23801056	G	T	5.18324	29.1	475	159	GAC	1	TAC	D	Y	D159Y	M
22	23801057	A	C	3.58277	23	476	159	GAC	2	GCC	D	A	D159A	M
22	23801057	A	G	5.09174	28.5	476	159	GAC	2	GGC	D	G	D159G	M
22	23801057	A	T	3.61524	23.1	476	159	GAC	2	GTC	D	V	D159V	M
22	23801058	C	A	2.89741	20.7	477	159	GAC	3	GAA	D	E	D159E	M
22	23801058	C	G	2.91206	20.8	477	159	GAC	3	GAG	D	E	D159E	M
22	23801058	C	T	1.21984	12.34	477	159	GAC	3	GAT	D	D	D159D	S
22	23801059	A	C	4.86031	27.1	478	160	AAG	1	CAG	K	Q	K160Q	M
22	23801059	A	G	4.93541	27.5	478	160	AAG	1	GAG	K	E	K160E	M
22	23801059	A	T	10.3599	47	478	160	AAG	1	TAG	K	Stop	K160X	Stop
22	23801060	A	C	4.87774	27.2	479	160	AAG	2	ACG	K	T	K160T	M
22	23801060	A	G	3.50674	22.7	479	160	AAG	2	AGG	K	R	K160R	M
22	23801060	A	T	5.07042	28.3	479	160	AAG	2	ATG	K	M	K160M	M
22	23801061	G	A	0.93857	9.643	480	160	AAG	3	AAA	K	K	K160K	S
22	23801061	G	C	4.36832	25.1	480	160	AAG	3	AAC	K	N	K160N	M
22	23801061	G	T	4.51492	25.6	480	160	AAG	3	AAT	K	N	K160N	M
22	23801062	A	C	3.42776	22.5	481	161	AAG	1	CAG	K	Q	K161Q	M
22	23801062	A	G	3.34987	22.3	481	161	AAG	1	GAG	K	E	K161E	M
22	23801062	A	T	12.042	56	481	161	AAG	1	TAG	K	Stop	K161X	Stop
22	23801063	A	C	3.32044	22.2	482	161	AAG	2	ACG	K	T	K161T	M
22	23801063	A	G	3.39052	22.4	482	161	AAG	2	AGG	K	R	K161R	M
22	23801063	A	T	3.91378	23.8	482	161	AAG	2	ATG	K	M	K161M	M
22	23801064	G	A	0.770225	8.013	483	161	AAG	3	AAA	K	K	K161K	S
22	23801064	G	C	2.84113	20.5	483	161	AAG	3	AAC	K	N	K161N	M
22	23801064	G	T	2.90522	20.8	483	161	AAG	3	AAT	K	N	K161N	M
22	23801065	A	C	1.02782	10.65	484	162	AGA	1	CGA	R	R	R162R	S
22	23801065	A	G	4.14857	24.4	484	162	AGA	1	GGA	R	G	R162G	M
22	23801065	A	T	10.0435	44	484	162	AGA	1	TGA	R	Stop	R162X	Stop
22	23801066	G	A	3.72727	23.3	485	162	AGA	2	AAA	R	K	R162K	M
22	23801066	G	C	5.0705	28.3	485	162	AGA	2	ACA	R	T	R162T	M
22	23801066	G	T	5.49735	32	485	162	AGA	2	ATA	R	I	R162I	M
22	23801067	A	C	3.27399	22	486	162	AGA	3	AGC	R	S	R162S	M
22	23801067	A	G	0.824292	8.516	486	162	AGA	3	AGG	R	R	R162R	S
22	23801067	A	T	3.53407	22.8	486	162	AGA	3	AGT	R	S	R162S	M
22	23801068	A	C	4.8133	26.9	487	163	ACC	1	CCC	T	P	T163P	M
22	23801068	A	G	4.6061	25.9	487	163	ACC	1	GCC	T	A	T163A	M
22	23801068	A	T	3.2211	21.8	487	163	ACC	1	TCC	T	S	T163S	M
22	23801069	C	A	4.6531	26.1	488	163	ACC	2	AAC	T	N	T163N	M
22	23801069	C	G	3.45412	22.6	488	163	ACC	2	AGC	T	S	T163S	M
22	23801069	C	T	4.80726	26.8	488	163	ACC	2	ATC	T	I	T163I	M
22	23801070	C	A	0.841453	8.682	489	163	ACC	3	ACA	T	T	T163T	S
22	23801070	C	G	0.805795	8.34	489	163	ACC	3	ACG	T	T	T163T	S
22	23801070	C	T	0.887873	9.139	489	163	ACC	3	ACT	T	T	T163T	S
22	23801071	T	A	4.88614	27.3	490	164	TTC	1	ATC	F	I	F164I	M
22	23801071	T	C	3.76607	23.4	490	164	TTC	1	CTC	F	L	F164L	M
22	23801071	T	G	4.90274	27.4	490	164	TTC	1	GTC	F	V	F164V	M
22	23801072	T	A	3.69506	23.3	491	164	TTC	2	TAC	F	Y	F164Y	M
22	23801072	T	C	4.95411	27.6	491	164	TTC	2	TCC	F	S	F164S	M
22	23801072	T	G	5.15048	28.9	491	164	TTC	2	TGC	F	C	F164C	M
22	23801073	C	A	2.5399	19.17	492	164	TTC	3	TTA	F	L	F164L	M
22	23801073	C	G	2.49038	18.95	492	164	TTC	3	TTG	F	L	F164L	M
22	23801073	C	T	0.925133	9.507	492	164	TTC	3	TTT	F	F	F164F	S
22	23801074	C	A	4.74693	26.5	493	165	CCC	1	ACC	P	T	P165T	M
22	23801074	C	G	4.00172	24	493	165	CCC	1	GCC	P	A	P165A	M
22	23801074	C	T	4.78195	26.7	493	165	CCC	1	TCC	P	S	P165S	M
22	23801075	C	A	4.95149	27.6	494	165	CCC	2	CAC	P	H	P165H	M
22	23801075	C	G	4.94211	27.6	494	165	CCC	2	CGC	P	R	P165R	M
22	23801075	C	T	4.98063	27.8	494	165	CCC	2	CTC	P	L	P165L	M
22	23801076	C	A	0.441088	4.841	495	165	CCC	3	CCA	P	P	P165P	S
22	23801076	C	G	0.176705	2.099	495	165	CCC	3	CCG	P	P	P165P	S
22	23801076	C	T	0.52592	5.728	495	165	CCC	3	CCT	P	P	P165P	S
22	23801077	C	A	2.90903	20.8	496	166	CTT	1	ATT	L	I	L166I	M
22	23801077	C	G	3.44959	22.5	496	166	CTT	1	GTT	L	V	L166V	M
22	23801077	C	T	3.11976	21.5	496	166	CTT	1	TTT	L	F	L166F	M
22	23801078	T	A	4.2803	24.8	497	166	CTT	2	CAT	L	H	L166H	M
22	23801078	T	C	4.89389	27.3	497	166	CTT	2	CCT	L	P	L166P	M
22	23801078	T	G	4.91552	27.4	497	166	CTT	2	CGT	L	R	L166R	M
22	23801079	T	A	0.565033	6.117	498	166	CTT	3	CTA	L	L	L166L	S
22	23801079	T	C	0.616923	6.616	498	166	CTT	3	CTC	L	L	L166L	S
22	23801079	T	G	0.749244	7.825	498	166	CTT	3	CTG	L	L	L166L	S
22	23801080	T	A	3.42814	22.5	499	167	TGC	1	AGC	C	S	C167S	M
22	23801080	T	C	4.39458	25.2	499	167	TGC	1	CGC	C	R	C167R	M
22	23801080	T	G	4.27226	24.8	499	167	TGC	1	GGC	C	G	C167G	M
22	23801081	G	A	5.6	32	500	167	TGC	2	TAC	C	Y	C167Y	M
22	23801081	G	C	4.67579	26.2	500	167	TGC	2	TCC	C	S	C167S	M
22	23801081	G	T	5.53683	32	500	167	TGC	2	TTC	C	F	C167F	M
22	23803295	C	A	9.50475	41	501	167	TGC	3	TGA	C	Stop	C167X	Stop
22	23803295	C	G	4.23532	24.7	501	167	TGC	3	TGG	C	W	C167W	M
22	23803295	C	T	2.24843	17.89	501	167	TGC	3	TGT	C	C	C167C	S
22	23803296	T	A	4.53057	25.6	502	168	TTT	1	ATT	F	I	F168I	M
22	23803296	T	C	3.88056	23.7	502	168	TTT	1	CTT	F	L	F168L	M
22	23803296	T	G	4.45709	25.4	502	168	TTT	1	GTT	F	V	F168V	M
22	23803297	T	A	3.50064	22.7	503	168	TTT	2	TAT	F	Y	F168Y	M
22	23803297	T	C	4.54335	25.7	503	168	TTT	2	TCT	F	S	F168S	M
22	23803297	T	G	5.12275	28.7	503	168	TTT	2	TGT	F	C	F168C	M
22	23803298	T	A	3.35328	22.3	504	168	TTT	3	TTA	F	L	F168L	M
22	23803298	T	C	0.812836	8.407	504	168	TTT	3	TTC	F	F	F168F	S
22	23803298	T	G	2.25687	17.93	504	168	TTT	3	TTG	F	L	F168L	M
22	23803299	G	A	5.261	29.6	505	169	GAT	1	AAT	D	N	D169N	M
22	23803299	G	C	5.49085	32	505	169	GAT	1	CAT	D	H	D169H	M
22	23803299	G	T	6.02816	34	505	169	GAT	1	TAT	D	Y	D169Y	M
22	23803300	A	C	4.99097	27.9	506	169	GAT	2	GCT	D	A	D169A	M
22	23803300	A	G	5.10167	28.5	506	169	GAT	2	GGT	D	G	D169G	M
22	23803300	A	T	5.48479	32	506	169	GAT	2	GTT	D	V	D169V	M
22	23803301	T	A	1.8086	15.84	507	169	GAT	3	GAA	D	E	D169E	M
22	23803301	T	C	0.542245	5.891	507	169	GAT	3	GAC	D	D	D169D	S
22	23803301	T	G	1.81207	15.86	507	169	GAT	3	GAG	D	E	D169E	M
22	23803302	G	A	6.11371	34	508	170	GAC	1	AAC	D	N	D170N	M
22	23803302	G	C	4.75666	26.6	508	170	GAC	1	CAC	D	H	D170H	M
22	23803302	G	T	5.99885	34	508	170	GAC	1	TAC	D	Y	D170Y	M
22	23803303	A	C	4.89408	27.3	509	170	GAC	2	GCC	D	A	D170A	M
22	23803303	A	G	5.02263	28.1	509	170	GAC	2	GGC	D	G	D170G	M
22	23803303	A	T	5.37912	31	509	170	GAC	2	GTC	D	V	D170V	M
22	23803304	C	A	2.80011	20.3	510	170	GAC	3	GAA	D	E	D170E	M
22	23803304	C	G	3.10687	21.4	510	170	GAC	3	GAG	D	E	D170E	M
22	23803304	C	T	0.71145	7.486	510	170	GAC	3	GAT	D	D	D170D	S
22	23803305	C	A	3.58938	23	511	171	CAT	1	AAT	H	N	H171N	M
22	23803305	C	G	3.50234	22.7	511	171	CAT	1	GAT	H	D	H171D	M
22	23803305	C	T	3.3865	22.4	511	171	CAT	1	TAT	H	Y	H171Y	M
22	23803306	A	C	3.72607	23.3	512	171	CAT	2	CCT	H	P	H171P	M
22	23803306	A	G	3.20831	21.8	512	171	CAT	2	CGT	H	R	H171R	M
22	23803306	A	T	3.21323	21.8	512	171	CAT	2	CTT	H	L	H171L	M
22	23803307	T	A	-0.578998	0.113	513	171	CAT	3	CAA	H	Q	H171Q	M
22	23803307	T	C	-0.231249	0.429	513	171	CAT	3	CAC	H	H	H171H	S
22	23803307	T	G	-0.548327	0.126	513	171	CAT	3	CAG	H	Q	H171Q	M
22	23803308	G	A	5.22392	29.3	514	172	GAC	1	AAC	D	N	D172N	M
22	23803308	G	C	4.73209	26.5	514	172	GAC	1	CAC	D	H	D172H	M
22	23803308	G	T	5.90228	33	514	172	GAC	1	TAC	D	Y	D172Y	M
22	23803309	A	C	4.92065	27.5	515	172	GAC	2	GCC	D	A	D172A	M
22	23803309	A	G	4.61989	26	515	172	GAC	2	GGC	D	G	D172G	M
22	23803309	A	T	4.73171	26.5	515	172	GAC	2	GTC	D	V	D172V	M
22	23803310	C	A	2.60922	19.47	516	172	GAC	3	GAA	D	E	D172E	M
22	23803310	C	G	2.622	19.53	516	172	GAC	3	GAG	D	E	D172E	M
22	23803310	C	T	0.955406	9.82	516	172	GAC	3	GAT	D	D	D172D	S
22	23803311	C	A	3.74402	23.4	517	173	CCA	1	ACA	P	T	P173T	M
22	23803311	C	G	3.60806	23	517	173	CCA	1	GCA	P	A	P173A	M
22	23803311	C	T	4.32718	24.9	517	173	CCA	1	TCA	P	S	P173S	M
22	23803312	C	A	4.4772	25.4	518	173	CCA	2	CAA	P	Q	P173Q	M
22	23803312	C	G	5.0344	28.1	518	173	CCA	2	CGA	P	R	P173R	M
22	23803312	C	T	5.01236	28	518	173	CCA	2	CTA	P	L	P173L	M
22	23803313	A	C	0.623719	6.68	519	173	CCA	3	CCC	P	P	P173P	S
22	23803313	A	G	0.497268	5.435	519	173	CCA	3	CCG	P	P	P173P	S
22	23803313	A	T	0.569437	6.16	519	173	CCA	3	CCT	P	P	P173P	S
22	23803314	G	A	4.43837	25.3	520	174	GCT	1	ACT	A	T	A174T	M
22	23803314	G	C	5.05611	28.3	520	174	GCT	1	CCT	A	P	A174P	M
22	23803314	G	T	4.06119	24.2	520	174	GCT	1	TCT	A	S	A174S	M
22	23803315	C	A	4.47081	25.4	521	174	GCT	2	GAT	A	D	A174D	M
22	23803315	C	G	4.33064	25	521	174	GCT	2	GGT	A	G	A174G	M
22	23803315	C	T	4.44398	25.3	521	174	GCT	2	GTT	A	V	A174V	M
22	23803316	T	A	0.625423	6.696	522	174	GCT	3	GCA	A	A	A174A	S
22	23803316	T	C	0.661286	7.029	522	174	GCT	3	GCC	A	A	A174A	S
22	23803316	T	G	0.619929	6.644	522	174	GCT	3	GCG	A	A	A174A	S
22	23803317	G	A	4.34085	25	523	175	GTG	1	ATG	V	M	V175M	M
22	23803317	G	C	3.84449	23.6	523	175	GTG	1	CTG	V	L	V175L	M
22	23803317	G	T	3.70327	23.3	523	175	GTG	1	TTG	V	L	V175L	M
22	23803318	T	A	3.79043	23.5	524	175	GTG	2	GAG	V	E	V175E	M
22	23803318	T	C	3.12319	21.5	524	175	GTG	2	GCG	V	A	V175A	M
22	23803318	T	G	3.82632	23.6	524	175	GTG	2	GGG	V	G	V175G	M
22	23803319	G	A	1.03382	10.71	525	175	GTG	3	GTA	V	V	V175V	S
22	23803319	G	C	0.721443	7.576	525	175	GTG	3	GTC	V	V	V175V	S
22	23803319	G	T	0.953478	9.799	525	175	GTG	3	GTT	V	V	V175V	S
22	23803320	A	C	3.91772	23.8	526	176	ATC	1	CTC	I	L	I176L	M
22	23803320	A	G	3.31808	22.2	526	176	ATC	1	GTC	I	V	I176V	M
22	23803320	A	T	4.09307	24.3	526	176	ATC	1	TTC	I	F	I176F	M
22	23803321	T	A	4.18888	24.5	527	176	ATC	2	AAC	I	N	I176N	M
22	23803321	T	C	4.46185	25.4	527	176	ATC	2	ACC	I	T	I176T	M
22	23803321	T	G	4.93256	27.5	527	176	ATC	2	AGC	I	S	I176S	M
22	23803322	C	A	1.15461	11.84	528	176	ATC	3	ATA	I	I	I176I	S
22	23803322	C	G	2.99294	21.1	528	176	ATC	3	ATG	I	M	I176M	M
22	23803322	C	T	1.22037	12.34	528	176	ATC	3	ATT	I	I	I176I	S
22	23803323	C	A	3.54335	22.8	529	177	CAT	1	AAT	H	N	H177N	M
22	23803323	C	G	4.2345	24.7	529	177	CAT	1	GAT	H	D	H177D	M
22	23803323	C	T	3.54225	22.8	529	177	CAT	1	TAT	H	Y	H177Y	M
22	23803324	A	C	4.23541	24.7	530	177	CAT	2	CCT	H	P	H177P	M
22	23803324	A	G	3.40662	22.4	530	177	CAT	2	CGT	H	R	H177R	M
22	23803324	A	T	3.41278	22.4	530	177	CAT	2	CTT	H	L	H177L	M
22	23803325	T	A	-0.756091	0.059	531	177	CAT	3	CAA	H	Q	H177Q	M
22	23803325	T	C	-0.443016	0.188	531	177	CAT	3	CAC	H	H	H177H	S
22	23803325	T	G	-0.741433	0.062	531	177	CAT	3	CAG	H	Q	H177Q	M
22	23803326	G	A	4.24576	24.7	532	178	GAG	1	AAG	E	K	E178K	M
22	23803326	G	C	4.38219	25.1	532	178	GAG	1	CAG	E	Q	E178Q	M
22	23803326	G	T	10.4154	47	532	178	GAG	1	TAG	E	Stop	E178X	Stop
22	23803327	A	C	4.29606	24.8	533	178	GAG	2	GCG	E	A	E178A	M
22	23803327	A	G	4.53543	25.6	533	178	GAG	2	GGG	E	G	E178G	M
22	23803327	A	T	4.98913	27.9	533	178	GAG	2	GTG	E	V	E178V	M
22	23803328	G	A	1.08243	11.21	534	178	GAG	3	GAA	E	E	E178E	S
22	23803328	G	C	2.85781	20.6	534	178	GAG	3	GAC	E	D	E178D	M
22	23803328	G	T	2.99577	21.1	534	178	GAG	3	GAT	E	D	E178D	M
22	23803329	A	C	4.13745	24.4	535	179	AAC	1	CAC	N	H	N179H	M
22	23803329	A	G	4.71236	26.4	535	179	AAC	1	GAC	N	D	N179D	M
22	23803329	A	T	4.99773	27.9	535	179	AAC	1	TAC	N	Y	N179Y	M
22	23803330	A	C	4.64255	26.1	536	179	AAC	2	ACC	N	T	N179T	M
22	23803330	A	G	4.37158	25.1	536	179	AAC	2	AGC	N	S	N179S	M
22	23803330	A	T	4.81497	26.9	536	179	AAC	2	ATC	N	I	N179I	M
22	23803331	C	A	0.12806	1.746	537	179	AAC	3	AAA	N	K	N179K	M
22	23803331	C	G	0.110095	1.631	537	179	AAC	3	AAG	N	K	N179K	M
22	23803331	C	T	-0.364459	0.254	537	179	AAC	3	AAT	N	N	N179N	S
22	23803332	G	A	5.15623	28.9	538	180	GCA	1	ACA	A	T	A180T	M
22	23803332	G	C	5.12048	28.7	538	180	GCA	1	CCA	A	P	A180P	M
22	23803332	G	T	3.48567	22.7	538	180	GCA	1	TCA	A	S	A180S	M
22	23803333	C	A	4.67868	26.2	539	180	GCA	2	GAA	A	E	A180E	M
22	23803333	C	G	4.6493	26.1	539	180	GCA	2	GGA	A	G	A180G	M
22	23803333	C	T	4.72483	26.4	539	180	GCA	2	GTA	A	V	A180V	M
22	23803334	A	C	-0.440342	0.19	540	180	GCA	3	GCC	A	A	A180A	S
22	23803334	A	G	-0.373158	0.246	540	180	GCA	3	GCG	A	A	A180A	S
22	23803334	A	T	-0.442701	0.188	540	180	GCA	3	GCT	A	A	A180A	S
22	23803335	T	A	2.71589	19.92	541	181	TCT	1	ACT	S	T	S181T	M
22	23803335	T	C	3.88122	23.7	541	181	TCT	1	CCT	S	P	S181P	M
22	23803335	T	G	2.60671	19.46	541	181	TCT	1	GCT	S	A	S181A	M
22	23803336	C	A	4.83939	27	542	181	TCT	2	TAT	S	Y	S181Y	M
22	23803336	C	G	4.88927	27.3	542	181	TCT	2	TGT	S	C	S181C	M
22	23803336	C	T	4.47731	25.4	542	181	TCT	2	TTT	S	F	S181F	M
22	23803337	T	A	0.412649	4.53	543	181	TCT	3	TCA	S	S	S181S	S
22	23803337	T	C	0.481823	5.275	543	181	TCT	3	TCC	S	S	S181S	S
22	23803337	T	G	0.429086	4.711	543	181	TCT	3	TCG	S	S	S181S	S
22	23803338	C	A	4.31569	24.9	544	182	CAG	1	AAG	Q	K	Q182K	M
22	23803338	C	G	3.95199	23.9	544	182	CAG	1	GAG	Q	E	Q182E	M
22	23803338	C	T	10.0299	44	544	182	CAG	1	TAG	Q	Stop	Q182X	Stop
22	23803339	A	C	4.93005	27.5	545	182	CAG	2	CCG	Q	P	Q182P	M
22	23803339	A	G	4.71991	26.4	545	182	CAG	2	CGG	Q	R	Q182R	M
22	23803339	A	T	4.24874	24.7	545	182	CAG	2	CTG	Q	L	Q182L	M
22	23803340	G	A	0.752857	7.857	546	182	CAG	3	CAA	Q	Q	Q182Q	S
22	23803340	G	C	3.61033	23	546	182	CAG	3	CAC	Q	H	Q182H	M
22	23803340	G	T	3.53159	22.8	546	182	CAG	3	CAT	Q	H	Q182H	M
22	23803341	C	A	3.32034	22.2	547	183	CCC	1	ACC	P	T	P183T	M
22	23803341	C	G	3.16785	21.6	547	183	CCC	1	GCC	P	A	P183A	M
22	23803341	C	T	3.33286	22.2	547	183	CCC	1	TCC	P	S	P183S	M
22	23803342	C	A	4.17242	24.5	548	183	CCC	2	CAC	P	H	P183H	M
22	23803342	C	G	4.16339	24.5	548	183	CCC	2	CGC	P	R	P183R	M
22	23803342	C	T	3.70541	23.3	548	183	CCC	2	CTC	P	L	P183L	M
22	23803343	C	A	0.100974	1.575	549	183	CCC	3	CCA	P	P	P183P	S
22	23803343	C	G	0.145671	1.867	549	183	CCC	3	CCG	P	P	P183P	S
22	23803343	C	T	0.515498	5.622	549	183	CCC	3	CCT	P	P	P183P	S
22	23803344	G	A	5.78376	33	550	184	GAG	1	AAG	E	K	E184K	M
22	23803344	G	C	5.36445	31	550	184	GAG	1	CAG	E	Q	E184Q	M
22	23803344	G	T	10.4512	47	550	184	GAG	1	TAG	E	Stop	E184X	Stop
22	23803345	A	C	5.10977	28.6	551	184	GAG	2	GCG	E	A	E184A	M
22	23803345	A	G	4.78482	26.7	551	184	GAG	2	GGG	E	G	E184G	M
22	23803345	A	T	4.73193	26.5	551	184	GAG	2	GTG	E	V	E184V	M
22	23803346	G	A	0.905932	9.317	552	184	GAG	3	GAA	E	E	E184E	S
22	23803346	G	C	2.83168	20.5	552	184	GAG	3	GAC	E	D	E184D	M
22	23803346	G	T	2.83106	20.5	552	184	GAG	3	GAT	E	D	E184D	M
22	23803347	G	A	4.1273	24.4	553	185	GTG	1	ATG	V	M	V185M	M
22	23803347	G	C	3.75697	23.4	553	185	GTG	1	CTG	V	L	V185L	M
22	23803347	G	T	3.76498	23.4	553	185	GTG	1	TTG	V	L	V185L	M
22	23803348	T	A	3.67731	23.2	554	185	GTG	2	GAG	V	E	V185E	M
22	23803348	T	C	3.58653	23	554	185	GTG	2	GCG	V	A	V185A	M
22	23803348	T	G	4.13648	24.4	554	185	GTG	2	GGG	V	G	V185G	M
22	23803349	G	A	1.39792	13.56	555	185	GTG	3	GTA	V	V	V185V	S
22	23803349	G	C	0.985411	10.16	555	185	GTG	3	GTC	V	V	V185V	S
22	23803349	G	T	0.996735	10.29	555	185	GTG	3	GTT	V	V	V185V	S
22	23803350	C	A	4.56439	25.8	556	186	CTG	1	ATG	L	M	L186M	M
22	23803350	C	G	4.48421	25.5	556	186	CTG	1	GTG	L	V	L186V	M
22	23803350	C	T	1.09546	11.33	556	186	CTG	1	TTG	L	L	L186L	S
22	23803351	T	A	5.53963	32	557	186	CTG	2	CAG	L	Q	L186Q	M
22	23803351	T	C	5.65838	33	557	186	CTG	2	CCG	L	P	L186P	M
22	23803351	T	G	5.63458	32	557	186	CTG	2	CGG	L	R	L186R	M
22	23803352	G	A	0.763011	7.948	558	186	CTG	3	CTA	L	L	L186L	S
22	23803352	G	C	0.64204	6.851	558	186	CTG	3	CTC	L	L	L186L	S
22	23803352	G	T	0.66486	7.062	558	186	CTG	3	CTT	L	L	L186L	S
22	23803353	G	A	4.02751	24.1	559	187	GTC	1	ATC	V	I	V187I	M
22	23803353	G	C	5.37769	31	559	187	GTC	1	CTC	V	L	V187L	M
22	23803353	G	T	5.6852	33	559	187	GTC	1	TTC	V	F	V187F	M
22	23803354	T	A	5.73783	33	560	187	GTC	2	GAC	V	D	V187D	M
22	23803354	T	C	5.3109	29.9	560	187	GTC	2	GCC	V	A	V187A	M
22	23803354	T	G	5.70533	33	560	187	GTC	2	GGC	V	G	V187G	M
22	23803355	C	A	0.276378	3.02	561	187	GTC	3	GTA	V	V	V187V	S
22	23803355	C	G	0.289685	3.161	561	187	GTC	3	GTG	V	V	V187V	S
22	23803355	C	T	0.356047	3.896	561	187	GTC	3	GTT	V	V	V187V	S
22	23803356	C	A	5.27946	29.7	562	188	CCC	1	ACC	P	T	P188T	M
22	23803356	C	G	5.20364	29.2	562	188	CCC	1	GCC	P	A	P188A	M
22	23803356	C	T	5.35037	31	562	188	CCC	1	TCC	P	S	P188S	M
22	23803357	C	A	5.55151	32	563	188	CCC	2	CAC	P	H	P188H	M
22	23803357	C	G	5.58158	32	563	188	CCC	2	CGC	P	R	P188R	M
22	23803357	C	T	5.5654	32	563	188	CCC	2	CTC	P	L	P188L	M
22	23803358	C	A	1.096	11.34	564	188	CCC	3	CCA	P	P	P188P	S
22	23803358	C	G	1.11556	11.51	564	188	CCC	3	CCG	P	P	P188P	S
22	23803358	C	T	1.20782	12.25	564	188	CCC	3	CCT	P	P	P188P	S
22	23803359	A	C	4.89334	27.3	565	189	ATC	1	CTC	I	L	I189L	M
22	23803359	A	G	3.99757	24	565	189	ATC	1	GTC	I	V	I189V	M
22	23803359	A	T	5.23426	29.4	565	189	ATC	1	TTC	I	F	I189F	M
22	23803360	T	A	5.77277	33	566	189	ATC	2	AAC	I	N	I189N	M
22	23803360	T	C	5.48555	32	566	189	ATC	2	ACC	I	T	I189T	M
22	23803360	T	G	5.17837	29	566	189	ATC	2	AGC	I	S	I189S	M
22	23803361	C	A	1.06727	11.06	567	189	ATC	3	ATA	I	I	I189I	S
22	23803361	C	G	4.1744	24.5	567	189	ATC	3	ATG	I	M	I189M	M
22	23803361	C	T	1.12007	11.55	567	189	ATC	3	ATT	I	I	I189I	S
22	23803362	C	A	1.35938	13.31	568	190	CGG	1	AGG	R	R	R190R	S
22	23803362	C	G	5.09896	28.5	568	190	CGG	1	GGG	R	G	R190G	M
22	23803362	C	T	5.71833	33	568	190	CGG	1	TGG	R	W	R190W	M
22	23803363	G	A	6.26117	34	569	190	CGG	2	CAG	R	Q	R190Q	M
22	23803363	G	C	6.34188	34	569	190	CGG	2	CCG	R	P	R190P	M
22	23803363	G	T	6.00173	34	569	190	CGG	2	CTG	R	L	R190L	M
22	23803364	G	A	0.525005	5.718	570	190	CGG	3	CGA	R	R	R190R	S
22	23803364	G	C	0.484086	5.298	570	190	CGG	3	CGC	R	R	R190R	S
22	23803364	G	T	0.479528	5.251	570	190	CGG	3	CGT	R	R	R190R	S
22	23803365	C	A	4.07573	24.2	571	191	CTG	1	ATG	L	M	L191M	M
22	23803365	C	G	4.18241	24.5	571	191	CTG	1	GTG	L	V	L191V	M
22	23803365	C	T	1.13332	11.67	571	191	CTG	1	TTG	L	L	L191L	S
22	23803366	T	A	5.75908	33	572	191	CTG	2	CAG	L	Q	L191Q	M
22	23803366	T	C	5.80414	33	572	191	CTG	2	CCG	L	P	L191P	M
22	23803366	T	G	5.82716	33	572	191	CTG	2	CGG	L	R	L191R	M
22	23803367	G	A	0.980448	10.11	573	191	CTG	3	CTA	L	L	L191L	S
22	23803367	G	C	0.797351	8.261	573	191	CTG	3	CTC	L	L	L191L	S
22	23803367	G	T	0.844137	8.708	573	191	CTG	3	CTT	L	L	L191L	S
22	23803368	G	A	5.74251	33	574	192	GAC	1	AAC	D	N	D192N	M
22	23803368	G	C	5.83265	33	574	192	GAC	1	CAC	D	H	D192H	M
22	23803368	G	T	5.94811	33	574	192	GAC	1	TAC	D	Y	D192Y	M
22	23803369	A	C	5.5924	32	575	192	GAC	2	GCC	D	A	D192A	M
22	23803369	A	G	5.07565	28.4	575	192	GAC	2	GGC	D	G	D192G	M
22	23803369	A	T	5.61993	32	575	192	GAC	2	GTC	D	V	D192V	M
22	23803370	C	A	3.67793	23.2	576	192	GAC	3	GAA	D	E	D192E	M
22	23803370	C	G	3.68586	23.2	576	192	GAC	3	GAG	D	E	D192E	M
22	23803370	C	T	0.912487	9.381	576	192	GAC	3	GAT	D	D	D192D	S
22	23803371	A	C	3.773	23.5	577	193	ATG	1	CTG	M	L	M193L	M
22	23803371	A	G	4.24008	24.7	577	193	ATG	1	GTG	M	V	M193V	M
22	23803371	A	T	3.80123	23.5	577	193	ATG	1	TTG	M	L	M193L	M
22	23803372	T	A	5.32439	30	578	193	ATG	2	AAG	M	K	M193K	M
22	23803372	T	C	5.07778	28.4	578	193	ATG	2	ACG	M	T	M193T	M
22	23803372	T	G	5.65481	33	578	193	ATG	2	AGG	M	R	M193R	M
22	23803373	G	A	4.24324	24.7	579	193	ATG	3	ATA	M	I	M193I	M
22	23803373	G	C	3.9781	24	579	193	ATG	3	ATC	M	I	M193I	M
22	23803373	G	T	4.15449	24.4	579	193	ATG	3	ATT	M	I	M193I	M
22	23803374	G	A	5.76883	33	580	194	GAG	1	AAG	E	K	E194K	M
22	23803374	G	C	5.62599	32	580	194	GAG	1	CAG	E	Q	E194Q	M
22	23803374	G	T	10.9522	50	580	194	GAG	1	TAG	E	Stop	E194X	Stop
22	23803375	A	C	5.26454	29.6	581	194	GAG	2	GCG	E	A	E194A	M
22	23803375	A	G	5.78755	33	581	194	GAG	2	GGG	E	G	E194G	M
22	23803375	A	T	5.47028	32	581	194	GAG	2	GTG	E	V	E194V	M
22	23803376	G	A	1.03421	10.72	582	194	GAG	3	GAA	E	E	E194E	S
22	23803376	G	C	2.89721	20.7	582	194	GAG	3	GAC	E	D	E194D	M
22	23803376	G	T	2.95423	20.9	582	194	GAG	3	GAT	E	D	E194D	M
22	23803377	A	C	3.70739	23.3	583	195	ATC	1	CTC	I	L	I195L	M
22	23803377	A	G	3.53527	22.8	583	195	ATC	1	GTC	I	V	I195V	M
22	23803377	A	T	4.5251	25.6	583	195	ATC	1	TTC	I	F	I195F	M
22	23803378	T	A	5.32855	30	584	195	ATC	2	AAC	I	N	I195N	M
22	23803378	T	C	4.57964	25.8	584	195	ATC	2	ACC	I	T	I195T	M
22	23803378	T	G	5.30876	29.9	584	195	ATC	2	AGC	I	S	I195S	M
22	23803379	C	A	-0.242185	0.411	585	195	ATC	3	ATA	I	I	I195I	S
22	23803379	C	G	0.235717	2.613	585	195	ATC	3	ATG	I	M	I195M	M
22	23803379	C	T	0.021491	1.163	585	195	ATC	3	ATT	I	I	I195I	S
22	23803380	G	A	5.29359	29.8	586	196	GAT	1	AAT	D	N	D196N	M
22	23803380	G	C	4.9669	27.7	586	196	GAT	1	CAT	D	H	D196H	M
22	23803380	G	T	5.75244	33	586	196	GAT	1	TAT	D	Y	D196Y	M
22	23803381	A	C	4.72692	26.4	587	196	GAT	2	GCT	D	A	D196A	M
22	23803381	A	G	4.75685	26.6	587	196	GAT	2	GGT	D	G	D196G	M
22	23803381	A	T	5.31086	29.9	587	196	GAT	2	GTT	D	V	D196V	M
22	23803382	T	A	0.506377	5.529	588	196	GAT	3	GAA	D	E	D196E	M
22	23803382	T	C	0.241334	2.666	588	196	GAT	3	GAC	D	D	D196D	S
22	23803382	T	G	0.573022	6.195	588	196	GAT	3	GAG	D	E	D196E	M
22	23803383	G	A	5.80503	33	589	197	GGG	1	AGG	G	R	G197R	M
22	23803383	G	C	5.67201	33	589	197	GGG	1	CGG	G	R	G197R	M
22	23803383	G	T	6.05315	34	589	197	GGG	1	TGG	G	W	G197W	M
22	23803384	G	A	5.61171	32	590	197	GGG	2	GAG	G	E	G197E	M
22	23803384	G	C	5.4699	32	590	197	GGG	2	GCG	G	A	G197A	M
22	23803384	G	T	5.62611	32	590	197	GGG	2	GTG	G	V	G197V	M
22	23803385	G	A	1.10129	11.39	591	197	GGG	3	GGA	G	G	G197G	S
22	23803385	G	C	1.03908	10.77	591	197	GGG	3	GGC	G	G	G197G	S
22	23803385	G	T	1.07783	11.17	591	197	GGG	3	GGT	G	G	G197G	S
22	23803386	C	A	3.94259	23.9	592	198	CAG	1	AAG	Q	K	Q198K	M
22	23803386	C	G	3.85777	23.7	592	198	CAG	1	GAG	Q	E	Q198E	M
22	23803386	C	T	10.7636	49	592	198	CAG	1	TAG	Q	Stop	Q198X	Stop
22	23803387	A	C	4.84	27	593	198	CAG	2	CCG	Q	P	Q198P	M
22	23803387	A	G	3.89419	23.8	593	198	CAG	2	CGG	Q	R	Q198R	M
22	23803387	A	T	3.98421	24	593	198	CAG	2	CTG	Q	L	Q198L	M
22	23803388	G	A	0.921493	9.471	594	198	CAG	3	CAA	Q	Q	Q198Q	S
22	23803388	G	C	2.85305	20.6	594	198	CAG	3	CAC	Q	H	Q198H	M
22	23803388	G	T	2.91786	20.8	594	198	CAG	3	CAT	Q	H	Q198H	M
22	23803389	A	C	5.33967	31	595	199	AAG	1	CAG	K	Q	K199Q	M
22	23803389	A	G	5.59344	32	595	199	AAG	1	GAG	K	E	K199E	M
22	23803389	A	T	10.7035	49	595	199	AAG	1	TAG	K	Stop	K199X	Stop
22	23803390	A	C	5.35485	31	596	199	AAG	2	ACG	K	T	K199T	M
22	23803390	A	G	4.07262	24.2	596	199	AAG	2	AGG	K	R	K199R	M
22	23803390	A	T	5.55726	32	596	199	AAG	2	ATG	K	M	K199M	M
22	23803391	G	A	1.07065	11.1	597	199	AAG	3	AAA	K	K	K199K	S
22	23803391	G	C	4.60895	25.9	597	199	AAG	3	AAC	K	N	K199N	M
22	23803391	G	T	4.58573	25.8	597	199	AAG	3	AAT	K	N	K199N	M
22	23803392	C	A	4.12315	24.4	598	200	CTG	1	ATG	L	M	L200M	M
22	23803392	C	G	5.66681	33	598	200	CTG	1	GTG	L	V	L200V	M
22	23803392	C	T	1.02487	10.61	598	200	CTG	1	TTG	L	L	L200L	S
22	23803393	T	A	5.58583	32	599	200	CTG	2	CAG	L	Q	L200Q	M
22	23803393	T	C	5.74098	33	599	200	CTG	2	CCG	L	P	L200P	M
22	23803393	T	G	5.60928	32	599	200	CTG	2	CGG	L	R	L200R	M
22	23803394	G	A	0.500308	5.466	600	200	CTG	3	CTA	L	L	L200L	S
22	23803394	G	C	0.463322	5.08	600	200	CTG	3	CTC	L	L	L200L	S
22	23803394	G	T	0.443812	4.871	600	200	CTG	3	CTT	L	L	L200L	S
22	23803395	C	A	1.28815	12.83	601	201	CGA	1	AGA	R	R	R201R	S
22	23803395	C	G	4.75569	26.6	601	201	CGA	1	GGA	R	G	R201G	M
22	23803395	C	T	10.0469	45	601	201	CGA	1	TGA	R	Stop	R201X	Stop
22	23803396	G	A	5.85791	33	602	201	CGA	2	CAA	R	Q	R201Q	M
22	23803396	G	C	6.08881	34	602	201	CGA	2	CCA	R	P	R201P	M
22	23803396	G	T	5.8968	33	602	201	CGA	2	CTA	R	L	R201L	M
22	23803397	A	C	0.706941	7.445	603	201	CGA	3	CGC	R	R	R201R	S
22	23803397	A	G	0.825155	8.524	603	201	CGA	3	CGG	R	R	R201R	S
22	23803397	A	T	0.738868	7.732	603	201	CGA	3	CGT	R	R	R201R	S
22	23803398	G	A	5.625	32	604	202	GAC	1	AAC	D	N	D202N	M
22	23803398	G	C	5.18072	29	604	202	GAC	1	CAC	D	H	D202H	M
22	23803398	G	T	5.87487	33	604	202	GAC	1	TAC	D	Y	D202Y	M
22	23803399	A	C	5.49134	32	605	202	GAC	2	GCC	D	A	D202A	M
22	23803399	A	G	5.55347	32	605	202	GAC	2	GGC	D	G	D202G	M
22	23803399	A	T	5.72344	33	605	202	GAC	2	GTC	D	V	D202V	M
22	23803400	C	A	0.658179	7.001	606	202	GAC	3	GAA	D	E	D202E	M
22	23803400	C	G	0.795546	8.244	606	202	GAC	3	GAG	D	E	D202E	M
22	23803400	C	T	0.280137	3.059	606	202	GAC	3	GAT	D	D	D202D	S
22	23803401	G	A	3.53096	22.8	607	203	GCC	1	ACC	A	T	A203T	M
22	23803401	G	C	4.94594	27.6	607	203	GCC	1	CCC	A	P	A203P	M
22	23803401	G	T	3.82229	23.6	607	203	GCC	1	TCC	A	S	A203S	M
22	23803402	C	A	4.76966	26.7	608	203	GCC	2	GAC	A	D	A203D	M
22	23803402	C	G	4.5324	25.6	608	203	GCC	2	GGC	A	G	A203G	M
22	23803402	C	T	4.52508	25.6	608	203	GCC	2	GTC	A	V	A203V	M
22	23803403	C	A	0.895369	9.213	609	203	GCC	3	GCA	A	A	A203A	S
22	23803403	C	G	0.930095	9.557	609	203	GCC	3	GCG	A	A	A203A	S
22	23803403	C	T	0.992049	10.24	609	203	GCC	3	GCT	A	A	A203A	S
22	23803404	T	A	5.62195	32	610	204	TTC	1	ATC	F	I	F204I	M
22	23803404	T	C	5.72118	33	610	204	TTC	1	CTC	F	L	F204L	M
22	23803404	T	G	5.58679	32	610	204	TTC	1	GTC	F	V	F204V	M
22	23803405	T	A	5.5509	32	611	204	TTC	2	TAC	F	Y	F204Y	M
22	23803405	T	C	5.97381	34	611	204	TTC	2	TCC	F	S	F204S	M
22	23803405	T	G	5.25778	29.5	611	204	TTC	2	TGC	F	C	F204C	M
22	23803406	C	A	4.25094	24.7	612	204	TTC	3	TTA	F	L	F204L	M
22	23803406	C	G	4.16298	24.5	612	204	TTC	3	TTG	F	L	F204L	M
22	23803406	C	T	0.95277	9.791	612	204	TTC	3	TTT	F	F	F204F	S
22	23803407	A	C	5.03414	28.1	613	205	ACC	1	CCC	T	P	T205P	M
22	23803407	A	G	5.0921	28.5	613	205	ACC	1	GCC	T	A	T205A	M
22	23803407	A	T	4.39051	25.1	613	205	ACC	1	TCC	T	S	T205S	M
22	23803408	C	A	5.25342	29.5	614	205	ACC	2	AAC	T	N	T205N	M
22	23803408	C	G	4.4972	25.5	614	205	ACC	2	AGC	T	S	T205S	M
22	23803408	C	T	5.33047	30	614	205	ACC	2	ATC	T	I	T205I	M
22	23803409	C	A	0.777917	8.083	615	205	ACC	3	ACA	T	T	T205T	S
22	23803409	C	G	0.786884	8.164	615	205	ACC	3	ACG	T	T	T205T	S
22	23803409	C	T	0.844804	8.715	615	205	ACC	3	ACT	T	T	T205T	S
22	23803410	T	A	5.6363	32	616	206	TGG	1	AGG	W	R	W206R	M
22	23803410	T	C	5.69465	33	616	206	TGG	1	CGG	W	R	W206R	M
22	23803410	T	G	5.86463	33	616	206	TGG	1	GGG	W	G	W206G	M
22	23803411	G	A	11.2288	52	617	206	TGG	2	TAG	W	Stop	W206X	Stop
22	23803411	G	C	6.12437	34	617	206	TGG	2	TCG	W	S	W206S	M
22	23803411	G	T	5.3155	29.9	617	206	TGG	2	TTG	W	L	W206L	M
22	23803412	G	A	11.2921	52	618	206	TGG	3	TGA	W	Stop	W206X	Stop
22	23803412	G	C	6.26624	34	618	206	TGG	3	TGC	W	C	W206C	M
22	23803412	G	T	6.47473	34	618	206	TGG	3	TGT	W	C	W206C	M
22	23803413	A	C	4.83513	27	619	207	AAC	1	CAC	N	H	N207H	M
22	23803413	A	G	4.76757	26.6	619	207	AAC	1	GAC	N	D	N207D	M
22	23803413	A	T	7.32364	36	619	207	AAC	1	TAC	N	Y	N207Y	M
22	23803414	A	C	5.31051	29.9	620	207	AAC	2	ACC	N	T	N207T	M
22	23803414	A	G	4.40702	25.2	620	207	AAC	2	AGC	N	S	N207S	M
22	23803414	A	T	5.45005	32	620	207	AAC	2	ATC	N	I	N207I	M
22	23803415	C	A	3.94141	23.9	621	207	AAC	3	AAA	N	K	N207K	M
22	23803415	C	G	3.93378	23.9	621	207	AAC	3	AAG	N	K	N207K	M
22	23803415	C	T	0.829813	8.569	621	207	AAC	3	AAT	N	N	N207N	S
22	23803416	A	C	4.21714	24.6	622	208	ATG	1	CTG	M	L	M208L	M
22	23803416	A	G	4.2344	24.7	622	208	ATG	1	GTG	M	V	M208V	M
22	23803416	A	T	4.22618	24.6	622	208	ATG	1	TTG	M	L	M208L	M
22	23803417	T	A	3.08955	21.4	623	208	ATG	2	AAG	M	K	M208K	M
22	23803417	T	C	4.3476	25	623	208	ATG	2	ACG	M	T	M208T	M
22	23803417	T	G	3.6103	23	623	208	ATG	2	AGG	M	R	M208R	M
22	23803418	G	A	4.63259	26	624	208	ATG	3	ATA	M	I	M208I	M
22	23803418	G	C	4.58381	25.8	624	208	ATG	3	ATC	M	I	M208I	M
22	23803418	G	T	4.77657	26.7	624	208	ATG	3	ATT	M	I	M208I	M
22	23803419	A	C	4.97008	27.7	625	209	AAT	1	CAT	N	H	N209H	M
22	23803419	A	G	5.34802	31	625	209	AAT	1	GAT	N	D	N209D	M
22	23803419	A	T	7.57524	36	625	209	AAT	1	TAT	N	Y	N209Y	M
22	23803420	A	C	5.71072	33	626	209	AAT	2	ACT	N	T	N209T	M
22	23803420	A	G	5.11934	28.7	626	209	AAT	2	AGT	N	S	N209S	M
22	23803420	A	T	6.18409	34	626	209	AAT	2	ATT	N	I	N209I	M
22	23803421	T	A	3.94348	23.9	627	209	AAT	3	AAA	N	K	N209K	M
22	23803421	T	C	1.13469	11.68	627	209	AAT	3	AAC	N	N	N209N	S
22	23803421	T	G	3.9205	23.8	627	209	AAT	3	AAG	N	K	N209K	M
22	23803422	G	A	7.21844	35	628	210	GAG	1	AAG	E	K	E210K	M
22	23803422	G	C	6.82574	35	628	210	GAG	1	CAG	E	Q	E210Q	M
22	23803422	G	T	12.8176	60	628	210	GAG	1	TAG	E	Stop	E210X	Stop
22	23816770	A	C	5.79702	33	629	210	GAG	2	GCG	E	A	E210A	M
22	23816770	A	G	5.84186	33	629	210	GAG	2	GGG	E	G	E210G	M
22	23816770	A	T	6.08791	34	629	210	GAG	2	GTG	E	V	E210V	M
22	23816771	G	A	1.92173	16.38	630	210	GAG	3	GAA	E	E	E210E	S
22	23816771	G	C	4.46247	25.4	630	210	GAG	3	GAC	E	D	E210D	M
22	23816771	G	T	4.33408	25	630	210	GAG	3	GAT	E	D	E210D	M
22	23816772	A	C	4.66507	26.2	631	211	AAG	1	CAG	K	Q	K211Q	M
22	23816772	A	G	4.03017	24.1	631	211	AAG	1	GAG	K	E	K211E	M
22	23816772	A	T	12.4775	58	631	211	AAG	1	TAG	K	Stop	K211X	Stop
22	23816773	A	C	3.55159	22.9	632	211	AAG	2	ACG	K	T	K211T	M
22	23816773	A	G	4.75274	26.6	632	211	AAG	2	AGG	K	R	K211R	M
22	23816773	A	T	5.06687	28.3	632	211	AAG	2	ATG	K	M	K211M	M
22	23816774	G	A	1.45869	13.94	633	211	AAG	3	AAA	K	K	K211K	S
22	23816774	G	C	3.37057	22.3	633	211	AAG	3	AAC	K	N	K211N	M
22	23816774	G	T	3.53233	22.8	633	211	AAG	3	AAT	K	N	K211N	M
22	23816775	T	A	3.78121	23.5	634	212	TTG	1	ATG	L	M	L212M	M
22	23816775	T	C	1.26494	12.66	634	212	TTG	1	CTG	L	L	L212L	S
22	23816775	T	G	3.9162	23.8	634	212	TTG	1	GTG	L	V	L212V	M
22	23816776	T	A	11.4674	53	635	212	TTG	2	TAG	L	Stop	L212X	Stop
22	23816776	T	C	5.2946	29.8	635	212	TTG	2	TCG	L	S	L212S	M
22	23816776	T	G	5.38383	31	635	212	TTG	2	TGG	L	W	L212W	M
22	23816777	G	A	2.22493	17.78	636	212	TTG	3	TTA	L	L	L212L	S
22	23816777	G	C	3.68486	23.2	636	212	TTG	3	TTC	L	F	L212F	M
22	23816777	G	T	3.9324	23.9	636	212	TTG	3	TTT	L	F	L212F	M
22	23816778	A	C	4.04354	24.2	637	213	ATG	1	CTG	M	L	M213L	M
22	23816778	A	G	3.79583	23.5	637	213	ATG	1	GTG	M	V	M213V	M
22	23816778	A	T	3.75869	23.4	637	213	ATG	1	TTG	M	L	M213L	M
22	23816779	T	A	4.62304	26	638	213	ATG	2	AAG	M	K	M213K	M
22	23816779	T	C	4.25448	24.7	638	213	ATG	2	ACG	M	T	M213T	M
22	23816779	T	G	4.7802	26.7	638	213	ATG	2	AGG	M	R	M213R	M
22	23816780	G	A	4.38817	25.1	639	213	ATG	3	ATA	M	I	M213I	M
22	23816780	G	C	3.10914	21.4	639	213	ATG	3	ATC	M	I	M213I	M
22	23816780	G	T	3.49443	22.7	639	213	ATG	3	ATT	M	I	M213I	M
22	23816781	A	C	5.22579	29.3	640	214	ACG	1	CCG	T	P	T214P	M
22	23816781	A	G	4.87453	27.2	640	214	ACG	1	GCG	T	A	T214A	M
22	23816781	A	T	3.42539	22.5	640	214	ACG	1	TCG	T	S	T214S	M
22	23816782	C	A	5.48006	32	641	214	ACG	2	AAG	T	K	T214K	M
22	23816782	C	G	5.39978	31	641	214	ACG	2	AGG	T	R	T214R	M
22	23816782	C	T	5.81771	33	641	214	ACG	2	ATG	T	M	T214M	M
22	23816783	G	A	0.936938	9.626	642	214	ACG	3	ACA	T	T	T214T	S
22	23816783	G	C	0.724991	7.608	642	214	ACG	3	ACC	T	T	T214T	S
22	23816783	G	T	0.390882	4.288	642	214	ACG	3	ACT	T	T	T214T	S
22	23816784	C	A	4.9487	27.6	643	215	CCT	1	ACT	P	T	P215T	M
22	23816784	C	G	4.82309	26.9	643	215	CCT	1	GCT	P	A	P215A	M
22	23816784	C	T	5.59734	32	643	215	CCT	1	TCT	P	S	P215S	M
22	23816785	C	A	5.8579	33	644	215	CCT	2	CAT	P	H	P215H	M
22	23816785	C	G	5.80272	33	644	215	CCT	2	CGT	P	R	P215R	M
22	23816785	C	T	6.10669	34	644	215	CCT	2	CTT	P	L	P215L	M
22	23816786	T	A	0.475898	5.213	645	215	CCT	3	CCA	P	P	P215P	S
22	23816786	T	C	0.549572	5.964	645	215	CCT	3	CCC	P	P	P215P	S
22	23816786	T	G	0.457311	5.016	645	215	CCT	3	CCG	P	P	P215P	S
22	23816787	G	A	5.98377	34	646	216	GAG	1	AAG	E	K	E216K	M
22	23816787	G	C	5.76419	33	646	216	GAG	1	CAG	E	Q	E216Q	M
22	23816787	G	T	12.8626	60	646	216	GAG	1	TAG	E	Stop	E216X	Stop
22	23816788	A	C	7.16268	35	647	216	GAG	2	GCG	E	A	E216A	M
22	23816788	A	G	6.93776	35	647	216	GAG	2	GGG	E	G	E216G	M
22	23816788	A	T	7.07835	35	647	216	GAG	2	GTG	E	V	E216V	M
22	23816789	G	A	3.0549	21.3	648	216	GAG	3	GAA	E	E	E216E	S
22	23816789	G	C	6.43799	34	648	216	GAG	3	GAC	E	D	E216D	M
22	23816789	G	T	5.92345	33	648	216	GAG	3	GAT	E	D	E216D	M
22	23816790	A	C	3.90932	23.8	649	217	ATG	1	CTG	M	L	M217L	M
22	23816790	A	G	3.45639	22.6	649	217	ATG	1	GTG	M	V	M217V	M
22	23816790	A	T	4.99998	27.9	649	217	ATG	1	TTG	M	L	M217L	M
22	23816791	T	A	3.89833	23.8	650	217	ATG	2	AAG	M	K	M217K	M
22	23816791	T	C	3.72496	23.3	650	217	ATG	2	ACG	M	T	M217T	M
22	23816791	T	G	4.62521	26	650	217	ATG	2	AGG	M	R	M217R	M
22	23816792	G	A	4.15482	24.4	651	217	ATG	3	ATA	M	I	M217I	M
22	23816792	G	C	4.96656	27.7	651	217	ATG	3	ATC	M	I	M217I	M
22	23816792	G	T	5.26827	29.6	651	217	ATG	3	ATT	M	I	M217I	M
22	23816793	T	A	4.73113	26.5	652	218	TTT	1	ATT	F	I	F218I	M
22	23816793	T	C	4.63692	26	652	218	TTT	1	CTT	F	L	F218L	M
22	23816793	T	G	5.28893	29.7	652	218	TTT	1	GTT	F	V	F218V	M
22	23816794	T	A	5.40888	31	653	218	TTT	2	TAT	F	Y	F218Y	M
22	23816794	T	C	5.80625	33	653	218	TTT	2	TCT	F	S	F218S	M
22	23816794	T	G	5.7003	33	653	218	TTT	2	TGT	F	C	F218C	M
22	23816795	T	A	3.25594	21.9	654	218	TTT	3	TTA	F	L	F218L	M
22	23816795	T	C	1.01892	10.55	654	218	TTT	3	TTC	F	F	F218F	S
22	23816795	T	G	3.13882	21.5	654	218	TTT	3	TTG	F	L	F218L	M
22	23816796	T	A	4.25961	24.7	655	219	TCA	1	ACA	S	T	S219T	M
22	23816796	T	C	4.67436	26.2	655	219	TCA	1	CCA	S	P	S219P	M
22	23816796	T	G	2.75764	20.2	655	219	TCA	1	GCA	S	A	S219A	M
22	23816797	C	A	11.2481	52	656	219	TCA	2	TAA	S	Stop	S219X	Stop
22	23816797	C	G	11.0749	51	656	219	TCA	2	TGA	S	Stop	S219X	Stop
22	23816797	C	T	5.21165	29.2	656	219	TCA	2	TTA	S	L	S219L	M
22	23816798	A	C	0.795585	8.245	657	219	TCA	3	TCC	S	S	S219S	S
22	23816798	A	G	0.837416	8.643	657	219	TCA	3	TCG	S	S	S219S	S
22	23816798	A	T	0.783711	8.135	657	219	TCA	3	TCT	S	S	S219S	S
22	23816799	G	A	5.17909	29	658	220	GAA	1	AAA	E	K	E220K	M
22	23816799	G	C	4.39147	25.1	658	220	GAA	1	CAA	E	Q	E220Q	M
22	23816799	G	T	11.8615	55	658	220	GAA	1	TAA	E	Stop	E220X	Stop
22	23816800	A	C	5.23955	29.4	659	220	GAA	2	GCA	E	A	E220A	M
22	23816800	A	G	6.06236	34	659	220	GAA	2	GGA	E	G	E220G	M
22	23816800	A	T	5.68509	33	659	220	GAA	2	GTA	E	V	E220V	M
22	23816801	A	C	3.19933	21.7	660	220	GAA	3	GAC	E	D	E220D	M
22	23816801	A	G	0.625501	6.697	660	220	GAA	3	GAG	E	E	E220E	S
22	23816801	A	T	4.31817	24.9	660	220	GAA	3	GAT	E	D	E220D	M
22	23816802	A	C	3.76857	23.4	661	221	ATC	1	CTC	I	L	I221L	M
22	23816802	A	G	3.20446	21.8	661	221	ATC	1	GTC	I	V	I221V	M
22	23816802	A	T	5.10629	28.6	661	221	ATC	1	TTC	I	F	I221F	M
22	23816803	T	A	5.22614	29.3	662	221	ATC	2	AAC	I	N	I221N	M
22	23816803	T	C	3.81843	23.6	662	221	ATC	2	ACC	I	T	I221T	M
22	23816803	T	G	5.19251	29.1	662	221	ATC	2	AGC	I	S	I221S	M
22	23816804	C	A	0.857547	8.84	663	221	ATC	3	ATA	I	I	I221I	S
22	23816804	C	G	3.44544	22.5	663	221	ATC	3	ATG	I	M	I221M	M
22	23816804	C	T	0.908285	9.34	663	221	ATC	3	ATT	I	I	I221I	S
22	23816805	C	A	5.0113	28	664	222	CTC	1	ATC	L	I	L222I	M
22	23816805	C	G	5.1454	28.8	664	222	CTC	1	GTC	L	V	L222V	M
22	23816805	C	T	5.07402	28.4	664	222	CTC	1	TTC	L	F	L222F	M
22	23816806	T	A	5.553	32	665	222	CTC	2	CAC	L	H	L222H	M
22	23816806	T	C	5.74121	33	665	222	CTC	2	CCC	L	P	L222P	M
22	23816806	T	G	5.69469	33	665	222	CTC	2	CGC	L	R	L222R	M
22	23816807	C	A	0.700416	7.386	666	222	CTC	3	CTA	L	L	L222L	S
22	23816807	C	G	0.754825	7.875	666	222	CTC	3	CTG	L	L	L222L	S
22	23816807	C	T	0.82144	8.489	666	222	CTC	3	CTT	L	L	L222L	S
[truncated: 1,476 more rows]

## Sheet: Supp. Fig. 1H, J
Supplementary Figure 1H,J: AlphaMissense pathogenicity scores for reported SMARCB1 amino acid substitutions.
uniprot_id	protein_variant	am_pathogenicity	am_class	Residue	Amino_Acid_Alt	Mutation_type
Q12824	M1A	0.1541	benign	1	A	M
Q12824	M1C	0.1262	benign	1	C	M
Q12824	M1D	0.5555	ambiguous	1	D	M
Q12824	M1E	0.3386	benign	1	E	M
Q12824	M1F	0.1195	benign	1	F	M
Q12824	M1G	0.2535	benign	1	G	M
Q12824	M1H	0.3626	ambiguous	1	H	M
Q12824	M1I	0.2601	benign	1	I	M
Q12824	M1K	0.2038	benign	1	K	M
Q12824	M1L	0.097	benign	1	L	M
Q12824	M1N	0.2419	benign	1	N	M
Q12824	M1P	0.2232	benign	1	P	M
Q12824	M1Q	0.1543	benign	1	Q	M
Q12824	M1R	0.2436	benign	1	R	M
Q12824	M1S	0.1622	benign	1	S	M
Q12824	M1T	0.2147	benign	1	T	M
Q12824	M1V	0.0876	benign	1	V	M
Q12824	M1W	0.365	ambiguous	1	W	M
Q12824	M1Y	0.2905	benign	1	Y	M
Q12824	M2A	0.178	benign	2	A	M
Q12824	M2C	0.2597	benign	2	C	M
Q12824	M2D	0.4743	ambiguous	2	D	M
Q12824	M2E	0.3148	benign	2	E	M
Q12824	M2F	0.1443	benign	2	F	M
Q12824	M2G	0.2233	benign	2	G	M
Q12824	M2H	0.3208	benign	2	H	M
Q12824	M2I	0.4361	ambiguous	2	I	M
Q12824	M2K	0.1788	benign	2	K	M
Q12824	M2L	0.146	benign	2	L	M
Q12824	M2N	0.196	benign	2	N	M
Q12824	M2P	0.2534	benign	2	P	M
Q12824	M2Q	0.1371	benign	2	Q	M
Q12824	M2R	0.2312	benign	2	R	M
Q12824	M2S	0.1652	benign	2	S	M
Q12824	M2T	0.2529	benign	2	T	M
Q12824	M2V	0.1684	benign	2	V	M
Q12824	M2W	0.4615	ambiguous	2	W	M
Q12824	M2Y	0.3304	benign	2	Y	M
Q12824	M3A	0.1236	benign	3	A	M
Q12824	M3C	0.2732	benign	3	C	M
Q12824	M3D	0.3582	ambiguous	3	D	M
Q12824	M3E	0.2275	benign	3	E	M
Q12824	M3F	0.167	benign	3	F	M
Q12824	M3G	0.1633	benign	3	G	M
Q12824	M3H	0.2941	benign	3	H	M
Q12824	M3I	0.3287	benign	3	I	M
Q12824	M3K	0.1455	benign	3	K	M
Q12824	M3L	0.1416	benign	3	L	M
Q12824	M3N	0.16	benign	3	N	M
Q12824	M3P	0.2195	benign	3	P	M
Q12824	M3Q	0.101	benign	3	Q	M
Q12824	M3R	0.2084	benign	3	R	M
Q12824	M3S	0.124	benign	3	S	M
Q12824	M3T	0.1698	benign	3	T	M
Q12824	M3V	0.1314	benign	3	V	M
Q12824	M3W	0.4933	ambiguous	3	W	M
Q12824	M3Y	0.3267	benign	3	Y	M
Q12824	M4A	0.2763	benign	4	A	M
Q12824	M4C	0.5616	ambiguous	4	C	M
Q12824	M4D	0.714	pathogenic	4	D	M
Q12824	M4E	0.5828	pathogenic	4	E	M
Q12824	M4F	0.2518	benign	4	F	M
Q12824	M4G	0.3774	ambiguous	4	G	M
Q12824	M4H	0.545	ambiguous	4	H	M
Q12824	M4I	0.5365	ambiguous	4	I	M
Q12824	M4K	0.4311	ambiguous	4	K	M
Q12824	M4L	0.1517	benign	4	L	M
Q12824	M4N	0.4712	ambiguous	4	N	M
Q12824	M4P	0.4555	ambiguous	4	P	M
Q12824	M4Q	0.3437	ambiguous	4	Q	M
Q12824	M4R	0.4937	ambiguous	4	R	M
Q12824	M4S	0.3508	ambiguous	4	S	M
Q12824	M4T	0.3553	ambiguous	4	T	M
Q12824	M4V	0.168	benign	4	V	M
Q12824	M4W	0.6705	pathogenic	4	W	M
Q12824	M4Y	0.5349	ambiguous	4	Y	M
Q12824	A5C	0.6685	pathogenic	5	C	M
Q12824	A5D	0.7431	pathogenic	5	D	M
Q12824	A5E	0.684	pathogenic	5	E	M
Q12824	A5F	0.6975	pathogenic	5	F	M
Q12824	A5G	0.211	benign	5	G	M
Q12824	A5H	0.7414	pathogenic	5	H	M
Q12824	A5I	0.863	pathogenic	5	I	M
Q12824	A5K	0.8297	pathogenic	5	K	M
Q12824	A5L	0.6258	pathogenic	5	L	M
Q12824	A5M	0.7639	pathogenic	5	M	M
Q12824	A5N	0.4479	ambiguous	5	N	M
Q12824	A5P	0.4167	ambiguous	5	P	M
Q12824	A5Q	0.5814	pathogenic	5	Q	M
Q12824	A5R	0.7672	pathogenic	5	R	M
Q12824	A5S	0.1758	benign	5	S	M
Q12824	A5T	0.447	ambiguous	5	T	M
Q12824	A5V	0.6793	pathogenic	5	V	M
Q12824	A5W	0.9515	pathogenic	5	W	M
Q12824	A5Y	0.7837	pathogenic	5	Y	M
Q12824	L6A	0.1725	benign	6	A	M
Q12824	L6C	0.4729	ambiguous	6	C	M
Q12824	L6D	0.7447	pathogenic	6	D	M
Q12824	L6E	0.5318	ambiguous	6	E	M
Q12824	L6F	0.1736	benign	6	F	M
Q12824	L6G	0.3512	ambiguous	6	G	M
Q12824	L6H	0.4472	ambiguous	6	H	M
Q12824	L6I	0.1325	benign	6	I	M
Q12824	L6K	0.4485	ambiguous	6	K	M
Q12824	L6M	0.1331	benign	6	M	M
Q12824	L6N	0.3721	ambiguous	6	N	M
Q12824	L6P	0.3256	benign	6	P	M
Q12824	L6Q	0.2498	benign	6	Q	M
Q12824	L6R	0.4148	ambiguous	6	R	M
Q12824	L6S	0.2592	benign	6	S	M
Q12824	L6T	0.2426	benign	6	T	M
Q12824	L6V	0.1043	benign	6	V	M
Q12824	L6W	0.4839	ambiguous	6	W	M
Q12824	L6Y	0.4722	ambiguous	6	Y	M
Q12824	S7A	0.1676	benign	7	A	M
Q12824	S7C	0.3273	benign	7	C	M
Q12824	S7D	0.8552	pathogenic	7	D	M
Q12824	S7E	0.8045	pathogenic	7	E	M
Q12824	S7F	0.7878	pathogenic	7	F	M
Q12824	S7G	0.2074	benign	7	G	M
Q12824	S7H	0.7638	pathogenic	7	H	M
Q12824	S7I	0.7578	pathogenic	7	I	M
Q12824	S7K	0.9427	pathogenic	7	K	M
Q12824	S7L	0.5427	ambiguous	7	L	M
Q12824	S7M	0.6496	pathogenic	7	M	M
Q12824	S7N	0.4529	ambiguous	7	N	M
Q12824	S7P	0.337	benign	7	P	M
Q12824	S7Q	0.692	pathogenic	7	Q	M
Q12824	S7R	0.9404	pathogenic	7	R	M
Q12824	S7T	0.194	benign	7	T	M
Q12824	S7V	0.6056	pathogenic	7	V	M
Q12824	S7W	0.8631	pathogenic	7	W	M
Q12824	S7Y	0.7548	pathogenic	7	Y	M
Q12824	K8A	0.6769	pathogenic	8	A	M
Q12824	K8C	0.9057	pathogenic	8	C	M
Q12824	K8D	0.8773	pathogenic	8	D	M
Q12824	K8E	0.7552	pathogenic	8	E	M
Q12824	K8F	0.9608	pathogenic	8	F	M
Q12824	K8G	0.6572	pathogenic	8	G	M
Q12824	K8H	0.6677	pathogenic	8	H	M
Q12824	K8I	0.8979	pathogenic	8	I	M
Q12824	K8L	0.8289	pathogenic	8	L	M
Q12824	K8M	0.8785	pathogenic	8	M	M
Q12824	K8N	0.8642	pathogenic	8	N	M
Q12824	K8P	0.7625	pathogenic	8	P	M
Q12824	K8Q	0.4169	ambiguous	8	Q	M
Q12824	K8R	0.0803	benign	8	R	M
Q12824	K8S	0.7702	pathogenic	8	S	M
Q12824	K8T	0.6344	pathogenic	8	T	M
Q12824	K8V	0.7818	pathogenic	8	V	M
Q12824	K8W	0.9679	pathogenic	8	W	M
Q12824	K8Y	0.9123	pathogenic	8	Y	M
Q12824	T9A	0.8156	pathogenic	9	A	M
Q12824	T9C	0.955	pathogenic	9	C	M
Q12824	T9D	0.9541	pathogenic	9	D	M
Q12824	T9E	0.9407	pathogenic	9	E	M
Q12824	T9F	0.8437	pathogenic	9	F	M
Q12824	T9G	0.7194	pathogenic	9	G	M
Q12824	T9H	0.8905	pathogenic	9	H	M
Q12824	T9I	0.978	pathogenic	9	I	M
Q12824	T9K	0.8878	pathogenic	9	K	M
Q12824	T9L	0.9252	pathogenic	9	L	M
Q12824	T9M	0.9419	pathogenic	9	M	M
Q12824	T9N	0.803	pathogenic	9	N	M
Q12824	T9P	0.8394	pathogenic	9	P	M
Q12824	T9Q	0.9171	pathogenic	9	Q	M
Q12824	T9R	0.8422	pathogenic	9	R	M
Q12824	T9S	0.8249	pathogenic	9	S	M
Q12824	T9V	0.8856	pathogenic	9	V	M
Q12824	T9W	0.9668	pathogenic	9	W	M
Q12824	T9Y	0.7455	pathogenic	9	Y	M
Q12824	F10A	0.9954	pathogenic	10	A	M
Q12824	F10C	0.9918	pathogenic	10	C	M
Q12824	F10D	0.9986	pathogenic	10	D	M
Q12824	F10E	0.9989	pathogenic	10	E	M
Q12824	F10G	0.995	pathogenic	10	G	M
Q12824	F10H	0.9886	pathogenic	10	H	M
Q12824	F10I	0.9922	pathogenic	10	I	M
Q12824	F10K	0.9986	pathogenic	10	K	M
Q12824	F10L	0.9992	pathogenic	10	L	M
Q12824	F10M	0.9946	pathogenic	10	M	M
Q12824	F10N	0.9956	pathogenic	10	N	M
Q12824	F10P	0.9997	pathogenic	10	P	M
Q12824	F10Q	0.998	pathogenic	10	Q	M
Q12824	F10R	0.9943	pathogenic	10	R	M
Q12824	F10S	0.995	pathogenic	10	S	M
Q12824	F10T	0.9966	pathogenic	10	T	M
Q12824	F10V	0.9849	pathogenic	10	V	M
Q12824	F10W	0.8466	pathogenic	10	W	M
Q12824	F10Y	0.2818	benign	10	Y	M
Q12824	G11A	0.9894	pathogenic	11	A	M
Q12824	G11C	0.9972	pathogenic	11	C	M
Q12824	G11D	0.9988	pathogenic	11	D	M
Q12824	G11E	0.9992	pathogenic	11	E	M
Q12824	G11F	0.9978	pathogenic	11	F	M
Q12824	G11H	0.9996	pathogenic	11	H	M
Q12824	G11I	0.9987	pathogenic	11	I	M
Q12824	G11K	0.9996	pathogenic	11	K	M
Q12824	G11L	0.9974	pathogenic	11	L	M
Q12824	G11M	0.9997	pathogenic	11	M	M
Q12824	G11N	0.9993	pathogenic	11	N	M
Q12824	G11P	0.9988	pathogenic	11	P	M
Q12824	G11Q	0.9991	pathogenic	11	Q	M
Q12824	G11R	0.9985	pathogenic	11	R	M
Q12824	G11S	0.9915	pathogenic	11	S	M
Q12824	G11T	0.997	pathogenic	11	T	M
Q12824	G11V	0.9978	pathogenic	11	V	M
Q12824	G11W	0.9984	pathogenic	11	W	M
Q12824	G11Y	0.9986	pathogenic	11	Y	M
Q12824	Q12A	0.1824	benign	12	A	M
Q12824	Q12C	0.7854	pathogenic	12	C	M
Q12824	Q12D	0.3705	ambiguous	12	D	M
Q12824	Q12E	0.0928	benign	12	E	M
Q12824	Q12F	0.8484	pathogenic	12	F	M
Q12824	Q12G	0.3164	benign	12	G	M
Q12824	Q12H	0.4054	ambiguous	12	H	M
Q12824	Q12I	0.4803	ambiguous	12	I	M
Q12824	Q12K	0.2099	benign	12	K	M
Q12824	Q12L	0.2257	benign	12	L	M
Q12824	Q12M	0.4197	ambiguous	12	M	M
Q12824	Q12N	0.2419	benign	12	N	M
Q12824	Q12P	0.1257	benign	12	P	M
Q12824	Q12R	0.3061	benign	12	R	M
Q12824	Q12S	0.2009	benign	12	S	M
Q12824	Q12T	0.2062	benign	12	T	M
Q12824	Q12V	0.2779	benign	12	V	M
Q12824	Q12W	0.8923	pathogenic	12	W	M
Q12824	Q12Y	0.7797	pathogenic	12	Y	M
Q12824	K13A	0.8942	pathogenic	13	A	M
Q12824	K13C	0.9441	pathogenic	13	C	M
Q12824	K13D	0.9753	pathogenic	13	D	M
Q12824	K13E	0.8572	pathogenic	13	E	M
Q12824	K13F	0.9791	pathogenic	13	F	M
Q12824	K13G	0.9515	pathogenic	13	G	M
Q12824	K13H	0.8326	pathogenic	13	H	M
Q12824	K13I	0.8794	pathogenic	13	I	M
Q12824	K13L	0.8178	pathogenic	13	L	M
Q12824	K13M	0.8041	pathogenic	13	M	M
Q12824	K13N	0.9639	pathogenic	13	N	M
Q12824	K13P	0.7507	pathogenic	13	P	M
Q12824	K13Q	0.5491	ambiguous	13	Q	M
Q12824	K13R	0.1246	benign	13	R	M
Q12824	K13S	0.9677	pathogenic	13	S	M
Q12824	K13T	0.8665	pathogenic	13	T	M
Q12824	K13V	0.8123	pathogenic	13	V	M
Q12824	K13W	0.982	pathogenic	13	W	M
Q12824	K13Y	0.9385	pathogenic	13	Y	M
Q12824	P14A	0.9778	pathogenic	14	A	M
Q12824	P14C	0.9989	pathogenic	14	C	M
Q12824	P14D	0.9994	pathogenic	14	D	M
Q12824	P14E	0.9991	pathogenic	14	E	M
Q12824	P14F	0.9998	pathogenic	14	F	M
Q12824	P14G	0.995	pathogenic	14	G	M
Q12824	P14H	0.9996	pathogenic	14	H	M
Q12824	P14I	0.9987	pathogenic	14	I	M
Q12824	P14K	0.9995	pathogenic	14	K	M
Q12824	P14L	0.9977	pathogenic	14	L	M
Q12824	P14M	0.9996	pathogenic	14	M	M
Q12824	P14N	0.9996	pathogenic	14	N	M
Q12824	P14Q	0.9996	pathogenic	14	Q	M
Q12824	P14R	0.9984	pathogenic	14	R	M
Q12824	P14S	0.9991	pathogenic	14	S	M
Q12824	P14T	0.9982	pathogenic	14	T	M
Q12824	P14V	0.9946	pathogenic	14	V	M
Q12824	P14W	0.9999	pathogenic	14	W	M
Q12824	P14Y	0.9997	pathogenic	14	Y	M
Q12824	V15A	0.2073	benign	15	A	M
Q12824	V15C	0.6361	pathogenic	15	C	M
Q12824	V15D	0.4314	ambiguous	15	D	M
Q12824	V15E	0.281	benign	15	E	M
Q12824	V15F	0.2698	benign	15	F	M
Q12824	V15G	0.285	benign	15	G	M
Q12824	V15H	0.6214	pathogenic	15	H	M
Q12824	V15I	0.0745	benign	15	I	M
Q12824	V15K	0.4528	ambiguous	15	K	M
Q12824	V15L	0.1619	benign	15	L	M
Q12824	V15M	0.159	benign	15	M	M
Q12824	V15N	0.2892	benign	15	N	M
Q12824	V15P	0.6878	pathogenic	15	P	M
Q12824	V15Q	0.2926	benign	15	Q	M
Q12824	V15R	0.4558	ambiguous	15	R	M
Q12824	V15S	0.232	benign	15	S	M
Q12824	V15T	0.1894	benign	15	T	M
Q12824	V15W	0.8844	pathogenic	15	W	M
Q12824	V15Y	0.6535	pathogenic	15	Y	M
Q12824	K16A	0.3479	ambiguous	16	A	M
Q12824	K16C	0.6036	pathogenic	16	C	M
Q12824	K16D	0.8843	pathogenic	16	D	M
Q12824	K16E	0.4953	ambiguous	16	E	M
Q12824	K16F	0.9311	pathogenic	16	F	M
Q12824	K16G	0.6876	pathogenic	16	G	M
Q12824	K16H	0.5618	ambiguous	16	H	M
Q12824	K16I	0.4834	ambiguous	16	I	M
Q12824	K16L	0.6134	pathogenic	16	L	M
Q12824	K16M	0.4368	ambiguous	16	M	M
Q12824	K16N	0.7776	pathogenic	16	N	M
Q12824	K16P	0.5535	ambiguous	16	P	M
Q12824	K16Q	0.2091	benign	16	Q	M
Q12824	K16R	0.1105	benign	16	R	M
Q12824	K16S	0.4383	ambiguous	16	S	M
Q12824	K16T	0.2014	benign	16	T	M
Q12824	K16V	0.3584	ambiguous	16	V	M
Q12824	K16W	0.943	pathogenic	16	W	M
Q12824	K16Y	0.8516	pathogenic	16	Y	M
Q12824	F17A	0.9993	pathogenic	17	A	M
Q12824	F17C	0.9948	pathogenic	17	C	M
Q12824	F17D	0.9998	pathogenic	17	D	M
Q12824	F17E	0.9993	pathogenic	17	E	M
Q12824	F17G	0.9991	pathogenic	17	G	M
Q12824	F17H	0.9974	pathogenic	17	H	M
Q12824	F17I	0.9635	pathogenic	17	I	M
Q12824	F17K	0.9995	pathogenic	17	K	M
Q12824	F17L	0.9985	pathogenic	17	L	M
Q12824	F17M	0.9918	pathogenic	17	M	M
Q12824	F17N	0.9994	pathogenic	17	N	M
Q12824	F17P	1	pathogenic	17	P	M
Q12824	F17Q	0.9989	pathogenic	17	Q	M
Q12824	F17R	0.9986	pathogenic	17	R	M
Q12824	F17S	0.9996	pathogenic	17	S	M
Q12824	F17T	0.9991	pathogenic	17	T	M
Q12824	F17V	0.9733	pathogenic	17	V	M
Q12824	F17W	0.9628	pathogenic	17	W	M
Q12824	F17Y	0.8724	pathogenic	17	Y	M
Q12824	Q18A	0.4574	ambiguous	18	A	M
Q12824	Q18C	0.7832	pathogenic	18	C	M
Q12824	Q18D	0.9882	pathogenic	18	D	M
Q12824	Q18E	0.4664	ambiguous	18	E	M
Q12824	Q18F	0.9751	pathogenic	18	F	M
Q12824	Q18G	0.8251	pathogenic	18	G	M
Q12824	Q18H	0.8452	pathogenic	18	H	M
Q12824	Q18I	0.8754	pathogenic	18	I	M
Q12824	Q18K	0.2994	benign	18	K	M
Q12824	Q18L	0.6953	pathogenic	18	L	M
Q12824	Q18M	0.7456	pathogenic	18	M	M
Q12824	Q18N	0.9275	pathogenic	18	N	M
Q12824	Q18P	0.8381	pathogenic	18	P	M
Q12824	Q18R	0.2531	benign	18	R	M
Q12824	Q18S	0.6822	pathogenic	18	S	M
Q12824	Q18T	0.7428	pathogenic	18	T	M
Q12824	Q18V	0.7306	pathogenic	18	V	M
Q12824	Q18W	0.9853	pathogenic	18	W	M
Q12824	Q18Y	0.9689	pathogenic	18	Y	M
Q12824	L19A	0.9511	pathogenic	19	A	M
Q12824	L19C	0.9698	pathogenic	19	C	M
Q12824	L19D	0.9979	pathogenic	19	D	M
Q12824	L19E	0.9857	pathogenic	19	E	M
Q12824	L19F	0.614	pathogenic	19	F	M
Q12824	L19G	0.9872	pathogenic	19	G	M
Q12824	L19H	0.9876	pathogenic	19	H	M
Q12824	L19I	0.2194	benign	19	I	M
Q12824	L19K	0.9799	pathogenic	19	K	M
Q12824	L19M	0.3836	ambiguous	19	M	M
Q12824	L19N	0.9923	pathogenic	19	N	M
Q12824	L19P	0.9892	pathogenic	19	P	M
Q12824	L19Q	0.9778	pathogenic	19	Q	M
Q12824	L19R	0.9762	pathogenic	19	R	M
Q12824	L19S	0.9943	pathogenic	19	S	M
Q12824	L19T	0.9482	pathogenic	19	T	M
Q12824	L19V	0.3314	benign	19	V	M
Q12824	L19W	0.9302	pathogenic	19	W	M
Q12824	L19Y	0.9562	pathogenic	19	Y	M
Q12824	E20A	0.3547	ambiguous	20	A	M
Q12824	E20C	0.831	pathogenic	20	C	M
Q12824	E20D	0.1448	benign	20	D	M
Q12824	E20F	0.918	pathogenic	20	F	M
Q12824	E20G	0.3073	benign	20	G	M
Q12824	E20H	0.7268	pathogenic	20	H	M
Q12824	E20I	0.7254	pathogenic	20	I	M
Q12824	E20K	0.6254	pathogenic	20	K	M
Q12824	E20L	0.6756	pathogenic	20	L	M
Q12824	E20M	0.7883	pathogenic	20	M	M
Q12824	E20N	0.4452	ambiguous	20	N	M
Q12824	E20P	0.9482	pathogenic	20	P	M
Q12824	E20Q	0.2972	benign	20	Q	M
Q12824	E20R	0.6715	pathogenic	20	R	M
Q12824	E20S	0.3471	ambiguous	20	S	M
Q12824	E20T	0.3836	ambiguous	20	T	M
Q12824	E20V	0.4565	ambiguous	20	V	M
Q12824	E20W	0.9749	pathogenic	20	W	M
Q12824	E20Y	0.8817	pathogenic	20	Y	M
Q12824	D21A	0.1488	benign	21	A	M
Q12824	D21C	0.5572	ambiguous	21	C	M
Q12824	D21E	0.0616	benign	21	E	M
Q12824	D21F	0.7504	pathogenic	21	F	M
Q12824	D21G	0.1397	benign	21	G	M
Q12824	D21H	0.3706	ambiguous	21	H	M
Q12824	D21I	0.4359	ambiguous	21	I	M
Q12824	D21K	0.269	benign	21	K	M
Q12824	D21L	0.4157	ambiguous	21	L	M
Q12824	D21M	0.5499	ambiguous	21	M	M
Q12824	D21N	0.1173	benign	21	N	M
Q12824	D21P	0.2715	benign	21	P	M
Q12824	D21Q	0.2092	benign	21	Q	M
Q12824	D21R	0.3973	ambiguous	21	R	M
Q12824	D21S	0.1263	benign	21	S	M
Q12824	D21T	0.1991	benign	21	T	M
Q12824	D21V	0.262	benign	21	V	M
Q12824	D21W	0.8995	pathogenic	21	W	M
Q12824	D21Y	0.4753	ambiguous	21	Y	M
Q12824	D22A	0.2081	benign	22	A	M
Q12824	D22C	0.5561	ambiguous	22	C	M
Q12824	D22E	0.1342	benign	22	E	M
Q12824	D22F	0.7306	pathogenic	22	F	M
Q12824	D22G	0.0929	benign	22	G	M
Q12824	D22H	0.3688	ambiguous	22	H	M
Q12824	D22I	0.6483	pathogenic	22	I	M
Q12824	D22K	0.5017	ambiguous	22	K	M
Q12824	D22L	0.5773	pathogenic	22	L	M
Q12824	D22M	0.6917	pathogenic	22	M	M
Q12824	D22N	0.0925	benign	22	N	M
Q12824	D22P	0.7991	pathogenic	22	P	M
Q12824	D22Q	0.3355	benign	22	Q	M
Q12824	D22R	0.5317	ambiguous	22	R	M
Q12824	D22S	0.1117	benign	22	S	M
Q12824	D22T	0.2161	benign	22	T	M
Q12824	D22V	0.4303	ambiguous	22	V	M
Q12824	D22W	0.93	pathogenic	22	W	M
Q12824	D22Y	0.4494	ambiguous	22	Y	M
Q12824	G23A	0.7308	pathogenic	23	A	M
Q12824	G23C	0.8891	pathogenic	23	C	M
Q12824	G23D	0.8887	pathogenic	23	D	M
Q12824	G23E	0.9142	pathogenic	23	E	M
Q12824	G23F	0.9928	pathogenic	23	F	M
Q12824	G23H	0.9784	pathogenic	23	H	M
Q12824	G23I	0.9868	pathogenic	23	I	M
Q12824	G23K	0.9688	pathogenic	23	K	M
Q12824	G23L	0.9798	pathogenic	23	L	M
Q12824	G23M	0.9869	pathogenic	23	M	M
Q12824	G23N	0.9137	pathogenic	23	N	M
Q12824	G23P	0.9959	pathogenic	23	P	M
Q12824	G23Q	0.9375	pathogenic	23	Q	M
Q12824	G23R	0.9467	pathogenic	23	R	M
Q12824	G23S	0.5734	pathogenic	23	S	M
Q12824	G23T	0.8521	pathogenic	23	T	M
Q12824	G23V	0.9638	pathogenic	23	V	M
Q12824	G23W	0.986	pathogenic	23	W	M
Q12824	G23Y	0.9849	pathogenic	23	Y	M
Q12824	E24A	0.6556	pathogenic	24	A	M
Q12824	E24C	0.9498	pathogenic	24	C	M
Q12824	E24D	0.0777	benign	24	D	M
Q12824	E24F	0.9739	pathogenic	24	F	M
Q12824	E24G	0.7778	pathogenic	24	G	M
Q12824	E24H	0.9134	pathogenic	24	H	M
Q12824	E24I	0.8416	pathogenic	24	I	M
Q12824	E24K	0.8856	pathogenic	24	K	M
Q12824	E24L	0.8992	pathogenic	24	L	M
Q12824	E24M	0.9436	pathogenic	24	M	M
Q12824	E24N	0.5457	ambiguous	24	N	M
Q12824	E24P	0.8278	pathogenic	24	P	M
Q12824	E24Q	0.6474	pathogenic	24	Q	M
Q12824	E24R	0.8949	pathogenic	24	R	M
Q12824	E24S	0.6019	pathogenic	24	S	M
Q12824	E24T	0.7193	pathogenic	24	T	M
Q12824	E24V	0.7025	pathogenic	24	V	M
Q12824	E24W	0.9937	pathogenic	24	W	M
Q12824	E24Y	0.9419	pathogenic	24	Y	M
Q12824	F25A	0.6618	pathogenic	25	A	M
Q12824	F25C	0.3214	benign	25	C	M
Q12824	F25D	0.7109	pathogenic	25	D	M
Q12824	F25E	0.6897	pathogenic	25	E	M
Q12824	F25G	0.8171	pathogenic	25	G	M
Q12824	F25H	0.4258	ambiguous	25	H	M
Q12824	F25I	0.5088	ambiguous	25	I	M
Q12824	F25K	0.8454	pathogenic	25	K	M
Q12824	F25L	0.8686	pathogenic	25	L	M
Q12824	F25M	0.6295	pathogenic	25	M	M
Q12824	F25N	0.5251	ambiguous	25	N	M
Q12824	F25P	0.915	pathogenic	25	P	M
Q12824	F25Q	0.7293	pathogenic	25	Q	M
Q12824	F25R	0.7741	pathogenic	25	R	M
Q12824	F25S	0.5311	ambiguous	25	S	M
Q12824	F25T	0.6292	pathogenic	25	T	M
Q12824	F25V	0.4243	ambiguous	25	V	M
Q12824	F25W	0.2787	benign	25	W	M
Q12824	F25Y	0.0674	benign	25	Y	M
Q12824	Y26A	0.9907	pathogenic	26	A	M
Q12824	Y26C	0.8099	pathogenic	26	C	M
Q12824	Y26D	0.9953	pathogenic	26	D	M
Q12824	Y26E	0.9982	pathogenic	26	E	M
Q12824	Y26F	0.069	benign	26	F	M
Q12824	Y26G	0.9811	pathogenic	26	G	M
Q12824	Y26H	0.8989	pathogenic	26	H	M
Q12824	Y26I	0.9823	pathogenic	26	I	M
Q12824	Y26K	0.9982	pathogenic	26	K	M
Q12824	Y26L	0.9386	pathogenic	26	L	M
Q12824	Y26M	0.9822	pathogenic	26	M	M
Q12824	Y26N	0.9786	pathogenic	26	N	M
Q12824	Y26P	0.9985	pathogenic	26	P	M
Q12824	Y26Q	0.9946	pathogenic	26	Q	M
Q12824	Y26R	0.9911	pathogenic	26	R	M
Q12824	Y26S	0.9743	pathogenic	26	S	M
Q12824	Y26T	0.9938	pathogenic	26	T	M
Q12824	Y26V	0.9594	pathogenic	26	V	M
Q12824	Y26W	0.5123	ambiguous	26	W	M
Q12824	M27A	0.9497	pathogenic	27	A	M
Q12824	M27C	0.5531	ambiguous	27	C	M
Q12824	M27D	0.9996	pathogenic	27	D	M
Q12824	M27E	0.9958	pathogenic	27	E	M
Q12824	M27F	0.5371	ambiguous	27	F	M
Q12824	M27G	0.9837	pathogenic	27	G	M
Q12824	M27H	0.9854	pathogenic	27	H	M
Q12824	M27I	0.9871	pathogenic	27	I	M
Q12824	M27K	0.9899	pathogenic	27	K	M
Q12824	M27L	0.6434	pathogenic	27	L	M
Q12824	M27N	0.9932	pathogenic	27	N	M
Q12824	M27P	0.9998	pathogenic	27	P	M
Q12824	M27Q	0.9276	pathogenic	27	Q	M
Q12824	M27R	0.9805	pathogenic	27	R	M
Q12824	M27S	0.969	pathogenic	27	S	M
Q12824	M27T	0.9818	pathogenic	27	T	M
Q12824	M27V	0.7126	pathogenic	27	V	M
Q12824	M27W	0.9754	pathogenic	27	W	M
Q12824	M27Y	0.7265	pathogenic	27	Y	M
Q12824	I28A	0.9669	pathogenic	28	A	M
Q12824	I28C	0.9964	pathogenic	28	C	M
Q12824	I28D	0.9996	pathogenic	28	D	M
Q12824	I28E	0.9979	pathogenic	28	E	M
Q12824	I28F	0.9839	pathogenic	28	F	M
Q12824	I28G	0.998	pathogenic	28	G	M
Q12824	I28H	0.9997	pathogenic	28	H	M
Q12824	I28K	0.9986	pathogenic	28	K	M
Q12824	I28L	0.8303	pathogenic	28	L	M
Q12824	I28M	0.9404	pathogenic	28	M	M
Q12824	I28N	0.9982	pathogenic	28	N	M
Q12824	I28P	0.9887	pathogenic	28	P	M
Q12824	I28Q	0.999	pathogenic	28	Q	M
Q12824	I28R	0.9966	pathogenic	28	R	M
Q12824	I28S	0.994	pathogenic	28	S	M
Q12824	I28T	0.9531	pathogenic	28	T	M
Q12824	I28V	0.1564	benign	28	V	M
Q12824	I28W	0.9993	pathogenic	28	W	M
Q12824	I28Y	0.9985	pathogenic	28	Y	M
Q12824	G29A	0.9945	pathogenic	29	A	M
Q12824	G29C	0.9997	pathogenic	29	C	M
Q12824	G29D	0.9999	pathogenic	29	D	M
Q12824	G29E	0.9999	pathogenic	29	E	M
Q12824	G29F	0.9998	pathogenic	29	F	M
Q12824	G29H	1	pathogenic	29	H	M
Q12824	G29I	0.9998	pathogenic	29	I	M
Q12824	G29K	1	pathogenic	29	K	M
Q12824	G29L	0.9998	pathogenic	29	L	M
Q12824	G29M	1	pathogenic	29	M	M
Q12824	G29N	1	pathogenic	29	N	M
Q12824	G29P	0.9998	pathogenic	29	P	M
Q12824	G29Q	1	pathogenic	29	Q	M
Q12824	G29R	0.9999	pathogenic	29	R	M
Q12824	G29S	0.999	pathogenic	29	S	M
Q12824	G29T	0.9994	pathogenic	29	T	M
Q12824	G29V	0.9997	pathogenic	29	V	M
Q12824	G29W	0.9999	pathogenic	29	W	M
Q12824	G29Y	0.9999	pathogenic	29	Y	M
Q12824	S30A	0.8759	pathogenic	30	A	M
Q12824	S30C	0.9945	pathogenic	30	C	M
Q12824	S30D	0.996	pathogenic	30	D	M
Q12824	S30E	0.991	pathogenic	30	E	M
Q12824	S30F	0.9993	pathogenic	30	F	M
Q12824	S30G	0.9625	pathogenic	30	G	M
Q12824	S30H	0.9978	pathogenic	30	H	M
Q12824	S30I	0.9979	pathogenic	30	I	M
Q12824	S30K	0.9995	pathogenic	30	K	M
Q12824	S30L	0.9986	pathogenic	30	L	M
Q12824	S30M	0.9968	pathogenic	30	M	M
Q12824	S30N	0.996	pathogenic	30	N	M
Q12824	S30P	0.9989	pathogenic	30	P	M
Q12824	S30Q	0.9943	pathogenic	30	Q	M
Q12824	S30R	0.9993	pathogenic	30	R	M
Q12824	S30T	0.9488	pathogenic	30	T	M
Q12824	S30V	0.9963	pathogenic	30	V	M
Q12824	S30W	0.9954	pathogenic	30	W	M
Q12824	S30Y	0.9981	pathogenic	30	Y	M
Q12824	E31A	0.9739	pathogenic	31	A	M
Q12824	E31C	0.997	pathogenic	31	C	M
Q12824	E31D	0.9664	pathogenic	31	D	M
Q12824	E31F	0.9994	pathogenic	31	F	M
Q12824	E31G	0.986	pathogenic	31	G	M
Q12824	E31H	0.9975	pathogenic	31	H	M
Q12824	E31I	0.997	pathogenic	31	I	M
Q12824	E31K	0.9946	pathogenic	31	K	M
Q12824	E31L	0.9979	pathogenic	31	L	M
Q12824	E31M	0.9978	pathogenic	31	M	M
Q12824	E31N	0.9941	pathogenic	31	N	M
Q12824	E31P	0.9996	pathogenic	31	P	M
Q12824	E31Q	0.9532	pathogenic	31	Q	M
Q12824	E31R	0.989	pathogenic	31	R	M
Q12824	E31S	0.9815	pathogenic	31	S	M
Q12824	E31T	0.9909	pathogenic	31	T	M
Q12824	E31V	0.9889	pathogenic	31	V	M
Q12824	E31W	0.9996	pathogenic	31	W	M
Q12824	E31Y	0.9986	pathogenic	31	Y	M
Q12824	V32A	0.9734	pathogenic	32	A	M
Q12824	V32C	0.9955	pathogenic	32	C	M
Q12824	V32D	0.9993	pathogenic	32	D	M
Q12824	V32E	0.9986	pathogenic	32	E	M
Q12824	V32F	0.9964	pathogenic	32	F	M
Q12824	V32G	0.9619	pathogenic	32	G	M
Q12824	V32H	0.9998	pathogenic	32	H	M
Q12824	V32I	0.7593	pathogenic	32	I	M
Q12824	V32K	0.9995	pathogenic	32	K	M
Q12824	V32L	0.9971	pathogenic	32	L	M
Q12824	V32M	0.9983	pathogenic	32	M	M
Q12824	V32N	0.9988	pathogenic	32	N	M
Q12824	V32P	0.9992	pathogenic	32	P	M
Q12824	V32Q	0.9993	pathogenic	32	Q	M
Q12824	V32R	0.9976	pathogenic	32	R	M
Q12824	V32S	0.9901	pathogenic	32	S	M
Q12824	V32T	0.9542	pathogenic	32	T	M
Q12824	V32W	0.9998	pathogenic	32	W	M
Q12824	V32Y	0.9988	pathogenic	32	Y	M
Q12824	G33A	0.9984	pathogenic	33	A	M
Q12824	G33C	0.9999	pathogenic	33	C	M
Q12824	G33D	1	pathogenic	33	D	M
Q12824	G33E	1	pathogenic	33	E	M
Q12824	G33F	1	pathogenic	33	F	M
Q12824	G33H	1	pathogenic	33	H	M
Q12824	G33I	1	pathogenic	33	I	M
Q12824	G33K	1	pathogenic	33	K	M
Q12824	G33L	1	pathogenic	33	L	M
Q12824	G33M	1	pathogenic	33	M	M
Q12824	G33N	1	pathogenic	33	N	M
Q12824	G33P	1	pathogenic	33	P	M
Q12824	G33Q	1	pathogenic	33	Q	M
Q12824	G33R	0.9999	pathogenic	33	R	M
Q12824	G33S	0.9996	pathogenic	33	S	M
Q12824	G33T	0.9998	pathogenic	33	T	M
Q12824	G33V	0.9999	pathogenic	33	V	M
Q12824	G33W	1	pathogenic	33	W	M
Q12824	G33Y	1	pathogenic	33	Y	M
Q12824	N34A	0.8911	pathogenic	34	A	M
Q12824	N34C	0.8456	pathogenic	34	C	M
Q12824	N34D	0.9806	pathogenic	34	D	M
Q12824	N34E	0.992	pathogenic	34	E	M
Q12824	N34F	0.9674	pathogenic	34	F	M
Q12824	N34G	0.8671	pathogenic	34	G	M
Q12824	N34H	0.8188	pathogenic	34	H	M
Q12824	N34I	0.9644	pathogenic	34	I	M
Q12824	N34K	0.9953	pathogenic	34	K	M
Q12824	N34L	0.9112	pathogenic	34	L	M
Q12824	N34M	0.9498	pathogenic	34	M	M
Q12824	N34P	0.9936	pathogenic	34	P	M
Q12824	N34Q	0.9666	pathogenic	34	Q	M
Q12824	N34R	0.9841	pathogenic	34	R	M
Q12824	N34S	0.4469	ambiguous	34	S	M
Q12824	N34T	0.873	pathogenic	34	T	M
Q12824	N34V	0.9316	pathogenic	34	V	M
Q12824	N34W	0.9884	pathogenic	34	W	M
Q12824	N34Y	0.7734	pathogenic	34	Y	M
Q12824	Y35A	0.9983	pathogenic	35	A	M
Q12824	Y35C	0.9847	pathogenic	35	C	M
Q12824	Y35D	0.9994	pathogenic	35	D	M
Q12824	Y35E	0.9997	pathogenic	35	E	M
Q12824	Y35F	0.3068	benign	35	F	M
Q12824	Y35G	0.9962	pathogenic	35	G	M
Q12824	Y35H	0.9818	pathogenic	35	H	M
Q12824	Y35I	0.9975	pathogenic	35	I	M
Q12824	Y35K	0.9995	pathogenic	35	K	M
Q12824	Y35L	0.9926	pathogenic	35	L	M
Q12824	Y35M	0.998	pathogenic	35	M	M
Q12824	Y35N	0.9961	pathogenic	35	N	M
Q12824	Y35P	0.9999	pathogenic	35	P	M
Q12824	Y35Q	0.9992	pathogenic	35	Q	M
Q12824	Y35R	0.9972	pathogenic	35	R	M
Q12824	Y35S	0.995	pathogenic	35	S	M
Q12824	Y35T	0.9985	pathogenic	35	T	M
Q12824	Y35V	0.9924	pathogenic	35	V	M
Q12824	Y35W	0.9201	pathogenic	35	W	M
Q12824	L36A	0.9877	pathogenic	36	A	M
Q12824	L36C	0.966	pathogenic	36	C	M
Q12824	L36D	0.9998	pathogenic	36	D	M
Q12824	L36E	0.9969	pathogenic	36	E	M
Q12824	L36F	0.9678	pathogenic	36	F	M
Q12824	L36G	0.9956	pathogenic	36	G	M
Q12824	L36H	0.9958	pathogenic	36	H	M
Q12824	L36I	0.8834	pathogenic	36	I	M
Q12824	L36K	0.9925	pathogenic	36	K	M
Q12824	L36M	0.6041	pathogenic	36	M	M
Q12824	L36N	0.9977	pathogenic	36	N	M
Q12824	L36P	0.9996	pathogenic	36	P	M
Q12824	L36Q	0.9841	pathogenic	36	Q	M
Q12824	L36R	0.9872	pathogenic	36	R	M
Q12824	L36S	0.9977	pathogenic	36	S	M
Q12824	L36T	0.9927	pathogenic	36	T	M
Q12824	L36V	0.8921	pathogenic	36	V	M
Q12824	L36W	0.994	pathogenic	36	W	M
Q12824	L36Y	0.9931	pathogenic	36	Y	M
Q12824	R37A	0.9983	pathogenic	37	A	M
Q12824	R37C	0.9874	pathogenic	37	C	M
Q12824	R37D	0.9991	pathogenic	37	D	M
Q12824	R37E	0.9973	pathogenic	37	E	M
Q12824	R37F	0.999	pathogenic	37	F	M
Q12824	R37G	0.9773	pathogenic	37	G	M
Q12824	R37H	0.9736	pathogenic	37	H	M
Q12824	R37I	0.9996	pathogenic	37	I	M
Q12824	R37K	0.9179	pathogenic	37	K	M
Q12824	R37L	0.9957	pathogenic	37	L	M
Q12824	R37M	0.9995	pathogenic	37	M	M
Q12824	R37N	0.9988	pathogenic	37	N	M
Q12824	R37P	0.9989	pathogenic	37	P	M
Q12824	R37Q	0.9786	pathogenic	37	Q	M
Q12824	R37S	0.9992	pathogenic	37	S	M
Q12824	R37T	0.9996	pathogenic	37	T	M
Q12824	R37V	0.9992	pathogenic	37	V	M
Q12824	R37W	0.9957	pathogenic	37	W	M
Q12824	R37Y	0.9965	pathogenic	37	Y	M
Q12824	M38A	0.9869	pathogenic	38	A	M
Q12824	M38C	0.8753	pathogenic	38	C	M
Q12824	M38D	0.9985	pathogenic	38	D	M
Q12824	M38E	0.994	pathogenic	38	E	M
Q12824	M38F	0.8161	pathogenic	38	F	M
Q12824	M38G	0.9891	pathogenic	38	G	M
Q12824	M38H	0.9703	pathogenic	38	H	M
Q12824	M38I	0.9931	pathogenic	38	I	M
Q12824	M38K	0.9665	pathogenic	38	K	M
Q12824	M38L	0.3494	ambiguous	38	L	M
Q12824	M38N	0.9773	pathogenic	38	N	M
Q12824	M38P	0.9999	pathogenic	38	P	M
Q12824	M38Q	0.9071	pathogenic	38	Q	M
Q12824	M38R	0.9769	pathogenic	38	R	M
Q12824	M38S	0.9844	pathogenic	38	S	M
Q12824	M38T	0.9934	pathogenic	38	T	M
Q12824	M38V	0.9154	pathogenic	38	V	M
Q12824	M38W	0.9804	pathogenic	38	W	M
Q12824	M38Y	0.8933	pathogenic	38	Y	M
Q12824	F39A	0.9993	pathogenic	39	A	M
Q12824	F39C	0.999	pathogenic	39	C	M
Q12824	F39D	0.9996	pathogenic	39	D	M
Q12824	F39E	0.9998	pathogenic	39	E	M
Q12824	F39G	0.9988	pathogenic	39	G	M
Q12824	F39H	0.9961	pathogenic	39	H	M
Q12824	F39I	0.9995	pathogenic	39	I	M
Q12824	F39K	0.9995	pathogenic	39	K	M
Q12824	F39L	0.9999	pathogenic	39	L	M
Q12824	F39M	0.9988	pathogenic	39	M	M
Q12824	F39N	0.9987	pathogenic	39	N	M
Q12824	F39P	0.9998	pathogenic	39	P	M
Q12824	F39Q	0.9989	pathogenic	39	Q	M
Q12824	F39R	0.9981	pathogenic	39	R	M
Q12824	F39S	0.9994	pathogenic	39	S	M
Q12824	F39T	0.9997	pathogenic	39	T	M
Q12824	F39V	0.9993	pathogenic	39	V	M
Q12824	F39W	0.9859	pathogenic	39	W	M
Q12824	F39Y	0.9311	pathogenic	39	Y	M
Q12824	R40A	0.9996	pathogenic	40	A	M
Q12824	R40C	0.9996	pathogenic	40	C	M
Q12824	R40D	0.9998	pathogenic	40	D	M
Q12824	R40E	0.9992	pathogenic	40	E	M
Q12824	R40F	0.9999	pathogenic	40	F	M
Q12824	R40G	0.9985	pathogenic	40	G	M
Q12824	R40H	0.999	pathogenic	40	H	M
Q12824	R40I	0.9999	pathogenic	40	I	M
Q12824	R40K	0.9937	pathogenic	40	K	M
Q12824	R40L	0.9995	pathogenic	40	L	M
Q12824	R40M	1	pathogenic	40	M	M
Q12824	R40N	0.9999	pathogenic	40	N	M
Q12824	R40P	0.9989	pathogenic	40	P	M
Q12824	R40Q	0.9986	pathogenic	40	Q	M
Q12824	R40S	0.9998	pathogenic	40	S	M
Q12824	R40T	0.9999	pathogenic	40	T	M
Q12824	R40V	0.9999	pathogenic	40	V	M
Q12824	R40W	0.9987	pathogenic	40	W	M
Q12824	R40Y	0.9996	pathogenic	40	Y	M
Q12824	G41A	0.9986	pathogenic	41	A	M
Q12824	G41C	0.9998	pathogenic	41	C	M
Q12824	G41D	0.9998	pathogenic	41	D	M
Q12824	G41E	0.9999	pathogenic	41	E	M
Q12824	G41F	0.9996	pathogenic	41	F	M
Q12824	G41H	1	pathogenic	41	H	M
Q12824	G41I	0.9998	pathogenic	41	I	M
Q12824	G41K	0.9999	pathogenic	41	K	M
Q12824	G41L	0.9998	pathogenic	41	L	M
Q12824	G41M	0.9999	pathogenic	41	M	M
Q12824	G41N	0.9998	pathogenic	41	N	M
Q12824	G41P	0.9999	pathogenic	41	P	M
Q12824	G41Q	0.9999	pathogenic	41	Q	M
Q12824	G41R	0.9999	pathogenic	41	R	M
Q12824	G41S	0.9985	pathogenic	41	S	M
Q12824	G41T	0.9992	pathogenic	41	T	M
Q12824	G41V	0.9996	pathogenic	41	V	M
Q12824	G41W	0.9997	pathogenic	41	W	M
Q12824	G41Y	0.9997	pathogenic	41	Y	M
Q12824	S42A	0.4439	ambiguous	42	A	M
Q12824	S42C	0.7949	pathogenic	42	C	M
Q12824	S42D	0.9948	pathogenic	42	D	M
Q12824	S42E	0.9862	pathogenic	42	E	M
Q12824	S42F	0.9748	pathogenic	42	F	M
Q12824	S42G	0.8305	pathogenic	42	G	M
Q12824	S42H	0.9783	pathogenic	42	H	M
Q12824	S42I	0.9407	pathogenic	42	I	M
Q12824	S42K	0.9984	pathogenic	42	K	M
Q12824	S42L	0.9134	pathogenic	42	L	M
Q12824	S42M	0.8661	pathogenic	42	M	M
Q12824	S42N	0.927	pathogenic	42	N	M
Q12824	S42P	0.9994	pathogenic	42	P	M
Q12824	S42Q	0.9594	pathogenic	42	Q	M
Q12824	S42R	0.9983	pathogenic	42	R	M
Q12824	S42T	0.6534	pathogenic	42	T	M
Q12824	S42V	0.9256	pathogenic	42	V	M
Q12824	S42W	0.9835	pathogenic	42	W	M
Q12824	S42Y	0.9669	pathogenic	42	Y	M
Q12824	L43A	0.9956	pathogenic	43	A	M
Q12824	L43C	0.9988	pathogenic	43	C	M
Q12824	L43D	0.9999	pathogenic	43	D	M
Q12824	L43E	0.9998	pathogenic	43	E	M
Q12824	L43F	0.9834	pathogenic	43	F	M
Q12824	L43G	0.9992	pathogenic	43	G	M
Q12824	L43H	0.9997	pathogenic	43	H	M
Q12824	L43I	0.9086	pathogenic	43	I	M
Q12824	L43K	0.9995	pathogenic	43	K	M
Q12824	L43M	0.9586	pathogenic	43	M	M
Q12824	L43N	0.9997	pathogenic	43	N	M
Q12824	L43P	0.9998	pathogenic	43	P	M
Q12824	L43Q	0.9997	pathogenic	43	Q	M
Q12824	L43R	0.9986	pathogenic	43	R	M
Q12824	L43S	0.9997	pathogenic	43	S	M
Q12824	L43T	0.9976	pathogenic	43	T	M
Q12824	L43V	0.9296	pathogenic	43	V	M
Q12824	L43W	0.9993	pathogenic	43	W	M
Q12824	L43Y	0.9988	pathogenic	43	Y	M
Q12824	Y44A	0.9985	pathogenic	44	A	M
Q12824	Y44C	0.9968	pathogenic	44	C	M
Q12824	Y44D	0.9995	pathogenic	44	D	M
Q12824	Y44E	0.9997	pathogenic	44	E	M
Q12824	Y44F	0.8147	pathogenic	44	F	M
Q12824	Y44G	0.9842	pathogenic	44	G	M
Q12824	Y44H	0.9994	pathogenic	44	H	M
Q12824	Y44I	0.9942	pathogenic	44	I	M
Q12824	Y44K	0.9994	pathogenic	44	K	M
Q12824	Y44L	0.909	pathogenic	44	L	M
Q12824	Y44M	0.9958	pathogenic	44	M	M
Q12824	Y44N	0.9971	pathogenic	44	N	M
Q12824	Y44P	0.9948	pathogenic	44	P	M
Q12824	Y44Q	0.9996	pathogenic	44	Q	M
Q12824	Y44R	0.9975	pathogenic	44	R	M
Q12824	Y44S	0.9942	pathogenic	44	S	M
Q12824	Y44T	0.9984	pathogenic	44	T	M
Q12824	Y44V	0.9863	pathogenic	44	V	M
Q12824	Y44W	0.9835	pathogenic	44	W	M
Q12824	K45A	0.9977	pathogenic	45	A	M
Q12824	K45C	0.9986	pathogenic	45	C	M
Q12824	K45D	0.9993	pathogenic	45	D	M
Q12824	K45E	0.9989	pathogenic	45	E	M
Q12824	K45F	0.9997	pathogenic	45	F	M
Q12824	K45G	0.9945	pathogenic	45	G	M
Q12824	K45H	0.9914	pathogenic	45	H	M
Q12824	K45I	0.9989	pathogenic	45	I	M
Q12824	K45L	0.996	pathogenic	45	L	M
Q12824	K45M	0.9978	pathogenic	45	M	M
Q12824	K45N	0.9991	pathogenic	45	N	M
Q12824	K45P	0.9982	pathogenic	45	P	M
Q12824	K45Q	0.9861	pathogenic	45	Q	M
Q12824	K45R	0.3764	ambiguous	45	R	M
Q12824	K45S	0.9981	pathogenic	45	S	M
Q12824	K45T	0.9961	pathogenic	45	T	M
Q12824	K45V	0.9975	pathogenic	45	V	M
Q12824	K45W	0.9995	pathogenic	45	W	M
Q12824	K45Y	0.9979	pathogenic	45	Y	M
Q12824	R46A	0.9919	pathogenic	46	A	M
Q12824	R46C	0.9771	pathogenic	46	C	M
Q12824	R46D	0.9963	pathogenic	46	D	M
Q12824	R46E	0.99	pathogenic	46	E	M
Q12824	R46F	0.9971	pathogenic	46	F	M
Q12824	R46G	0.9875	pathogenic	46	G	M
Q12824	R46H	0.9026	pathogenic	46	H	M
Q12824	R46I	0.9865	pathogenic	46	I	M
Q12824	R46K	0.3194	benign	46	K	M
Q12824	R46L	0.9739	pathogenic	46	L	M
Q12824	R46M	0.9927	pathogenic	46	M	M
Q12824	R46N	0.994	pathogenic	46	N	M
Q12824	R46P	0.9985	pathogenic	46	P	M
Q12824	R46Q	0.8957	pathogenic	46	Q	M
Q12824	R46S	0.9966	pathogenic	46	S	M
Q12824	R46T	0.9911	pathogenic	46	T	M
Q12824	R46V	0.9866	pathogenic	46	V	M
Q12824	R46W	0.9862	pathogenic	46	W	M
Q12824	R46Y	0.9872	pathogenic	46	Y	M
Q12824	Y47A	0.9994	pathogenic	47	A	M
Q12824	Y47C	0.9923	pathogenic	47	C	M
Q12824	Y47D	0.9995	pathogenic	47	D	M
Q12824	Y47E	0.9998	pathogenic	47	E	M
Q12824	Y47F	0.3374	benign	47	F	M
Q12824	Y47G	0.9975	pathogenic	47	G	M
Q12824	Y47H	0.9934	pathogenic	47	H	M
Q12824	Y47I	0.9976	pathogenic	47	I	M
Q12824	Y47K	0.9997	pathogenic	47	K	M
Q12824	Y47L	0.9909	pathogenic	47	L	M
Q12824	Y47M	0.9986	pathogenic	47	M	M
Q12824	Y47N	0.9964	pathogenic	47	N	M
Q12824	Y47P	0.9996	pathogenic	47	P	M
Q12824	Y47Q	0.9998	pathogenic	47	Q	M
Q12824	Y47R	0.999	pathogenic	47	R	M
Q12824	Y47S	0.998	pathogenic	47	S	M
Q12824	Y47T	0.9996	pathogenic	47	T	M
Q12824	Y47V	0.9956	pathogenic	47	V	M
Q12824	Y47W	0.9331	pathogenic	47	W	M
Q12824	P48A	0.9937	pathogenic	48	A	M
Q12824	P48C	0.9995	pathogenic	48	C	M
Q12824	P48D	0.9997	pathogenic	48	D	M
Q12824	P48E	0.9995	pathogenic	48	E	M
Q12824	P48F	0.9998	pathogenic	48	F	M
Q12824	P48G	0.9935	pathogenic	48	G	M
Q12824	P48H	0.999	pathogenic	48	H	M
Q12824	P48I	0.9996	pathogenic	48	I	M
Q12824	P48K	0.9992	pathogenic	48	K	M
Q12824	P48L	0.998	pathogenic	48	L	M
Q12824	P48M	0.9998	pathogenic	48	M	M
Q12824	P48N	0.9994	pathogenic	48	N	M
Q12824	P48Q	0.9986	pathogenic	48	Q	M
Q12824	P48R	0.9956	pathogenic	48	R	M
Q12824	P48S	0.9976	pathogenic	48	S	M
Q12824	P48T	0.9974	pathogenic	48	T	M
Q12824	P48V	0.9985	pathogenic	48	V	M
Q12824	P48W	0.9999	pathogenic	48	W	M
Q12824	P48Y	0.9997	pathogenic	48	Y	M
Q12824	S49A	0.2869	benign	49	A	M
Q12824	S49C	0.6291	pathogenic	49	C	M
Q12824	S49D	0.9962	pathogenic	49	D	M
Q12824	S49E	0.9941	pathogenic	49	E	M
Q12824	S49F	0.9655	pathogenic	49	F	M
Q12824	S49G	0.4084	ambiguous	49	G	M
Q12824	S49H	0.9809	pathogenic	49	H	M
Q12824	S49I	0.969	pathogenic	49	I	M
Q12824	S49K	0.9989	pathogenic	49	K	M
Q12824	S49L	0.799	pathogenic	49	L	M
Q12824	S49M	0.8627	pathogenic	49	M	M
Q12824	S49N	0.9201	pathogenic	49	N	M
Q12824	S49P	0.9968	pathogenic	49	P	M
Q12824	S49Q	0.9685	pathogenic	49	Q	M
Q12824	S49R	0.9981	pathogenic	49	R	M
Q12824	S49T	0.6617	pathogenic	49	T	M
Q12824	S49V	0.932	pathogenic	49	V	M
Q12824	S49W	0.9893	pathogenic	49	W	M
Q12824	S49Y	0.9629	pathogenic	49	Y	M
Q12824	L50A	0.9921	pathogenic	50	A	M
Q12824	L50C	0.989	pathogenic	50	C	M
Q12824	L50D	1	pathogenic	50	D	M
Q12824	L50E	0.9998	pathogenic	50	E	M
Q12824	L50F	0.988	pathogenic	50	F	M
Q12824	L50G	0.9988	pathogenic	50	G	M
Q12824	L50H	0.9997	pathogenic	50	H	M
Q12824	L50I	0.925	pathogenic	50	I	M
Q12824	L50K	0.9994	pathogenic	50	K	M
Q12824	L50M	0.6377	pathogenic	50	M	M
Q12824	L50N	0.9997	pathogenic	50	N	M
Q12824	L50P	0.9999	pathogenic	50	P	M
Q12824	L50Q	0.9988	pathogenic	50	Q	M
Q12824	L50R	0.9989	pathogenic	50	R	M
Q12824	L50S	0.9994	pathogenic	50	S	M
Q12824	L50T	0.9983	pathogenic	50	T	M
Q12824	L50V	0.93	pathogenic	50	V	M
Q12824	L50W	0.9996	pathogenic	50	W	M
Q12824	L50Y	0.9992	pathogenic	50	Y	M
Q12824	W51A	0.9843	pathogenic	51	A	M
Q12824	W51C	0.9906	pathogenic	51	C	M
Q12824	W51D	0.9976	pathogenic	51	D	M
Q12824	W51E	0.9979	pathogenic	51	E	M
Q12824	W51F	0.6514	pathogenic	51	F	M
Q12824	W51G	0.9541	pathogenic	51	G	M
Q12824	W51H	0.9745	pathogenic	51	H	M
Q12824	W51I	0.9954	pathogenic	51	I	M
Q12824	W51K	0.9993	pathogenic	51	K	M
Q12824	W51L	0.9811	pathogenic	51	L	M
Q12824	W51M	0.9918	pathogenic	51	M	M
Q12824	W51N	0.9935	pathogenic	51	N	M
Q12824	W51P	0.9985	pathogenic	51	P	M
Q12824	W51Q	0.9971	pathogenic	51	Q	M
Q12824	W51R	0.9982	pathogenic	51	R	M
Q12824	W51S	0.9466	pathogenic	51	S	M
Q12824	W51T	0.9748	pathogenic	51	T	M
Q12824	W51V	0.9883	pathogenic	51	V	M
Q12824	W51Y	0.8189	pathogenic	51	Y	M
Q12824	R52A	0.9991	pathogenic	52	A	M
Q12824	R52C	0.9948	pathogenic	52	C	M
Q12824	R52D	0.9996	pathogenic	52	D	M
Q12824	R52E	0.9979	pathogenic	52	E	M
Q12824	R52F	0.9996	pathogenic	52	F	M
Q12824	R52G	0.9958	pathogenic	52	G	M
Q12824	R52H	0.9917	pathogenic	52	H	M
Q12824	R52I	0.9993	pathogenic	52	I	M
Q12824	R52K	0.9025	pathogenic	52	K	M
Q12824	R52L	0.9967	pathogenic	52	L	M
Q12824	R52M	0.9997	pathogenic	52	M	M
Q12824	R52N	0.9997	pathogenic	52	N	M
Q12824	R52P	0.9995	pathogenic	52	P	M
Q12824	R52Q	0.9914	pathogenic	52	Q	M
Q12824	R52S	0.9996	pathogenic	52	S	M
Q12824	R52T	0.9995	pathogenic	52	T	M
Q12824	R52V	0.9989	pathogenic	52	V	M
Q12824	R52W	0.9975	pathogenic	52	W	M
Q12824	R52Y	0.9981	pathogenic	52	Y	M
Q12824	R53A	0.9907	pathogenic	53	A	M
Q12824	R53C	0.874	pathogenic	53	C	M
Q12824	R53D	0.994	pathogenic	53	D	M
Q12824	R53E	0.9573	pathogenic	53	E	M
Q12824	R53F	0.9959	pathogenic	53	F	M
Q12824	R53G	0.9799	pathogenic	53	G	M
Q12824	R53H	0.748	pathogenic	53	H	M
Q12824	R53I	0.9675	pathogenic	53	I	M
Q12824	R53K	0.2415	benign	53	K	M
Q12824	R53L	0.969	pathogenic	53	L	M
Q12824	R53M	0.9846	pathogenic	53	M	M
Q12824	R53N	0.9896	pathogenic	53	N	M
Q12824	R53P	0.9992	pathogenic	53	P	M
Q12824	R53Q	0.6358	pathogenic	53	Q	M
Q12824	R53S	0.9916	pathogenic	53	S	M
Q12824	R53T	0.9803	pathogenic	53	T	M
Q12824	R53V	0.9641	pathogenic	53	V	M
Q12824	R53W	0.9779	pathogenic	53	W	M
Q12824	R53Y	0.9851	pathogenic	53	Y	M
Q12824	L54A	0.8116	pathogenic	54	A	M
Q12824	L54C	0.9459	pathogenic	54	C	M
Q12824	L54D	0.9962	pathogenic	54	D	M
Q12824	L54E	0.9791	pathogenic	54	E	M
Q12824	L54F	0.7665	pathogenic	54	F	M
Q12824	L54G	0.949	pathogenic	54	G	M
Q12824	L54H	0.9367	pathogenic	54	H	M
Q12824	L54I	0.4039	ambiguous	54	I	M
Q12824	L54K	0.9602	pathogenic	54	K	M
Q12824	L54M	0.2588	benign	54	M	M
Q12824	L54N	0.8638	pathogenic	54	N	M
Q12824	L54P	0.9095	pathogenic	54	P	M
Q12824	L54Q	0.8269	pathogenic	54	Q	M
Q12824	L54R	0.9569	pathogenic	54	R	M
Q12824	L54S	0.9215	pathogenic	54	S	M
Q12824	L54T	0.7579	pathogenic	54	T	M
Q12824	L54V	0.4036	ambiguous	54	V	M
Q12824	L54W	0.9391	pathogenic	54	W	M
Q12824	L54Y	0.9356	pathogenic	54	Y	M
Q12824	A55C	0.83	pathogenic	55	C	M
Q12824	A55D	0.9998	pathogenic	55	D	M
Q12824	A55E	0.9993	pathogenic	55	E	M
Q12824	A55F	0.9943	pathogenic	55	F	M
Q12824	A55G	0.8968	pathogenic	55	G	M
Q12824	A55H	0.9994	pathogenic	55	H	M
Q12824	A55I	0.9523	pathogenic	55	I	M
Q12824	A55K	0.9998	pathogenic	55	K	M
Q12824	A55L	0.7489	pathogenic	55	L	M
Q12824	A55M	0.9653	pathogenic	55	M	M
Q12824	A55N	0.9987	pathogenic	55	N	M
Q12824	A55P	0.9845	pathogenic	55	P	M
Q12824	A55Q	0.998	pathogenic	55	Q	M
Q12824	A55R	0.9985	pathogenic	55	R	M
Q12824	A55S	0.8442	pathogenic	55	S	M
Q12824	A55T	0.9447	pathogenic	55	T	M
Q12824	A55V	0.8327	pathogenic	55	V	M
Q12824	A55W	0.9996	pathogenic	55	W	M
Q12824	A55Y	0.9983	pathogenic	55	Y	M
Q12824	T56A	0.2904	benign	56	A	M
Q12824	T56C	0.6925	pathogenic	56	C	M
Q12824	T56D	0.7478	pathogenic	56	D	M
Q12824	T56E	0.893	pathogenic	56	E	M
Q12824	T56F	0.958	pathogenic	56	F	M
Q12824	T56G	0.2818	benign	56	G	M
Q12824	T56H	0.7857	pathogenic	56	H	M
Q12824	T56I	0.9525	pathogenic	56	I	M
Q12824	T56K	0.8822	pathogenic	56	K	M
Q12824	T56L	0.668	pathogenic	56	L	M
Q12824	T56M	0.5793	pathogenic	56	M	M
Q12824	T56N	0.2607	benign	56	N	M
Q12824	T56P	0.8009	pathogenic	56	P	M
Q12824	T56Q	0.7646	pathogenic	56	Q	M
Q12824	T56R	0.8842	pathogenic	56	R	M
Q12824	T56S	0.0888	benign	56	S	M
Q12824	T56V	0.8167	pathogenic	56	V	M
Q12824	T56W	0.9831	pathogenic	56	W	M
Q12824	T56Y	0.9209	pathogenic	56	Y	M
Q12824	V57A	0.3817	ambiguous	57	A	M
Q12824	V57C	0.8793	pathogenic	57	C	M
Q12824	V57D	0.9266	pathogenic	57	D	M
Q12824	V57E	0.8732	pathogenic	57	E	M
Q12824	V57F	0.4792	ambiguous	57	F	M
Q12824	V57G	0.5212	ambiguous	57	G	M
Q12824	V57H	0.9142	pathogenic	57	H	M
Q12824	V57I	0.0991	benign	57	I	M
Q12824	V57K	0.9408	pathogenic	57	K	M
Q12824	V57L	0.2914	benign	57	L	M
Q12824	V57M	0.1879	benign	57	M	M
Q12824	V57N	0.5808	pathogenic	57	N	M
Q12824	V57P	0.5866	pathogenic	57	P	M
Q12824	V57Q	0.717	pathogenic	57	Q	M
Q12824	V57R	0.9269	pathogenic	57	R	M
Q12824	V57S	0.4865	ambiguous	57	S	M
Q12824	V57T	0.3428	ambiguous	57	T	M
Q12824	V57W	0.9638	pathogenic	57	W	M
Q12824	V57Y	0.8763	pathogenic	57	Y	M
Q12824	E58A	0.5552	ambiguous	58	A	M
Q12824	E58C	0.9774	pathogenic	58	C	M
Q12824	E58D	0.0992	benign	58	D	M
Q12824	E58F	0.9868	pathogenic	58	F	M
Q12824	E58G	0.6755	pathogenic	58	G	M
Q12824	E58H	0.9336	pathogenic	58	H	M
Q12824	E58I	0.9163	pathogenic	58	I	M
Q12824	E58K	0.8317	pathogenic	58	K	M
Q12824	E58L	0.9025	pathogenic	58	L	M
Q12824	E58M	0.9426	pathogenic	58	M	M
Q12824	E58N	0.6742	pathogenic	58	N	M
Q12824	E58P	0.9312	pathogenic	58	P	M
Q12824	E58Q	0.6539	pathogenic	58	Q	M
Q12824	E58R	0.8999	pathogenic	58	R	M
Q12824	E58S	0.6378	pathogenic	58	S	M
Q12824	E58T	0.7606	pathogenic	58	T	M
Q12824	E58V	0.8146	pathogenic	58	V	M
Q12824	E58W	0.9926	pathogenic	58	W	M
Q12824	E58Y	0.9677	pathogenic	58	Y	M
Q12824	E59A	0.9765	pathogenic	59	A	M
Q12824	E59C	0.999	pathogenic	59	C	M
Q12824	E59D	0.9342	pathogenic	59	D	M
Q12824	E59F	0.9997	pathogenic	59	F	M
Q12824	E59G	0.9845	pathogenic	59	G	M
Q12824	E59H	0.9991	pathogenic	59	H	M
Q12824	E59I	0.9964	pathogenic	59	I	M
Q12824	E59K	0.9972	pathogenic	59	K	M
Q12824	E59L	0.9976	pathogenic	59	L	M
Q12824	E59M	0.9957	pathogenic	59	M	M
Q12824	E59N	0.9942	pathogenic	59	N	M
Q12824	E59P	0.9999	pathogenic	59	P	M
Q12824	E59Q	0.9504	pathogenic	59	Q	M
Q12824	E59R	0.9982	pathogenic	59	R	M
Q12824	E59S	0.996	pathogenic	59	S	M
Q12824	E59T	0.9959	pathogenic	59	T	M
Q12824	E59V	0.9937	pathogenic	59	V	M
Q12824	E59W	0.9999	pathogenic	59	W	M
Q12824	E59Y	0.9993	pathogenic	59	Y	M
Q12824	R60A	0.9981	pathogenic	60	A	M
Q12824	R60C	0.995	pathogenic	60	C	M
Q12824	R60D	0.9989	pathogenic	60	D	M
Q12824	R60E	0.9925	pathogenic	60	E	M
Q12824	R60F	0.9996	pathogenic	60	F	M
Q12824	R60G	0.994	pathogenic	60	G	M
Q12824	R60H	0.9925	pathogenic	60	H	M
Q12824	R60I	0.9971	pathogenic	60	I	M
Q12824	R60K	0.8782	pathogenic	60	K	M
Q12824	R60L	0.9952	pathogenic	60	L	M
Q12824	R60M	0.9989	pathogenic	60	M	M
Q12824	R60N	0.999	pathogenic	60	N	M
Q12824	R60P	0.9996	pathogenic	60	P	M
Q12824	R60Q	0.9762	pathogenic	60	Q	M
Q12824	R60S	0.9995	pathogenic	60	S	M
Q12824	R60T	0.9986	pathogenic	60	T	M
Q12824	R60V	0.9971	pathogenic	60	V	M
Q12824	R60W	0.9953	pathogenic	60	W	M
Q12824	R60Y	0.9976	pathogenic	60	Y	M
Q12824	K61A	0.928	pathogenic	61	A	M
Q12824	K61C	0.9545	pathogenic	61	C	M
Q12824	K61D	0.976	pathogenic	61	D	M
Q12824	K61E	0.8109	pathogenic	61	E	M
Q12824	K61F	0.9948	pathogenic	61	F	M
Q12824	K61G	0.9138	pathogenic	61	G	M
Q12824	K61H	0.8208	pathogenic	61	H	M
Q12824	K61I	0.9646	pathogenic	61	I	M
Q12824	K61L	0.9229	pathogenic	61	L	M
Q12824	K61M	0.9	pathogenic	61	M	M
Q12824	K61N	0.9523	pathogenic	61	N	M
Q12824	K61P	0.9953	pathogenic	61	P	M
Q12824	K61Q	0.3594	ambiguous	61	Q	M
Q12824	K61R	0.1077	benign	61	R	M
Q12824	K61S	0.9512	pathogenic	61	S	M
Q12824	K61T	0.9026	pathogenic	61	T	M
Q12824	K61V	0.9415	pathogenic	61	V	M
Q12824	K61W	0.9871	pathogenic	61	W	M
Q12824	K61Y	0.9777	pathogenic	61	Y	M
Q12824	K62A	0.4816	ambiguous	62	A	M
Q12824	K62C	0.7089	pathogenic	62	C	M
Q12824	K62D	0.8118	pathogenic	62	D	M
Q12824	K62E	0.383	ambiguous	62	E	M
Q12824	K62F	0.8697	pathogenic	62	F	M
Q12824	K62G	0.7293	pathogenic	62	G	M
Q12824	K62H	0.3845	ambiguous	62	H	M
Q12824	K62I	0.4652	ambiguous	62	I	M
Q12824	K62L	0.346	ambiguous	62	L	M
Q12824	K62M	0.2872	benign	62	M	M
Q12824	K62N	0.6101	pathogenic	62	N	M
Q12824	K62P	0.9916	pathogenic	62	P	M
Q12824	K62Q	0.1401	benign	62	Q	M
Q12824	K62R	0.0726	benign	62	R	M
Q12824	K62S	0.6625	pathogenic	62	S	M
Q12824	K62T	0.3196	benign	62	T	M
Q12824	K62V	0.4232	ambiguous	62	V	M
Q12824	K62W	0.8493	pathogenic	62	W	M
Q12824	K62Y	0.7719	pathogenic	62	Y	M
Q12824	I63A	0.9676	pathogenic	63	A	M
Q12824	I63C	0.9957	pathogenic	63	C	M
Q12824	I63D	0.9994	pathogenic	63	D	M
Q12824	I63E	0.9965	pathogenic	63	E	M
Q12824	I63F	0.877	pathogenic	63	F	M
Q12824	I63G	0.9972	pathogenic	63	G	M
Q12824	I63H	0.9984	pathogenic	63	H	M
Q12824	I63K	0.9972	pathogenic	63	K	M
Q12824	I63L	0.3276	benign	63	L	M
Q12824	I63M	0.4191	ambiguous	63	M	M
Q12824	I63N	0.9945	pathogenic	63	N	M
Q12824	I63P	0.999	pathogenic	63	P	M
Q12824	I63Q	0.9966	pathogenic	63	Q	M
Q12824	I63R	0.9949	pathogenic	63	R	M
Q12824	I63S	0.9939	pathogenic	63	S	M
Q12824	I63T	0.9883	pathogenic	63	T	M
Q12824	I63V	0.5086	ambiguous	63	V	M
Q12824	I63W	0.995	pathogenic	63	W	M
Q12824	I63Y	0.9861	pathogenic	63	Y	M
Q12824	V64A	0.338	benign	64	A	M
Q12824	V64C	0.7695	pathogenic	64	C	M
Q12824	V64D	0.9452	pathogenic	64	D	M
Q12824	V64E	0.8598	pathogenic	64	E	M
Q12824	V64F	0.4555	ambiguous	64	F	M
Q12824	V64G	0.5387	ambiguous	64	G	M
Q12824	V64H	0.9066	pathogenic	64	H	M
Q12824	V64I	0.1171	benign	64	I	M
Q12824	V64K	0.9111	pathogenic	64	K	M
Q12824	V64L	0.382	ambiguous	64	L	M
Q12824	V64M	0.2838	benign	64	M	M
Q12824	V64N	0.7452	pathogenic	64	N	M
Q12824	V64P	0.9735	pathogenic	64	P	M
Q12824	V64Q	0.6738	pathogenic	64	Q	M
Q12824	V64R	0.8444	pathogenic	64	R	M
Q12824	V64S	0.4656	ambiguous	64	S	M
Q12824	V64T	0.4062	ambiguous	64	T	M
Q12824	V64W	0.9619	pathogenic	64	W	M
Q12824	V64Y	0.8671	pathogenic	64	Y	M
Q12824	A65C	0.4127	ambiguous	65	C	M
Q12824	A65D	0.2778	benign	65	D	M
Q12824	A65E	0.1927	benign	65	E	M
Q12824	A65F	0.4065	ambiguous	65	F	M
Q12824	A65G	0.1677	benign	65	G	M
Q12824	A65H	0.4605	ambiguous	65	H	M
Q12824	A65I	0.2911	benign	65	I	M
Q12824	A65K	0.5836	pathogenic	65	K	M
Q12824	A65L	0.1649	benign	65	L	M
Q12824	A65M	0.2181	benign	65	M	M
Q12824	A65N	0.2002	benign	65	N	M
Q12824	A65P	0.8963	pathogenic	65	P	M
Q12824	A65Q	0.2633	benign	65	Q	M
Q12824	A65R	0.5758	pathogenic	65	R	M
Q12824	A65S	0.0882	benign	65	S	M
Q12824	A65T	0.0975	benign	65	T	M
Q12824	A65V	0.1628	benign	65	V	M
Q12824	A65W	0.8005	pathogenic	65	W	M
Q12824	A65Y	0.4919	ambiguous	65	Y	M
Q12824	S66A	0.078	benign	66	A	M
Q12824	S66C	0.1286	benign	66	C	M
Q12824	S66D	0.4865	ambiguous	66	D	M
Q12824	S66E	0.5766	pathogenic	66	E	M
Q12824	S66F	0.3221	benign	66	F	M
Q12824	S66G	0.1086	benign	66	G	M
Q12824	S66H	0.4841	ambiguous	66	H	M
Q12824	S66I	0.3057	benign	66	I	M
Q12824	S66K	0.8153	pathogenic	66	K	M
Q12824	S66L	0.1432	benign	66	L	M
Q12824	S66M	0.2273	benign	66	M	M
Q12824	S66N	0.2025	benign	66	N	M
Q12824	S66P	0.8088	pathogenic	66	P	M
Q12824	S66Q	0.5599	ambiguous	66	Q	M
Q12824	S66R	0.7984	pathogenic	66	R	M
Q12824	S66T	0.087	benign	66	T	M
Q12824	S66V	0.2341	benign	66	V	M
Q12824	S66W	0.5807	pathogenic	66	W	M
Q12824	S66Y	0.3226	benign	66	Y	M
Q12824	S67A	0.1055	benign	67	A	M
Q12824	S67C	0.1311	benign	67	C	M
Q12824	S67D	0.657	pathogenic	67	D	M
Q12824	S67E	0.7059	pathogenic	67	E	M
Q12824	S67F	0.4326	ambiguous	67	F	M
Q12824	S67G	0.1196	benign	67	G	M
Q12824	S67H	0.5514	ambiguous	67	H	M
Q12824	S67I	0.3626	ambiguous	67	I	M
Q12824	S67K	0.8826	pathogenic	67	K	M
Q12824	S67L	0.2222	benign	67	L	M
Q12824	S67M	0.3439	ambiguous	67	M	M
Q12824	S67N	0.2555	benign	67	N	M
Q12824	S67P	0.3536	ambiguous	67	P	M
Q12824	S67Q	0.6571	pathogenic	67	Q	M
Q12824	S67R	0.8638	pathogenic	67	R	M
Q12824	S67T	0.1001	benign	67	T	M
Q12824	S67V	0.2887	benign	67	V	M
Q12824	S67W	0.6336	pathogenic	67	W	M
Q12824	S67Y	0.4187	ambiguous	67	Y	M
Q12824	H68A	0.1779	benign	68	A	M
Q12824	H68C	0.1499	benign	68	C	M
Q12824	H68D	0.1742	benign	68	D	M
Q12824	H68E	0.1965	benign	68	E	M
Q12824	H68F	0.2659	benign	68	F	M
Q12824	H68G	0.1803	benign	68	G	M
Q12824	H68I	0.2869	benign	68	I	M
Q12824	H68K	0.2116	benign	68	K	M
Q12824	H68L	0.1417	benign	68	L	M
Q12824	H68M	0.3681	ambiguous	68	M	M
Q12824	H68N	0.096	benign	68	N	M
Q12824	H68P	0.1316	benign	68	P	M
Q12824	H68Q	0.1413	benign	68	Q	M
Q12824	H68R	0.1241	benign	68	R	M
Q12824	H68S	0.1485	benign	68	S	M
Q12824	H68T	0.1736	benign	68	T	M
Q12824	H68V	0.217	benign	68	V	M
Q12824	H68W	0.3898	ambiguous	68	W	M
Q12824	H68Y	0.1221	benign	68	Y	M
Q12824	G69A	0.1191	benign	69	A	M
Q12824	G69C	0.1271	benign	69	C	M
Q12824	G69D	0.1188	benign	69	D	M
Q12824	G69E	0.1243	benign	69	E	M
Q12824	G69F	0.378	ambiguous	69	F	M
Q12824	G69H	0.248	benign	69	H	M
Q12824	G69I	0.1721	benign	69	I	M
Q12824	G69K	0.3145	benign	69	K	M
Q12824	G69L	0.2299	benign	69	L	M
Q12824	G69M	0.3095	benign	69	M	M
Q12824	G69N	0.1653	benign	69	N	M
Q12824	G69P	0.3733	ambiguous	69	P	M
Q12824	G69Q	0.2079	benign	69	Q	M
Q12824	G69R	0.2726	benign	69	R	M
Q12824	G69S	0.1016	benign	69	S	M
Q12824	G69T	0.1137	benign	69	T	M
Q12824	G69V	0.1193	benign	69	V	M
Q12824	G69W	0.3019	benign	69	W	M
Q12824	G69Y	0.2761	benign	69	Y	M
Q12824	K70A	0.1472	benign	70	A	M
Q12824	K70C	0.3229	benign	70	C	M
Q12824	K70D	0.1783	benign	70	D	M
Q12824	K70E	0.0998	benign	70	E	M
Q12824	K70F	0.421	ambiguous	70	F	M
Q12824	K70G	0.1341	benign	70	G	M
Q12824	K70H	0.1707	benign	70	H	M
Q12824	K70I	0.2011	benign	70	I	M
Q12824	K70L	0.1754	benign	70	L	M
Q12824	K70M	0.1729	benign	70	M	M
Q12824	K70N	0.1487	benign	70	N	M
Q12824	K70P	0.2229	benign	70	P	M
Q12824	K70Q	0.0871	benign	70	Q	M
Q12824	K70R	0.0757	benign	70	R	M
Q12824	K70S	0.1471	benign	70	S	M
Q12824	K70T	0.1111	benign	70	T	M
Q12824	K70V	0.1671	benign	70	V	M
Q12824	K70W	0.5027	ambiguous	70	W	M
Q12824	K70Y	0.3433	ambiguous	70	Y	M
Q12824	K71A	0.1139	benign	71	A	M
Q12824	K71C	0.3395	benign	71	C	M
Q12824	K71D	0.1528	benign	71	D	M
Q12824	K71E	0.1064	benign	71	E	M
Q12824	K71F	0.381	ambiguous	71	F	M
Q12824	K71G	0.1259	benign	71	G	M
Q12824	K71H	0.1536	benign	71	H	M
Q12824	K71I	0.1628	benign	71	I	M
Q12824	K71L	0.1623	benign	71	L	M
Q12824	K71M	0.1449	benign	71	M	M
Q12824	K71N	0.1277	benign	71	N	M
Q12824	K71P	0.1635	benign	71	P	M
Q12824	K71Q	0.0915	benign	71	Q	M
Q12824	K71R	0.0824	benign	71	R	M
Q12824	K71S	0.1341	benign	71	S	M
Q12824	K71T	0.0815	benign	71	T	M
Q12824	K71V	0.1339	benign	71	V	M
Q12824	K71W	0.5086	ambiguous	71	W	M
Q12824	K71Y	0.3151	benign	71	Y	M
Q12824	T72A	0.0607	benign	72	A	M
Q12824	T72C	0.1469	benign	72	C	M
Q12824	T72D	0.1433	benign	72	D	M
Q12824	T72E	0.1228	benign	72	E	M
Q12824	T72F	0.1427	benign	72	F	M
Q12824	T72G	0.0851	benign	72	G	M
Q12824	T72H	0.1122	benign	72	H	M
Q12824	T72I	0.1062	benign	72	I	M
Q12824	T72K	0.1221	benign	72	K	M
Q12824	T72L	0.0749	benign	72	L	M
Q12824	T72M	0.0891	benign	72	M	M
Q12824	T72N	0.0665	benign	72	N	M
Q12824	T72P	0.0637	benign	72	P	M
Q12824	T72Q	0.1031	benign	72	Q	M
Q12824	T72R	0.122	benign	72	R	M
Q12824	T72S	0.0644	benign	72	S	M
Q12824	T72V	0.0844	benign	72	V	M
Q12824	T72W	0.2762	benign	72	W	M
Q12824	T72Y	0.131	benign	72	Y	M
Q12824	K73A	0.1085	benign	73	A	M
Q12824	K73C	0.3142	benign	73	C	M
Q12824	K73D	0.1778	benign	73	D	M
Q12824	K73E	0.1216	benign	73	E	M
Q12824	K73F	0.3193	benign	73	F	M
Q12824	K73G	0.1396	benign	73	G	M
Q12824	K73H	0.144	benign	73	H	M
Q12824	K73I	0.1493	benign	73	I	M
Q12824	K73L	0.1405	benign	73	L	M
Q12824	K73M	0.1522	benign	73	M	M
Q12824	K73N	0.1628	benign	73	N	M
Q12824	K73P	0.1605	benign	73	P	M
Q12824	K73Q	0.092	benign	73	Q	M
Q12824	K73R	0.0791	benign	73	R	M
Q12824	K73S	0.1311	benign	73	S	M
Q12824	K73T	0.0887	benign	73	T	M
Q12824	K73V	0.1286	benign	73	V	M
Q12824	K73W	0.4865	ambiguous	73	W	M
Q12824	K73Y	0.2985	benign	73	Y	M
Q12824	P74A	0.0552	benign	74	A	M
Q12824	P74C	0.1564	benign	74	C	M
Q12824	P74D	0.1216	benign	74	D	M
Q12824	P74E	0.1072	benign	74	E	M
Q12824	P74F	0.2099	benign	74	F	M
Q12824	P74G	0.0918	benign	74	G	M
Q12824	P74H	0.0854	benign	74	H	M
Q12824	P74I	0.1274	benign	74	I	M
Q12824	P74K	0.1075	benign	74	K	M
Q12824	P74L	0.0864	benign	74	L	M
Q12824	P74M	0.1399	benign	74	M	M
Q12824	P74N	0.0915	benign	74	N	M
Q12824	P74Q	0.0725	benign	74	Q	M
Q12824	P74R	0.1079	benign	74	R	M
Q12824	P74S	0.0672	benign	74	S	M
Q12824	P74T	0.0582	benign	74	T	M
Q12824	P74V	0.0895	benign	74	V	M
Q12824	P74W	0.2886	benign	74	W	M
Q12824	P74Y	0.1651	benign	74	Y	M
Q12824	N75A	0.0662	benign	75	A	M
Q12824	N75C	0.1036	benign	75	C	M
Q12824	N75D	0.0765	benign	75	D	M
Q12824	N75E	0.1427	benign	75	E	M
Q12824	N75F	0.2228	benign	75	F	M
Q12824	N75G	0.099	benign	75	G	M
Q12824	N75H	0.0845	benign	75	H	M
Q12824	N75I	0.0903	benign	75	I	M
Q12824	N75K	0.1371	benign	75	K	M
Q12824	N75L	0.1049	benign	75	L	M
Q12824	N75M	0.158	benign	75	M	M
Q12824	N75P	0.1375	benign	75	P	M
Q12824	N75Q	0.1414	benign	75	Q	M
Q12824	N75R	0.1715	benign	75	R	M
Q12824	N75S	0.0601	benign	75	S	M
Q12824	N75T	0.0635	benign	75	T	M
Q12824	N75V	0.077	benign	75	V	M
Q12824	N75W	0.4379	ambiguous	75	W	M
Q12824	N75Y	0.1059	benign	75	Y	M
Q12824	T76A	0.0568	benign	76	A	M
Q12824	T76C	0.128	benign	76	C	M
Q12824	T76D	0.1458	benign	76	D	M
Q12824	T76E	0.1376	benign	76	E	M
Q12824	T76F	0.1397	benign	76	F	M
Q12824	T76G	0.082	benign	76	G	M
Q12824	T76H	0.1133	benign	76	H	M
Q12824	T76I	0.1024	benign	76	I	M
Q12824	T76K	0.1281	benign	76	K	M
Q12824	T76L	0.0757	benign	76	L	M
Q12824	T76M	0.0956	benign	76	M	M
Q12824	T76N	0.0692	benign	76	N	M
Q12824	T76P	0.0654	benign	76	P	M
Q12824	T76Q	0.1098	benign	76	Q	M
Q12824	T76R	0.1293	benign	76	R	M
Q12824	T76S	0.0637	benign	76	S	M
Q12824	T76V	0.0824	benign	76	V	M
Q12824	T76W	0.2871	benign	76	W	M
Q12824	T76Y	0.131	benign	76	Y	M
Q12824	K77A	0.1334	benign	77	A	M
Q12824	K77C	0.41	ambiguous	77	C	M
Q12824	K77D	0.2261	benign	77	D	M
Q12824	K77E	0.1182	benign	77	E	M
Q12824	K77F	0.5049	ambiguous	77	F	M
Q12824	K77G	0.1485	benign	77	G	M
Q12824	K77H	0.1969	benign	77	H	M
Q12824	K77I	0.2684	benign	77	I	M
Q12824	K77L	0.2211	benign	77	L	M
Q12824	K77M	0.21	benign	77	M	M
Q12824	K77N	0.2281	benign	77	N	M
Q12824	K77P	0.2098	benign	77	P	M
Q12824	K77Q	0.1024	benign	77	Q	M
Q12824	K77R	0.0731	benign	77	R	M
Q12824	K77S	0.1766	benign	77	S	M
Q12824	K77T	0.1111	benign	77	T	M
Q12824	K77V	0.1967	benign	77	V	M
Q12824	K77W	0.5462	ambiguous	77	W	M
Q12824	K77Y	0.4381	ambiguous	77	Y	M
Q12824	D78A	0.237	benign	78	A	M
Q12824	D78C	0.4855	ambiguous	78	C	M
Q12824	D78E	0.1724	benign	78	E	M
Q12824	D78F	0.4408	ambiguous	78	F	M
Q12824	D78G	0.1743	benign	78	G	M
Q12824	D78H	0.3281	benign	78	H	M
Q12824	D78I	0.3844	ambiguous	78	I	M
Q12824	D78K	0.4915	ambiguous	78	K	M
Q12824	D78L	0.3937	ambiguous	78	L	M
Q12824	D78M	0.608	pathogenic	78	M	M
Q12824	D78N	0.1662	benign	78	N	M
Q12824	D78P	0.4785	ambiguous	78	P	M
Q12824	D78Q	0.3436	ambiguous	78	Q	M
Q12824	D78R	0.4932	ambiguous	78	R	M
Q12824	D78S	0.1881	benign	78	S	M
Q12824	D78T	0.2897	benign	78	T	M
Q12824	D78V	0.2665	benign	78	V	M
Q12824	D78W	0.7352	pathogenic	78	W	M
Q12824	D78Y	0.1718	benign	78	Y	M
Q12824	H79A	0.2723	benign	79	A	M
Q12824	H79C	0.1949	benign	79	C	M
Q12824	H79D	0.2904	benign	79	D	M
Q12824	H79E	0.3537	ambiguous	79	E	M
Q12824	H79F	0.2663	benign	79	F	M
Q12824	H79G	0.2873	benign	79	G	M
Q12824	H79I	0.3144	benign	79	I	M
Q12824	H79K	0.3757	ambiguous	79	K	M
Q12824	H79L	0.1463	benign	79	L	M
Q12824	H79M	0.4245	ambiguous	79	M	M
Q12824	H79N	0.1197	benign	79	N	M
Q12824	H79P	0.1499	benign	79	P	M
Q12824	H79Q	0.2344	benign	79	Q	M
Q12824	H79R	0.2207	benign	79	R	M
Q12824	H79S	0.2143	benign	79	S	M
Q12824	H79T	0.2439	benign	79	T	M
Q12824	H79V	0.2687	benign	79	V	M
Q12824	H79W	0.4586	ambiguous	79	W	M
Q12824	H79Y	0.1288	benign	79	Y	M
Q12824	G80A	0.309	benign	80	A	M
Q12824	G80C	0.3887	ambiguous	80	C	M
Q12824	G80D	0.7778	pathogenic	80	D	M
Q12824	G80E	0.806	pathogenic	80	E	M
Q12824	G80F	0.86	pathogenic	80	F	M
Q12824	G80H	0.7869	pathogenic	80	H	M
Q12824	G80I	0.6642	pathogenic	80	I	M
Q12824	G80K	0.9252	pathogenic	80	K	M
Q12824	G80L	0.7805	pathogenic	80	L	M
Q12824	G80M	0.8207	pathogenic	80	M	M
Q12824	G80N	0.6003	pathogenic	80	N	M
Q12824	G80P	0.8899	pathogenic	80	P	M
Q12824	G80Q	0.7627	pathogenic	80	Q	M
Q12824	G80R	0.858	pathogenic	80	R	M
Q12824	G80S	0.1966	benign	80	S	M
Q12824	G80T	0.3726	ambiguous	80	T	M
Q12824	G80V	0.5439	ambiguous	80	V	M
Q12824	G80W	0.8285	pathogenic	80	W	M
Q12824	G80Y	0.8173	pathogenic	80	Y	M
Q12824	Y81A	0.7035	pathogenic	81	A	M
Q12824	Y81C	0.2769	benign	81	C	M
Q12824	Y81D	0.7265	pathogenic	81	D	M
Q12824	Y81E	0.8797	pathogenic	81	E	M
Q12824	Y81F	0.137	benign	81	F	M
Q12824	Y81G	0.5697	pathogenic	81	G	M
Q12824	Y81H	0.5945	pathogenic	81	H	M
Q12824	Y81I	0.715	pathogenic	81	I	M
Q12824	Y81K	0.9121	pathogenic	81	K	M
Q12824	Y81L	0.605	pathogenic	81	L	M
Q12824	Y81M	0.7575	pathogenic	81	M	M
Q12824	Y81N	0.4431	ambiguous	81	N	M
Q12824	Y81P	0.8066	pathogenic	81	P	M
Q12824	Y81Q	0.839	pathogenic	81	Q	M
Q12824	Y81R	0.8598	pathogenic	81	R	M
Q12824	Y81S	0.4619	ambiguous	81	S	M
Q12824	Y81T	0.6836	pathogenic	81	T	M
Q12824	Y81V	0.5577	ambiguous	81	V	M
Q12824	Y81W	0.6368	pathogenic	81	W	M
Q12824	T82A	0.1988	benign	82	A	M
Q12824	T82C	0.5656	pathogenic	82	C	M
Q12824	T82D	0.8076	pathogenic	82	D	M
Q12824	T82E	0.8243	pathogenic	82	E	M
Q12824	T82F	0.7354	pathogenic	82	F	M
Q12824	T82G	0.3311	benign	82	G	M
Q12824	T82H	0.4383	ambiguous	82	H	M
Q12824	T82I	0.796	pathogenic	82	I	M
Q12824	T82K	0.7885	pathogenic	82	K	M
Q12824	T82L	0.4195	ambiguous	82	L	M
Q12824	T82M	0.4047	ambiguous	82	M	M
Q12824	T82N	0.2689	benign	82	N	M
Q12824	T82P	0.261	benign	82	P	M
Q12824	T82Q	0.5316	ambiguous	82	Q	M
Q12824	T82R	0.7361	pathogenic	82	R	M
Q12824	T82S	0.1993	benign	82	S	M
Q12824	T82V	0.5365	ambiguous	82	V	M
Q12824	T82W	0.9297	pathogenic	82	W	M
Q12824	T82Y	0.7611	pathogenic	82	Y	M
Q12824	T83A	0.1343	benign	83	A	M
Q12824	T83C	0.5155	ambiguous	83	C	M
Q12824	T83D	0.8366	pathogenic	83	D	M
Q12824	T83E	0.8178	pathogenic	83	E	M
Q12824	T83F	0.6442	pathogenic	83	F	M
Q12824	T83G	0.3059	benign	83	G	M
Q12824	T83H	0.5339	ambiguous	83	H	M
Q12824	T83I	0.6466	pathogenic	83	I	M
Q12824	T83K	0.8265	pathogenic	83	K	M
Q12824	T83L	0.3421	ambiguous	83	L	M
Q12824	T83M	0.2796	benign	83	M	M
Q12824	T83N	0.2297	benign	83	N	M
Q12824	T83P	0.3355	benign	83	P	M
Q12824	T83Q	0.5233	ambiguous	83	Q	M
Q12824	T83R	0.8008	pathogenic	83	R	M
Q12824	T83S	0.1514	benign	83	S	M
Q12824	T83V	0.3946	ambiguous	83	V	M
Q12824	T83W	0.9168	pathogenic	83	W	M
Q12824	T83Y	0.6939	pathogenic	83	Y	M
Q12824	L84A	0.9153	pathogenic	84	A	M
Q12824	L84C	0.9817	pathogenic	84	C	M
Q12824	L84D	0.9976	pathogenic	84	D	M
Q12824	L84E	0.9896	pathogenic	84	E	M
Q12824	L84F	0.8803	pathogenic	84	F	M
Q12824	L84G	0.9823	pathogenic	84	G	M
Q12824	L84H	0.9862	pathogenic	84	H	M
Q12824	L84I	0.4436	ambiguous	84	I	M
Q12824	L84K	0.9785	pathogenic	84	K	M
Q12824	L84M	0.5328	ambiguous	84	M	M
Q12824	L84N	0.9851	pathogenic	84	N	M
Q12824	L84P	0.9803	pathogenic	84	P	M
Q12824	L84Q	0.9726	pathogenic	84	Q	M
Q12824	L84R	0.9641	pathogenic	84	R	M
Q12824	L84S	0.9843	pathogenic	84	S	M
Q12824	L84T	0.9303	pathogenic	84	T	M
Q12824	L84V	0.5034	ambiguous	84	V	M
Q12824	L84W	0.9712	pathogenic	84	W	M
Q12824	L84Y	0.978	pathogenic	84	Y	M
Q12824	A85C	0.963	pathogenic	85	C	M
Q12824	A85D	0.9986	pathogenic	85	D	M
Q12824	A85E	0.9975	pathogenic	85	E	M
Q12824	A85F	0.9846	pathogenic	85	F	M
Q12824	A85G	0.8967	pathogenic	85	G	M
Q12824	A85H	0.9886	pathogenic	85	H	M
Q12824	A85I	0.9978	pathogenic	85	I	M
Q12824	A85K	0.9991	pathogenic	85	K	M
Q12824	A85L	0.9639	pathogenic	85	L	M
Q12824	A85M	0.9886	pathogenic	85	M	M
Q12824	A85N	0.9828	pathogenic	85	N	M
Q12824	A85P	0.9876	pathogenic	85	P	M
Q12824	A85Q	0.982	pathogenic	85	Q	M
Q12824	A85R	0.993	pathogenic	85	R	M
Q12824	A85S	0.6102	pathogenic	85	S	M
Q12824	A85T	0.9742	pathogenic	85	T	M
Q12824	A85V	0.9903	pathogenic	85	V	M
Q12824	A85W	0.9982	pathogenic	85	W	M
Q12824	A85Y	0.9927	pathogenic	85	Y	M
Q12824	T86A	0.7658	pathogenic	86	A	M
Q12824	T86C	0.9808	pathogenic	86	C	M
Q12824	T86D	0.9932	pathogenic	86	D	M
Q12824	T86E	0.9937	pathogenic	86	E	M
Q12824	T86F	0.9884	pathogenic	86	F	M
Q12824	T86G	0.8556	pathogenic	86	G	M
Q12824	T86H	0.9799	pathogenic	86	H	M
Q12824	T86I	0.9959	pathogenic	86	I	M
Q12824	T86K	0.9886	pathogenic	86	K	M
Q12824	T86L	0.954	pathogenic	86	L	M
Q12824	T86M	0.9574	pathogenic	86	M	M
Q12824	T86N	0.9305	pathogenic	86	N	M
Q12824	T86P	0.9048	pathogenic	86	P	M
Q12824	T86Q	0.9716	pathogenic	86	Q	M
Q12824	T86R	0.9796	pathogenic	86	R	M
Q12824	T86S	0.7414	pathogenic	86	S	M
Q12824	T86V	0.95	pathogenic	86	V	M
Q12824	T86W	0.9971	pathogenic	86	W	M
Q12824	T86Y	0.9907	pathogenic	86	Y	M
Q12824	S87A	0.4888	ambiguous	87	A	M
Q12824	S87C	0.7018	pathogenic	87	C	M
Q12824	S87D	0.9931	pathogenic	87	D	M
Q12824	S87E	0.9962	pathogenic	87	E	M
Q12824	S87F	0.9848	pathogenic	87	F	M
Q12824	S87G	0.5633	ambiguous	87	G	M
Q12824	S87H	0.9662	pathogenic	87	H	M
Q12824	S87I	0.9679	pathogenic	87	I	M
Q12824	S87K	0.9994	pathogenic	87	K	M
Q12824	S87L	0.9277	pathogenic	87	L	M
Q12824	S87M	0.8917	pathogenic	87	M	M
Q12824	S87N	0.6024	pathogenic	87	N	M
Q12824	S87P	0.9969	pathogenic	87	P	M
Q12824	S87Q	0.9757	pathogenic	87	Q	M
Q12824	S87R	0.9987	pathogenic	87	R	M
Q12824	S87T	0.5591	ambiguous	87	T	M
Q12824	S87V	0.9402	pathogenic	87	V	M
Q12824	S87W	0.988	pathogenic	87	W	M
Q12824	S87Y	0.9658	pathogenic	87	Y	M
Q12824	V88A	0.9936	pathogenic	88	A	M
Q12824	V88C	0.9887	pathogenic	88	C	M
Q12824	V88D	0.9996	pathogenic	88	D	M
Q12824	V88E	0.9989	pathogenic	88	E	M
Q12824	V88F	0.9764	pathogenic	88	F	M
Q12824	V88G	0.9918	pathogenic	88	G	M
Q12824	V88H	0.9994	pathogenic	88	H	M
Q12824	V88I	0.2844	benign	88	I	M
Q12824	V88K	0.9989	pathogenic	88	K	M
Q12824	V88L	0.9708	pathogenic	88	L	M
Q12824	V88M	0.9789	pathogenic	88	M	M
Q12824	V88N	0.9979	pathogenic	88	N	M
Q12824	V88P	0.9982	pathogenic	88	P	M
Q12824	V88Q	0.9982	pathogenic	88	Q	M
Q12824	V88R	0.9971	pathogenic	88	R	M
Q12824	V88S	0.9942	pathogenic	88	S	M
Q12824	V88T	0.98	pathogenic	88	T	M
Q12824	V88W	0.9995	pathogenic	88	W	M
Q12824	V88Y	0.9971	pathogenic	88	Y	M
Q12824	T89A	0.9449	pathogenic	89	A	M
Q12824	T89C	0.9814	pathogenic	89	C	M
Q12824	T89D	0.9976	pathogenic	89	D	M
Q12824	T89E	0.9974	pathogenic	89	E	M
Q12824	T89F	0.9723	pathogenic	89	F	M
Q12824	T89G	0.9717	pathogenic	89	G	M
Q12824	T89H	0.9798	pathogenic	89	H	M
Q12824	T89I	0.9933	pathogenic	89	I	M
Q12824	T89K	0.9967	pathogenic	89	K	M
Q12824	T89L	0.9666	pathogenic	89	L	M
Q12824	T89M	0.9119	pathogenic	89	M	M
Q12824	T89N	0.9605	pathogenic	89	N	M
Q12824	T89P	0.9814	pathogenic	89	P	M
Q12824	T89Q	0.9842	pathogenic	89	Q	M
Q12824	T89R	0.9946	pathogenic	89	R	M
Q12824	T89S	0.7995	pathogenic	89	S	M
Q12824	T89V	0.9658	pathogenic	89	V	M
Q12824	T89W	0.9933	pathogenic	89	W	M
Q12824	T89Y	0.9776	pathogenic	89	Y	M
Q12824	L90A	0.9965	pathogenic	90	A	M
Q12824	L90C	0.9947	pathogenic	90	C	M
Q12824	L90D	1	pathogenic	90	D	M
Q12824	L90E	0.9998	pathogenic	90	E	M
Q12824	L90F	0.9808	pathogenic	90	F	M
Q12824	L90G	0.9995	pathogenic	90	G	M
Q12824	L90H	0.9997	pathogenic	90	H	M
Q12824	L90I	0.6321	pathogenic	90	I	M
Q12824	L90K	0.9995	pathogenic	90	K	M
Q12824	L90M	0.8409	pathogenic	90	M	M
Q12824	L90N	0.9998	pathogenic	90	N	M
Q12824	L90P	0.9999	pathogenic	90	P	M
Q12824	L90Q	0.9996	pathogenic	90	Q	M
Q12824	L90R	0.999	pathogenic	90	R	M
Q12824	L90S	0.9998	pathogenic	90	S	M
Q12824	L90T	0.9985	pathogenic	90	T	M
Q12824	L90V	0.768	pathogenic	90	V	M
Q12824	L90W	0.9989	pathogenic	90	W	M
Q12824	L90Y	0.9982	pathogenic	90	Y	M
Q12824	L91A	0.9934	pathogenic	91	A	M
Q12824	L91C	0.9779	pathogenic	91	C	M
Q12824	L91D	1	pathogenic	91	D	M
Q12824	L91E	0.9997	pathogenic	91	E	M
Q12824	L91F	0.9972	pathogenic	91	F	M
Q12824	L91G	0.9991	pathogenic	91	G	M
Q12824	L91H	0.9997	pathogenic	91	H	M
Q12824	L91I	0.6441	pathogenic	91	I	M
Q12824	L91K	0.9995	pathogenic	91	K	M
Q12824	L91M	0.8568	pathogenic	91	M	M
Q12824	L91N	0.9997	pathogenic	91	N	M
Q12824	L91P	0.9999	pathogenic	91	P	M
Q12824	L91Q	0.9992	pathogenic	91	Q	M
Q12824	L91R	0.9987	pathogenic	91	R	M
Q12824	L91S	0.9996	pathogenic	91	S	M
Q12824	L91T	0.9964	pathogenic	91	T	M
Q12824	L91V	0.6116	pathogenic	91	V	M
Q12824	L91W	0.9997	pathogenic	91	W	M
Q12824	L91Y	0.9996	pathogenic	91	Y	M
Q12824	K92A	0.982	pathogenic	92	A	M
Q12824	K92C	0.9504	pathogenic	92	C	M
Q12824	K92D	0.9969	pathogenic	92	D	M
Q12824	K92E	0.9703	pathogenic	92	E	M
Q12824	K92F	0.9963	pathogenic	92	F	M
Q12824	K92G	0.9921	pathogenic	92	G	M
Q12824	K92H	0.8461	pathogenic	92	H	M
Q12824	K92I	0.9859	pathogenic	92	I	M
Q12824	K92L	0.8537	pathogenic	92	L	M
Q12824	K92M	0.9386	pathogenic	92	M	M
Q12824	K92N	0.9899	pathogenic	92	N	M
Q12824	K92P	0.9931	pathogenic	92	P	M
Q12824	K92Q	0.7431	pathogenic	92	Q	M
Q12824	K92R	0.086	benign	92	R	M
Q12824	K92S	0.9939	pathogenic	92	S	M
Q12824	K92T	0.9859	pathogenic	92	T	M
Q12824	K92V	0.9737	pathogenic	92	V	M
Q12824	K92W	0.9909	pathogenic	92	W	M
Q12824	K92Y	0.9829	pathogenic	92	Y	M
Q12824	A93C	0.712	pathogenic	93	C	M
Q12824	A93D	0.989	pathogenic	93	D	M
Q12824	A93E	0.96	pathogenic	93	E	M
Q12824	A93F	0.9069	pathogenic	93	F	M
Q12824	A93G	0.4951	ambiguous	93	G	M
Q12824	A93H	0.9296	pathogenic	93	H	M
Q12824	A93I	0.9623	pathogenic	93	I	M
Q12824	A93K	0.9925	pathogenic	93	K	M
Q12824	A93L	0.9131	pathogenic	93	L	M
Q12824	A93M	0.8962	pathogenic	93	M	M
Q12824	A93N	0.9584	pathogenic	93	N	M
Q12824	A93P	0.9982	pathogenic	93	P	M
Q12824	A93Q	0.8942	pathogenic	93	Q	M
Q12824	A93R	0.9775	pathogenic	93	R	M
Q12824	A93S	0.257	benign	93	S	M
Q12824	A93T	0.8343	pathogenic	93	T	M
Q12824	A93V	0.8127	pathogenic	93	V	M
Q12824	A93W	0.9813	pathogenic	93	W	M
Q12824	A93Y	0.8878	pathogenic	93	Y	M
Q12824	S94A	0.068	benign	94	A	M
Q12824	S94C	0.0728	benign	94	C	M
Q12824	S94D	0.4761	ambiguous	94	D	M
Q12824	S94E	0.5311	ambiguous	94	E	M
Q12824	S94F	0.3104	benign	94	F	M
Q12824	S94G	0.0868	benign	94	G	M
Q12824	S94H	0.3787	ambiguous	94	H	M
Q12824	S94I	0.1791	benign	94	I	M
Q12824	S94K	0.6669	pathogenic	94	K	M
Q12824	S94L	0.1219	benign	94	L	M
Q12824	S94M	0.1782	benign	94	M	M
Q12824	S94N	0.1317	benign	94	N	M
Q12824	S94P	0.4687	ambiguous	94	P	M
Q12824	S94Q	0.4334	ambiguous	94	Q	M
Q12824	S94R	0.6426	pathogenic	94	R	M
Q12824	S94T	0.0702	benign	94	T	M
Q12824	S94V	0.14	benign	94	V	M
Q12824	S94W	0.5433	ambiguous	94	W	M
Q12824	S94Y	0.3457	ambiguous	94	Y	M
Q12824	E95A	0.9816	pathogenic	95	A	M
Q12824	E95C	0.9977	pathogenic	95	C	M
Q12824	E95D	0.9848	pathogenic	95	D	M
Q12824	E95F	0.9999	pathogenic	95	F	M
Q12824	E95G	0.996	pathogenic	95	G	M
Q12824	E95H	0.9991	pathogenic	95	H	M
Q12824	E95I	0.999	pathogenic	95	I	M
Q12824	E95K	0.998	pathogenic	95	K	M
Q12824	E95L	0.9993	pathogenic	95	L	M
Q12824	E95M	0.9989	pathogenic	95	M	M
Q12824	E95N	0.9983	pathogenic	95	N	M
Q12824	E95P	0.9997	pathogenic	95	P	M
Q12824	E95Q	0.9646	pathogenic	95	Q	M
Q12824	E95R	0.9975	pathogenic	95	R	M
Q12824	E95S	0.9953	pathogenic	95	S	M
Q12824	E95T	0.9979	pathogenic	95	T	M
Q12824	E95V	0.9961	pathogenic	95	V	M
Q12824	E95W	1	pathogenic	95	W	M
Q12824	E95Y	0.9997	pathogenic	95	Y	M
Q12824	V96A	0.925	pathogenic	96	A	M
Q12824	V96C	0.9312	pathogenic	96	C	M
Q12824	V96D	0.9988	pathogenic	96	D	M
Q12824	V96E	0.9981	pathogenic	96	E	M
Q12824	V96F	0.9913	pathogenic	96	F	M
Q12824	V96G	0.9426	pathogenic	96	G	M
Q12824	V96H	0.9996	pathogenic	96	H	M
Q12824	V96I	0.3843	ambiguous	96	I	M
Q12824	V96K	0.9991	pathogenic	96	K	M
Q12824	V96L	0.9878	pathogenic	96	L	M
Q12824	V96M	0.9827	pathogenic	96	M	M
Q12824	V96N	0.9975	pathogenic	96	N	M
Q12824	V96P	0.9993	pathogenic	96	P	M
Q12824	V96Q	0.9985	pathogenic	96	Q	M
Q12824	V96R	0.997	pathogenic	96	R	M
Q12824	V96S	0.9766	pathogenic	96	S	M
Q12824	V96T	0.8771	pathogenic	96	T	M
Q12824	V96W	0.9997	pathogenic	96	W	M
Q12824	V96Y	0.9984	pathogenic	96	Y	M
Q12824	E97A	0.4867	ambiguous	97	A	M
Q12824	E97C	0.96	pathogenic	97	C	M
Q12824	E97D	0.229	benign	97	D	M
Q12824	E97F	0.9796	pathogenic	97	F	M
Q12824	E97G	0.526	ambiguous	97	G	M
Q12824	E97H	0.9073	pathogenic	97	H	M
Q12824	E97I	0.8688	pathogenic	97	I	M
Q12824	E97K	0.7472	pathogenic	97	K	M
Q12824	E97L	0.8231	pathogenic	97	L	M
Q12824	E97M	0.8315	pathogenic	97	M	M
Q12824	E97N	0.5225	ambiguous	97	N	M
Q12824	E97P	0.9987	pathogenic	97	P	M
Q12824	E97Q	0.3605	ambiguous	97	Q	M
Q12824	E97R	0.8213	pathogenic	97	R	M
Q12824	E97S	0.4899	ambiguous	97	S	M
Q12824	E97T	0.5915	pathogenic	97	T	M
Q12824	E97V	0.7197	pathogenic	97	V	M
Q12824	E97W	0.9921	pathogenic	97	W	M
Q12824	E97Y	0.9584	pathogenic	97	Y	M
Q12824	E98A	0.7902	pathogenic	98	A	M
Q12824	E98C	0.9896	pathogenic	98	C	M
Q12824	E98D	0.2184	benign	98	D	M
Q12824	E98F	0.9977	pathogenic	98	F	M
Q12824	E98G	0.8957	pathogenic	98	G	M
Q12824	E98H	0.9823	pathogenic	98	H	M
Q12824	E98I	0.9901	pathogenic	98	I	M
Q12824	E98K	0.9757	pathogenic	98	K	M
Q12824	E98L	0.9809	pathogenic	98	L	M
Q12824	E98M	0.9794	pathogenic	98	M	M
Q12824	E98N	0.8711	pathogenic	98	N	M
Q12824	E98P	0.9994	pathogenic	98	P	M
Q12824	E98Q	0.8201	pathogenic	98	Q	M
Q12824	E98R	0.9796	pathogenic	98	R	M
Q12824	E98S	0.8903	pathogenic	98	S	M
Q12824	E98T	0.9611	pathogenic	98	T	M
Q12824	E98V	0.9644	pathogenic	98	V	M
Q12824	E98W	0.9992	pathogenic	98	W	M
Q12824	E98Y	0.9935	pathogenic	98	Y	M
Q12824	I99A	0.9967	pathogenic	99	A	M
Q12824	I99C	0.9963	pathogenic	99	C	M
Q12824	I99D	0.9999	pathogenic	99	D	M
Q12824	I99E	0.9996	pathogenic	99	E	M
Q12824	I99F	0.9886	pathogenic	99	F	M
Q12824	I99G	0.9995	pathogenic	99	G	M
Q12824	I99H	0.9998	pathogenic	99	H	M
Q12824	I99K	0.9994	pathogenic	99	K	M
Q12824	I99L	0.526	ambiguous	99	L	M
Q12824	I99M	0.8953	pathogenic	99	M	M
Q12824	I99N	0.9987	pathogenic	99	N	M
Q12824	I99P	0.9997	pathogenic	99	P	M
Q12824	I99Q	0.9997	pathogenic	99	Q	M
Q12824	I99R	0.9991	pathogenic	99	R	M
Q12824	I99S	0.9989	pathogenic	99	S	M
Q12824	I99T	0.9979	pathogenic	99	T	M
Q12824	I99V	0.265	benign	99	V	M
Q12824	I99W	0.9996	pathogenic	99	W	M
Q12824	I99Y	0.9982	pathogenic	99	Y	M
Q12824	L100A	0.9005	pathogenic	100	A	M
Q12824	L100C	0.83	pathogenic	100	C	M
Q12824	L100D	0.9961	pathogenic	100	D	M
Q12824	L100E	0.9666	pathogenic	100	E	M
Q12824	L100F	0.1885	benign	100	F	M
Q12824	L100G	0.9829	pathogenic	100	G	M
Q12824	L100H	0.9009	pathogenic	100	H	M
Q12824	L100I	0.1605	benign	100	I	M
Q12824	L100K	0.9516	pathogenic	100	K	M
Q12824	L100M	0.175	benign	100	M	M
Q12824	L100N	0.9729	pathogenic	100	N	M
Q12824	L100P	0.9976	pathogenic	100	P	M
Q12824	L100Q	0.8694	pathogenic	100	Q	M
Q12824	L100R	0.9143	pathogenic	100	R	M
Q12824	L100S	0.9667	pathogenic	100	S	M
Q12824	L100T	0.8396	pathogenic	100	T	M
Q12824	L100V	0.2759	benign	100	V	M
Q12824	L100W	0.6476	pathogenic	100	W	M
Q12824	L100Y	0.7684	pathogenic	100	Y	M
Q12824	D101A	0.1199	benign	101	A	M
Q12824	D101C	0.4791	ambiguous	101	C	M
Q12824	D101E	0.0694	benign	101	E	M
Q12824	D101F	0.6418	pathogenic	101	F	M
Q12824	D101G	0.2047	benign	101	G	M
Q12824	D101H	0.3772	ambiguous	101	H	M
Q12824	D101I	0.5034	ambiguous	101	I	M
Q12824	D101K	0.5267	ambiguous	101	K	M
Q12824	D101L	0.3266	benign	101	L	M
Q12824	D101M	0.5149	ambiguous	101	M	M
Q12824	D101N	0.1184	benign	101	N	M
Q12824	D101P	0.9751	pathogenic	101	P	M
Q12824	D101Q	0.2649	benign	101	Q	M
Q12824	D101R	0.5333	ambiguous	101	R	M
Q12824	D101S	0.1185	benign	101	S	M
Q12824	D101T	0.2913	benign	101	T	M
Q12824	D101V	0.3079	benign	101	V	M
Q12824	D101W	0.8727	pathogenic	101	W	M
Q12824	D101Y	0.3752	ambiguous	101	Y	M
Q12824	G102A	0.969	pathogenic	102	A	M
Q12824	G102C	0.9785	pathogenic	102	C	M
Q12824	G102D	0.9793	pathogenic	102	D	M
Q12824	G102E	0.9926	pathogenic	102	E	M
Q12824	G102F	0.9983	pathogenic	102	F	M
Q12824	G102H	0.9941	pathogenic	102	H	M
Q12824	G102I	0.9985	pathogenic	102	I	M
Q12824	G102K	0.9953	pathogenic	102	K	M
Q12824	G102L	0.9954	pathogenic	102	L	M
Q12824	G102M	0.997	pathogenic	102	M	M
Q12824	G102N	0.9627	pathogenic	102	N	M
Q12824	G102P	0.9997	pathogenic	102	P	M
Q12824	G102Q	0.9877	pathogenic	102	Q	M
Q12824	G102R	0.9907	pathogenic	102	R	M
Q12824	G102S	0.8944	pathogenic	102	S	M
Q12824	G102T	0.9866	pathogenic	102	T	M
Q12824	G102V	0.9969	pathogenic	102	V	M
Q12824	G102W	0.9974	pathogenic	102	W	M
Q12824	G102Y	0.9968	pathogenic	102	Y	M
Q12824	N103A	0.3107	benign	103	A	M
Q12824	N103C	0.1618	benign	103	C	M
Q12824	N103D	0.3431	ambiguous	103	D	M
Q12824	N103E	0.5247	ambiguous	103	E	M
Q12824	N103F	0.5598	ambiguous	103	F	M
Q12824	N103G	0.3827	ambiguous	103	G	M
Q12824	N103H	0.1016	benign	103	H	M
Q12824	N103I	0.4262	ambiguous	103	I	M
Q12824	N103K	0.3678	ambiguous	103	K	M
Q12824	N103L	0.3557	ambiguous	103	L	M
Q12824	N103M	0.4105	ambiguous	103	M	M
Q12824	N103P	0.9888	pathogenic	103	P	M
Q12824	N103Q	0.2719	benign	103	Q	M
Q12824	N103R	0.3231	benign	103	R	M
Q12824	N103S	0.1157	benign	103	S	M
Q12824	N103T	0.2956	benign	103	T	M
Q12824	N103V	0.3495	ambiguous	103	V	M
Q12824	N103W	0.819	pathogenic	103	W	M
Q12824	N103Y	0.2085	benign	103	Y	M
Q12824	D104A	0.945	pathogenic	104	A	M
Q12824	D104C	0.9918	pathogenic	104	C	M
Q12824	D104E	0.7186	pathogenic	104	E	M
Q12824	D104F	0.9949	pathogenic	104	F	M
Q12824	D104G	0.9267	pathogenic	104	G	M
Q12824	D104H	0.9868	pathogenic	104	H	M
Q12824	D104I	0.9943	pathogenic	104	I	M
Q12824	D104K	0.9945	pathogenic	104	K	M
Q12824	D104L	0.9867	pathogenic	104	L	M
Q12824	D104M	0.9971	pathogenic	104	M	M
Q12824	D104N	0.9224	pathogenic	104	N	M
Q12824	D104P	0.9963	pathogenic	104	P	M
Q12824	D104Q	0.9876	pathogenic	104	Q	M
Q12824	D104R	0.9934	pathogenic	104	R	M
Q12824	D104S	0.9278	pathogenic	104	S	M
Q12824	D104T	0.9813	pathogenic	104	T	M
Q12824	D104V	0.9851	pathogenic	104	V	M
Q12824	D104W	0.9988	pathogenic	104	W	M
Q12824	D104Y	0.9786	pathogenic	104	Y	M
Q12824	E105A	0.842	pathogenic	105	A	M
Q12824	E105C	0.9882	pathogenic	105	C	M
Q12824	E105D	0.158	benign	105	D	M
Q12824	E105F	0.9939	pathogenic	105	F	M
Q12824	E105G	0.7811	pathogenic	105	G	M
Q12824	E105H	0.9738	pathogenic	105	H	M
Q12824	E105I	0.9571	pathogenic	105	I	M
Q12824	E105K	0.9302	pathogenic	105	K	M
Q12824	E105L	0.9661	pathogenic	105	L	M
Q12824	E105M	0.9758	pathogenic	105	M	M
Q12824	E105N	0.8308	pathogenic	105	N	M
Q12824	E105P	0.9857	pathogenic	105	P	M
Q12824	E105Q	0.83	pathogenic	105	Q	M
Q12824	E105R	0.9465	pathogenic	105	R	M
Q12824	E105S	0.8312	pathogenic	105	S	M
Q12824	E105T	0.9172	pathogenic	105	T	M
Q12824	E105V	0.9085	pathogenic	105	V	M
Q12824	E105W	0.9972	pathogenic	105	W	M
Q12824	E105Y	0.9863	pathogenic	105	Y	M
Q12824	K106A	0.9402	pathogenic	106	A	M
Q12824	K106C	0.9646	pathogenic	106	C	M
Q12824	K106D	0.9798	pathogenic	106	D	M
[truncated: 5,317 more rows]

## Sheet: Supp. Fig. 1I, K
Supplementary Figure 1I,K: REVEL scores for reported SMARCB1 SNV substitutions.
AA_Substitution	chr	CrCh38 Pos	ref	alt	aaref	aaalt	Ensembl_transcriptid	Codon	Site	Ref_Codon	codon_site	Alt_Codon	Amino_Acid_Ref	Amino_Acid_Alt	Mutation_type	REVEL
A109D	22	23793652	C	A	A	D	ENST00000417137;ENST00000344921;ENST00000263121;ENST00000407422;ENST00000407082	109	326	GCT	2	GAT	A	D	M	0.675
A109G	22	23793652	C	G	A	G	ENST00000417137;ENST00000344921;ENST00000263121;ENST00000407422;ENST00000407082	109	326	GCT	2	GGT	A	G	M	0.554
A109P	22	23793651	G	C	A	P	ENST00000417137;ENST00000344921;ENST00000263121;ENST00000407422;ENST00000407082	109	325	GCT	1	CCT	A	P	M	0.697
A109S	22	23793651	G	T	A	S	ENST00000417137;ENST00000344921;ENST00000263121;ENST00000407422;ENST00000407082	109	325	GCT	1	TCT	A	S	M	0.549
A109T	22	23793651	G	A	A	T	ENST00000417137;ENST00000344921;ENST00000263121;ENST00000407422;ENST00000407082	109	325	GCT	1	ACT	A	T	M	0.586
A109V	22	23793652	C	T	A	V	ENST00000417137;ENST00000344921;ENST00000263121;ENST00000407422;ENST00000407082	109	326	GCT	2	GTT	A	V	M	0.639
A125D	22	23800955	C	A	A	D	ENST00000417137;ENST00000344921;ENST00000263121;ENST00000407422	125	374	GCC	2	GAC	A	D	M	0.404
A125G	22	23800955	C	G	A	G	ENST00000417137;ENST00000344921;ENST00000263121;ENST00000407422	125	374	GCC	2	GGC	A	G	M	0.411
A125P	22	23800954	G	C	A	P	ENST00000417137;ENST00000344921;ENST00000263121;ENST00000407422	125	373	GCC	1	CCC	A	P	M	0.41
A125S	22	23800954	G	T	A	S	ENST00000417137;ENST00000344921;ENST00000263121;ENST00000407422	125	373	GCC	1	TCC	A	S	M	0.494
A125T	22	23800954	G	A	A	T	ENST00000417137;ENST00000344921;ENST00000263121;ENST00000407422	125	373	GCC	1	ACC	A	T	M	0.41
A125V	22	23800955	C	T	A	V	ENST00000417137;ENST00000344921;ENST00000263121;ENST00000407422	125	374	GCC	2	GTC	A	V	M	0.383
A144D	22	23801012	C	A	A	D	ENST00000417137;ENST00000344921;ENST00000263121;ENST00000407422	144	431	GCC	2	GAC	A	D	M	0.672
A144G	22	23801012	C	G	A	G	ENST00000417137;ENST00000344921;ENST00000263121;ENST00000407422	144	431	GCC	2	GGC	A	G	M	0.515
A144P	22	23801011	G	C	A	P	ENST00000417137;ENST00000344921;ENST00000263121;ENST00000407422	144	430	GCC	1	CCC	A	P	M	0.649
A144S	22	23801011	G	T	A	S	ENST00000417137;ENST00000344921;ENST00000263121;ENST00000407422	144	430	GCC	1	TCC	A	S	M	0.554
A144T	22	23801011	G	A	A	T	ENST00000417137;ENST00000344921;ENST00000263121;ENST00000407422	144	430	GCC	1	ACC	A	T	M	0.49
A144V	22	23801012	C	T	A	V	ENST00000417137;ENST00000344921;ENST00000263121;ENST00000407422	144	431	GCC	2	GTC	A	V	M	0.537
A174D	22	23803315	C	A	A	D	ENST00000417137;ENST00000344921;ENST00000263121;ENST00000407422;ENST00000407082	174	521	GCT	2	GAT	A	D	M	0.475
A174G	22	23803315	C	G	A	G	ENST00000417137;ENST00000344921;ENST00000263121;ENST00000407422;ENST00000407082	174	521	GCT	2	GGT	A	G	M	0.584
A174P	22	23803314	G	C	A	P	ENST00000417137;ENST00000344921;ENST00000263121;ENST00000407422;ENST00000407082	174	520	GCT	1	CCT	A	P	M	0.604
A174S	22	23803314	G	T	A	S	ENST00000417137;ENST00000344921;ENST00000263121;ENST00000407422;ENST00000407082	174	520	GCT	1	TCT	A	S	M	0.6205
A174T	22	23803314	G	A	A	T	ENST00000417137;ENST00000344921;ENST00000263121;ENST00000407422;ENST00000407082	174	520	GCT	1	ACT	A	T	M	0.531
A174V	22	23803315	C	T	A	V	ENST00000417137;ENST00000344921;ENST00000263121;ENST00000407422;ENST00000407082	174	521	GCT	2	GTT	A	V	M	0.665
A180E	22	23803333	C	A	A	E	ENST00000417137;ENST00000344921;ENST00000263121;ENST00000407422;ENST00000407082	180	539	GCA	2	GAA	A	E	M	0.819
A180G	22	23803333	C	G	A	G	ENST00000417137;ENST00000344921;ENST00000263121;ENST00000407422;ENST00000407082	180	539	GCA	2	GGA	A	G	M	0.669
A180P	22	23803332	G	C	A	P	ENST00000417137;ENST00000344921;ENST00000263121;ENST00000407422;ENST00000407082	180	538	GCA	1	CCA	A	P	M	0.684
A180S	22	23803332	G	T	A	S	ENST00000417137;ENST00000344921;ENST00000263121;ENST00000407422;ENST00000407082	180	538	GCA	1	TCA	A	S	M	0.418
A180T	22	23803332	G	A	A	T	ENST00000417137;ENST00000344921;ENST00000263121;ENST00000407422;ENST00000407082	180	538	GCA	1	ACA	A	T	M	0.645
A180V	22	23803333	C	T	A	V	ENST00000417137;ENST00000344921;ENST00000263121;ENST00000407422;ENST00000407082	180	539	GCA	2	GTA	A	V	M	0.655
A203D	22	23803402	C	A	A	D	ENST00000417137;ENST00000344921;ENST00000263121;ENST00000407422;ENST00000407082	203	608	GCC	2	GAC	A	D	M	0.647
A203G	22	23803402	C	G	A	G	ENST00000417137;ENST00000344921;ENST00000263121;ENST00000407422;ENST00000407082	203	608	GCC	2	GGC	A	G	M	0.484
A203P	22	23803401	G	C	A	P	ENST00000417137;ENST00000344921;ENST00000263121;ENST00000407422;ENST00000407082	203	607	GCC	1	CCC	A	P	M	0.517
A203S	22	23803401	G	T	A	S	ENST00000417137;ENST00000344921;ENST00000263121;ENST00000407422;ENST00000407082	203	607	GCC	1	TCC	A	S	M	0.235
A203T	22	23803401	G	A	A	T	ENST00000417137;ENST00000344921;ENST00000263121;ENST00000407422;ENST00000407082	203	607	GCC	1	ACC	A	T	M	0.275
A203V	22	23803402	C	T	A	V	ENST00000417137;ENST00000344921;ENST00000263121;ENST00000407422;ENST00000407082	203	608	GCC	2	GTC	A	V	M	0.313
A236D	22	23816848	C	A	A	D	ENST00000344921;ENST00000263121;ENST00000407422;ENST00000407082	236	707	GCC	2	GAC	A	D	M	0.769
A236G	22	23816848	C	G	A	G	ENST00000344921;ENST00000263121;ENST00000407422;ENST00000407082	236	707	GCC	2	GGC	A	G	M	0.672
A236P	22	23816847	G	C	A	P	ENST00000344921;ENST00000263121;ENST00000407422;ENST00000407082	236	706	GCC	1	CCC	A	P	M	0.647
A236S	22	23816847	G	T	A	S	ENST00000344921;ENST00000263121;ENST00000407422;ENST00000407082	236	706	GCC	1	TCC	A	S	M	0.51
A236T	22	23816847	G	A	A	T	ENST00000344921;ENST00000263121;ENST00000407422;ENST00000407082	236	706	GCC	1	ACC	A	T	M	0.565
A236V	22	23816848	C	T	A	V	ENST00000344921;ENST00000263121;ENST00000407422;ENST00000407082	236	707	GCC	2	GTC	A	V	M	0.632
A238D	22	23816854	C	A	A	D	ENST00000344921;ENST00000263121;ENST00000407422;ENST00000407082	238	713	GCC	2	GAC	A	D	M	0.826
A238G	22	23816854	C	G	A	G	ENST00000344921;ENST00000263121;ENST00000407422;ENST00000407082	238	713	GCC	2	GGC	A	G	M	0.685
A238P	22	23816853	G	C	A	P	ENST00000344921;ENST00000263121;ENST00000407422;ENST00000407082	238	712	GCC	1	CCC	A	P	M	0.722
A238S	22	23816853	G	T	A	S	ENST00000344921;ENST00000263121;ENST00000407422;ENST00000407082	238	712	GCC	1	TCC	A	S	M	0.3
A238T	22	23816853	G	A	A	T	ENST00000344921;ENST00000263121;ENST00000407422;ENST00000407082	238	712	GCC	1	ACC	A	T	M	0.459
A238V	22	23816854	C	T	A	V	ENST00000344921;ENST00000263121;ENST00000407422;ENST00000407082	238	713	GCC	2	GTC	A	V	M	0.441
A240D	22	23816860	C	A	A	D	ENST00000344921;ENST00000263121;ENST00000407422;ENST00000407082	240	719	GCC	2	GAC	A	D	M	0.862
A240G	22	23816860	C	G	A	G	ENST00000344921;ENST00000263121;ENST00000407422;ENST00000407082	240	719	GCC	2	GGC	A	G	M	0.629
A240P	22	23816859	G	C	A	P	ENST00000344921;ENST00000263121;ENST00000407422;ENST00000407082	240	718	GCC	1	CCC	A	P	M	0.838
A240S	22	23816859	G	T	A	S	ENST00000344921;ENST00000263121;ENST00000407422;ENST00000407082	240	718	GCC	1	TCC	A	S	M	0.313
A240T	22	23816859	G	A	A	T	ENST00000344921;ENST00000263121;ENST00000407422;ENST00000407082	240	718	GCC	1	ACC	A	T	M	0.58
A240V	22	23816860	C	T	A	V	ENST00000344921;ENST00000263121;ENST00000407422;ENST00000407082	240	719	GCC	2	GTC	A	V	M	0.73
A294D	22	23825310	C	A	A	D	ENST00000344921;ENST00000263121;ENST00000407422;ENST00000407082	294	881	GCC	2	GAC	A	D	M	0.933
A294G	22	23825310	C	G	A	G	ENST00000344921;ENST00000263121;ENST00000407422;ENST00000407082	294	881	GCC	2	GGC	A	G	M	0.879
A294P	22	23825309	G	C	A	P	ENST00000344921;ENST00000263121;ENST00000407422;ENST00000407082	294	880	GCC	1	CCC	A	P	M	0.914
A294S	22	23825309	G	T	A	S	ENST00000344921;ENST00000263121;ENST00000407422;ENST00000407082	294	880	GCC	1	TCC	A	S	M	0.71
A294T	22	23825309	G	A	A	T	ENST00000344921;ENST00000263121;ENST00000407422;ENST00000407082	294	880	GCC	1	ACC	A	T	M	0.8
A294V	22	23825310	C	T	A	V	ENST00000344921;ENST00000263121;ENST00000407422;ENST00000407082	294	881	GCC	2	GTC	A	V	M	0.92
A312E	22	23825364	C	A	A	E	ENST00000344921;ENST00000263121;ENST00000407422;ENST00000407082	312	935	GCA	2	GAA	A	E	M	0.897
A312G	22	23825364	C	G	A	G	ENST00000344921;ENST00000263121;ENST00000407422;ENST00000407082	312	935	GCA	2	GGA	A	G	M	0.808
A312P	22	23825363	G	C	A	P	ENST00000344921;ENST00000263121;ENST00000407422;ENST00000407082	312	934	GCA	1	CCA	A	P	M	0.93
A312S	22	23825363	G	T	A	S	ENST00000344921;ENST00000263121;ENST00000407422;ENST00000407082	312	934	GCA	1	TCA	A	S	M	0.687
A312T	22	23825363	G	A	A	T	ENST00000344921;ENST00000263121;ENST00000407422;ENST00000407082	312	934	GCA	1	ACA	A	T	M	0.788
A312V	22	23825364	C	T	A	V	ENST00000344921;ENST00000263121;ENST00000407422;ENST00000407082	312	935	GCA	2	GTA	A	V	M	0.815
A327D	22	23825409	C	A	A	D	ENST00000344921;ENST00000263121;ENST00000407422;ENST00000407082	327	980	GCC	2	GAC	A	D	M	0.794
A327G	22	23825409	C	G	A	G	ENST00000344921;ENST00000263121;ENST00000407422;ENST00000407082	327	980	GCC	2	GGC	A	G	M	0.687
A327P	22	23825408	G	C	A	P	ENST00000344921;ENST00000263121;ENST00000407422;ENST00000407082	327	979	GCC	1	CCC	A	P	M	0.691
A327S	22	23825408	G	T	A	S	ENST00000344921;ENST00000263121;ENST00000407422;ENST00000407082	327	979	GCC	1	TCC	A	S	M	0.388
A327T	22	23825408	G	A	A	T	ENST00000344921;ENST00000263121;ENST00000407422;ENST00000407082	327	979	GCC	1	ACC	A	T	M	0.51
A327V	22	23825409	C	T	A	V	ENST00000344921;ENST00000263121;ENST00000407422;ENST00000407082	327	980	GCC	2	GTC	A	V	M	0.587
A339D	22	23833601	C	A	A	D	ENST00000344921;ENST00000263121;ENST00000407422;ENST00000407082	339	1016	GCC	2	GAC	A	D	M	0.586
A339G	22	23833601	C	G	A	G	ENST00000344921;ENST00000263121;ENST00000407422;ENST00000407082	339	1016	GCC	2	GGC	A	G	M	0.353
A339P	22	23833600	G	C	A	P	ENST00000344921;ENST00000263121;ENST00000407422;ENST00000407082	339	1015	GCC	1	CCC	A	P	M	0.445
A339S	22	23833600	G	T	A	S	ENST00000344921;ENST00000263121;ENST00000407422;ENST00000407082	339	1015	GCC	1	TCC	A	S	M	0.355
A339T	22	23833600	G	A	A	T	ENST00000344921;ENST00000263121;ENST00000407422;ENST00000407082	339	1015	GCC	1	ACC	A	T	M	0.438
A339V	22	23833601	C	T	A	V	ENST00000344921;ENST00000263121;ENST00000407422;ENST00000407082	339	1016	GCC	2	GTC	A	V	M	0.407
A346E	22	23833622	C	A	A	E	ENST00000344921;ENST00000263121;ENST00000407422;ENST00000407082	346	1037	GCG	2	GAG	A	E	M	0.859
A346G	22	23833622	C	G	A	G	ENST00000344921;ENST00000263121;ENST00000407422;ENST00000407082	346	1037	GCG	2	GGG	A	G	M	0.61
A346P	22	23833621	G	C	A	P	ENST00000344921;ENST00000263121;ENST00000407422;ENST00000407082	346	1036	GCG	1	CCG	A	P	M	0.874
A346S	22	23833621	G	T	A	S	ENST00000344921;ENST00000263121;ENST00000407422;ENST00000407082	346	1036	GCG	1	TCG	A	S	M	0.48
A346T	22	23833621	G	A	A	T	ENST00000344921;ENST00000263121;ENST00000407422;ENST00000407082	346	1036	GCG	1	ACG	A	T	M	0.672
A346V	22	23833622	C	T	A	V	ENST00000344921;ENST00000263121;ENST00000407422;ENST00000407082	346	1037	GCG	2	GTG	A	V	M	0.62
A359D	22	23833661	C	A	A	D	ENST00000344921;ENST00000263121;ENST00000407422;ENST00000407082	359	1076	GCT	2	GAT	A	D	M	0.678
A359G	22	23833661	C	G	A	G	ENST00000344921;ENST00000263121;ENST00000407422;ENST00000407082	359	1076	GCT	2	GGT	A	G	M	0.616
A359P	22	23833660	G	C	A	P	ENST00000344921;ENST00000263121;ENST00000407422;ENST00000407082	359	1075	GCT	1	CCT	A	P	M	0.674
A359S	22	23833660	G	T	A	S	ENST00000344921;ENST00000263121;ENST00000407422;ENST00000407082	359	1075	GCT	1	TCT	A	S	M	0.476
A359T	22	23833660	G	A	A	T	ENST00000344921;ENST00000263121;ENST00000407422;ENST00000407082	359	1075	GCT	1	ACT	A	T	M	0.488
A359V	22	23833661	C	T	A	V	ENST00000344921;ENST00000263121;ENST00000407422;ENST00000407082	359	1076	GCT	2	GTT	A	V	M	0.622
A379D	22	23834158	C	A	A	D	ENST00000344921;ENST00000263121;ENST00000407422;ENST00000407082	379	1136	GCC	2	GAC	A	D	M	0.544
A379G	22	23834158	C	G	A	G	ENST00000344921;ENST00000263121;ENST00000407422;ENST00000407082	379	1136	GCC	2	GGC	A	G	M	0.503
A379P	22	23834157	G	C	A	P	ENST00000344921;ENST00000263121;ENST00000407422;ENST00000407082	379	1135	GCC	1	CCC	A	P	M	0.532
A379S	22	23834157	G	T	A	S	ENST00000344921;ENST00000263121;ENST00000407422;ENST00000407082	379	1135	GCC	1	TCC	A	S	M	0.521
A379T	22	23834157	G	A	A	T	ENST00000344921;ENST00000263121;ENST00000407422;ENST00000407082	379	1135	GCC	1	ACC	A	T	M	0.513
A379V	22	23834158	C	T	A	V	ENST00000344921;ENST00000263121;ENST00000407422;ENST00000407082	379	1136	GCC	2	GTC	A	V	M	0.488
A382D	22	23834167	C	A	A	D	ENST00000344921;ENST00000263121;ENST00000407422;ENST00000407082	382	1145	GCC	2	GAC	A	D	M	0.514
A382G	22	23834167	C	G	A	G	ENST00000344921;ENST00000263121;ENST00000407422;ENST00000407082	382	1145	GCC	2	GGC	A	G	M	0.483
A382P	22	23834166	G	C	A	P	ENST00000344921;ENST00000263121;ENST00000407422;ENST00000407082	382	1144	GCC	1	CCC	A	P	M	0.596
A382S	22	23834166	G	T	A	S	ENST00000344921;ENST00000263121;ENST00000407422;ENST00000407082	382	1144	GCC	1	TCC	A	S	M	0.497
A382T	22	23834166	G	A	A	T	ENST00000344921;ENST00000263121;ENST00000407422;ENST00000407082	382	1144	GCC	1	ACC	A	T	M	0.382
A382V	22	23834167	C	T	A	V	ENST00000344921;ENST00000263121;ENST00000407422;ENST00000407082	382	1145	GCC	2	GTC	A	V	M	0.512
A384D	22	23834173	C	A	A	D	ENST00000344921;ENST00000263121;ENST00000407422;ENST00000407082	384	1151	GCC	2	GAC	A	D	M	0.54
A384G	22	23834173	C	G	A	G	ENST00000344921;ENST00000263121;ENST00000407422;ENST00000407082	384	1151	GCC	2	GGC	A	G	M	0.405
A384P	22	23834172	G	C	A	P	ENST00000344921;ENST00000263121;ENST00000407422;ENST00000407082	384	1150	GCC	1	CCC	A	P	M	0.524
A384S	22	23834172	G	T	A	S	ENST00000344921;ENST00000263121;ENST00000407422;ENST00000407082	384	1150	GCC	1	TCC	A	S	M	0.393
A384T	22	23834172	G	A	A	T	ENST00000344921;ENST00000263121;ENST00000407422;ENST00000407082	384	1150	GCC	1	ACC	A	T	M	0.393
A384V	22	23834173	C	T	A	V	ENST00000344921;ENST00000263121;ENST00000407422;ENST00000407082	384	1151	GCC	2	GTC	A	V	M	0.552
A55D	22	23791826	C	A	A	D	ENST00000417137;ENST00000344921;ENST00000263121;ENST00000407422;ENST00000407082;ENST00000541530	55	164	GCC	2	GAC	A	D	M	0.754
A55G	22	23791826	C	G	A	G	ENST00000417137;ENST00000344921;ENST00000263121;ENST00000407422;ENST00000407082;ENST00000541530	55	164	GCC	2	GGC	A	G	M	0.581
A55P	22	23791825	G	C	A	P	ENST00000417137;ENST00000344921;ENST00000263121;ENST00000407422;ENST00000407082;ENST00000541530	55	163	GCC	1	CCC	A	P	M	0.796
A55S	22	23791825	G	T	A	S	ENST00000417137;ENST00000344921;ENST00000263121;ENST00000407422;ENST00000407082;ENST00000541530	55	163	GCC	1	TCC	A	S	M	0.591
A55T	22	23791825	G	A	A	T	ENST00000417137;ENST00000344921;ENST00000263121;ENST00000407422;ENST00000407082;ENST00000541530	55	163	GCC	1	ACC	A	T	M	0.59
A55V	22	23791826	C	T	A	V	ENST00000417137;ENST00000344921;ENST00000263121;ENST00000407422;ENST00000407082;ENST00000541530	55	164	GCC	2	GTC	A	V	M	0.491
A5E	22	23787183	C	A	A	E	ENST00000417137;ENST00000344921;ENST00000263121;ENST00000407422;ENST00000407082	5	14	GCG	2	GAG	A	E	M	0.671
A5G	22	23787183	C	G	A	G	ENST00000417137;ENST00000344921;ENST00000263121;ENST00000407422;ENST00000407082	5	14	GCG	2	GGG	A	G	M	0.629
A5P	22	23787182	G	C	A	P	ENST00000417137;ENST00000344921;ENST00000263121;ENST00000407422;ENST00000407082	5	13	GCG	1	CCG	A	P	M	0.617
A5S	22	23787182	G	T	A	S	ENST00000417137;ENST00000344921;ENST00000263121;ENST00000407422;ENST00000407082	5	13	GCG	1	TCG	A	S	M	0.481
A5T	22	23787182	G	A	A	T	ENST00000417137;ENST00000344921;ENST00000263121;ENST00000407422;ENST00000407082	5	13	GCG	1	ACG	A	T	M	0.472
A5V	22	23787183	C	T	A	V	ENST00000417137;ENST00000344921;ENST00000263121;ENST00000407422;ENST00000407082	5	14	GCG	2	GTG	A	V	M	0.562
A65E	22	23791856	C	A	A	E	ENST00000417137;ENST00000344921;ENST00000263121;ENST00000407422;ENST00000407082;ENST00000541530	65	194	GCA	2	GAA	A	E	M	0.412
A65G	22	23791856	C	G	A	G	ENST00000417137;ENST00000344921;ENST00000263121;ENST00000407422;ENST00000407082;ENST00000541530	65	194	GCA	2	GGA	A	G	M	0.367
A65P	22	23791855	G	C	A	P	ENST00000417137;ENST00000344921;ENST00000263121;ENST00000407422;ENST00000407082;ENST00000541530	65	193	GCA	1	CCA	A	P	M	0.548
A65S	22	23791855	G	T	A	S	ENST00000417137;ENST00000344921;ENST00000263121;ENST00000407422;ENST00000407082;ENST00000541530	65	193	GCA	1	TCA	A	S	M	0.387
A65T	22	23791855	G	A	A	T	ENST00000417137;ENST00000344921;ENST00000263121;ENST00000407422;ENST00000407082;ENST00000541530	65	193	GCA	1	ACA	A	T	M	0.417
A65V	22	23791856	C	T	A	V	ENST00000417137;ENST00000344921;ENST00000263121;ENST00000407422;ENST00000407082;ENST00000541530	65	194	GCA	2	GTA	A	V	M	0.412
A85D	22	23793580	C	A	A	D	ENST00000417137;ENST00000344921;ENST00000263121;ENST00000407422;ENST00000407082	85	254	GCC	2	GAC	A	D	M	0.721
A85G	22	23793580	C	G	A	G	ENST00000417137;ENST00000344921;ENST00000263121;ENST00000407422;ENST00000407082	85	254	GCC	2	GGC	A	G	M	0.596
A85P	22	23793579	G	C	A	P	ENST00000417137;ENST00000344921;ENST00000263121;ENST00000407422;ENST00000407082	85	253	GCC	1	CCC	A	P	M	0.53
A85S	22	23793579	G	T	A	S	ENST00000417137;ENST00000344921;ENST00000263121;ENST00000407422;ENST00000407082	85	253	GCC	1	TCC	A	S	M	0.497
A85T	22	23793579	G	A	A	T	ENST00000417137;ENST00000344921;ENST00000263121;ENST00000407422;ENST00000407082	85	253	GCC	1	ACC	A	T	M	0.591
A85V	22	23793580	C	T	A	V	ENST00000417137;ENST00000344921;ENST00000263121;ENST00000407422;ENST00000407082	85	254	GCC	2	GTC	A	V	M	0.685
A93D	22	23793604	C	A	A	D	ENST00000417137;ENST00000344921;ENST00000263121;ENST00000407422;ENST00000407082	93	278	GCC	2	GAC	A	D	M	0.868
A93G	22	23793604	C	G	A	G	ENST00000417137;ENST00000344921;ENST00000263121;ENST00000407422;ENST00000407082	93	278	GCC	2	GGC	A	G	M	0.783
A93P	22	23793603	G	C	A	P	ENST00000417137;ENST00000344921;ENST00000263121;ENST00000407422;ENST00000407082	93	277	GCC	1	CCC	A	P	M	0.827
A93S	22	23793603	G	T	A	S	ENST00000417137;ENST00000344921;ENST00000263121;ENST00000407422;ENST00000407082	93	277	GCC	1	TCC	A	S	M	0.663
A93T	22	23793603	G	A	A	T	ENST00000417137;ENST00000344921;ENST00000263121;ENST00000407422;ENST00000407082	93	277	GCC	1	ACC	A	T	M	0.659
A93V	22	23793604	C	T	A	V	ENST00000417137;ENST00000344921;ENST00000263121;ENST00000407422;ENST00000407082	93	278	GCC	2	GTC	A	V	M	0.795
C147F	22	23801021	G	T	C	F	ENST00000417137;ENST00000344921;ENST00000263121;ENST00000407422	147	440	TGC	2	TTC	C	F	M	0.914
C147G	22	23801020	T	G	C	G	ENST00000417137;ENST00000344921;ENST00000263121;ENST00000407422	147	439	TGC	1	GGC	C	G	M	0.86
C147R	22	23801020	T	C	C	R	ENST00000417137;ENST00000344921;ENST00000263121;ENST00000407422	147	439	TGC	1	CGC	C	R	M	0.895
C147S	22	23801020	T	A	C	S	ENST00000417137;ENST00000344921;ENST00000263121;ENST00000407422	147	439	TGC	1	AGC	C	S	M	0.758
C147W	22	23801022	C	G	C	W	ENST00000417137;ENST00000344921;ENST00000263121;ENST00000407422	147	441	TGC	3	TGG	C	W	M	0.74
C147Y	22	23801021	G	A	C	Y	ENST00000417137;ENST00000344921;ENST00000263121;ENST00000407422	147	440	TGC	2	TAC	C	Y	M	0.93
C167F	22	23801081	G	T	C	F	ENST00000263121;ENST00000407422	167	500	TGC	2	TTC	C	F	M	0.6235
C167G	22	23801080	T	G	C	G	ENST00000263121;ENST00000407422	167	499	TGC	1	GGC	C	G	M	0.698
C167R	22	23801080	T	C	C	R	ENST00000263121;ENST00000407422	167	499	TGC	1	CGC	C	R	M	0.703
C167S	22	23801080	T	A	C	S	ENST00000263121;ENST00000407422	167	499	TGC	1	AGC	C	S	M	0.62325
C167W	22	23803295	C	G	A	G	ENST00000541530	167	501	TGC	3	TGG	C	W	M	0.42375
C167Y	22	23801081	G	A	C	Y	ENST00000263121;ENST00000407422	167	500	TGC	2	TAC	C	Y	M	0.78
C223F	22	23816809	G	T	C	F	ENST00000344921;ENST00000263121;ENST00000407422;ENST00000407082	223	668	TGT	2	TTT	C	F	M	0.901
C223G	22	23816808	T	G	C	G	ENST00000344921;ENST00000263121;ENST00000407422;ENST00000407082	223	667	TGT	1	GGT	C	G	M	0.927
C223R	22	23816808	T	C	C	R	ENST00000344921;ENST00000263121;ENST00000407422;ENST00000407082	223	667	TGT	1	CGT	C	R	M	0.922
C223S	22	23816808	T	A	C	S	ENST00000344921;ENST00000263121;ENST00000407422;ENST00000407082	223	667	TGT	1	AGT	C	S	M	0.926
C223W	22	23816810	T	G	C	W	ENST00000344921;ENST00000263121;ENST00000407422;ENST00000407082	223	669	TGT	3	TGG	C	W	M	0.769
C223Y	22	23816809	G	A	C	Y	ENST00000344921;ENST00000263121;ENST00000407422;ENST00000407082	223	668	TGT	2	TAT	C	Y	M	0.896
C298F	22	23825322	G	T	C	F	ENST00000344921;ENST00000263121;ENST00000407422;ENST00000407082	298	893	TGC	2	TTC	C	F	M	0.9
C298G	22	23825321	T	G	C	G	ENST00000344921;ENST00000263121;ENST00000407422;ENST00000407082	298	892	TGC	1	GGC	C	G	M	0.902
C298R	22	23825321	T	C	C	R	ENST00000344921;ENST00000263121;ENST00000407422;ENST00000407082	298	892	TGC	1	CGC	C	R	M	0.914
C298S	22	23825321	T	A	C	S	ENST00000344921;ENST00000263121;ENST00000407422;ENST00000407082	298	892	TGC	1	AGC	C	S	M	0.72
C298W	22	23825323	C	G	C	W	ENST00000344921;ENST00000263121;ENST00000407422;ENST00000407082	298	894	TGC	3	TGG	C	W	M	0.84
C298Y	22	23825322	G	A	C	Y	ENST00000344921;ENST00000263121;ENST00000407422;ENST00000407082	298	893	TGC	2	TAC	C	Y	M	0.894
C350F	22	23833634	G	T	C	F	ENST00000344921;ENST00000263121;ENST00000407422;ENST00000407082	350	1049	TGC	2	TTC	C	F	M	0.743
C350G	22	23833633	T	G	C	G	ENST00000344921;ENST00000263121;ENST00000407422;ENST00000407082	350	1048	TGC	1	GGC	C	G	M	0.538
C350R	22	23833633	T	C	C	R	ENST00000344921;ENST00000263121;ENST00000407422;ENST00000407082	350	1048	TGC	1	CGC	C	R	M	0.737
C350S	22	23833633	T	A	C	S	ENST00000344921;ENST00000263121;ENST00000407422;ENST00000407082	350	1048	TGC	1	AGC	C	S	M	0.487
C350W	22	23833635	C	G	C	W	ENST00000344921;ENST00000263121;ENST00000407422;ENST00000407082	350	1050	TGC	3	TGG	C	W	M	0.626
C350Y	22	23833634	G	A	C	Y	ENST00000344921;ENST00000263121;ENST00000407422;ENST00000407082	350	1049	TGC	2	TAC	C	Y	M	0.713
D101A	22	23793628	A	C	D	A	ENST00000417137;ENST00000344921;ENST00000263121;ENST00000407422;ENST00000407082	101	302	GAT	2	GCT	D	A	M	0.45
D101E	22	23793629	T	A	D	E	ENST00000417137;ENST00000344921;ENST00000263121;ENST00000407422;ENST00000407082	101	303	GAT	3	GAA	D	E	M	0.303
D101G	22	23793628	A	G	D	G	ENST00000417137;ENST00000344921;ENST00000263121;ENST00000407422;ENST00000407082	101	302	GAT	2	GGT	D	G	M	0.558
D101H	22	23793627	G	C	D	H	ENST00000417137;ENST00000344921;ENST00000263121;ENST00000407422;ENST00000407082	101	301	GAT	1	CAT	D	H	M	0.576
D101N	22	23793627	G	A	D	N	ENST00000417137;ENST00000344921;ENST00000263121;ENST00000407422;ENST00000407082	101	301	GAT	1	AAT	D	N	M	0.406
D101V	22	23793628	A	T	D	V	ENST00000417137;ENST00000344921;ENST00000263121;ENST00000407422;ENST00000407082	101	302	GAT	2	GTT	D	V	M	0.683
D101Y	22	23793627	G	T	D	Y	ENST00000417137;ENST00000344921;ENST00000263121;ENST00000407422;ENST00000407082	101	301	GAT	1	TAT	D	Y	M	0.651
D104A	22	23793637	A	C	D	A	ENST00000417137;ENST00000344921;ENST00000263121;ENST00000407422;ENST00000407082	104	311	GAT	2	GCT	D	A	M	0.858
D104E	22	23793638	T	A	D	E	ENST00000417137;ENST00000344921;ENST00000263121;ENST00000407422;ENST00000407082	104	312	GAT	3	GAA	D	E	M	0.604
D104G	22	23793637	A	G	D	G	ENST00000417137;ENST00000344921;ENST00000263121;ENST00000407422;ENST00000407082	104	311	GAT	2	GGT	D	G	M	0.792
D104H	22	23793636	G	C	D	H	ENST00000417137;ENST00000344921;ENST00000263121;ENST00000407422;ENST00000407082	104	310	GAT	1	CAT	D	H	M	0.809
D104N	22	23793636	G	A	D	N	ENST00000417137;ENST00000344921;ENST00000263121;ENST00000407422;ENST00000407082	104	310	GAT	1	AAT	D	N	M	0.611
D104V	22	23793637	A	T	D	V	ENST00000417137;ENST00000344921;ENST00000263121;ENST00000407422;ENST00000407082	104	311	GAT	2	GTT	D	V	M	0.901
D104Y	22	23793636	G	T	D	Y	ENST00000417137;ENST00000344921;ENST00000263121;ENST00000407422;ENST00000407082	104	310	GAT	1	TAT	D	Y	M	0.829
D143A	22	23801009	A	C	D	A	ENST00000417137;ENST00000344921;ENST00000263121;ENST00000407422	143	428	GAT	2	GCT	D	A	M	0.893
D143E	22	23801010	T	A	D	E	ENST00000417137;ENST00000344921;ENST00000263121;ENST00000407422	143	429	GAT	3	GAA	D	E	M	0.568
D143G	22	23801009	A	G	D	G	ENST00000417137;ENST00000344921;ENST00000263121;ENST00000407422	143	428	GAT	2	GGT	D	G	M	0.8
D143H	22	23801008	G	C	D	H	ENST00000417137;ENST00000344921;ENST00000263121;ENST00000407422	143	427	GAT	1	CAT	D	H	M	0.738
D143N	22	23801008	G	A	D	N	ENST00000417137;ENST00000344921;ENST00000263121;ENST00000407422	143	427	GAT	1	AAT	D	N	M	0.6
D143V	22	23801009	A	T	D	V	ENST00000417137;ENST00000344921;ENST00000263121;ENST00000407422	143	428	GAT	2	GTT	D	V	M	0.912
D143Y	22	23801008	G	T	D	Y	ENST00000417137;ENST00000344921;ENST00000263121;ENST00000407422	143	427	GAT	1	TAT	D	Y	M	0.822
D159A	22	23801057	A	C	D	A	ENST00000417137;ENST00000344921;ENST00000263121;ENST00000407422	159	476	GAC	2	GCC	D	A	M	0.705
D159E	22	23801058	C	A	D	E	ENST00000417137;ENST00000344921;ENST00000263121;ENST00000407422	159	477	GAC	3	GAA	D	E	M	0.4945
D159G	22	23801057	A	G	D	G	ENST00000417137;ENST00000344921;ENST00000263121;ENST00000407422	159	476	GAC	2	GGC	D	G	M	0.764
D159H	22	23801056	G	C	D	H	ENST00000417137;ENST00000344921;ENST00000263121;ENST00000407422	159	475	GAC	1	CAC	D	H	M	0.704
D159N	22	23801056	G	A	D	N	ENST00000417137;ENST00000344921;ENST00000263121;ENST00000407422	159	475	GAC	1	AAC	D	N	M	0.462
D159V	22	23801057	A	T	D	V	ENST00000417137;ENST00000344921;ENST00000263121;ENST00000407422	159	476	GAC	2	GTC	D	V	M	0.8
D159Y	22	23801056	G	T	D	Y	ENST00000417137;ENST00000344921;ENST00000263121;ENST00000407422	159	475	GAC	1	TAC	D	Y	M	0.789
D169A	22	23803300	A	C	D	A	ENST00000417137;ENST00000344921;ENST00000263121;ENST00000407422;ENST00000407082	169	506	GAT	2	GCT	D	A	M	0.639
D169E	22	23803301	T	A	D	E	ENST00000417137;ENST00000344921;ENST00000263121;ENST00000407422;ENST00000407082	169	507	GAT	3	GAA	D	E	M	0.49875
D169G	22	23803300	A	G	D	G	ENST00000417137;ENST00000344921;ENST00000263121;ENST00000407422;ENST00000407082	169	506	GAT	2	GGT	D	G	M	0.7135
D169H	22	23803299	G	C	D	H	ENST00000417137;ENST00000344921;ENST00000263121;ENST00000407422;ENST00000407082	169	505	GAT	1	CAT	D	H	M	0.6615
D169N	22	23803299	G	A	D	N	ENST00000417137;ENST00000344921;ENST00000263121;ENST00000407422;ENST00000407082	169	505	GAT	1	AAT	D	N	M	0.584
D169V	22	23803300	A	T	D	V	ENST00000417137;ENST00000344921;ENST00000263121;ENST00000407422;ENST00000407082	169	506	GAT	2	GTT	D	V	M	0.654
D169Y	22	23803299	G	T	D	Y	ENST00000417137;ENST00000344921;ENST00000263121;ENST00000407422;ENST00000407082	169	505	GAT	1	TAT	D	Y	M	0.7975
D170A	22	23803303	A	C	D	A	ENST00000417137;ENST00000344921;ENST00000263121;ENST00000407422;ENST00000407082	170	509	GAC	2	GCC	D	A	M	0.781
D170E	22	23803304	C	A	D	E	ENST00000417137;ENST00000344921;ENST00000263121;ENST00000407422;ENST00000407082	170	510	GAC	3	GAA	D	E	M	0.65275
D170G	22	23803303	A	G	D	G	ENST00000417137;ENST00000344921;ENST00000263121;ENST00000407422;ENST00000407082	170	509	GAC	2	GGC	D	G	M	0.9155
D170H	22	23803302	G	C	D	H	ENST00000417137;ENST00000344921;ENST00000263121;ENST00000407422;ENST00000407082	170	508	GAC	1	CAC	D	H	M	0.6715
D170N	22	23803302	G	A	D	N	ENST00000417137;ENST00000344921;ENST00000263121;ENST00000407422;ENST00000407082	170	508	GAC	1	AAC	D	N	M	0.544
D170V	22	23803303	A	T	D	V	ENST00000417137;ENST00000344921;ENST00000263121;ENST00000407422;ENST00000407082	170	509	GAC	2	GTC	D	V	M	0.737
D170Y	22	23803302	G	T	D	Y	ENST00000417137;ENST00000344921;ENST00000263121;ENST00000407422;ENST00000407082	170	508	GAC	1	TAC	D	Y	M	0.797
D172A	22	23803309	A	C	D	A	ENST00000417137;ENST00000344921;ENST00000263121;ENST00000407422;ENST00000407082	172	515	GAC	2	GCC	D	A	M	0.6885
D172E	22	23803310	C	A	D	E	ENST00000417137;ENST00000344921;ENST00000263121;ENST00000407422;ENST00000407082	172	516	GAC	3	GAA	D	E	M	0.42325
D172G	22	23803309	A	G	D	G	ENST00000417137;ENST00000344921;ENST00000263121;ENST00000407422;ENST00000407082	172	515	GAC	2	GGC	D	G	M	0.681
D172H	22	23803308	G	C	D	H	ENST00000417137;ENST00000344921;ENST00000263121;ENST00000407422;ENST00000407082	172	514	GAC	1	CAC	D	H	M	0.7755
D172N	22	23803308	G	A	D	N	ENST00000417137;ENST00000344921;ENST00000263121;ENST00000407422;ENST00000407082	172	514	GAC	1	AAC	D	N	M	0.4825
D172V	22	23803309	A	T	D	V	ENST00000417137;ENST00000344921;ENST00000263121;ENST00000407422;ENST00000407082	172	515	GAC	2	GTC	D	V	M	0.876
D172Y	22	23803308	G	T	D	Y	ENST00000417137;ENST00000344921;ENST00000263121;ENST00000407422;ENST00000407082	172	514	GAC	1	TAC	D	Y	M	0.7905
D192A	22	23803369	A	C	D	A	ENST00000417137;ENST00000344921;ENST00000263121;ENST00000407422;ENST00000407082	192	575	GAC	2	GCC	D	A	M	0.913
D192E	22	23803370	C	A	D	E	ENST00000417137;ENST00000344921;ENST00000263121;ENST00000407422;ENST00000407082	192	576	GAC	3	GAA	D	E	M	0.552
D192G	22	23803369	A	G	D	G	ENST00000417137;ENST00000344921;ENST00000263121;ENST00000407422;ENST00000407082	192	575	GAC	2	GGC	D	G	M	0.927
D192H	22	23803368	G	C	D	H	ENST00000417137;ENST00000344921;ENST00000263121;ENST00000407422;ENST00000407082	192	574	GAC	1	CAC	D	H	M	0.936
D192N	22	23803368	G	A	D	N	ENST00000417137;ENST00000344921;ENST00000263121;ENST00000407422;ENST00000407082	192	574	GAC	1	AAC	D	N	M	0.559
D192V	22	23803369	A	T	D	V	ENST00000417137;ENST00000344921;ENST00000263121;ENST00000407422;ENST00000407082	192	575	GAC	2	GTC	D	V	M	0.934
D192Y	22	23803368	G	T	D	Y	ENST00000417137;ENST00000344921;ENST00000263121;ENST00000407422;ENST00000407082	192	574	GAC	1	TAC	D	Y	M	0.932
D196A	22	23803381	A	C	D	A	ENST00000417137;ENST00000344921;ENST00000263121;ENST00000407422;ENST00000407082	196	587	GAT	2	GCT	D	A	M	0.62
D196E	22	23803382	T	A	D	E	ENST00000417137;ENST00000344921;ENST00000263121;ENST00000407422;ENST00000407082	196	588	GAT	3	GAA	D	E	M	0.208
D196G	22	23803381	A	G	D	G	ENST00000417137;ENST00000344921;ENST00000263121;ENST00000407422;ENST00000407082	196	587	GAT	2	GGT	D	G	M	0.557
D196H	22	23803380	G	C	D	H	ENST00000417137;ENST00000344921;ENST00000263121;ENST00000407422;ENST00000407082	196	586	GAT	1	CAT	D	H	M	0.679
D196N	22	23803380	G	A	D	N	ENST00000417137;ENST00000344921;ENST00000263121;ENST00000407422;ENST00000407082	196	586	GAT	1	AAT	D	N	M	0.362
D196V	22	23803381	A	T	D	V	ENST00000417137;ENST00000344921;ENST00000263121;ENST00000407422;ENST00000407082	196	587	GAT	2	GTT	D	V	M	0.825
D196Y	22	23803380	G	T	D	Y	ENST00000417137;ENST00000344921;ENST00000263121;ENST00000407422;ENST00000407082	196	586	GAT	1	TAT	D	Y	M	0.799
D202A	22	23803399	A	C	D	A	ENST00000417137;ENST00000344921;ENST00000263121;ENST00000407422;ENST00000407082	202	605	GAC	2	GCC	D	A	M	0.952
D202E	22	23803400	C	A	D	E	ENST00000417137;ENST00000344921;ENST00000263121;ENST00000407422;ENST00000407082	202	606	GAC	3	GAA	D	E	M	0.718
D202G	22	23803399	A	G	D	G	ENST00000417137;ENST00000344921;ENST00000263121;ENST00000407422;ENST00000407082	202	605	GAC	2	GGC	D	G	M	0.933
D202H	22	23803398	G	C	D	H	ENST00000417137;ENST00000344921;ENST00000263121;ENST00000407422;ENST00000407082	202	604	GAC	1	CAC	D	H	M	0.92
D202N	22	23803398	G	A	D	N	ENST00000417137;ENST00000344921;ENST00000263121;ENST00000407422;ENST00000407082	202	604	GAC	1	AAC	D	N	M	0.823
D202V	22	23803399	A	T	D	V	ENST00000417137;ENST00000344921;ENST00000263121;ENST00000407422;ENST00000407082	202	605	GAC	2	GTC	D	V	M	0.944
D202Y	22	23803398	G	T	D	Y	ENST00000417137;ENST00000344921;ENST00000263121;ENST00000407422;ENST00000407082	202	604	GAC	1	TAC	D	Y	M	0.941
D21A	22	23787231	A	C	D	A	ENST00000417137;ENST00000344921;ENST00000263121;ENST00000407422;ENST00000407082	21	62	GAC	2	GCC	D	A	M	0.375
D21E	22	23787232	C	A	D	E	ENST00000417137;ENST00000344921;ENST00000263121;ENST00000407422;ENST00000407082	21	63	GAC	3	GAA	D	E	M	0.3135
D21G	22	23787231	A	G	D	G	ENST00000417137;ENST00000344921;ENST00000263121;ENST00000407422;ENST00000407082	21	62	GAC	2	GGC	D	G	M	0.418
D21H	22	23787230	G	C	D	H	ENST00000417137;ENST00000344921;ENST00000263121;ENST00000407422;ENST00000407082	21	61	GAC	1	CAC	D	H	M	0.467
D21N	22	23787230	G	A	D	N	ENST00000417137;ENST00000344921;ENST00000263121;ENST00000407422;ENST00000407082	21	61	GAC	1	AAC	D	N	M	0.426
D21V	22	23787231	A	T	D	V	ENST00000417137;ENST00000344921;ENST00000263121;ENST00000407422;ENST00000407082	21	62	GAC	2	GTC	D	V	M	0.55
D21Y	22	23787230	G	T	D	Y	ENST00000417137;ENST00000344921;ENST00000263121;ENST00000407422;ENST00000407082	21	61	GAC	1	TAC	D	Y	M	0.598
D224A	22	23816812	A	C	D	A	ENST00000344921;ENST00000263121;ENST00000407422;ENST00000407082	224	671	GAC	2	GCC	D	A	M	0.674
D224E	22	23816813	C	A	D	E	ENST00000344921;ENST00000263121;ENST00000407422;ENST00000407082	224	672	GAC	3	GAA	D	E	M	0.368
D224G	22	23816812	A	G	D	G	ENST00000344921;ENST00000263121;ENST00000407422;ENST00000407082	224	671	GAC	2	GGC	D	G	M	0.727
D224H	22	23816811	G	C	D	H	ENST00000344921;ENST00000263121;ENST00000407422;ENST00000407082	224	670	GAC	1	CAC	D	H	M	0.711
D224N	22	23816811	G	A	D	N	ENST00000344921;ENST00000263121;ENST00000407422;ENST00000407082	224	670	GAC	1	AAC	D	N	M	0.514
D224V	22	23816812	A	T	D	V	ENST00000344921;ENST00000263121;ENST00000407422;ENST00000407082	224	671	GAC	2	GTC	D	V	M	0.814
D224Y	22	23816811	G	T	D	Y	ENST00000344921;ENST00000263121;ENST00000407422;ENST00000407082	224	670	GAC	1	TAC	D	Y	M	0.853
D225A	22	23816815	A	C	D	A	ENST00000344921;ENST00000263121;ENST00000407422;ENST00000407082	225	674	GAT	2	GCT	D	A	M	0.967
D225E	22	23816816	T	A	D	E	ENST00000344921;ENST00000263121;ENST00000407422;ENST00000407082	225	675	GAT	3	GAA	D	E	M	0.79
D225G	22	23816815	A	G	D	G	ENST00000344921;ENST00000263121;ENST00000407422;ENST00000407082	225	674	GAT	2	GGT	D	G	M	0.964
D225H	22	23816814	G	C	D	H	ENST00000344921;ENST00000263121;ENST00000407422;ENST00000407082	225	673	GAT	1	CAT	D	H	M	0.964
D225N	22	23816814	G	A	D	N	ENST00000344921;ENST00000263121;ENST00000407422;ENST00000407082	225	673	GAT	1	AAT	D	N	M	0.789
D225V	22	23816815	A	T	D	V	ENST00000344921;ENST00000263121;ENST00000407422;ENST00000407082	225	674	GAT	2	GTT	D	V	M	0.96
D225Y	22	23816814	G	T	D	Y	ENST00000344921;ENST00000263121;ENST00000407422;ENST00000407082	225	673	GAT	1	TAT	D	Y	M	0.918
D227A	22	23816821	A	C	D	A	ENST00000344921;ENST00000263121;ENST00000407422;ENST00000407082	227	680	GAT	2	GCT	D	A	M	0.746
D227E	22	23816822	T	A	D	E	ENST00000344921;ENST00000263121;ENST00000407422;ENST00000407082	227	681	GAT	3	GAA	D	E	M	0.392
D227G	22	23816821	A	G	D	G	ENST00000344921;ENST00000263121;ENST00000407422;ENST00000407082	227	680	GAT	2	GGT	D	G	M	0.713
D227H	22	23816820	G	C	D	H	ENST00000344921;ENST00000263121;ENST00000407422;ENST00000407082	227	679	GAT	1	CAT	D	H	M	0.817
D227N	22	23816820	G	A	D	N	ENST00000344921;ENST00000263121;ENST00000407422;ENST00000407082	227	679	GAT	1	AAT	D	N	M	0.522
D227V	22	23816821	A	T	D	V	ENST00000344921;ENST00000263121;ENST00000407422;ENST00000407082	227	680	GAT	2	GTT	D	V	M	0.886
D227Y	22	23816820	G	T	D	Y	ENST00000344921;ENST00000263121;ENST00000407422;ENST00000407082	227	679	GAT	1	TAT	D	Y	M	0.849
D22A	22	23787234	A	C	D	A	ENST00000417137;ENST00000344921;ENST00000263121;ENST00000407422;ENST00000407082	22	65	GAC	2	GCC	D	A	M	0.288
D22E	22	23787235	C	A	D	E	ENST00000417137;ENST00000344921;ENST00000263121;ENST00000407422;ENST00000407082	22	66	GAC	3	GAA	D	E	M	0.274
D22G	22	23787234	A	G	D	G	ENST00000417137;ENST00000344921;ENST00000263121;ENST00000407422;ENST00000407082	22	65	GAC	2	GGC	D	G	M	0.363
D22H	22	23787233	G	C	D	H	ENST00000417137;ENST00000344921;ENST00000263121;ENST00000407422;ENST00000407082	22	64	GAC	1	CAC	D	H	M	0.49
D22N	22	23787233	G	A	D	N	ENST00000417137;ENST00000344921;ENST00000263121;ENST00000407422;ENST00000407082	22	64	GAC	1	AAC	D	N	M	0.392
D22V	22	23787234	A	T	D	V	ENST00000417137;ENST00000344921;ENST00000263121;ENST00000407422;ENST00000407082	22	65	GAC	2	GTC	D	V	M	0.555
D22Y	22	23787233	G	T	D	Y	ENST00000417137;ENST00000344921;ENST00000263121;ENST00000407422;ENST00000407082	22	64	GAC	1	TAC	D	Y	M	0.618
D251A	22	23816893	A	C	D	A	ENST00000344921;ENST00000263121;ENST00000407422;ENST00000407082	251	752	GAC	2	GCC	D	A	M	0.452
D251E	22	23816894	C	A	D	E	ENST00000344921;ENST00000263121;ENST00000407422;ENST00000407082	251	753	GAC	3	GAA	D	E	M	0.2
D251G	22	23816893	A	G	D	G	ENST00000344921;ENST00000263121;ENST00000407422;ENST00000407082	251	752	GAC	2	GGC	D	G	M	0.621
D251H	22	23816892	G	C	D	H	ENST00000344921;ENST00000263121;ENST00000407422;ENST00000407082	251	751	GAC	1	CAC	D	H	M	0.465
D251N	22	23816892	G	A	D	N	ENST00000344921;ENST00000263121;ENST00000407422;ENST00000407082	251	751	GAC	1	AAC	D	N	M	0.288
D251V	22	23816893	A	T	D	V	ENST00000344921;ENST00000263121;ENST00000407422;ENST00000407082	251	752	GAC	2	GTC	D	V	M	0.608
D251Y	22	23816892	G	T	D	Y	ENST00000344921;ENST00000263121;ENST00000407422;ENST00000407082	251	751	GAC	1	TAC	D	Y	M	0.512
D256A	22	23816908	A	C	D	A	ENST00000344921;ENST00000263121;ENST00000407422;ENST00000407082	256	767	GAC	2	GCC	D	A	M	0.276
D256E	22	23816909	C	A	D	E	ENST00000344921;ENST00000263121;ENST00000407422;ENST00000407082	256	768	GAC	3	GAA	D	E	M	0.178
D256G	22	23816908	A	G	D	G	ENST00000344921;ENST00000263121;ENST00000407422;ENST00000407082	256	767	GAC	2	GGC	D	G	M	0.313
D256H	22	23816907	G	C	D	H	ENST00000344921;ENST00000263121;ENST00000407422;ENST00000407082	256	766	GAC	1	CAC	D	H	M	0.379
D256N	22	23816907	G	A	D	N	ENST00000344921;ENST00000263121;ENST00000407422;ENST00000407082	256	766	GAC	1	AAC	D	N	M	0.231
D256V	22	23816908	A	T	D	V	ENST00000344921;ENST00000263121;ENST00000407422;ENST00000407082	256	767	GAC	2	GTC	D	V	M	0.36
D256Y	22	23816907	G	T	D	Y	ENST00000344921;ENST00000263121;ENST00000407422;ENST00000407082	256	766	GAC	1	TAC	D	Y	M	0.451
D259A	22	23816917	A	C	D	A	ENST00000344921;ENST00000263121;ENST00000407422;ENST00000407082	259	776	GAC	2	GCC	D	A	M	0.881
D259E	22	23816918	C	A	D	E	ENST00000344921;ENST00000263121;ENST00000407422;ENST00000407082	259	777	GAC	3	GAA	D	E	M	0.546
D259G	22	23816917	A	G	D	G	ENST00000344921;ENST00000263121;ENST00000407422;ENST00000407082	259	776	GAC	2	GGC	D	G	M	0.926
D259H	22	23816916	G	C	D	H	ENST00000344921;ENST00000263121;ENST00000407422;ENST00000407082	259	775	GAC	1	CAC	D	H	M	0.92
D259N	22	23816916	G	A	D	N	ENST00000344921;ENST00000263121;ENST00000407422;ENST00000407082	259	775	GAC	1	AAC	D	N	M	0.746
D259V	22	23816917	A	T	D	V	ENST00000344921;ENST00000263121;ENST00000407422;ENST00000407082	259	776	GAC	2	GTC	D	V	M	0.938
D259Y	22	23816916	G	T	D	Y	ENST00000344921;ENST00000263121;ENST00000407422;ENST00000407082	259	775	GAC	1	TAC	D	Y	M	0.912
D277A	22	23825259	A	C	D	A	ENST00000344921;ENST00000263121;ENST00000407422;ENST00000407082	277	830	GAC	2	GCC	D	A	M	0.91
D277E	22	23825260	C	A	D	E	ENST00000344921;ENST00000263121;ENST00000407422;ENST00000407082	277	831	GAC	3	GAA	D	E	M	0.8795
D277G	22	23825259	A	G	D	G	ENST00000344921;ENST00000263121;ENST00000407422;ENST00000407082	277	830	GAC	2	GGC	D	G	M	0.919
D277H	22	23825258	G	C	D	H	ENST00000344921;ENST00000263121;ENST00000407422;ENST00000407082	277	829	GAC	1	CAC	D	H	M	0.943
D277N	22	23825258	G	A	D	N	ENST00000344921;ENST00000263121;ENST00000407422;ENST00000407082	277	829	GAC	1	AAC	D	N	M	0.834
D277V	22	23825259	A	T	D	V	ENST00000344921;ENST00000263121;ENST00000407422;ENST00000407082	277	830	GAC	2	GTC	D	V	M	0.901
D277Y	22	23825258	G	T	D	Y	ENST00000344921;ENST00000263121;ENST00000407422;ENST00000407082	277	829	GAC	1	TAC	D	Y	M	0.941
D282A	22	23825274	A	C	D	A	ENST00000344921;ENST00000263121;ENST00000407422;ENST00000407082	282	845	GAC	2	GCC	D	A	M	0.944
D282E	22	23825275	C	A	D	E	ENST00000344921;ENST00000263121;ENST00000407422;ENST00000407082	282	846	GAC	3	GAA	D	E	M	0.7745
D282G	22	23825274	A	G	D	G	ENST00000344921;ENST00000263121;ENST00000407422;ENST00000407082	282	845	GAC	2	GGC	D	G	M	0.96
D282H	22	23825273	G	C	D	H	ENST00000344921;ENST00000263121;ENST00000407422;ENST00000407082	282	844	GAC	1	CAC	D	H	M	0.891
D282N	22	23825273	G	A	D	N	ENST00000344921;ENST00000263121;ENST00000407422;ENST00000407082	282	844	GAC	1	AAC	D	N	M	0.623
D282V	22	23825274	A	T	D	V	ENST00000344921;ENST00000263121;ENST00000407422;ENST00000407082	282	845	GAC	2	GTC	D	V	M	0.937
D282Y	22	23825273	G	T	D	Y	ENST00000344921;ENST00000263121;ENST00000407422;ENST00000407082	282	844	GAC	1	TAC	D	Y	M	0.887
D345A	22	23833619	A	C	D	A	ENST00000344921;ENST00000263121;ENST00000407422;ENST00000407082	345	1034	GAT	2	GCT	D	A	M	0.611
D345E	22	23833620	T	A	D	E	ENST00000344921;ENST00000263121;ENST00000407422;ENST00000407082	345	1035	GAT	3	GAA	D	E	M	0.392
D345G	22	23833619	A	G	D	G	ENST00000344921;ENST00000263121;ENST00000407422;ENST00000407082	345	1034	GAT	2	GGT	D	G	M	0.654
D345H	22	23833618	G	C	D	H	ENST00000344921;ENST00000263121;ENST00000407422;ENST00000407082	345	1033	GAT	1	CAT	D	H	M	0.719
D345N	22	23833618	G	A	D	N	ENST00000344921;ENST00000263121;ENST00000407422;ENST00000407082	345	1033	GAT	1	AAT	D	N	M	0.474
D345V	22	23833619	A	T	D	V	ENST00000344921;ENST00000263121;ENST00000407422;ENST00000407082	345	1034	GAT	2	GTT	D	V	M	0.79
D345Y	22	23833618	G	T	D	Y	ENST00000344921;ENST00000263121;ENST00000407422;ENST00000407082	345	1033	GAT	1	TAT	D	Y	M	0.803
D347A	22	23833625	A	C	D	A	ENST00000344921;ENST00000263121;ENST00000407422;ENST00000407082	347	1040	GAC	2	GCC	D	A	M	0.807
D347E	22	23833626	C	A	D	E	ENST00000344921;ENST00000263121;ENST00000407422;ENST00000407082	347	1041	GAC	3	GAA	D	E	M	0.305
D347G	22	23833625	A	G	D	G	ENST00000344921;ENST00000263121;ENST00000407422;ENST00000407082	347	1040	GAC	2	GGC	D	G	M	0.872
D347H	22	23833624	G	C	D	H	ENST00000344921;ENST00000263121;ENST00000407422;ENST00000407082	347	1039	GAC	1	CAC	D	H	M	0.885
D347N	22	23833624	G	A	D	N	ENST00000344921;ENST00000263121;ENST00000407422;ENST00000407082	347	1039	GAC	1	AAC	D	N	M	0.538
D347V	22	23833625	A	T	D	V	ENST00000344921;ENST00000263121;ENST00000407422;ENST00000407082	347	1040	GAC	2	GTC	D	V	M	0.894
D347Y	22	23833624	G	T	D	Y	ENST00000344921;ENST00000263121;ENST00000407422;ENST00000407082	347	1039	GAC	1	TAC	D	Y	M	0.864
D358A	22	23833658	A	C	D	A	ENST00000344921;ENST00000263121;ENST00000407422;ENST00000407082	358	1073	GAC	2	GCC	D	A	M	0.655
D358E	22	23833659	C	A	D	E	ENST00000344921;ENST00000263121;ENST00000407422;ENST00000407082	358	1074	GAC	3	GAA	D	E	M	0.465
D358G	22	23833658	A	G	D	G	ENST00000344921;ENST00000263121;ENST00000407422;ENST00000407082	358	1073	GAC	2	GGC	D	G	M	0.74
D358H	22	23833657	G	C	D	H	ENST00000344921;ENST00000263121;ENST00000407422;ENST00000407082	358	1072	GAC	1	CAC	D	H	M	0.639
D358N	22	23833657	G	A	D	N	ENST00000344921;ENST00000263121;ENST00000407422;ENST00000407082	358	1072	GAC	1	AAC	D	N	M	0.493
D358V	22	23833658	A	T	D	V	ENST00000344921;ENST00000263121;ENST00000407422;ENST00000407082	358	1073	GAC	2	GTC	D	V	M	0.712
D358Y	22	23833657	G	T	D	Y	ENST00000344921;ENST00000263121;ENST00000407422;ENST00000407082	358	1072	GAC	1	TAC	D	Y	M	0.742
D367A	22	23833685	A	C	D	A	ENST00000344921;ENST00000263121;ENST00000407422;ENST00000407082	367	1100	GAC	2	GCC	D	A	M	0.838
D367E	22	23833686	C	A	D	E	ENST00000344921;ENST00000263121;ENST00000407422;ENST00000407082	367	1101	GAC	3	GAA	D	E	M	0.581
D367G	22	23833685	A	G	D	G	ENST00000344921;ENST00000263121;ENST00000407422;ENST00000407082	367	1100	GAC	2	GGC	D	G	M	0.88
D367H	22	23833684	G	C	D	H	ENST00000344921;ENST00000263121;ENST00000407422;ENST00000407082	367	1099	GAC	1	CAC	D	H	M	0.871
D367N	22	23833684	G	A	D	N	ENST00000344921;ENST00000263121;ENST00000407422;ENST00000407082	367	1099	GAC	1	AAC	D	N	M	0.554
D367V	22	23833685	A	T	D	V	ENST00000344921;ENST00000263121;ENST00000407422;ENST00000407082	367	1100	GAC	2	GTC	D	V	M	0.903
D367Y	22	23833684	G	T	D	Y	ENST00000344921;ENST00000263121;ENST00000407422;ENST00000407082	367	1099	GAC	1	TAC	D	Y	M	0.877
D369A	22	23833691	A	C	D	A	ENST00000344921;ENST00000263121;ENST00000407422;ENST00000407082	369	1106	GAC	2	GCC	D	A	M	0.87
D369E	22	23833692	C	A	D	E	ENST00000344921;ENST00000263121;ENST00000407422;ENST00000407082	369	1107	GAC	3	GAA	D	E	M	0.569
D369G	22	23833691	A	G	D	G	ENST00000344921;ENST00000263121;ENST00000407422;ENST00000407082	369	1106	GAC	2	GGC	D	G	M	0.863
D369H	22	23833690	G	C	D	H	ENST00000344921;ENST00000263121;ENST00000407422;ENST00000407082	369	1105	GAC	1	CAC	D	H	M	0.888
D369N	22	23833690	G	A	D	N	ENST00000344921;ENST00000263121;ENST00000407422;ENST00000407082	369	1105	GAC	1	AAC	D	N	M	0.733
D369V	22	23833691	A	T	D	V	ENST00000344921;ENST00000263121;ENST00000407422;ENST00000407082	369	1106	GAC	2	GTC	D	V	M	0.882
D369Y	22	23833690	G	T	D	Y	ENST00000344921;ENST00000263121;ENST00000407422;ENST00000407082	369	1105	GAC	1	TAC	D	Y	M	0.896
D78A	22	23793559	A	C	D	A	ENST00000417137;ENST00000344921;ENST00000263121;ENST00000407422;ENST00000407082	78	233	GAT	2	GCT	D	A	M	0.548
D78E	22	23793560	T	A	D	E	ENST00000417137;ENST00000344921;ENST00000263121;ENST00000407422;ENST00000407082	78	234	GAT	3	GAA	D	E	M	0.507
D78G	22	23793559	A	G	D	G	ENST00000417137;ENST00000344921;ENST00000263121;ENST00000407422;ENST00000407082	78	233	GAT	2	GGT	D	G	M	0.533
D78H	22	23791894	G	C	D	H	ENST00000417137;ENST00000263121;ENST00000407082	78	232	GAT	1	CAT	D	H	M	0.42
D78N	22	23791894	G	A	D	N	ENST00000417137;ENST00000263121;ENST00000407082	78	232	GAT	1	AAT	D	N	M	0.285
D78V	22	23793559	A	T	D	V	ENST00000417137;ENST00000344921;ENST00000263121;ENST00000407422;ENST00000407082	78	233	GAT	2	GTT	D	V	M	0.565
D78Y	22	23791894	G	T	D	Y	ENST00000417137;ENST00000263121;ENST00000407082	78	232	GAT	1	TAT	D	Y	M	0.456
E105A	22	23793640	A	C	E	A	ENST00000417137;ENST00000344921;ENST00000263121;ENST00000407422;ENST00000407082	105	314	GAG	2	GCG	E	A	M	0.718
E105D	22	23793641	G	C	E	D	ENST00000417137;ENST00000344921;ENST00000263121;ENST00000407422;ENST00000407082	105	315	GAG	3	GAC	E	D	M	0.311
E105G	22	23793640	A	G	E	G	ENST00000417137;ENST00000344921;ENST00000263121;ENST00000407422;ENST00000407082	105	314	GAG	2	GGG	E	G	M	0.742
E105K	22	23793639	G	A	E	K	ENST00000417137;ENST00000344921;ENST00000263121;ENST00000407422;ENST00000407082	105	313	GAG	1	AAG	E	K	M	0.643
E105Q	22	23793639	G	C	E	Q	ENST00000417137;ENST00000344921;ENST00000263121;ENST00000407422;ENST00000407082	105	313	GAG	1	CAG	E	Q	M	0.649
E105V	22	23793640	A	T	E	V	ENST00000417137;ENST00000344921;ENST00000263121;ENST00000407422;ENST00000407082	105	314	GAG	2	GTG	E	V	M	0.822
E115A	22	23793670	A	C	E	A	ENST00000417137;ENST00000344921;ENST00000263121;ENST00000407422;ENST00000407082	115	344	GAG	2	GCG	E	A	M	0.522
E115D	22	23793671	G	C	E	D	ENST00000417137;ENST00000344921;ENST00000263121;ENST00000407422;ENST00000407082	115	345	GAG	3	GAC	E	D	M	0.499
E115G	22	23793670	A	G	E	G	ENST00000417137;ENST00000344921;ENST00000263121;ENST00000407422;ENST00000407082	115	344	GAG	2	GGG	E	G	M	0.525
E115K	22	23793669	G	A	E	K	ENST00000417137;ENST00000344921;ENST00000263121;ENST00000407422;ENST00000407082	115	343	GAG	1	AAG	E	K	M	0.558
E115Q	22	23793669	G	C	E	Q	ENST00000417137;ENST00000344921;ENST00000263121;ENST00000407422;ENST00000407082	115	343	GAG	1	CAG	E	Q	M	0.469
E115V	22	23793670	A	T	E	V	ENST00000417137;ENST00000344921;ENST00000263121;ENST00000407422;ENST00000407082	115	344	GAG	2	GTG	E	V	M	0.561
E122A	22	23800946	A	C	E	A	ENST00000417137;ENST00000344921;ENST00000263121;ENST00000407422	122	365	GAA	2	GCA	E	A	M	0.661
E122D	22	23800947	A	C	E	D	ENST00000417137;ENST00000344921;ENST00000263121;ENST00000407422	122	366	GAA	3	GAC	E	D	M	0.48
E122G	22	23800946	A	G	E	G	ENST00000417137;ENST00000344921;ENST00000263121;ENST00000407422	122	365	GAA	2	GGA	E	G	M	0.718
E122K	22	23800945	G	A	E	K	ENST00000417137;ENST00000344921;ENST00000263121;ENST00000407422	122	364	GAA	1	AAA	E	K	M	0.616
E122Q	22	23800945	G	C	E	Q	ENST00000417137;ENST00000344921;ENST00000263121;ENST00000407422	122	364	GAA	1	CAA	E	Q	M	0.49
E122V	22	23800946	A	T	E	V	ENST00000417137;ENST00000344921;ENST00000263121;ENST00000407422	122	365	GAA	2	GTA	E	V	M	0.777
E178A	22	23803327	A	C	E	A	ENST00000417137;ENST00000344921;ENST00000263121;ENST00000407422;ENST00000407082	178	533	GAG	2	GCG	E	A	M	0.703
E178D	22	23803328	G	C	E	D	ENST00000417137;ENST00000344921;ENST00000263121;ENST00000407422;ENST00000407082	178	534	GAG	3	GAC	E	D	M	0.419
E178G	22	23803327	A	G	E	G	ENST00000417137;ENST00000344921;ENST00000263121;ENST00000407422;ENST00000407082	178	533	GAG	2	GGG	E	G	M	0.814
E178K	22	23803326	G	A	E	K	ENST00000417137;ENST00000344921;ENST00000263121;ENST00000407422;ENST00000407082	178	532	GAG	1	AAG	E	K	M	0.635
E178Q	22	23803326	G	C	E	Q	ENST00000417137;ENST00000344921;ENST00000263121;ENST00000407422;ENST00000407082	178	532	GAG	1	CAG	E	Q	M	0.473
E178V	22	23803327	A	T	E	V	ENST00000417137;ENST00000344921;ENST00000263121;ENST00000407422;ENST00000407082	178	533	GAG	2	GTG	E	V	M	0.838
E184A	22	23803345	A	C	E	A	ENST00000417137;ENST00000344921;ENST00000263121;ENST00000407422;ENST00000407082	184	551	GAG	2	GCG	E	A	M	0.874
E184D	22	23803346	G	C	E	D	ENST00000417137;ENST00000344921;ENST00000263121;ENST00000407422;ENST00000407082	184	552	GAG	3	GAC	E	D	M	0.4445
E184G	22	23803345	A	G	E	G	ENST00000417137;ENST00000344921;ENST00000263121;ENST00000407422;ENST00000407082	184	551	GAG	2	GGG	E	G	M	0.914
E184K	22	23803344	G	A	E	K	ENST00000417137;ENST00000344921;ENST00000263121;ENST00000407422;ENST00000407082	184	550	GAG	1	AAG	E	K	M	0.756
E184Q	22	23803344	G	C	E	Q	ENST00000417137;ENST00000344921;ENST00000263121;ENST00000407422;ENST00000407082	184	550	GAG	1	CAG	E	Q	M	0.656
E184V	22	23803345	A	T	E	V	ENST00000417137;ENST00000344921;ENST00000263121;ENST00000407422;ENST00000407082	184	551	GAG	2	GTG	E	V	M	0.865
E194A	22	23803375	A	C	E	A	ENST00000417137;ENST00000344921;ENST00000263121;ENST00000407422;ENST00000407082	194	581	GAG	2	GCG	E	A	M	0.928
E194D	22	23803376	G	C	E	D	ENST00000417137;ENST00000344921;ENST00000263121;ENST00000407422;ENST00000407082	194	582	GAG	3	GAC	E	D	M	0.4085
E194G	22	23803375	A	G	E	G	ENST00000417137;ENST00000344921;ENST00000263121;ENST00000407422;ENST00000407082	194	581	GAG	2	GGG	E	G	M	0.928
E194K	22	23803374	G	A	E	K	ENST00000417137;ENST00000344921;ENST00000263121;ENST00000407422;ENST00000407082	194	580	GAG	1	AAG	E	K	M	0.893
E194Q	22	23803374	G	C	E	Q	ENST00000417137;ENST00000344921;ENST00000263121;ENST00000407422;ENST00000407082	194	580	GAG	1	CAG	E	Q	M	0.678
E194V	22	23803375	A	T	E	V	ENST00000417137;ENST00000344921;ENST00000263121;ENST00000407422;ENST00000407082	194	581	GAG	2	GTG	E	V	M	0.948
E20A	22	23787228	A	C	E	A	ENST00000417137;ENST00000344921;ENST00000263121;ENST00000407422;ENST00000407082	20	59	GAG	2	GCG	E	A	M	0.555
E20D	22	23787229	G	C	E	D	ENST00000417137;ENST00000344921;ENST00000263121;ENST00000407422;ENST00000407082	20	60	GAG	3	GAC	E	D	M	0.279
E20G	22	23787228	A	G	E	G	ENST00000417137;ENST00000344921;ENST00000263121;ENST00000407422;ENST00000407082	20	59	GAG	2	GGG	E	G	M	0.529
E20K	22	23787227	G	A	E	K	ENST00000417137;ENST00000344921;ENST00000263121;ENST00000407422;ENST00000407082	20	58	GAG	1	AAG	E	K	M	0.621
E20Q	22	23787227	G	C	E	Q	ENST00000417137;ENST00000344921;ENST00000263121;ENST00000407422;ENST00000407082	20	58	GAG	1	CAG	E	Q	M	0.591
E20V	22	23787228	A	T	E	V	ENST00000417137;ENST00000344921;ENST00000263121;ENST00000407422;ENST00000407082	20	59	GAG	2	GTG	E	V	M	0.608
E210A	22	23816770	A	C	E	A	ENST00000344921;ENST00000263121;ENST00000407422;ENST00000407082	210	629	GAG	2	GCG	E	A	M	0.948
E210D	22	23816771	G	C	E	D	ENST00000344921;ENST00000263121;ENST00000407422;ENST00000407082	210	630	GAG	3	GAC	E	D	M	0.542
E210G	22	23816770	A	G	E	G	ENST00000344921;ENST00000263121;ENST00000407422;ENST00000407082	210	629	GAG	2	GGG	E	G	M	0.943
E210K	22	23803422	G	A	E	K	ENST00000344921;ENST00000263121;ENST00000407422;ENST00000407082	210	628	GAG	1	AAG	E	K	M	0.923
E210Q	22	23803422	G	C	E	Q	ENST00000344921;ENST00000263121;ENST00000407422;ENST00000407082	210	628	GAG	1	CAG	E	Q	M	0.811
E210V	22	23816770	A	T	E	V	ENST00000344921;ENST00000263121;ENST00000407422;ENST00000407082	210	629	GAG	2	GTG	E	V	M	0.96
E216A	22	23816788	A	C	E	A	ENST00000344921;ENST00000263121;ENST00000407422;ENST00000407082	216	647	GAG	2	GCG	E	A	M	0.896
E216D	22	23816789	G	C	E	D	ENST00000344921;ENST00000263121;ENST00000407422;ENST00000407082	216	648	GAG	3	GAC	E	D	M	0.67
E216G	22	23816788	A	G	E	G	ENST00000344921;ENST00000263121;ENST00000407422;ENST00000407082	216	647	GAG	2	GGG	E	G	M	0.903
E216K	22	23816787	G	A	E	K	ENST00000344921;ENST00000263121;ENST00000407422;ENST00000407082	216	646	GAG	1	AAG	E	K	M	0.892
E216Q	22	23816787	G	C	E	Q	ENST00000344921;ENST00000263121;ENST00000407422;ENST00000407082	216	646	GAG	1	CAG	E	Q	M	0.703
E216V	22	23816788	A	T	E	V	ENST00000344921;ENST00000263121;ENST00000407422;ENST00000407082	216	647	GAG	2	GTG	E	V	M	0.918
E220A	22	23816800	A	C	E	A	ENST00000344921;ENST00000263121;ENST00000407422;ENST00000407082	220	659	GAA	2	GCA	E	A	M	0.74
E220D	22	23816801	A	C	E	D	ENST00000344921;ENST00000263121;ENST00000407422;ENST00000407082	220	660	GAA	3	GAC	E	D	M	0.603
E220G	22	23816800	A	G	E	G	ENST00000344921;ENST00000263121;ENST00000407422;ENST00000407082	220	659	GAA	2	GGA	E	G	M	0.844
E220K	22	23816799	G	A	E	K	ENST00000344921;ENST00000263121;ENST00000407422;ENST00000407082	220	658	GAA	1	AAA	E	K	M	0.588
E220Q	22	23816799	G	C	E	Q	ENST00000344921;ENST00000263121;ENST00000407422;ENST00000407082	220	658	GAA	1	CAA	E	Q	M	0.492
E220V	22	23816800	A	T	E	V	ENST00000344921;ENST00000263121;ENST00000407422;ENST00000407082	220	659	GAA	2	GTA	E	V	M	0.859
E246A	22	23816878	A	C	E	A	ENST00000344921;ENST00000263121;ENST00000407422;ENST00000407082	246	737	GAG	2	GCG	E	A	M	0.741
E246D	22	23816879	G	C	E	D	ENST00000344921;ENST00000263121;ENST00000407422;ENST00000407082	246	738	GAG	3	GAC	E	D	M	0.337
E246G	22	23816878	A	G	E	G	ENST00000344921;ENST00000263121;ENST00000407422;ENST00000407082	246	737	GAG	2	GGG	E	G	M	0.859
E246K	22	23816877	G	A	E	K	ENST00000344921;ENST00000263121;ENST00000407422;ENST00000407082	246	736	GAG	1	AAG	E	K	M	0.691
E246Q	22	23816877	G	C	E	Q	ENST00000344921;ENST00000263121;ENST00000407422;ENST00000407082	246	736	GAG	1	CAG	E	Q	M	0.437
E246V	22	23816878	A	T	E	V	ENST00000344921;ENST00000263121;ENST00000407422;ENST00000407082	246	737	GAG	2	GTG	E	V	M	0.864
E24A	22	23787240	A	C	E	A	ENST00000417137;ENST00000344921;ENST00000263121;ENST00000407422;ENST00000407082	24	71	GAG	2	GCG	E	A	M	0.64
E24D	22	23787241	G	C	E	D	ENST00000417137;ENST00000344921;ENST00000263121;ENST00000407422;ENST00000407082	24	72	GAG	3	GAC	E	D	M	0.3045
E24G	22	23787240	A	G	E	G	ENST00000417137;ENST00000344921;ENST00000263121;ENST00000407422;ENST00000407082	24	71	GAG	2	GGG	E	G	M	0.66
E24K	22	23787239	G	A	E	K	ENST00000417137;ENST00000344921;ENST00000263121;ENST00000407422;ENST00000407082	24	70	GAG	1	AAG	E	K	M	0.688
E24Q	22	23787239	G	C	E	Q	ENST00000417137;ENST00000344921;ENST00000263121;ENST00000407422;ENST00000407082	24	70	GAG	1	CAG	E	Q	M	0.504
E24V	22	23787240	A	T	E	V	ENST00000417137;ENST00000344921;ENST00000263121;ENST00000407422;ENST00000407082	24	71	GAG	2	GTG	E	V	M	0.641
E255A	22	23816905	A	C	E	A	ENST00000344921;ENST00000263121;ENST00000407422;ENST00000407082	255	764	GAG	2	GCG	E	A	M	0.413
E255D	22	23816906	G	C	E	D	ENST00000344921;ENST00000263121;ENST00000407422;ENST00000407082	255	765	GAG	3	GAC	E	D	M	0.193
E255G	22	23816905	A	G	E	G	ENST00000344921;ENST00000263121;ENST00000407422;ENST00000407082	255	764	GAG	2	GGG	E	G	M	0.393
E255K	22	23816904	G	A	E	K	ENST00000344921;ENST00000263121;ENST00000407422;ENST00000407082	255	763	GAG	1	AAG	E	K	M	0.364
E255Q	22	23816904	G	C	E	Q	ENST00000344921;ENST00000263121;ENST00000407422;ENST00000407082	255	763	GAG	1	CAG	E	Q	M	0.308
E255V	22	23816905	A	T	E	V	ENST00000344921;ENST00000263121;ENST00000407422;ENST00000407082	255	764	GAG	2	GTG	E	V	M	0.439
E280A	22	23825268	A	C	E	A	ENST00000344921;ENST00000263121;ENST00000407422;ENST00000407082	280	839	GAG	2	GCG	E	A	M	0.956
E280D	22	23825269	G	C	E	D	ENST00000344921;ENST00000263121;ENST00000407422;ENST00000407082	280	840	GAG	3	GAC	E	D	M	0.862
E280G	22	23825268	A	G	E	G	ENST00000344921;ENST00000263121;ENST00000407422;ENST00000407082	280	839	GAG	2	GGG	E	G	M	0.96
E280K	22	23825267	G	A	E	K	ENST00000344921;ENST00000263121;ENST00000407422;ENST00000407082	280	838	GAG	1	AAG	E	K	M	0.926
E280Q	22	23825267	G	C	E	Q	ENST00000344921;ENST00000263121;ENST00000407422;ENST00000407082	280	838	GAG	1	CAG	E	Q	M	0.807
E280V	22	23825268	A	T	E	V	ENST00000344921;ENST00000263121;ENST00000407422;ENST00000407082	280	839	GAG	2	GTG	E	V	M	0.952
E285A	22	23825283	A	C	E	A	ENST00000344921;ENST00000263121;ENST00000407422;ENST00000407082	285	854	GAG	2	GCG	E	A	M	0.738
E285D	22	23825284	G	C	E	D	ENST00000344921;ENST00000263121;ENST00000407422;ENST00000407082	285	855	GAG	3	GAC	E	D	M	0.2685
E285G	22	23825283	A	G	E	G	ENST00000344921;ENST00000263121;ENST00000407422;ENST00000407082	285	854	GAG	2	GGG	E	G	M	0.721
E285K	22	23825282	G	A	E	K	ENST00000344921;ENST00000263121;ENST00000407422;ENST00000407082	285	853	GAG	1	AAG	E	K	M	0.655
E285Q	22	23825282	G	C	E	Q	ENST00000344921;ENST00000263121;ENST00000407422;ENST00000407082	285	853	GAG	1	CAG	E	Q	M	0.421
E285V	22	23825283	A	T	E	V	ENST00000344921;ENST00000263121;ENST00000407422;ENST00000407082	285	854	GAG	2	GTG	E	V	M	0.871
E287A	22	23825289	A	C	E	A	ENST00000344921;ENST00000263121;ENST00000407422;ENST00000407082	287	860	GAG	2	GCG	E	A	M	0.434
E287D	22	23825290	G	C	E	D	ENST00000344921;ENST00000263121;ENST00000407422;ENST00000407082	287	861	GAG	3	GAC	E	D	M	0.223
E287G	22	23825289	A	G	E	G	ENST00000344921;ENST00000263121;ENST00000407422;ENST00000407082	287	860	GAG	2	GGG	E	G	M	0.459
E287K	22	23825288	G	A	E	K	ENST00000344921;ENST00000263121;ENST00000407422;ENST00000407082	287	859	GAG	1	AAG	E	K	M	0.345
E287Q	22	23825288	G	C	E	Q	ENST00000344921;ENST00000263121;ENST00000407422;ENST00000407082	287	859	GAG	1	CAG	E	Q	M	0.298
E287V	22	23825289	A	T	E	V	ENST00000344921;ENST00000263121;ENST00000407422;ENST00000407082	287	860	GAG	2	GTG	E	V	M	0.484
E291A	22	23825301	A	C	E	A	ENST00000344921;ENST00000263121;ENST00000407422;ENST00000407082	291	872	GAG	2	GCG	E	A	M	0.955
E291D	22	23825302	G	C	E	D	ENST00000344921;ENST00000263121;ENST00000407422;ENST00000407082	291	873	GAG	3	GAC	E	D	M	0.901
E291G	22	23825301	A	G	E	G	ENST00000344921;ENST00000263121;ENST00000407422;ENST00000407082	291	872	GAG	2	GGG	E	G	M	0.931
E291K	22	23825300	G	A	E	K	ENST00000344921;ENST00000263121;ENST00000407422;ENST00000407082	291	871	GAG	1	AAG	E	K	M	0.929
E291Q	22	23825300	G	C	E	Q	ENST00000344921;ENST00000263121;ENST00000407422;ENST00000407082	291	871	GAG	1	CAG	E	Q	M	0.868
E291V	22	23825301	A	T	E	V	ENST00000344921;ENST00000263121;ENST00000407422;ENST00000407082	291	872	GAG	2	GTG	E	V	M	0.96
E300A	22	23825328	A	C	E	A	ENST00000344921;ENST00000263121;ENST00000407422;ENST00000407082	300	899	GAG	2	GCG	E	A	M	0.918
E300D	22	23825329	G	C	E	D	ENST00000344921;ENST00000263121;ENST00000407422;ENST00000407082	300	900	GAG	3	GAC	E	D	M	0.3305
E300G	22	23825328	A	G	E	G	ENST00000344921;ENST00000263121;ENST00000407422;ENST00000407082	300	899	GAG	2	GGG	E	G	M	0.833
E300K	22	23825327	G	A	E	K	ENST00000344921;ENST00000263121;ENST00000407422;ENST00000407082	300	898	GAG	1	AAG	E	K	M	0.758
E300Q	22	23825327	G	C	E	Q	ENST00000344921;ENST00000263121;ENST00000407422;ENST00000407082	300	898	GAG	1	CAG	E	Q	M	0.697
E300V	22	23825328	A	T	E	V	ENST00000344921;ENST00000263121;ENST00000407422;ENST00000407082	300	899	GAG	2	GTG	E	V	M	0.915
E306A	22	23825346	A	C	E	A	ENST00000344921;ENST00000263121;ENST00000407422;ENST00000407082	306	917	GAG	2	GCG	E	A	M	0.955
E306D	22	23825347	G	C	E	D	ENST00000344921;ENST00000263121;ENST00000407422;ENST00000407082	306	918	GAG	3	GAC	E	D	M	0.837
E306G	22	23825346	A	G	E	G	ENST00000344921;ENST00000263121;ENST00000407422;ENST00000407082	306	917	GAG	2	GGG	E	G	M	0.943
E306K	22	23825345	G	A	E	K	ENST00000344921;ENST00000263121;ENST00000407422;ENST00000407082	306	916	GAG	1	AAG	E	K	M	0.902
E306Q	22	23825345	G	C	E	Q	ENST00000344921;ENST00000263121;ENST00000407422;ENST00000407082	306	916	GAG	1	CAG	E	Q	M	0.829
E306V	22	23825346	A	T	E	V	ENST00000344921;ENST00000263121;ENST00000407422;ENST00000407082	306	917	GAG	2	GTG	E	V	M	0.956
E31A	22	23787261	A	C	E	A	ENST00000417137;ENST00000344921;ENST00000263121;ENST00000407422;ENST00000407082	31	92	GAG	2	GCG	E	A	M	0.846
E31D	22	23787262	G	C	E	D	ENST00000417137;ENST00000344921;ENST00000263121;ENST00000407422;ENST00000407082	31	93	GAG	3	GAC	E	D	M	0.75
E31G	22	23787261	A	G	E	G	ENST00000417137;ENST00000344921;ENST00000263121;ENST00000407422;ENST00000407082	31	92	GAG	2	GGG	E	G	M	0.874
E31K	22	23787260	G	A	E	K	ENST00000417137;ENST00000344921;ENST00000263121;ENST00000407422;ENST00000407082	31	91	GAG	1	AAG	E	K	M	0.838
E31Q	22	23787260	G	C	E	Q	ENST00000417137;ENST00000344921;ENST00000263121;ENST00000407422;ENST00000407082	31	91	GAG	1	CAG	E	Q	M	0.761
E31V	22	23787261	A	T	E	V	ENST00000417137;ENST00000344921;ENST00000263121;ENST00000407422;ENST00000407082	31	92	GAG	2	GTG	E	V	M	0.898
E330A	22	23833574	A	C	E	A	ENST00000344921;ENST00000263121;ENST00000407422;ENST00000407082	330	989	GAG	2	GCG	E	A	M	0.771
E330D	22	23833575	G	C	E	D	ENST00000344921;ENST00000263121;ENST00000407422;ENST00000407082	330	990	GAG	3	GAC	E	D	M	0.45
E330G	22	23833574	A	G	E	G	ENST00000344921;ENST00000263121;ENST00000407422;ENST00000407082	330	989	GAG	2	GGG	E	G	M	0.687
E330K	22	23833573	G	A	E	K	ENST00000344921;ENST00000263121;ENST00000407422;ENST00000407082	330	988	GAG	1	AAG	E	K	M	0.719
E330Q	22	23833573	G	C	E	Q	ENST00000344921;ENST00000263121;ENST00000407422;ENST00000407082	330	988	GAG	1	CAG	E	Q	M	0.545
E330V	22	23833574	A	T	E	V	ENST00000344921;ENST00000263121;ENST00000407422;ENST00000407082	330	989	GAG	2	GTG	E	V	M	0.809
E337A	22	23833595	A	C	E	A	ENST00000344921;ENST00000263121;ENST00000407422;ENST00000407082	337	1010	GAG	2	GCG	E	A	M	0.564
E337D	22	23833596	G	C	E	D	ENST00000344921;ENST00000263121;ENST00000407422;ENST00000407082	337	1011	GAG	3	GAC	E	D	M	0.215
E337G	22	23833595	A	G	E	G	ENST00000344921;ENST00000263121;ENST00000407422;ENST00000407082	337	1010	GAG	2	GGG	E	G	M	0.683
E337K	22	23833594	G	A	E	K	ENST00000344921;ENST00000263121;ENST00000407422;ENST00000407082	337	1009	GAG	1	AAG	E	K	M	0.47
E337Q	22	23833594	G	C	E	Q	ENST00000344921;ENST00000263121;ENST00000407422;ENST00000407082	337	1009	GAG	1	CAG	E	Q	M	0.514
E337V	22	23833595	A	T	E	V	ENST00000344921;ENST00000263121;ENST00000407422;ENST00000407082	337	1010	GAG	2	GTG	E	V	M	0.771
E354A	22	23833646	A	C	E	A	ENST00000344921;ENST00000263121;ENST00000407422;ENST00000407082	354	1061	GAG	2	GCG	E	A	M	0.925
E354D	22	23833647	G	C	E	D	ENST00000344921;ENST00000263121;ENST00000407422;ENST00000407082	354	1062	GAG	3	GAC	E	D	M	0.7455
E354G	22	23833646	A	G	E	G	ENST00000344921;ENST00000263121;ENST00000407422;ENST00000407082	354	1061	GAG	2	GGG	E	G	M	0.928
E354K	22	23833645	G	A	E	K	ENST00000344921;ENST00000263121;ENST00000407422;ENST00000407082	354	1060	GAG	1	AAG	E	K	M	0.834
E354Q	22	23833645	G	C	E	Q	ENST00000344921;ENST00000263121;ENST00000407422;ENST00000407082	354	1060	GAG	1	CAG	E	Q	M	0.708
E354V	22	23833646	A	T	E	V	ENST00000344921;ENST00000263121;ENST00000407422;ENST00000407082	354	1061	GAG	2	GTG	E	V	M	0.91
E360A	22	23833664	A	C	E	A	ENST00000344921;ENST00000263121;ENST00000407422;ENST00000407082	360	1079	GAG	2	GCG	E	A	M	0.93
E360D	22	23833665	G	C	E	D	ENST00000344921;ENST00000263121;ENST00000407422;ENST00000407082	360	1080	GAG	3	GAC	E	D	M	0.65
E360G	22	23833664	A	G	E	G	ENST00000344921;ENST00000263121;ENST00000407422;ENST00000407082	360	1079	GAG	2	GGG	E	G	M	0.921
E360K	22	23833663	G	A	E	K	ENST00000344921;ENST00000263121;ENST00000407422;ENST00000407082	360	1078	GAG	1	AAG	E	K	M	0.86
E360Q	22	23833663	G	C	E	Q	ENST00000344921;ENST00000263121;ENST00000407422;ENST00000407082	360	1078	GAG	1	CAG	E	Q	M	0.753
E360V	22	23833664	A	T	E	V	ENST00000344921;ENST00000263121;ENST00000407422;ENST00000407082	360	1079	GAG	2	GTG	E	V	M	0.944
E362A	22	23833670	A	C	E	A	ENST00000344921;ENST00000263121;ENST00000407422;ENST00000407082	362	1085	GAG	2	GCG	E	A	M	0.881
E362D	22	23833671	G	C	E	D	ENST00000344921;ENST00000263121;ENST00000407422;ENST00000407082	362	1086	GAG	3	GAC	E	D	M	0.593
E362G	22	23833670	A	G	E	G	ENST00000344921;ENST00000263121;ENST00000407422;ENST00000407082	362	1085	GAG	2	GGG	E	G	M	0.931
E362K	22	23833669	G	A	E	K	ENST00000344921;ENST00000263121;ENST00000407422;ENST00000407082	362	1084	GAG	1	AAG	E	K	M	0.876
E362Q	22	23833669	G	C	E	Q	ENST00000344921;ENST00000263121;ENST00000407422;ENST00000407082	362	1084	GAG	1	CAG	E	Q	M	0.685
E362V	22	23833670	A	T	E	V	ENST00000344921;ENST00000263121;ENST00000407422;ENST00000407082	362	1085	GAG	2	GTG	E	V	M	0.942
E58A	22	23791835	A	C	E	A	ENST00000417137;ENST00000344921;ENST00000263121;ENST00000407422;ENST00000407082;ENST00000541530	58	173	GAA	2	GCA	E	A	M	0.677
E58D	22	23791836	A	C	E	D	ENST00000417137;ENST00000344921;ENST00000263121;ENST00000407422;ENST00000407082;ENST00000541530	58	174	GAA	3	GAC	E	D	M	0.258
E58G	22	23791835	A	G	E	G	ENST00000417137;ENST00000344921;ENST00000263121;ENST00000407422;ENST00000407082;ENST00000541530	58	173	GAA	2	GGA	E	G	M	0.736
E58K	22	23791834	G	A	E	K	ENST00000417137;ENST00000344921;ENST00000263121;ENST00000407422;ENST00000407082;ENST00000541530	58	172	GAA	1	AAA	E	K	M	0.725
E58Q	22	23791834	G	C	E	Q	ENST00000417137;ENST00000344921;ENST00000263121;ENST00000407422;ENST00000407082;ENST00000541530	58	172	GAA	1	CAA	E	Q	M	0.616
E58V	22	23791835	A	T	E	V	ENST00000417137;ENST00000344921;ENST00000263121;ENST00000407422;ENST00000407082;ENST00000541530	58	173	GAA	2	GTA	E	V	M	0.748
E59A	22	23791838	A	C	E	A	ENST00000417137;ENST00000344921;ENST00000263121;ENST00000407422;ENST00000407082;ENST00000541530	59	176	GAG	2	GCG	E	A	M	0.755
E59D	22	23791839	G	C	E	D	ENST00000417137;ENST00000344921;ENST00000263121;ENST00000407422;ENST00000407082;ENST00000541530	59	177	GAG	3	GAC	E	D	M	0.446
E59G	22	23791838	A	G	E	G	ENST00000417137;ENST00000344921;ENST00000263121;ENST00000407422;ENST00000407082;ENST00000541530	59	176	GAG	2	GGG	E	G	M	0.86
E59K	22	23791837	G	A	E	K	ENST00000417137;ENST00000344921;ENST00000263121;ENST00000407422;ENST00000407082;ENST00000541530	59	175	GAG	1	AAG	E	K	M	0.83
E59Q	22	23791837	G	C	E	Q	ENST00000417137;ENST00000344921;ENST00000263121;ENST00000407422;ENST00000407082;ENST00000541530	59	175	GAG	1	CAG	E	Q	M	0.723
E59V	22	23791838	A	T	E	V	ENST00000417137;ENST00000344921;ENST00000263121;ENST00000407422;ENST00000407082;ENST00000541530	59	176	GAG	2	GTG	E	V	M	0.878
E95A	22	23793610	A	C	E	A	ENST00000417137;ENST00000344921;ENST00000263121;ENST00000407422;ENST00000407082	95	284	GAA	2	GCA	E	A	M	0.861
E95D	22	23793611	A	C	E	D	ENST00000417137;ENST00000344921;ENST00000263121;ENST00000407422;ENST00000407082	95	285	GAA	3	GAC	E	D	M	0.709
E95G	22	23793610	A	G	E	G	ENST00000417137;ENST00000344921;ENST00000263121;ENST00000407422;ENST00000407082	95	284	GAA	2	GGA	E	G	M	0.876
E95K	22	23793609	G	A	E	K	ENST00000417137;ENST00000344921;ENST00000263121;ENST00000407422;ENST00000407082	95	283	GAA	1	AAA	E	K	M	0.805
E95Q	22	23793609	G	C	E	Q	ENST00000417137;ENST00000344921;ENST00000263121;ENST00000407422;ENST00000407082	95	283	GAA	1	CAA	E	Q	M	0.612
E95V	22	23793610	A	T	E	V	ENST00000417137;ENST00000344921;ENST00000263121;ENST00000407422;ENST00000407082	95	284	GAA	2	GTA	E	V	M	0.872
E97A	22	23793616	A	C	E	A	ENST00000417137;ENST00000344921;ENST00000263121;ENST00000407422;ENST00000407082	97	290	GAA	2	GCA	E	A	M	0.749
E97D	22	23793617	A	C	E	D	ENST00000417137;ENST00000344921;ENST00000263121;ENST00000407422;ENST00000407082	97	291	GAA	3	GAC	E	D	M	0.449
E97G	22	23793616	A	G	E	G	ENST00000417137;ENST00000344921;ENST00000263121;ENST00000407422;ENST00000407082	97	290	GAA	2	GGA	E	G	M	0.817
E97K	22	23793615	G	A	E	K	ENST00000417137;ENST00000344921;ENST00000263121;ENST00000407422;ENST00000407082	97	289	GAA	1	AAA	E	K	M	0.722
E97Q	22	23793615	G	C	E	Q	ENST00000417137;ENST00000344921;ENST00000263121;ENST00000407422;ENST00000407082	97	289	GAA	1	CAA	E	Q	M	0.543
E97V	22	23793616	A	T	E	V	ENST00000417137;ENST00000344921;ENST00000263121;ENST00000407422;ENST00000407082	97	290	GAA	2	GTA	E	V	M	0.848
E98A	22	23793619	A	C	E	A	ENST00000417137;ENST00000344921;ENST00000263121;ENST00000407422;ENST00000407082	98	293	GAG	2	GCG	E	A	M	0.755
E98D	22	23793620	G	C	E	D	ENST00000417137;ENST00000344921;ENST00000263121;ENST00000407422;ENST00000407082	98	294	GAG	3	GAC	E	D	M	0.446
E98G	22	23793619	A	G	E	G	ENST00000417137;ENST00000344921;ENST00000263121;ENST00000407422;ENST00000407082	98	293	GAG	2	GGG	E	G	M	0.806
E98K	22	23793618	G	A	E	K	ENST00000417137;ENST00000344921;ENST00000263121;ENST00000407422;ENST00000407082	98	292	GAG	1	AAG	E	K	M	0.703
E98Q	22	23793618	G	C	E	Q	ENST00000417137;ENST00000344921;ENST00000263121;ENST00000407422;ENST00000407082	98	292	GAG	1	CAG	E	Q	M	0.562
E98V	22	23793619	A	T	E	V	ENST00000417137;ENST00000344921;ENST00000263121;ENST00000407422;ENST00000407082	98	293	GAG	2	GTG	E	V	M	0.855
F10C	22	23787198	T	G	F	C	ENST00000417137;ENST00000344921;ENST00000263121;ENST00000407422;ENST00000407082	10	29	TTC	2	TGC	F	C	M	0.773
F10I	22	23787197	T	A	F	I	ENST00000417137;ENST00000344921;ENST00000263121;ENST00000407422;ENST00000407082	10	28	TTC	1	ATC	F	I	M	0.489
F10L	22	23787197	T	C	F	L	ENST00000417137;ENST00000344921;ENST00000263121;ENST00000407422;ENST00000407082	10	28	TTC	1	CTC	F	L	M	0.447667
F10S	22	23787198	T	C	F	S	ENST00000417137;ENST00000344921;ENST00000263121;ENST00000407422;ENST00000407082	10	29	TTC	2	TCC	F	S	M	0.628
F10V	22	23787197	T	G	F	V	ENST00000417137;ENST00000344921;ENST00000263121;ENST00000407422;ENST00000407082	10	28	TTC	1	GTC	F	V	M	0.544
F10Y	22	23787198	T	A	F	Y	ENST00000417137;ENST00000344921;ENST00000263121;ENST00000407422;ENST00000407082	10	29	TTC	2	TAC	F	Y	M	0.385
F164C	22	23801072	T	G	F	C	ENST00000417137;ENST00000344921;ENST00000263121;ENST00000407422	164	491	TTC	2	TGC	F	C	M	0.965
F164I	22	23801071	T	A	F	I	ENST00000417137;ENST00000344921;ENST00000263121;ENST00000407422	164	490	TTC	1	ATC	F	I	M	0.851
F164L	22	23801071	T	C	F	L	ENST00000417137;ENST00000344921;ENST00000263121;ENST00000407422	164	490	TTC	1	CTC	F	L	M	0.807667
F164S	22	23801072	T	C	F	S	ENST00000417137;ENST00000344921;ENST00000263121;ENST00000407422	164	491	TTC	2	TCC	F	S	M	0.932
F164V	22	23801071	T	G	F	V	ENST00000417137;ENST00000344921;ENST00000263121;ENST00000407422	164	490	TTC	1	GTC	F	V	M	0.927
F164Y	22	23801072	T	A	F	Y	ENST00000417137;ENST00000344921;ENST00000263121;ENST00000407422	164	491	TTC	2	TAC	F	Y	M	0.807
F168C	22	23803297	T	G	F	C	ENST00000417137;ENST00000344921;ENST00000263121;ENST00000407422;ENST00000407082	168	503	TTT	2	TGT	F	C	M	0.5725
F168I	22	23803296	T	A	F	I	ENST00000417137;ENST00000344921;ENST00000263121;ENST00000407422;ENST00000407082	168	502	TTT	1	ATT	F	I	M	0.675
F168L	22	23803296	T	C	F	L	ENST00000417137;ENST00000344921;ENST00000263121;ENST00000407422;ENST00000407082	168	502	TTT	1	CTT	F	L	M	0.6355
F168S	22	23803297	T	C	F	S	ENST00000417137;ENST00000344921;ENST00000263121;ENST00000407422;ENST00000407082	168	503	TTT	2	TCT	F	S	M	0.822
F168V	22	23803296	T	G	F	V	ENST00000417137;ENST00000344921;ENST00000263121;ENST00000407422;ENST00000407082	168	502	TTT	1	GTT	F	V	M	0.754
F168Y	22	23803297	T	A	F	Y	ENST00000417137;ENST00000344921;ENST00000263121;ENST00000407422;ENST00000407082	168	503	TTT	2	TAT	F	Y	M	0.474
F17C	22	23787219	T	G	F	C	ENST00000417137;ENST00000344921;ENST00000263121;ENST00000407422;ENST00000407082	17	50	TTC	2	TGC	F	C	M	0.895
F17I	22	23787218	T	A	F	I	ENST00000417137;ENST00000344921;ENST00000263121;ENST00000407422;ENST00000407082	17	49	TTC	1	ATC	F	I	M	0.849
F17L	22	23787218	T	C	F	L	ENST00000417137;ENST00000344921;ENST00000263121;ENST00000407422;ENST00000407082	17	49	TTC	1	CTC	F	L	M	0.768333
F17S	22	23787219	T	C	F	S	ENST00000417137;ENST00000344921;ENST00000263121;ENST00000407422;ENST00000407082	17	50	TTC	2	TCC	F	S	M	0.902
F17V	22	23787218	T	G	F	V	ENST00000417137;ENST00000344921;ENST00000263121;ENST00000407422;ENST00000407082	17	49	TTC	1	GTC	F	V	M	0.849
F17Y	22	23787219	T	A	F	Y	ENST00000417137;ENST00000344921;ENST00000263121;ENST00000407422;ENST00000407082	17	50	TTC	2	TAC	F	Y	M	0.824
F204C	22	23803405	T	G	F	C	ENST00000417137;ENST00000344921;ENST00000263121;ENST00000407422;ENST00000407082	204	611	TTC	2	TGC	F	C	M	0.918
F204I	22	23803404	T	A	F	I	ENST00000417137;ENST00000344921;ENST00000263121;ENST00000407422;ENST00000407082	204	610	TTC	1	ATC	F	I	M	0.883
F204L	22	23803404	T	C	F	L	ENST00000417137;ENST00000344921;ENST00000263121;ENST00000407422;ENST00000407082	204	610	TTC	1	CTC	F	L	M	0.802667
F204S	22	23803405	T	C	F	S	ENST00000417137;ENST00000344921;ENST00000263121;ENST00000407422;ENST00000407082	204	611	TTC	2	TCC	F	S	M	0.94
F204V	22	23803404	T	G	F	V	ENST00000417137;ENST00000344921;ENST00000263121;ENST00000407422;ENST00000407082	204	610	TTC	1	GTC	F	V	M	0.891
F204Y	22	23803405	T	A	F	Y	ENST00000417137;ENST00000344921;ENST00000263121;ENST00000407422;ENST00000407082	204	611	TTC	2	TAC	F	Y	M	0.924
F218C	22	23816794	T	G	F	C	ENST00000344921;ENST00000263121;ENST00000407422;ENST00000407082	218	653	TTT	2	TGT	F	C	M	0.979
F218I	22	23816793	T	A	F	I	ENST00000344921;ENST00000263121;ENST00000407422;ENST00000407082	218	652	TTT	1	ATT	F	I	M	0.915
F218L	22	23816793	T	C	F	L	ENST00000344921;ENST00000263121;ENST00000407422;ENST00000407082	218	652	TTT	1	CTT	F	L	M	0.819667
F218S	22	23816794	T	C	F	S	ENST00000344921;ENST00000263121;ENST00000407422;ENST00000407082	218	653	TTT	2	TCT	F	S	M	0.97
F218V	22	23816793	T	G	F	V	ENST00000344921;ENST00000263121;ENST00000407422;ENST00000407082	218	652	TTT	1	GTT	F	V	M	0.921
F218Y	22	23816794	T	A	F	Y	ENST00000344921;ENST00000263121;ENST00000407422;ENST00000407082	218	653	TTT	2	TAT	F	Y	M	0.893
F233C	22	23816839	T	G	F	C	ENST00000344921;ENST00000263121;ENST00000407422;ENST00000407082	233	698	TTT	2	TGT	F	C	M	0.785
F233I	22	23816838	T	A	F	I	ENST00000344921;ENST00000263121;ENST00000407422;ENST00000407082	233	697	TTT	1	ATT	F	I	M	0.648
F233L	22	23816838	T	C	F	L	ENST00000344921;ENST00000263121;ENST00000407422;ENST00000407082	233	697	TTT	1	CTT	F	L	M	0.598667
F233S	22	23816839	T	C	F	S	ENST00000344921;ENST00000263121;ENST00000407422;ENST00000407082	233	698	TTT	2	TCT	F	S	M	0.826
F233V	22	23816838	T	G	F	V	ENST00000344921;ENST00000263121;ENST00000407422;ENST00000407082	233	697	TTT	1	GTT	F	V	M	0.763
F233Y	22	23816839	T	A	F	Y	ENST00000344921;ENST00000263121;ENST00000407422;ENST00000407082	233	698	TTT	2	TAT	F	Y	M	0.598
F25C	22	23787243	T	G	F	C	ENST00000417137;ENST00000344921;ENST00000263121;ENST00000407422;ENST00000407082	25	74	TTC	2	TGC	F	C	M	0.643
F25I	22	23787242	T	A	F	I	ENST00000417137;ENST00000344921;ENST00000263121;ENST00000407422;ENST00000407082	25	73	TTC	1	ATC	F	I	M	0.419
F25L	22	23787242	T	C	F	L	ENST00000417137;ENST00000344921;ENST00000263121;ENST00000407422;ENST00000407082	25	73	TTC	1	CTC	F	L	M	0.342333
F25S	22	23787243	T	C	F	S	ENST00000417137;ENST00000344921;ENST00000263121;ENST00000407422;ENST00000407082	25	74	TTC	2	TCC	F	S	M	0.426
F25V	22	23787242	T	G	F	V	ENST00000417137;ENST00000344921;ENST00000263121;ENST00000407422;ENST00000407082	25	73	TTC	1	GTC	F	V	M	0.475
F25Y	22	23787243	T	A	F	Y	ENST00000417137;ENST00000344921;ENST00000263121;ENST00000407422;ENST00000407082	25	74	TTC	2	TAC	F	Y	M	0.278
F279C	22	23825265	T	G	F	C	ENST00000344921;ENST00000263121;ENST00000407422;ENST00000407082	279	836	TTT	2	TGT	F	C	M	0.956
F279I	22	23825264	T	A	F	I	ENST00000344921;ENST00000263121;ENST00000407422;ENST00000407082	279	835	TTT	1	ATT	F	I	M	0.7
F279L	22	23825264	T	C	F	L	ENST00000344921;ENST00000263121;ENST00000407422;ENST00000407082	279	835	TTT	1	CTT	F	L	M	0.753
F279S	22	23825265	T	C	F	S	ENST00000344921;ENST00000263121;ENST00000407422;ENST00000407082	279	836	TTT	2	TCT	F	S	M	0.955
F279V	22	23825264	T	G	F	V	ENST00000344921;ENST00000263121;ENST00000407422;ENST00000407082	279	835	TTT	1	GTT	F	V	M	0.712
F279Y	22	23825265	T	A	F	Y	ENST00000344921;ENST00000263121;ENST00000407422;ENST00000407082	279	836	TTT	2	TAT	F	Y	M	0.849
F293C	22	23825307	T	G	F	C	ENST00000344921;ENST00000263121;ENST00000407422;ENST00000407082	293	878	TTT	2	TGT	F	C	M	0.969
F293I	22	23825306	T	A	F	I	ENST00000344921;ENST00000263121;ENST00000407422;ENST00000407082	293	877	TTT	1	ATT	F	I	M	0.95
F293L	22	23825306	T	C	F	L	ENST00000344921;ENST00000263121;ENST00000407422;ENST00000407082	293	877	TTT	1	CTT	F	L	M	0.888333
F293S	22	23825307	T	C	F	S	ENST00000344921;ENST00000263121;ENST00000407422;ENST00000407082	293	878	TTT	2	TCT	F	S	M	0.955
F293V	22	23825306	T	G	F	V	ENST00000344921;ENST00000263121;ENST00000407422;ENST00000407082	293	877	TTT	1	GTT	F	V	M	0.955
F293Y	22	23825307	T	A	F	Y	ENST00000344921;ENST00000263121;ENST00000407422;ENST00000407082	293	878	TTT	2	TAT	F	Y	M	0.906
F307C	22	23825349	T	G	F	C	ENST00000344921;ENST00000263121;ENST00000407422;ENST00000407082	307	920	TTT	2	TGT	F	C	M	0.942
F307I	22	23825348	T	A	F	I	ENST00000344921;ENST00000263121;ENST00000407422;ENST00000407082	307	919	TTT	1	ATT	F	I	M	0.95
F307L	22	23825348	T	C	F	L	ENST00000344921;ENST00000263121;ENST00000407422;ENST00000407082	307	919	TTT	1	CTT	F	L	M	0.873
F307S	22	23825349	T	C	F	S	ENST00000344921;ENST00000263121;ENST00000407422;ENST00000407082	307	920	TTT	2	TCT	F	S	M	0.888
F307V	22	23825348	T	G	F	V	ENST00000344921;ENST00000263121;ENST00000407422;ENST00000407082	307	919	TTT	1	GTT	F	V	M	0.892
F307Y	22	23825349	T	A	F	Y	ENST00000344921;ENST00000263121;ENST00000407422;ENST00000407082	307	920	TTT	2	TAT	F	Y	M	0.7
F328C	22	23825412	T	G	F	C	ENST00000344921;ENST00000263121;ENST00000407422;ENST00000407082	328	983	TTC	2	TGC	F	C	M	0.839
F328I	22	23825411	T	A	F	I	ENST00000344921;ENST00000263121;ENST00000407422;ENST00000407082	328	982	TTC	1	ATC	F	I	M	0.607
F328L	22	23825411	T	C	F	L	ENST00000344921;ENST00000263121;ENST00000407422;ENST00000407082	328	982	TTC	1	CTC	F	L	M	0.580667
F328S	22	23825412	T	C	F	S	ENST00000344921;ENST00000263121;ENST00000407422;ENST00000407082	328	983	TTC	2	TCC	F	S	M	0.733
F328V	22	23825411	T	G	F	V	ENST00000344921;ENST00000263121;ENST00000407422;ENST00000407082	328	982	TTC	1	GTC	F	V	M	0.753
F328Y	22	23825412	T	A	F	Y	ENST00000344921;ENST00000263121;ENST00000407422;ENST00000407082	328	983	TTC	2	TAC	F	Y	M	0.485
F39C	22	23791778	T	G	F	C	ENST00000417137;ENST00000344921;ENST00000263121;ENST00000407422;ENST00000407082	39	116	TTC	2	TGC	F	C	M	0.879
F39I	22	23791777	T	A	F	I	ENST00000417137;ENST00000344921;ENST00000263121;ENST00000407422;ENST00000407082	39	115	TTC	1	ATC	F	I	M	0.763
F39L	22	23791777	T	C	F	L	ENST00000417137;ENST00000344921;ENST00000263121;ENST00000407422;ENST00000407082	39	115	TTC	1	CTC	F	L	M	0.748667
F39S	22	23791778	T	C	F	S	ENST00000417137;ENST00000344921;ENST00000263121;ENST00000407422;ENST00000407082	39	116	TTC	2	TCC	F	S	M	0.882
F39V	22	23791777	T	G	F	V	ENST00000417137;ENST00000344921;ENST00000263121;ENST00000407422;ENST00000407082	39	115	TTC	1	GTC	F	V	M	0.867
F39Y	22	23791778	T	A	F	Y	ENST00000417137;ENST00000344921;ENST00000263121;ENST00000407422;ENST00000407082	39	116	TTC	2	TAC	F	Y	M	0.751
G102A	22	23793631	G	C	G	A	ENST00000417137;ENST00000344921;ENST00000263121;ENST00000407422;ENST00000407082	102	305	GGC	2	GCC	G	A	M	0.724
G102C	22	23793630	G	T	G	C	ENST00000417137;ENST00000344921;ENST00000263121;ENST00000407422;ENST00000407082	102	304	GGC	1	TGC	G	C	M	0.835
G102D	22	23793631	G	A	G	D	ENST00000417137;ENST00000344921;ENST00000263121;ENST00000407422;ENST00000407082	102	305	GGC	2	GAC	G	D	M	0.789
G102R	22	23793630	G	C	G	R	ENST00000417137;ENST00000344921;ENST00000263121;ENST00000407422;ENST00000407082	102	304	GGC	1	CGC	G	R	M	0.816
G102S	22	23793630	G	A	G	S	ENST00000417137;ENST00000344921;ENST00000263121;ENST00000407422;ENST00000407082	102	304	GGC	1	AGC	G	S	M	0.765
G102V	22	23793631	G	T	G	V	ENST00000417137;ENST00000344921;ENST00000263121;ENST00000407422;ENST00000407082	102	305	GGC	2	GTC	G	V	M	0.843
G11A	22	23787201	G	C	G	A	ENST00000417137;ENST00000344921;ENST00000263121;ENST00000407422;ENST00000407082	11	32	GGG	2	GCG	G	A	M	0.864
G11E	22	23787201	G	A	G	E	ENST00000417137;ENST00000344921;ENST00000263121;ENST00000407422;ENST00000407082	11	32	GGG	2	GAG	G	E	M	0.836
G11R	22	23787200	G	A	G	R	ENST00000417137;ENST00000344921;ENST00000263121;ENST00000407422;ENST00000407082	11	31	GGG	1	AGG	G	R	M	0.7885
G11V	22	23787201	G	T	G	V	ENST00000417137;ENST00000344921;ENST00000263121;ENST00000407422;ENST00000407082	11	32	GGG	2	GTG	G	V	M	0.827
G11W	22	23787200	G	T	G	W	ENST00000417137;ENST00000344921;ENST00000263121;ENST00000407422;ENST00000407082	11	31	GGG	1	TGG	G	W	M	0.804
G157A	22	23801051	G	C	G	A	ENST00000417137;ENST00000344921;ENST00000263121;ENST00000407422	157	470	GGC	2	GCC	G	A	M	0.627
G157C	22	23801050	G	T	G	C	ENST00000417137;ENST00000344921;ENST00000263121;ENST00000407422	157	469	GGC	1	TGC	G	C	M	0.87
G157D	22	23801051	G	A	G	D	ENST00000417137;ENST00000344921;ENST00000263121;ENST00000407422	157	470	GGC	2	GAC	G	D	M	0.835
G157R	22	23801050	G	C	G	R	ENST00000417137;ENST00000344921;ENST00000263121;ENST00000407422	157	469	GGC	1	CGC	G	R	M	0.814
G157S	22	23801050	G	A	G	S	ENST00000417137;ENST00000344921;ENST00000263121;ENST00000407422	157	469	GGC	1	AGC	G	S	M	0.681
G157V	22	23801051	G	T	G	V	ENST00000417137;ENST00000344921;ENST00000263121;ENST00000407422	157	470	GGC	2	GTC	G	V	M	0.837
G197A	22	23803384	G	C	G	A	ENST00000417137;ENST00000344921;ENST00000263121;ENST00000407422;ENST00000407082	197	590	GGG	2	GCG	G	A	M	0.625
G197E	22	23803384	G	A	G	E	ENST00000417137;ENST00000344921;ENST00000263121;ENST00000407422;ENST00000407082	197	590	GGG	2	GAG	G	E	M	0.752
G197R	22	23803383	G	A	G	R	ENST00000417137;ENST00000344921;ENST00000263121;ENST00000407422;ENST00000407082	197	589	GGG	1	AGG	G	R	M	0.713
G197V	22	23803384	G	T	G	V	ENST00000417137;ENST00000344921;ENST00000263121;ENST00000407422;ENST00000407082	197	590	GGG	2	GTG	G	V	M	0.801
G197W	22	23803383	G	T	G	W	ENST00000417137;ENST00000344921;ENST00000263121;ENST00000407422;ENST00000407082	197	589	GGG	1	TGG	G	W	M	0.869
G23A	22	23787237	G	C	G	A	ENST00000417137;ENST00000344921;ENST00000263121;ENST00000407422;ENST00000407082	23	68	GGC	2	GCC	G	A	M	0.842
G23C	22	23787236	G	T	G	C	ENST00000417137;ENST00000344921;ENST00000263121;ENST00000407422;ENST00000407082	23	67	GGC	1	TGC	G	C	M	0.895
G23D	22	23787237	G	A	G	D	ENST00000417137;ENST00000344921;ENST00000263121;ENST00000407422;ENST00000407082	23	68	GGC	2	GAC	G	D	M	0.818
G23R	22	23787236	G	C	G	R	ENST00000417137;ENST00000344921;ENST00000263121;ENST00000407422;ENST00000407082	23	67	GGC	1	CGC	G	R	M	0.864
G23S	22	23787236	G	A	G	S	ENST00000417137;ENST00000344921;ENST00000263121;ENST00000407422;ENST00000407082	23	67	GGC	1	AGC	G	S	M	0.792
G23V	22	23787237	G	T	G	V	ENST00000417137;ENST00000344921;ENST00000263121;ENST00000407422;ENST00000407082	23	68	GGC	2	GTC	G	V	M	0.882
G271A	22	23825241	G	C	G	A	ENST00000344921;ENST00000263121;ENST00000407422;ENST00000407082	271	812	GGA	2	GCA	G	A	M	0.724
G271E	22	23825241	G	A	G	E	ENST00000344921;ENST00000263121;ENST00000407422;ENST00000407082	271	812	GGA	2	GAA	G	E	M	0.75
G271R	22	23825240	G	A	G	R	ENST00000344921;ENST00000263121;ENST00000407422;ENST00000407082	271	811	GGA	1	AGA	G	R	M	0.7925
G271V	22	23825241	G	T	G	V	ENST00000344921;ENST00000263121;ENST00000407422;ENST00000407082	271	812	GGA	2	GTA	G	V	M	0.859
G29A	22	23787255	G	C	G	A	ENST00000417137;ENST00000344921;ENST00000263121;ENST00000407422;ENST00000407082	29	86	GGC	2	GCC	G	A	M	0.646
G29C	22	23787254	G	T	G	C	ENST00000417137;ENST00000344921;ENST00000263121;ENST00000407422;ENST00000407082	29	85	GGC	1	TGC	G	C	M	0.862
G29D	22	23787255	G	A	G	D	ENST00000417137;ENST00000344921;ENST00000263121;ENST00000407422;ENST00000407082	29	86	GGC	2	GAC	G	D	M	0.83
G29R	22	23787254	G	C	G	R	ENST00000417137;ENST00000344921;ENST00000263121;ENST00000407422;ENST00000407082	29	85	GGC	1	CGC	G	R	M	0.835
G29S	22	23787254	G	A	G	S	ENST00000417137;ENST00000344921;ENST00000263121;ENST00000407422;ENST00000407082	29	85	GGC	1	AGC	G	S	M	0.683
G29V	22	23787255	G	T	G	V	ENST00000417137;ENST00000344921;ENST00000263121;ENST00000407422;ENST00000407082	29	86	GGC	2	GTC	G	V	M	0.851
G302A	22	23825334	G	C	G	A	ENST00000344921;ENST00000263121;ENST00000407422;ENST00000407082	302	905	GGG	2	GCG	G	A	M	0.615
G302E	22	23825334	G	A	G	E	ENST00000344921;ENST00000263121;ENST00000407422;ENST00000407082	302	905	GGG	2	GAG	G	E	M	0.739
G302R	22	23825333	G	A	G	R	ENST00000344921;ENST00000263121;ENST00000407422;ENST00000407082	302	904	GGG	1	AGG	G	R	M	0.818
G302V	22	23825334	G	T	G	V	ENST00000344921;ENST00000263121;ENST00000407422;ENST00000407082	302	905	GGG	2	GTG	G	V	M	0.795
G302W	22	23825333	G	T	G	W	ENST00000344921;ENST00000263121;ENST00000407422;ENST00000407082	302	904	GGG	1	TGG	G	W	M	0.836
G304A	22	23825340	G	C	G	A	ENST00000344921;ENST00000263121;ENST00000407422;ENST00000407082	304	911	GGC	2	GCC	G	A	M	0.599
G304C	22	23825339	G	T	G	C	ENST00000344921;ENST00000263121;ENST00000407422;ENST00000407082	304	910	GGC	1	TGC	G	C	M	0.773
G304D	22	23825340	G	A	G	D	ENST00000344921;ENST00000263121;ENST00000407422;ENST00000407082	304	911	GGC	2	GAC	G	D	M	0.664
G304R	22	23825339	G	C	G	R	ENST00000344921;ENST00000263121;ENST00000407422;ENST00000407082	304	910	GGC	1	CGC	G	R	M	0.723
G304S	22	23825339	G	A	G	S	ENST00000344921;ENST00000263121;ENST00000407422;ENST00000407082	304	910	GGC	1	AGC	G	S	M	0.509
G304V	22	23825340	G	T	G	V	ENST00000344921;ENST00000263121;ENST00000407422;ENST00000407082	304	911	GGC	2	GTC	G	V	M	0.721
G305A	22	23825343	G	C	G	A	ENST00000344921;ENST00000263121;ENST00000407422;ENST00000407082	305	914	GGG	2	GCG	G	A	M	0.719
G305E	22	23825343	G	A	G	E	ENST00000344921;ENST00000263121;ENST00000407422;ENST00000407082	305	914	GGG	2	GAG	G	E	M	0.752
G305R	22	23825342	G	A	G	R	ENST00000344921;ENST00000263121;ENST00000407422;ENST00000407082	305	913	GGG	1	AGG	G	R	M	0.6815
G305V	22	23825343	G	T	G	V	ENST00000344921;ENST00000263121;ENST00000407422;ENST00000407082	305	914	GGG	2	GTG	G	V	M	0.777
G305W	22	23825342	G	T	G	W	ENST00000344921;ENST00000263121;ENST00000407422;ENST00000407082	305	913	GGG	1	TGG	G	W	M	0.802
G317A	22	23825379	G	C	G	A	ENST00000344921;ENST00000263121;ENST00000407422;ENST00000407082	317	950	GGA	2	GCA	G	A	M	0.67
G317E	22	23825379	G	A	G	E	ENST00000344921;ENST00000263121;ENST00000407422;ENST00000407082	317	950	GGA	2	GAA	G	E	M	0.508
G317R	22	23825378	G	A	G	R	ENST00000344921;ENST00000263121;ENST00000407422;ENST00000407082	317	949	GGA	1	AGA	G	R	M	0.728
G317V	22	23825379	G	T	G	V	ENST00000344921;ENST00000263121;ENST00000407422;ENST00000407082	317	950	GGA	2	GTA	G	V	M	0.732
G33A	22	23791760	G	C	G	A	ENST00000417137;ENST00000344921;ENST00000263121;ENST00000407422;ENST00000407082	33	98	GGA	2	GCA	G	A	M	0.828
G33E	22	23791760	G	A	G	E	ENST00000417137;ENST00000344921;ENST00000263121;ENST00000407422;ENST00000407082	33	98	GGA	2	GAA	G	E	M	0.927
G33R	22	23791759	G	A	G	R	ENST00000417137;ENST00000344921;ENST00000263121;ENST00000407422;ENST00000407082	33	97	GGA	1	AGA	G	R	M	0.934
G33V	22	23791760	G	T	G	V	ENST00000417137;ENST00000344921;ENST00000263121;ENST00000407422;ENST00000407082	33	98	GGA	2	GTA	G	V	M	0.936
G344A	22	23833616	G	C	G	A	ENST00000344921;ENST00000263121;ENST00000407422;ENST00000407082	344	1031	GGC	2	GCC	G	A	M	0.332
G344C	22	23833615	G	T	G	C	ENST00000344921;ENST00000263121;ENST00000407422;ENST00000407082	344	1030	GGC	1	TGC	G	C	M	0.564
G344D	22	23833616	G	A	G	D	ENST00000344921;ENST00000263121;ENST00000407422;ENST00000407082	344	1031	GGC	2	GAC	G	D	M	0.405
G344R	22	23833615	G	C	G	R	ENST00000344921;ENST00000263121;ENST00000407422;ENST00000407082	344	1030	GGC	1	CGC	G	R	M	0.481
G344S	22	23833615	G	A	G	S	ENST00000344921;ENST00000263121;ENST00000407422;ENST00000407082	344	1030	GGC	1	AGC	G	S	M	0.363
G344V	22	23833616	G	T	G	V	ENST00000344921;ENST00000263121;ENST00000407422;ENST00000407082	344	1031	GGC	2	GTC	G	V	M	0.531
G41A	22	23791784	G	C	G	A	ENST00000417137;ENST00000344921;ENST00000263121;ENST00000407422;ENST00000407082	41	122	GGT	2	GCT	G	A	M	0.814
G41C	22	23791783	G	T	G	C	ENST00000417137;ENST00000344921;ENST00000263121;ENST00000407422;ENST00000407082	41	121	GGT	1	TGT	G	C	M	0.86
G41D	22	23791784	G	A	G	D	ENST00000417137;ENST00000344921;ENST00000263121;ENST00000407422;ENST00000407082	41	122	GGT	2	GAT	G	D	M	0.831
G41R	22	23791783	G	C	G	R	ENST00000417137;ENST00000344921;ENST00000263121;ENST00000407422;ENST00000407082	41	121	GGT	1	CGT	G	R	M	0.88
G41S	22	23791783	G	A	G	S	ENST00000417137;ENST00000344921;ENST00000263121;ENST00000407422;ENST00000407082	41	121	GGT	1	AGT	G	S	M	0.761
G41V	22	23791784	G	T	G	V	ENST00000417137;ENST00000344921;ENST00000263121;ENST00000407422;ENST00000407082	41	122	GGT	2	GTT	G	V	M	0.873
G69A	22	23791868	G	C	G	A	ENST00000417137;ENST00000263121;ENST00000407082	69	206	GGT	2	GCT	G	A	M	0.417
G69C	22	23791867	G	T	A	S	ENST00000541530	69	205	GGT	1	TGT	G	C	M	0.485333
G69D	22	23791868	G	A	G	D	ENST00000417137;ENST00000263121;ENST00000407082	69	206	GGT	2	GAT	G	D	M	0.461
G69R	22	23791867	G	C	A	P	ENST00000541530	69	205	GGT	1	CGT	G	R	M	0.478
G69S	22	23791867	G	A	A	T	ENST00000541530	69	205	GGT	1	AGT	G	S	M	0.485333
G69V	22	23791868	G	T	G	V	ENST00000417137;ENST00000263121;ENST00000407082	69	206	GGT	2	GTT	G	V	M	0.497
G80A	22	23793565	G	C	G	A	ENST00000417137;ENST00000344921;ENST00000263121;ENST00000407422;ENST00000407082	80	239	GGA	2	GCA	G	A	M	0.51
G80E	22	23793565	G	A	G	E	ENST00000417137;ENST00000344921;ENST00000263121;ENST00000407422;ENST00000407082	80	239	GGA	2	GAA	G	E	M	0.575
G80R	22	23793564	G	A	G	R	ENST00000417137;ENST00000344921;ENST00000263121;ENST00000407422;ENST00000407082	80	238	GGA	1	AGA	G	R	M	0.6415
G80V	22	23793565	G	T	G	V	ENST00000417137;ENST00000344921;ENST00000263121;ENST00000407422;ENST00000407082	80	239	GGA	2	GTA	G	V	M	0.61
H140D	22	23800999	C	G	H	D	ENST00000417137;ENST00000344921;ENST00000263121;ENST00000407422	140	418	CAC	1	GAC	H	D	M	0.777
H140L	22	23801000	A	T	H	L	ENST00000417137;ENST00000344921;ENST00000263121;ENST00000407422	140	419	CAC	2	CTC	H	L	M	0.819
H140N	22	23800999	C	A	H	N	ENST00000417137;ENST00000344921;ENST00000263121;ENST00000407422	140	418	CAC	1	AAC	H	N	M	0.705
H140P	22	23801000	A	C	H	P	ENST00000417137;ENST00000344921;ENST00000263121;ENST00000407422	140	419	CAC	2	CCC	H	P	M	0.893
H140Q	22	23801001	C	A	H	Q	ENST00000417137;ENST00000344921;ENST00000263121;ENST00000407422	140	420	CAC	3	CAA	H	Q	M	0.718
H140R	22	23801000	A	G	H	R	ENST00000417137;ENST00000344921;ENST00000263121;ENST00000407422	140	419	CAC	2	CGC	H	R	M	0.802
H140Y	22	23800999	C	T	H	Y	ENST00000417137;ENST00000344921;ENST00000263121;ENST00000407422	140	418	CAC	1	TAC	H	Y	M	0.751
H141D	22	23801002	C	G	H	D	ENST00000417137;ENST00000344921;ENST00000263121;ENST00000407422	141	421	CAC	1	GAC	H	D	M	0.726
H141L	22	23801003	A	T	H	L	ENST00000417137;ENST00000344921;ENST00000263121;ENST00000407422	141	422	CAC	2	CTC	H	L	M	0.766
H141N	22	23801002	C	A	H	N	ENST00000417137;ENST00000344921;ENST00000263121;ENST00000407422	141	421	CAC	1	AAC	H	N	M	0.609
H141P	22	23801003	A	C	H	P	ENST00000417137;ENST00000344921;ENST00000263121;ENST00000407422	141	422	CAC	2	CCC	H	P	M	0.807
H141Q	22	23801004	C	A	H	Q	ENST00000417137;ENST00000344921;ENST00000263121;ENST00000407422	141	423	CAC	3	CAA	H	Q	M	0.623
H141R	22	23801003	A	G	H	R	ENST00000417137;ENST00000344921;ENST00000263121;ENST00000407422	141	422	CAC	2	CGC	H	R	M	0.806
H141Y	22	23801002	C	T	H	Y	ENST00000417137;ENST00000344921;ENST00000263121;ENST00000407422	141	421	CAC	1	TAC	H	Y	M	0.723
H171D	22	23803305	C	G	H	D	ENST00000417137;ENST00000344921;ENST00000263121;ENST00000407422;ENST00000407082	171	511	CAT	1	GAT	H	D	M	0.752
H171L	22	23803306	A	T	H	L	ENST00000417137;ENST00000344921;ENST00000263121;ENST00000407422;ENST00000407082	171	512	CAT	2	CTT	H	L	M	0.5225
H171N	22	23803305	C	A	H	N	ENST00000417137;ENST00000344921;ENST00000263121;ENST00000407422;ENST00000407082	171	511	CAT	1	AAT	H	N	M	0.564
H171P	22	23803306	A	C	H	P	ENST00000417137;ENST00000344921;ENST00000263121;ENST00000407422;ENST00000407082	171	512	CAT	2	CCT	H	P	M	0.651
H171Q	22	23803307	T	A	H	Q	ENST00000417137;ENST00000344921;ENST00000263121;ENST00000407422;ENST00000407082	171	513	CAT	3	CAA	H	Q	M	0.484
H171R	22	23803306	A	G	H	R	ENST00000417137;ENST00000344921;ENST00000263121;ENST00000407422;ENST00000407082	171	512	CAT	2	CGT	H	R	M	0.6025
H171Y	22	23803305	C	T	H	Y	ENST00000417137;ENST00000344921;ENST00000263121;ENST00000407422;ENST00000407082	171	511	CAT	1	TAT	H	Y	M	0.703
H177D	22	23803323	C	G	H	D	ENST00000417137;ENST00000344921;ENST00000263121;ENST00000407422;ENST00000407082	177	529	CAT	1	GAT	H	D	M	0.789
H177L	22	23803324	A	T	H	L	ENST00000417137;ENST00000344921;ENST00000263121;ENST00000407422;ENST00000407082	177	530	CAT	2	CTT	H	L	M	0.633
H177N	22	23803323	C	A	H	N	ENST00000417137;ENST00000344921;ENST00000263121;ENST00000407422;ENST00000407082	177	529	CAT	1	AAT	H	N	M	0.544
H177P	22	23803324	A	C	H	P	ENST00000417137;ENST00000344921;ENST00000263121;ENST00000407422;ENST00000407082	177	530	CAT	2	CCT	H	P	M	0.832
H177Q	22	23803325	T	A	H	Q	ENST00000417137;ENST00000344921;ENST00000263121;ENST00000407422;ENST00000407082	177	531	CAT	3	CAA	H	Q	M	0.664
H177R	22	23803324	A	G	H	R	ENST00000417137;ENST00000344921;ENST00000263121;ENST00000407422;ENST00000407082	177	530	CAT	2	CGT	H	R	M	0.691
H177Y	22	23803323	C	T	H	Y	ENST00000417137;ENST00000344921;ENST00000263121;ENST00000407422;ENST00000407082	177	529	CAT	1	TAT	H	Y	M	0.639
H269D	22	23825234	C	G	H	D	ENST00000344921;ENST00000263121;ENST00000407422;ENST00000407082	269	805	CAT	1	GAT	H	D	M	0.695
H269L	22	23825235	A	T	H	L	ENST00000344921;ENST00000263121;ENST00000407422;ENST00000407082	269	806	CAT	2	CTT	H	L	M	0.739
H269N	22	23825234	C	A	H	N	ENST00000344921;ENST00000263121;ENST00000407422;ENST00000407082	269	805	CAT	1	AAT	H	N	M	0.451
H269P	22	23825235	A	C	H	P	ENST00000344921;ENST00000263121;ENST00000407422;ENST00000407082	269	806	CAT	2	CCT	H	P	M	0.833
H269Q	22	23825236	T	A	H	Q	ENST00000344921;ENST00000263121;ENST00000407422;ENST00000407082	269	807	CAT	3	CAA	H	Q	M	0.459
H269R	22	23825235	A	G	H	R	ENST00000344921;ENST00000263121;ENST00000407422;ENST00000407082	269	806	CAT	2	CGT	H	R	M	0.709
H269Y	22	23825234	C	T	H	Y	ENST00000344921;ENST00000263121;ENST00000407422;ENST00000407082	269	805	CAT	1	TAT	H	Y	M	0.75
H322D	22	23825393	C	G	H	D	ENST00000344921;ENST00000263121;ENST00000407422;ENST00000407082	322	964	CAT	1	GAT	H	D	M	0.757
H322L	22	23825394	A	T	H	L	ENST00000344921;ENST00000263121;ENST00000407422;ENST00000407082	322	965	CAT	2	CTT	H	L	M	0.684
H322N	22	23825393	C	A	H	N	ENST00000344921;ENST00000263121;ENST00000407422;ENST00000407082	322	964	CAT	1	AAT	H	N	M	0.458
H322P	22	23825394	A	C	H	P	ENST00000344921;ENST00000263121;ENST00000407422;ENST00000407082	322	965	CAT	2	CCT	H	P	M	0.73
H322Q	22	23825395	T	A	H	Q	ENST00000344921;ENST00000263121;ENST00000407422;ENST00000407082	322	966	CAT	3	CAA	H	Q	M	0.68
H322R	22	23825394	A	G	H	R	ENST00000344921;ENST00000263121;ENST00000407422;ENST00000407082	322	965	CAT	2	CGT	H	R	M	0.841
H322Y	22	23825393	C	T	H	Y	ENST00000344921;ENST00000263121;ENST00000407422;ENST00000407082	322	964	CAT	1	TAT	H	Y	M	0.576
H68D	22	23791864	C	G	H	D	ENST00000417137;ENST00000344921;ENST00000263121;ENST00000407422;ENST00000407082;ENST00000541530	68	202	CAT	1	GAT	H	D	M	0.547
H68L	22	23791865	A	T	H	L	ENST00000417137;ENST00000344921;ENST00000263121;ENST00000407422;ENST00000407082;ENST00000541530	68	203	CAT	2	CTT	H	L	M	0.557
H68N	22	23791864	C	A	H	N	ENST00000417137;ENST00000344921;ENST00000263121;ENST00000407422;ENST00000407082;ENST00000541530	68	202	CAT	1	AAT	H	N	M	0.418
H68P	22	23791865	A	C	H	P	ENST00000417137;ENST00000344921;ENST00000263121;ENST00000407422;ENST00000407082;ENST00000541530	68	203	CAT	2	CCT	H	P	M	0.564
H68Q	22	23791866	T	A	H	Q	ENST00000417137;ENST00000344921;ENST00000263121;ENST00000407422;ENST00000407082;ENST00000541530	68	204	CAT	3	CAA	H	Q	M	0.495
H68R	22	23791865	A	G	H	R	ENST00000417137;ENST00000344921;ENST00000263121;ENST00000407422;ENST00000407082;ENST00000541530	68	203	CAT	2	CGT	H	R	M	0.602
H68Y	22	23791864	C	T	H	Y	ENST00000417137;ENST00000344921;ENST00000263121;ENST00000407422;ENST00000407082;ENST00000541530	68	202	CAT	1	TAT	H	Y	M	0.546
H79D	22	23793561	C	G	H	D	ENST00000417137;ENST00000344921;ENST00000263121;ENST00000407422;ENST00000407082	79	235	CAC	1	GAC	H	D	M	0.577
H79L	22	23793562	A	T	H	L	ENST00000417137;ENST00000344921;ENST00000263121;ENST00000407422;ENST00000407082	79	236	CAC	2	CTC	H	L	M	0.536
H79N	22	23793561	C	A	H	N	ENST00000417137;ENST00000344921;ENST00000263121;ENST00000407422;ENST00000407082	79	235	CAC	1	AAC	H	N	M	0.427
H79P	22	23793562	A	C	H	P	ENST00000417137;ENST00000344921;ENST00000263121;ENST00000407422;ENST00000407082	79	236	CAC	2	CCC	H	P	M	0.6
H79Q	22	23793563	C	A	H	Q	ENST00000417137;ENST00000344921;ENST00000263121;ENST00000407422;ENST00000407082	79	237	CAC	3	CAA	H	Q	M	0.6055
H79R	22	23793562	A	G	H	R	ENST00000417137;ENST00000344921;ENST00000263121;ENST00000407422;ENST00000407082	79	236	CAC	2	CGC	H	R	M	0.584
H79Y	22	23793561	C	T	H	Y	ENST00000417137;ENST00000344921;ENST00000263121;ENST00000407422;ENST00000407082	79	235	CAC	1	TAC	H	Y	M	0.531
I112F	22	23793660	A	T	I	F	ENST00000417137;ENST00000344921;ENST00000263121;ENST00000407422;ENST00000407082	112	334	ATC	1	TTC	I	F	M	0.505
I112L	22	23793660	A	C	I	L	ENST00000417137;ENST00000344921;ENST00000263121;ENST00000407422;ENST00000407082	112	334	ATC	1	CTC	I	L	M	0.486
I112M	22	23793662	C	G	I	M	ENST00000417137;ENST00000344921;ENST00000263121;ENST00000407422;ENST00000407082	112	336	ATC	3	ATG	I	M	M	0.536
I112N	22	23793661	T	A	I	N	ENST00000417137;ENST00000344921;ENST00000263121;ENST00000407422;ENST00000407082	112	335	ATC	2	AAC	I	N	M	0.679
I112S	22	23793661	T	G	I	S	ENST00000417137;ENST00000344921;ENST00000263121;ENST00000407422;ENST00000407082	112	335	ATC	2	AGC	I	S	M	0.602
I112T	22	23793661	T	C	I	T	ENST00000417137;ENST00000344921;ENST00000263121;ENST00000407422;ENST00000407082	112	335	ATC	2	ACC	I	T	M	0.596
I112V	22	23793660	A	G	I	V	ENST00000417137;ENST00000344921;ENST00000263121;ENST00000407422;ENST00000407082	112	334	ATC	1	GTC	I	V	M	0.477
I151F	22	23801032	A	T	I	F	ENST00000417137;ENST00000344921;ENST00000263121;ENST00000407422	151	451	ATC	1	TTC	I	F	M	0.88
I151L	22	23801032	A	C	I	L	ENST00000417137;ENST00000344921;ENST00000263121;ENST00000407422	151	451	ATC	1	CTC	I	L	M	0.72
I151M	22	23801034	C	G	I	M	ENST00000417137;ENST00000344921;ENST00000263121;ENST00000407422	151	453	ATC	3	ATG	I	M	M	0.789
I151N	22	23801033	T	A	I	N	ENST00000417137;ENST00000344921;ENST00000263121;ENST00000407422	151	452	ATC	2	AAC	I	N	M	0.95
I151S	22	23801033	T	G	I	S	ENST00000417137;ENST00000344921;ENST00000263121;ENST00000407422	151	452	ATC	2	AGC	I	S	M	0.915
I151T	22	23801033	T	C	I	T	ENST00000417137;ENST00000344921;ENST00000263121;ENST00000407422	151	452	ATC	2	ACC	I	T	M	0.907
I151V	22	23801032	A	G	I	V	ENST00000417137;ENST00000344921;ENST00000263121;ENST00000407422	151	451	ATC	1	GTC	I	V	M	0.522
I176F	22	23803320	A	T	I	F	ENST00000417137;ENST00000344921;ENST00000263121;ENST00000407422;ENST00000407082	176	526	ATC	1	TTC	I	F	M	0.644
I176L	22	23803320	A	C	I	L	ENST00000417137;ENST00000344921;ENST00000263121;ENST00000407422;ENST00000407082	176	526	ATC	1	CTC	I	L	M	0.531
I176M	22	23803322	C	G	I	M	ENST00000417137;ENST00000344921;ENST00000263121;ENST00000407422;ENST00000407082	176	528	ATC	3	ATG	I	M	M	0.629
I176N	22	23803321	T	A	I	N	ENST00000417137;ENST00000344921;ENST00000263121;ENST00000407422;ENST00000407082	176	527	ATC	2	AAC	I	N	M	0.71
I176S	22	23803321	T	G	I	S	ENST00000417137;ENST00000344921;ENST00000263121;ENST00000407422;ENST00000407082	176	527	ATC	2	AGC	I	S	M	0.744
I176T	22	23803321	T	C	I	T	ENST00000417137;ENST00000344921;ENST00000263121;ENST00000407422;ENST00000407082	176	527	ATC	2	ACC	I	T	M	0.739
I176V	22	23803320	A	G	I	V	ENST00000417137;ENST00000344921;ENST00000263121;ENST00000407422;ENST00000407082	176	526	ATC	1	GTC	I	V	M	0.482
I189F	22	23803359	A	T	I	F	ENST00000417137;ENST00000344921;ENST00000263121;ENST00000407422;ENST00000407082	189	565	ATC	1	TTC	I	F	M	0.95
I189L	22	23803359	A	C	I	L	ENST00000417137;ENST00000344921;ENST00000263121;ENST00000407422;ENST00000407082	189	565	ATC	1	CTC	I	L	M	0.818
I189M	22	23803361	C	G	I	M	ENST00000417137;ENST00000344921;ENST00000263121;ENST00000407422;ENST00000407082	189	567	ATC	3	ATG	I	M	M	0.842
I189N	22	23803360	T	A	I	N	ENST00000417137;ENST00000344921;ENST00000263121;ENST00000407422;ENST00000407082	189	566	ATC	2	AAC	I	N	M	0.953
I189S	22	23803360	T	G	I	S	ENST00000417137;ENST00000344921;ENST00000263121;ENST00000407422;ENST00000407082	189	566	ATC	2	AGC	I	S	M	0.927
I189T	22	23803360	T	C	I	T	ENST00000417137;ENST00000344921;ENST00000263121;ENST00000407422;ENST00000407082	189	566	ATC	2	ACC	I	T	M	0.961
I189V	22	23803359	A	G	I	V	ENST00000417137;ENST00000344921;ENST00000263121;ENST00000407422;ENST00000407082	189	565	ATC	1	GTC	I	V	M	0.645
I195F	22	23803377	A	T	I	F	ENST00000417137;ENST00000344921;ENST00000263121;ENST00000407422;ENST00000407082	195	583	ATC	1	TTC	I	F	M	0.494
I195L	22	23803377	A	C	I	L	ENST00000417137;ENST00000344921;ENST00000263121;ENST00000407422;ENST00000407082	195	583	ATC	1	CTC	I	L	M	0.401
I195M	22	23803379	C	G	I	M	ENST00000417137;ENST00000344921;ENST00000263121;ENST00000407422;ENST00000407082	195	585	ATC	3	ATG	I	M	M	0.518
I195N	22	23803378	T	A	I	N	ENST00000417137;ENST00000344921;ENST00000263121;ENST00000407422;ENST00000407082	195	584	ATC	2	AAC	I	N	M	0.715
I195S	22	23803378	T	G	I	S	ENST00000417137;ENST00000344921;ENST00000263121;ENST00000407422;ENST00000407082	195	584	ATC	2	AGC	I	S	M	0.653
I195T	22	23803378	T	C	I	T	ENST00000417137;ENST00000344921;ENST00000263121;ENST00000407422;ENST00000407082	195	584	ATC	2	ACC	I	T	M	0.625
I195V	22	23803377	A	G	I	V	ENST00000417137;ENST00000344921;ENST00000263121;ENST00000407422;ENST00000407082	195	583	ATC	1	GTC	I	V	M	0.24
I221F	22	23816802	A	T	I	F	ENST00000344921;ENST00000263121;ENST00000407422;ENST00000407082	221	661	ATC	1	TTC	I	F	M	0.751
I221L	22	23816802	A	C	I	L	ENST00000344921;ENST00000263121;ENST00000407422;ENST00000407082	221	661	ATC	1	CTC	I	L	M	0.342
I221M	22	23816804	C	G	I	M	ENST00000344921;ENST00000263121;ENST00000407422;ENST00000407082	221	663	ATC	3	ATG	I	M	M	0.558
I221N	22	23816803	T	A	I	N	ENST00000344921;ENST00000263121;ENST00000407422;ENST00000407082	221	662	ATC	2	AAC	I	N	M	0.719
I221S	22	23816803	T	G	I	S	ENST00000344921;ENST00000263121;ENST00000407422;ENST00000407082	221	662	ATC	2	AGC	I	S	M	0.683
I221T	22	23816803	T	C	I	T	ENST00000344921;ENST00000263121;ENST00000407422;ENST00000407082	221	662	ATC	2	ACC	I	T	M	0.563
I221V	22	23816802	A	G	I	V	ENST00000344921;ENST00000263121;ENST00000407422;ENST00000407082	221	661	ATC	1	GTC	I	V	M	0.337
I237F	22	23816850	A	T	I	F	ENST00000344921;ENST00000263121;ENST00000407422;ENST00000407082	237	709	ATC	1	TTC	I	F	M	0.875
I237L	22	23816850	A	C	I	L	ENST00000344921;ENST00000263121;ENST00000407422;ENST00000407082	237	709	ATC	1	CTC	I	L	M	0.791
I237M	22	23816852	C	G	I	M	ENST00000344921;ENST00000263121;ENST00000407422;ENST00000407082	237	711	ATC	3	ATG	I	M	M	0.698
I237N	22	23816851	T	A	I	N	ENST00000344921;ENST00000263121;ENST00000407422;ENST00000407082	237	710	ATC	2	AAC	I	N	M	0.948
I237S	22	23816851	T	G	I	S	ENST00000344921;ENST00000263121;ENST00000407422;ENST00000407082	237	710	ATC	2	AGC	I	S	M	0.947
I237T	22	23816851	T	C	I	T	ENST00000344921;ENST00000263121;ENST00000407422;ENST00000407082	237	710	ATC	2	ACC	I	T	M	0.947
I237V	22	23816850	A	G	I	V	ENST00000344921;ENST00000263121;ENST00000407422;ENST00000407082	237	709	ATC	1	GTC	I	V	M	0.658
I241F	22	23816862	A	T	I	F	ENST00000344921;ENST00000263121;ENST00000407422;ENST00000407082	241	721	ATC	1	TTC	I	F	M	0.941
I241L	22	23816862	A	C	I	L	ENST00000344921;ENST00000263121;ENST00000407422;ENST00000407082	241	721	ATC	1	CTC	I	L	M	0.753
I241M	22	23816864	C	G	I	M	ENST00000344921;ENST00000263121;ENST00000407422;ENST00000407082	241	723	ATC	3	ATG	I	M	M	0.771
I241N	22	23816863	T	A	I	N	ENST00000344921;ENST00000263121;ENST00000407422;ENST00000407082	241	722	ATC	2	AAC	I	N	M	0.956
I241S	22	23816863	T	G	I	S	ENST00000344921;ENST00000263121;ENST00000407422;ENST00000407082	241	722	ATC	2	AGC	I	S	M	0.938
I241T	22	23816863	T	C	I	T	ENST00000344921;ENST00000263121;ENST00000407422;ENST00000407082	241	722	ATC	2	ACC	I	T	M	0.962
I241V	22	23816862	A	G	I	V	ENST00000344921;ENST00000263121;ENST00000407422;ENST00000407082	241	721	ATC	1	GTC	I	V	M	0.643
I245F	22	23816874	A	T	I	F	ENST00000344921;ENST00000263121;ENST00000407422;ENST00000407082	245	733	ATC	1	TTC	I	F	M	0.928
I245L	22	23816874	A	C	I	L	ENST00000344921;ENST00000263121;ENST00000407422;ENST00000407082	245	733	ATC	1	CTC	I	L	M	0.387
I245M	22	23816876	C	G	I	M	ENST00000344921;ENST00000263121;ENST00000407422;ENST00000407082	245	735	ATC	3	ATG	I	M	M	0.647
I245N	22	23816875	T	A	I	N	ENST00000344921;ENST00000263121;ENST00000407422;ENST00000407082	245	734	ATC	2	AAC	I	N	M	0.929
I245S	22	23816875	T	G	I	S	ENST00000344921;ENST00000263121;ENST00000407422;ENST00000407082	245	734	ATC	2	AGC	I	S	M	0.909
I245T	22	23816875	T	C	I	T	ENST00000344921;ENST00000263121;ENST00000407422;ENST00000407082	245	734	ATC	2	ACC	I	T	M	0.904
I245V	22	23816874	A	G	I	V	ENST00000344921;ENST00000263121;ENST00000407422;ENST00000407082	245	733	ATC	1	GTC	I	V	M	0.469
I253F	22	23816898	A	T	I	F	ENST00000344921;ENST00000263121;ENST00000407422;ENST00000407082	253	757	ATC	1	TTC	I	F	M	0.279
I253L	22	23816898	A	C	I	L	ENST00000344921;ENST00000263121;ENST00000407422;ENST00000407082	253	757	ATC	1	CTC	I	L	M	0.114
I253M	22	23816900	C	G	I	M	ENST00000344921;ENST00000263121;ENST00000407422;ENST00000407082	253	759	ATC	3	ATG	I	M	M	0.23
I253N	22	23816899	T	A	I	N	ENST00000344921;ENST00000263121;ENST00000407422;ENST00000407082	253	758	ATC	2	AAC	I	N	M	0.504
I253S	22	23816899	T	G	I	S	ENST00000344921;ENST00000263121;ENST00000407422;ENST00000407082	253	758	ATC	2	AGC	I	S	M	0.415
I253T	22	23816899	T	C	I	T	ENST00000344921;ENST00000263121;ENST00000407422;ENST00000407082	253	758	ATC	2	ACC	I	T	M	0.378
I253V	22	23816898	A	G	I	V	ENST00000344921;ENST00000263121;ENST00000407422;ENST00000407082	253	757	ATC	1	GTC	I	V	M	0.115
I263F	22	23816928	A	T	I	F	ENST00000344921;ENST00000263121;ENST00000407422;ENST00000407082	263	787	ATC	1	TTC	I	F	M	0.801
I263L	22	23816928	A	C	I	L	ENST00000344921;ENST00000263121;ENST00000407422;ENST00000407082	263	787	ATC	1	CTC	I	L	M	0.384
I263M	22	23816930	C	G	I	M	ENST00000344921;ENST00000263121;ENST00000407422;ENST00000407082	263	789	ATC	3	ATG	I	M	M	0.569
I263N	22	23816929	T	A	I	N	ENST00000344921;ENST00000263121;ENST00000407422;ENST00000407082	263	788	ATC	2	AAC	I	N	M	0.806
I263S	22	23816929	T	G	I	S	ENST00000344921;ENST00000263121;ENST00000407422;ENST00000407082	263	788	ATC	2	AGC	I	S	M	0.883
I263T	22	23816929	T	C	I	T	ENST00000344921;ENST00000263121;ENST00000407422;ENST00000407082	263	788	ATC	2	ACC	I	T	M	0.711
I263V	22	23816928	A	G	I	V	ENST00000344921;ENST00000263121;ENST00000407422;ENST00000407082	263	787	ATC	1	GTC	I	V	M	0.326
I264F	22	23816931	A	T	I	F	ENST00000344921;ENST00000263121;ENST00000407422;ENST00000407082	264	790	ATC	1	TTC	I	F	M	0.884
I264L	22	23816931	A	C	I	L	ENST00000344921;ENST00000263121;ENST00000407422;ENST00000407082	264	790	ATC	1	CTC	I	L	M	0.491
I264M	22	23816933	C	G	I	M	ENST00000344921;ENST00000263121;ENST00000407422;ENST00000407082	264	792	ATC	3	ATG	I	M	M	0.761
I264N	22	23816932	T	A	I	N	ENST00000344921;ENST00000263121;ENST00000407422;ENST00000407082	264	791	ATC	2	AAC	I	N	M	0.961
I264S	22	23816932	T	G	I	S	ENST00000344921;ENST00000263121;ENST00000407422;ENST00000407082	264	791	ATC	2	AGC	I	S	M	0.95
I264T	22	23816932	T	C	I	T	ENST00000344921;ENST00000263121;ENST00000407422;ENST00000407082	264	791	ATC	2	ACC	I	T	M	0.923
I264V	22	23816931	A	G	I	V	ENST00000344921;ENST00000263121;ENST00000407422;ENST00000407082	264	790	ATC	1	GTC	I	V	M	0.406
I268F	22	23825231	A	T	I	F	ENST00000344921;ENST00000263121;ENST00000407422;ENST00000407082	268	802	ATC	1	TTC	I	F	M	0.947
I268L	22	23825231	A	C	I	L	ENST00000344921;ENST00000263121;ENST00000407422;ENST00000407082	268	802	ATC	1	CTC	I	L	M	0.585
I268M	22	23825233	C	G	I	M	ENST00000344921;ENST00000263121;ENST00000407422;ENST00000407082	268	804	ATC	3	ATG	I	M	M	0.779
I268N	22	23825232	T	A	I	N	ENST00000344921;ENST00000263121;ENST00000407422;ENST00000407082	268	803	ATC	2	AAC	I	N	M	0.942
I268S	22	23825232	T	G	I	S	ENST00000344921;ENST00000263121;ENST00000407422;ENST00000407082	268	803	ATC	2	AGC	I	S	M	0.947
I268T	22	23825232	T	C	I	T	ENST00000344921;ENST00000263121;ENST00000407422;ENST00000407082	268	803	ATC	2	ACC	I	T	M	0.942
I268V	22	23825231	A	G	I	V	ENST00000344921;ENST00000263121;ENST00000407422;ENST00000407082	268	802	ATC	1	GTC	I	V	M	0.373
I273F	22	23825246	A	T	I	F	ENST00000344921;ENST00000263121;ENST00000407422;ENST00000407082	273	817	ATT	1	TTT	I	F	M	0.516
I273L	22	23825246	A	C	I	L	ENST00000344921;ENST00000263121;ENST00000407422;ENST00000407082	273	817	ATT	1	CTT	I	L	M	0.326
I273M	22	23825248	T	G	I	M	ENST00000344921;ENST00000263121;ENST00000407422;ENST00000407082	273	819	ATT	3	ATG	I	M	M	0.456
I273N	22	23825247	T	A	I	N	ENST00000344921;ENST00000263121;ENST00000407422;ENST00000407082	273	818	ATT	2	AAT	I	N	M	0.624
I273S	22	23825247	T	G	I	S	ENST00000344921;ENST00000263121;ENST00000407422;ENST00000407082	273	818	ATT	2	AGT	I	S	M	0.589
I273T	22	23825247	T	C	I	T	ENST00000344921;ENST00000263121;ENST00000407422;ENST00000407082	273	818	ATT	2	ACT	I	T	M	0.383
I273V	22	23825246	A	G	I	V	ENST00000344921;ENST00000263121;ENST00000407422;ENST00000407082	273	817	ATT	1	GTT	I	V	M	0.301
I28F	22	23787251	A	T	I	F	ENST00000417137;ENST00000344921;ENST00000263121;ENST00000407422;ENST00000407082	28	82	ATC	1	TTC	I	F	M	0.754
I28L	22	23787251	A	C	I	L	ENST00000417137;ENST00000344921;ENST00000263121;ENST00000407422;ENST00000407082	28	82	ATC	1	CTC	I	L	M	0.409
I28M	22	23787253	C	G	I	M	ENST00000417137;ENST00000344921;ENST00000263121;ENST00000407422;ENST00000407082	28	84	ATC	3	ATG	I	M	M	0.738
I28N	22	23787252	T	A	I	N	ENST00000417137;ENST00000344921;ENST00000263121;ENST00000407422;ENST00000407082	28	83	ATC	2	AAC	I	N	M	0.843
I28S	22	23787252	T	G	I	S	ENST00000417137;ENST00000344921;ENST00000263121;ENST00000407422;ENST00000407082	28	83	ATC	2	AGC	I	S	M	0.835
I28T	22	23787252	T	C	I	T	ENST00000417137;ENST00000344921;ENST00000263121;ENST00000407422;ENST00000407082	28	83	ATC	2	ACC	I	T	M	0.774
I28V	22	23787251	A	G	I	V	ENST00000417137;ENST00000344921;ENST00000263121;ENST00000407422;ENST00000407082	28	82	ATC	1	GTC	I	V	M	0.26
I311F	22	23825360	A	T	I	F	ENST00000344921;ENST00000263121;ENST00000407422;ENST00000407082	311	931	ATC	1	TTC	I	F	M	0.952
I311L	22	23825360	A	C	I	L	ENST00000344921;ENST00000263121;ENST00000407422;ENST00000407082	311	931	ATC	1	CTC	I	L	M	0.716
I311M	22	23825362	C	G	I	M	ENST00000344921;ENST00000263121;ENST00000407422;ENST00000407082	311	933	ATC	3	ATG	I	M	M	0.667
I311N	22	23825361	T	A	I	N	ENST00000344921;ENST00000263121;ENST00000407422;ENST00000407082	311	932	ATC	2	AAC	I	N	M	0.94
I311S	22	23825361	T	G	I	S	ENST00000344921;ENST00000263121;ENST00000407422;ENST00000407082	311	932	ATC	2	AGC	I	S	M	0.939
I311T	22	23825361	T	C	I	T	ENST00000344921;ENST00000263121;ENST00000407422;ENST00000407082	311	932	ATC	2	ACC	I	T	M	0.943
I311V	22	23825360	A	G	I	V	ENST00000344921;ENST00000263121;ENST00000407422;ENST00000407082	311	931	ATC	1	GTC	I	V	M	0.491
I315F	22	23825372	A	T	I	F	ENST00000344921;ENST00000263121;ENST00000407422;ENST00000407082	315	943	ATC	1	TTC	I	F	M	0.953
I315L	22	23825372	A	C	I	L	ENST00000344921;ENST00000263121;ENST00000407422;ENST00000407082	315	943	ATC	1	CTC	I	L	M	0.684
I315M	22	23825374	C	G	I	M	ENST00000344921;ENST00000263121;ENST00000407422;ENST00000407082	315	945	ATC	3	ATG	I	M	M	0.811
I315N	22	23825373	T	A	I	N	ENST00000344921;ENST00000263121;ENST00000407422;ENST00000407082	315	944	ATC	2	AAC	I	N	M	0.905
I315S	22	23825373	T	G	I	S	ENST00000344921;ENST00000263121;ENST00000407422;ENST00000407082	315	944	ATC	2	AGC	I	S	M	0.937
I315T	22	23825373	T	C	I	T	ENST00000344921;ENST00000263121;ENST00000407422;ENST00000407082	315	944	ATC	2	ACC	I	T	M	0.921
I315V	22	23825372	A	G	I	V	ENST00000344921;ENST00000263121;ENST00000407422;ENST00000407082	315	943	ATC	1	GTC	I	V	M	0.583
I338F	22	23833597	A	T	I	F	ENST00000344921;ENST00000263121;ENST00000407422;ENST00000407082	338	1012	ATT	1	TTT	I	F	M	0.536
I338L	22	23833597	A	C	I	L	ENST00000344921;ENST00000263121;ENST00000407422;ENST00000407082	338	1012	ATT	1	CTT	I	L	M	0.335
I338M	22	23833599	T	G	I	M	ENST00000344921;ENST00000263121;ENST00000407422;ENST00000407082	338	1014	ATT	3	ATG	I	M	M	0.523
I338N	22	23833598	T	A	I	N	ENST00000344921;ENST00000263121;ENST00000407422;ENST00000407082	338	1013	ATT	2	AAT	I	N	M	0.561
I338S	22	23833598	T	G	I	S	ENST00000344921;ENST00000263121;ENST00000407422;ENST00000407082	338	1013	ATT	2	AGT	I	S	M	0.584
I338T	22	23833598	T	C	I	T	ENST00000344921;ENST00000263121;ENST00000407422;ENST00000407082	338	1013	ATT	2	ACT	I	T	M	0.567
I338V	22	23833597	A	G	I	V	ENST00000344921;ENST00000263121;ENST00000407422;ENST00000407082	338	1012	ATT	1	GTT	I	V	M	0.282
I340F	22	23833603	A	T	I	F	ENST00000344921;ENST00000263121;ENST00000407422;ENST00000407082	340	1018	ATC	1	TTC	I	F	M	0.454
I340L	22	23833603	A	C	I	L	ENST00000344921;ENST00000263121;ENST00000407422;ENST00000407082	340	1018	ATC	1	CTC	I	L	M	0.342
I340M	22	23833605	C	G	I	M	ENST00000344921;ENST00000263121;ENST00000407422;ENST00000407082	340	1020	ATC	3	ATG	I	M	M	0.464
I340N	22	23833604	T	A	I	N	ENST00000344921;ENST00000263121;ENST00000407422;ENST00000407082	340	1019	ATC	2	AAC	I	N	M	0.784
I340S	22	23833604	T	G	I	S	ENST00000344921;ENST00000263121;ENST00000407422;ENST00000407082	340	1019	ATC	2	AGC	I	S	M	0.741
I340T	22	23833604	T	C	I	T	ENST00000344921;ENST00000263121;ENST00000407422;ENST00000407082	340	1019	ATC	2	ACC	I	T	M	0.699
I340V	22	23833603	A	G	I	V	ENST00000344921;ENST00000263121;ENST00000407422;ENST00000407082	340	1018	ATC	1	GTC	I	V	M	0.246
I365F	22	23833678	A	T	I	F	ENST00000344921;ENST00000263121;ENST00000407422;ENST00000407082	365	1093	ATC	1	TTC	I	F	M	0.728
I365L	22	23833678	A	C	I	L	ENST00000344921;ENST00000263121;ENST00000407422;ENST00000407082	365	1093	ATC	1	CTC	I	L	M	0.409
I365M	22	23833680	C	G	I	M	ENST00000344921;ENST00000263121;ENST00000407422;ENST00000407082	365	1095	ATC	3	ATG	I	M	M	0.438
I365N	22	23833679	T	A	I	N	ENST00000344921;ENST00000263121;ENST00000407422;ENST00000407082	365	1094	ATC	2	AAC	I	N	M	0.727
I365S	22	23833679	T	G	I	S	ENST00000344921;ENST00000263121;ENST00000407422;ENST00000407082	365	1094	ATC	2	AGC	I	S	M	0.661
I365T	22	23833679	T	C	I	T	ENST00000344921;ENST00000263121;ENST00000407422;ENST00000407082	365	1094	ATC	2	ACC	I	T	M	0.636
I365V	22	23833678	A	G	I	V	ENST00000344921;ENST00000263121;ENST00000407422;ENST00000407082	365	1093	ATC	1	GTC	I	V	M	0.486
I63K	22	23791850	T	A	I	K	ENST00000417137;ENST00000344921;ENST00000263121;ENST00000407422;ENST00000407082;ENST00000541530	63	188	ATA	2	AAA	I	K	M	0.83
I63L	22	23791849	A	C	I	L	ENST00000417137;ENST00000344921;ENST00000263121;ENST00000407422;ENST00000407082;ENST00000541530	63	187	ATA	1	CTA	I	L	M	0.475
I63M	22	23791851	A	G	I	M	ENST00000417137;ENST00000344921;ENST00000263121;ENST00000407422;ENST00000407082;ENST00000541530	63	189	ATA	3	ATG	I	M	M	0.487
I63R	22	23791850	T	G	I	R	ENST00000417137;ENST00000344921;ENST00000263121;ENST00000407422;ENST00000407082;ENST00000541530	63	188	ATA	2	AGA	I	R	M	0.806
I63T	22	23791850	T	C	I	T	ENST00000417137;ENST00000344921;ENST00000263121;ENST00000407422;ENST00000407082;ENST00000541530	63	188	ATA	2	ACA	I	T	M	0.74
I63V	22	23791849	A	G	I	V	ENST00000417137;ENST00000344921;ENST00000263121;ENST00000407422;ENST00000407082;ENST00000541530	63	187	ATA	1	GTA	I	V	M	0.44
I99F	22	23793621	A	T	I	F	ENST00000417137;ENST00000344921;ENST00000263121;ENST00000407422;ENST00000407082	99	295	ATT	1	TTT	I	F	M	0.674
I99L	22	23793621	A	C	I	L	ENST00000417137;ENST00000344921;ENST00000263121;ENST00000407422;ENST00000407082	99	295	ATT	1	CTT	I	L	M	0.451
I99M	22	23793623	T	G	I	M	ENST00000417137;ENST00000344921;ENST00000263121;ENST00000407422;ENST00000407082	99	297	ATT	3	ATG	I	M	M	0.566
I99N	22	23793622	T	A	I	N	ENST00000417137;ENST00000344921;ENST00000263121;ENST00000407422;ENST00000407082	99	296	ATT	2	AAT	I	N	M	0.814
I99S	22	23793622	T	G	I	S	ENST00000417137;ENST00000344921;ENST00000263121;ENST00000407422;ENST00000407082	99	296	ATT	2	AGT	I	S	M	0.846
I99T	22	23793622	T	C	I	T	ENST00000417137;ENST00000344921;ENST00000263121;ENST00000407422;ENST00000407082	99	296	ATT	2	ACT	I	T	M	0.792
I99V	22	23793621	A	G	I	V	ENST00000417137;ENST00000344921;ENST00000263121;ENST00000407422;ENST00000407082	99	295	ATT	1	GTT	I	V	M	0.43
K106E	22	23793642	A	G	K	E	ENST00000417137;ENST00000344921;ENST00000263121;ENST00000407422;ENST00000407082	106	316	AAG	1	GAG	K	E	M	0.825
K106M	22	23793643	A	T	K	M	ENST00000417137;ENST00000344921;ENST00000263121;ENST00000407422;ENST00000407082	106	317	AAG	2	ATG	K	M	M	0.826
K106N	22	23793644	G	C	K	N	ENST00000417137;ENST00000344921;ENST00000263121;ENST00000407422;ENST00000407082	106	318	AAG	3	AAC	K	N	M	0.5995
K106Q	22	23793642	A	C	K	Q	ENST00000417137;ENST00000344921;ENST00000263121;ENST00000407422;ENST00000407082	106	316	AAG	1	CAG	K	Q	M	0.754
K106R	22	23793643	A	G	K	R	ENST00000417137;ENST00000344921;ENST00000263121;ENST00000407422;ENST00000407082	106	317	AAG	2	AGG	K	R	M	0.54
K106T	22	23793643	A	C	K	T	ENST00000417137;ENST00000344921;ENST00000263121;ENST00000407422;ENST00000407082	106	317	AAG	2	ACG	K	T	M	0.818
K108E	22	23793648	A	G	K	E	ENST00000417137;ENST00000344921;ENST00000263121;ENST00000407422;ENST00000407082	108	322	AAG	1	GAG	K	E	M	0.709
K108M	22	23793649	A	T	K	M	ENST00000417137;ENST00000344921;ENST00000263121;ENST00000407422;ENST00000407082	108	323	AAG	2	ATG	K	M	M	0.775
K108N	22	23793650	G	C	K	N	ENST00000417137;ENST00000344921;ENST00000263121;ENST00000407422;ENST00000407082	108	324	AAG	3	AAC	K	N	M	0.592
K108Q	22	23793648	A	C	K	Q	ENST00000417137;ENST00000344921;ENST00000263121;ENST00000407422;ENST00000407082	108	322	AAG	1	CAG	K	Q	M	0.642
K108R	22	23793649	A	G	K	R	ENST00000417137;ENST00000344921;ENST00000263121;ENST00000407422;ENST00000407082	108	323	AAG	2	AGG	K	R	M	0.433
K108T	22	23793649	A	C	K	T	ENST00000417137;ENST00000344921;ENST00000263121;ENST00000407422;ENST00000407082	108	323	AAG	2	ACG	K	T	M	0.794
K124E	22	23800951	A	G	K	E	ENST00000417137;ENST00000344921;ENST00000263121;ENST00000407422	124	370	AAG	1	GAG	K	E	M	0.715
K124M	22	23800952	A	T	K	M	ENST00000417137;ENST00000344921;ENST00000263121;ENST00000407422	124	371	AAG	2	ATG	K	M	M	0.798
K124N	22	23800953	G	C	K	N	ENST00000417137;ENST00000344921;ENST00000263121;ENST00000407422	124	372	AAG	3	AAC	K	N	M	0.491
K124Q	22	23800951	A	C	K	Q	ENST00000417137;ENST00000344921;ENST00000263121;ENST00000407422	124	370	AAG	1	CAG	K	Q	M	0.674
K124R	22	23800952	A	G	K	R	ENST00000417137;ENST00000344921;ENST00000263121;ENST00000407422	124	371	AAG	2	AGG	K	R	M	0.625
K124T	22	23800952	A	C	K	T	ENST00000417137;ENST00000344921;ENST00000263121;ENST00000407422	124	371	AAG	2	ACG	K	T	M	0.724
K126E	22	23800957	A	G	K	E	ENST00000417137;ENST00000344921;ENST00000263121;ENST00000407422	126	376	AAG	1	GAG	K	E	M	0.708
K126M	22	23800958	A	T	K	M	ENST00000417137;ENST00000344921;ENST00000263121;ENST00000407422	126	377	AAG	2	ATG	K	M	M	0.708
K126N	22	23800959	G	C	K	N	ENST00000417137;ENST00000344921;ENST00000263121;ENST00000407422	126	378	AAG	3	AAC	K	N	M	0.527
K126Q	22	23800957	A	C	K	Q	ENST00000417137;ENST00000344921;ENST00000263121;ENST00000407422	126	376	AAG	1	CAG	K	Q	M	0.61
K126R	22	23800958	A	G	K	R	ENST00000417137;ENST00000344921;ENST00000263121;ENST00000407422	126	377	AAG	2	AGG	K	R	M	0.594
K126T	22	23800958	A	C	K	T	ENST00000417137;ENST00000344921;ENST00000263121;ENST00000407422	126	377	AAG	2	ACG	K	T	M	0.702
K13E	22	23787206	A	G	K	E	ENST00000417137;ENST00000344921;ENST00000263121;ENST00000407422;ENST00000407082	13	37	AAG	1	GAG	K	E	M	0.623
K13M	22	23787207	A	T	K	M	ENST00000417137;ENST00000344921;ENST00000263121;ENST00000407422;ENST00000407082	13	38	AAG	2	ATG	K	M	M	0.775
K13N	22	23787208	G	C	K	N	ENST00000417137;ENST00000344921;ENST00000263121;ENST00000407422;ENST00000407082	13	39	AAG	3	AAC	K	N	M	0.519
K13Q	22	23787206	A	C	K	Q	ENST00000417137;ENST00000344921;ENST00000263121;ENST00000407422;ENST00000407082	13	37	AAG	1	CAG	K	Q	M	0.597
K13R	22	23787207	A	G	K	R	ENST00000417137;ENST00000344921;ENST00000263121;ENST00000407422;ENST00000407082	13	38	AAG	2	AGG	K	R	M	0.407
K13T	22	23787207	A	C	K	T	ENST00000417137;ENST00000344921;ENST00000263121;ENST00000407422;ENST00000407082	13	38	AAG	2	ACG	K	T	M	0.653
K160E	22	23801059	A	G	K	E	ENST00000417137;ENST00000344921;ENST00000263121;ENST00000407422	160	478	AAG	1	GAG	K	E	M	0.914
K160M	22	23801060	A	T	K	M	ENST00000417137;ENST00000344921;ENST00000263121;ENST00000407422	160	479	AAG	2	ATG	K	M	M	0.929
K160N	22	23801061	G	C	K	N	ENST00000417137;ENST00000344921;ENST00000263121;ENST00000407422	160	480	AAG	3	AAC	K	N	M	0.773
K160Q	22	23801059	A	C	K	Q	ENST00000417137;ENST00000344921;ENST00000263121;ENST00000407422	160	478	AAG	1	CAG	K	Q	M	0.864
K160R	22	23801060	A	G	K	R	ENST00000417137;ENST00000344921;ENST00000263121;ENST00000407422	160	479	AAG	2	AGG	K	R	M	0.639
K160T	22	23801060	A	C	K	T	ENST00000417137;ENST00000344921;ENST00000263121;ENST00000407422	160	479	AAG	2	ACG	K	T	M	0.901
K161E	22	23801062	A	G	K	E	ENST00000417137;ENST00000344921;ENST00000263121;ENST00000407422	161	481	AAG	1	GAG	K	E	M	0.66
K161M	22	23801063	A	T	K	M	ENST00000417137;ENST00000344921;ENST00000263121;ENST00000407422	161	482	AAG	2	ATG	K	M	M	0.744
K161N	22	23801064	G	C	K	N	ENST00000417137;ENST00000344921;ENST00000263121;ENST00000407422	161	483	AAG	3	AAC	K	N	M	0.482
K161Q	22	23801062	A	C	K	Q	ENST00000417137;ENST00000344921;ENST00000263121;ENST00000407422	161	481	AAG	1	CAG	K	Q	M	0.458
K161R	22	23801063	A	G	K	R	ENST00000417137;ENST00000344921;ENST00000263121;ENST00000407422	161	482	AAG	2	AGG	K	R	M	0.559
K161T	22	23801063	A	C	K	T	ENST00000417137;ENST00000344921;ENST00000263121;ENST00000407422	161	482	AAG	2	ACG	K	T	M	0.664
K16E	22	23787215	A	G	K	E	ENST00000417137;ENST00000344921;ENST00000263121;ENST00000407422;ENST00000407082	16	46	AAG	1	GAG	K	E	M	0.587
K16M	22	23787216	A	T	K	M	ENST00000417137;ENST00000344921;ENST00000263121;ENST00000407422;ENST00000407082	16	47	AAG	2	ATG	K	M	M	0.774
K16N	22	23787217	G	C	K	N	ENST00000417137;ENST00000344921;ENST00000263121;ENST00000407422;ENST00000407082	16	48	AAG	3	AAC	K	N	M	0.33
K16Q	22	23787215	A	C	K	Q	ENST00000417137;ENST00000344921;ENST00000263121;ENST00000407422;ENST00000407082	16	46	AAG	1	CAG	K	Q	M	0.572
K16R	22	23787216	A	G	K	R	ENST00000417137;ENST00000344921;ENST00000263121;ENST00000407422;ENST00000407082	16	47	AAG	2	AGG	K	R	M	0.477
K16T	22	23787216	A	C	K	T	ENST00000417137;ENST00000344921;ENST00000263121;ENST00000407422;ENST00000407082	16	47	AAG	2	ACG	K	T	M	0.526
K199E	22	23803389	A	G	K	E	ENST00000417137;ENST00000344921;ENST00000263121;ENST00000407422;ENST00000407082	199	595	AAG	1	GAG	K	E	M	0.914
K199M	22	23803390	A	T	K	M	ENST00000417137;ENST00000344921;ENST00000263121;ENST00000407422;ENST00000407082	199	596	AAG	2	ATG	K	M	M	0.929
K199N	22	23803391	G	C	K	N	ENST00000417137;ENST00000344921;ENST00000263121;ENST00000407422;ENST00000407082	199	597	AAG	3	AAC	K	N	M	0.74
K199Q	22	23803389	A	C	K	Q	ENST00000417137;ENST00000344921;ENST00000263121;ENST00000407422;ENST00000407082	199	595	AAG	1	CAG	K	Q	M	0.885
K199R	22	23803390	A	G	K	R	ENST00000417137;ENST00000344921;ENST00000263121;ENST00000407422;ENST00000407082	199	596	AAG	2	AGG	K	R	M	0.632
K199T	22	23803390	A	C	K	T	ENST00000417137;ENST00000344921;ENST00000263121;ENST00000407422;ENST00000407082	199	596	AAG	2	ACG	K	T	M	0.911
K211E	22	23816772	A	G	K	E	ENST00000344921;ENST00000263121;ENST00000407422;ENST00000407082	211	631	AAG	1	GAG	K	E	M	0.526
K211M	22	23816773	A	T	K	M	ENST00000344921;ENST00000263121;ENST00000407422;ENST00000407082	211	632	AAG	2	ATG	K	M	M	0.756
K211N	22	23816774	G	C	K	N	ENST00000344921;ENST00000263121;ENST00000407422;ENST00000407082	211	633	AAG	3	AAC	K	N	M	0.373
K211Q	22	23816772	A	C	K	Q	ENST00000344921;ENST00000263121;ENST00000407422;ENST00000407082	211	631	AAG	1	CAG	K	Q	M	0.4
K211R	22	23816773	A	G	K	R	ENST00000344921;ENST00000263121;ENST00000407422;ENST00000407082	211	632	AAG	2	AGG	K	R	M	0.391
K211T	22	23816773	A	C	K	T	ENST00000344921;ENST00000263121;ENST00000407422;ENST00000407082	211	632	AAG	2	ACG	K	T	M	0.478
K265E	22	23816934	A	G	K	E	ENST00000344921;ENST00000263121;ENST00000407422;ENST00000407082	265	793	AAG	1	GAG	K	E	M	0.812
K265M	22	23816935	A	T	K	M	ENST00000344921;ENST00000263121;ENST00000407422;ENST00000407082	265	794	AAG	2	ATG	K	M	M	0.909
K265N	22	23816936	G	C	K	N	ENST00000344921;ENST00000263121;ENST00000407422;ENST00000407082	265	795	AAG	3	AAC	K	N	M	0.536
K265Q	22	23816934	A	C	K	Q	ENST00000344921;ENST00000263121;ENST00000407422;ENST00000407082	265	793	AAG	1	CAG	K	Q	M	0.659
K265R	22	23816935	A	G	K	R	ENST00000344921;ENST00000263121;ENST00000407422;ENST00000407082	265	794	AAG	2	AGG	K	R	M	0.577
K265T	22	23816935	A	C	K	T	ENST00000344921;ENST00000263121;ENST00000407422;ENST00000407082	265	794	AAG	2	ACG	K	T	M	0.821
K286E	22	23825285	A	G	K	E	ENST00000344921;ENST00000263121;ENST00000407422;ENST00000407082	286	856	AAG	1	GAG	K	E	M	0.208
K286M	22	23825286	A	T	K	M	ENST00000344921;ENST00000263121;ENST00000407422;ENST00000407082	286	857	AAG	2	ATG	K	M	M	0.472
K286N	22	23825287	G	C	K	N	ENST00000344921;ENST00000263121;ENST00000407422;ENST00000407082	286	858	AAG	3	AAC	K	N	M	0.316
K286Q	22	23825285	A	C	K	Q	ENST00000344921;ENST00000263121;ENST00000407422;ENST00000407082	286	856	AAG	1	CAG	K	Q	M	0.344
K286R	22	23825286	A	G	K	R	ENST00000344921;ENST00000263121;ENST00000407422;ENST00000407082	286	857	AAG	2	AGG	K	R	M	0.254
K286T	22	23825286	A	C	K	T	ENST00000344921;ENST00000263121;ENST00000407422;ENST00000407082	286	857	AAG	2	ACG	K	T	M	0.296
K292E	22	23825303	A	G	K	E	ENST00000344921;ENST00000263121;ENST00000407422;ENST00000407082	292	874	AAG	1	GAG	K	E	M	0.37
K292M	22	23825304	A	T	K	M	ENST00000344921;ENST00000263121;ENST00000407422;ENST00000407082	292	875	AAG	2	ATG	K	M	M	0.382
K292N	22	23825305	G	C	K	N	ENST00000344921;ENST00000263121;ENST00000407422;ENST00000407082	292	876	AAG	3	AAC	K	N	M	0.214
K292Q	22	23825303	A	C	K	Q	ENST00000344921;ENST00000263121;ENST00000407422;ENST00000407082	292	874	AAG	1	CAG	K	Q	M	0.336
K292R	22	23825304	A	G	K	R	ENST00000344921;ENST00000263121;ENST00000407422;ENST00000407082	292	875	AAG	2	AGG	K	R	M	0.264
K292T	22	23825304	A	C	K	T	ENST00000344921;ENST00000263121;ENST00000407422;ENST00000407082	292	875	AAG	2	ACG	K	T	M	0.352
K296E	22	23825315	A	G	K	E	ENST00000344921;ENST00000263121;ENST00000407422;ENST00000407082	296	886	AAG	1	GAG	K	E	M	0.511
K296M	22	23825316	A	T	K	M	ENST00000344921;ENST00000263121;ENST00000407422;ENST00000407082	296	887	AAG	2	ATG	K	M	M	0.624
K296N	22	23825317	G	C	K	N	ENST00000344921;ENST00000263121;ENST00000407422;ENST00000407082	296	888	AAG	3	AAC	K	N	M	0.268
K296Q	22	23825315	A	C	K	Q	ENST00000344921;ENST00000263121;ENST00000407422;ENST00000407082	296	886	AAG	1	CAG	K	Q	M	0.363
K296R	22	23825316	A	G	K	R	ENST00000344921;ENST00000263121;ENST00000407422;ENST00000407082	296	887	AAG	2	AGG	K	R	M	0.325
K296T	22	23825316	A	C	K	T	ENST00000344921;ENST00000263121;ENST00000407422;ENST00000407082	296	887	AAG	2	ACG	K	T	M	0.425
K324E	22	23825399	A	G	K	E	ENST00000344921;ENST00000263121;ENST00000407422;ENST00000407082	324	970	AAG	1	GAG	K	E	M	0.631
K324M	22	23825400	A	T	K	M	ENST00000344921;ENST00000263121;ENST00000407422;ENST00000407082	324	971	AAG	2	ATG	K	M	M	0.818
K324N	22	23825401	G	C	K	N	ENST00000344921;ENST00000263121;ENST00000407422;ENST00000407082	324	972	AAG	3	AAC	K	N	M	0.697
K324Q	22	23825399	A	C	K	Q	ENST00000344921;ENST00000263121;ENST00000407422;ENST00000407082	324	970	AAG	1	CAG	K	Q	M	0.612
K324R	22	23825400	A	G	K	R	ENST00000344921;ENST00000263121;ENST00000407422;ENST00000407082	324	971	AAG	2	AGG	K	R	M	0.355
K324T	22	23825400	A	C	K	T	ENST00000344921;ENST00000263121;ENST00000407422;ENST00000407082	324	971	AAG	2	ACG	K	T	M	0.821
K363E	22	23833672	A	G	K	E	ENST00000344921;ENST00000263121;ENST00000407422;ENST00000407082	363	1087	AAG	1	GAG	K	E	M	0.874
K363M	22	23833673	A	T	K	M	ENST00000344921;ENST00000263121;ENST00000407422;ENST00000407082	363	1088	AAG	2	ATG	K	M	M	0.896
K363N	22	23833674	G	C	K	N	ENST00000344921;ENST00000263121;ENST00000407422;ENST00000407082	363	1089	AAG	3	AAC	K	N	M	0.715
K363Q	22	23833672	A	C	K	Q	ENST00000344921;ENST00000263121;ENST00000407422;ENST00000407082	363	1087	AAG	1	CAG	K	Q	M	0.834
K363R	22	23833673	A	G	K	R	ENST00000344921;ENST00000263121;ENST00000407422;ENST00000407082	363	1088	AAG	2	AGG	K	R	M	0.51
K363T	22	23833673	A	C	K	T	ENST00000344921;ENST00000263121;ENST00000407422;ENST00000407082	363	1088	AAG	2	ACG	K	T	M	0.923
K364E	22	23833675	A	G	K	E	ENST00000344921;ENST00000263121;ENST00000407422;ENST00000407082	364	1090	AAG	1	GAG	K	E	M	0.763
K364M	22	23833676	A	T	K	M	ENST00000344921;ENST00000263121;ENST00000407422;ENST00000407082	364	1091	AAG	2	ATG	K	M	M	0.824
K364N	22	23833677	G	C	K	N	ENST00000344921;ENST00000263121;ENST00000407422;ENST00000407082	364	1092	AAG	3	AAC	K	N	M	0.578
K364Q	22	23833675	A	C	K	Q	ENST00000344921;ENST00000263121;ENST00000407422;ENST00000407082	364	1090	AAG	1	CAG	K	Q	M	0.708
K364R	22	23833676	A	G	K	R	ENST00000344921;ENST00000263121;ENST00000407422;ENST00000407082	364	1091	AAG	2	AGG	K	R	M	0.559
K364T	22	23833676	A	C	K	T	ENST00000344921;ENST00000263121;ENST00000407422;ENST00000407082	364	1091	AAG	2	ACG	K	T	M	0.745
K45E	22	23791795	A	G	K	E	ENST00000417137;ENST00000344921;ENST00000263121;ENST00000407422;ENST00000407082	45	133	AAG	1	GAG	K	E	M	0.772
K45M	22	23791796	A	T	K	M	ENST00000417137;ENST00000344921;ENST00000263121;ENST00000407422;ENST00000407082	45	134	AAG	2	ATG	K	M	M	0.82
K45N	22	23791797	G	C	K	N	ENST00000417137;ENST00000344921;ENST00000263121;ENST00000407422;ENST00000407082	45	135	AAG	3	AAC	K	N	M	0.634
K45Q	22	23791795	A	C	K	Q	ENST00000417137;ENST00000344921;ENST00000263121;ENST00000407422;ENST00000407082	45	133	AAG	1	CAG	K	Q	M	0.69
K45R	22	23791796	A	G	K	R	ENST00000417137;ENST00000344921;ENST00000263121;ENST00000407422;ENST00000407082	45	134	AAG	2	AGG	K	R	M	0.626
K45T	22	23791796	A	C	K	T	ENST00000417137;ENST00000344921;ENST00000263121;ENST00000407422;ENST00000407082	45	134	AAG	2	ACG	K	T	M	0.861
K61E	22	23791843	A	G	K	E	ENST00000417137;ENST00000344921;ENST00000263121;ENST00000407422;ENST00000407082;ENST00000541530	61	181	AAG	1	GAG	K	E	M	0.634
K61M	22	23791844	A	T	K	M	ENST00000417137;ENST00000344921;ENST00000263121;ENST00000407422;ENST00000407082;ENST00000541530	61	182	AAG	2	ATG	K	M	M	0.725
K61N	22	23791845	G	C	K	N	ENST00000417137;ENST00000344921;ENST00000263121;ENST00000407422;ENST00000407082;ENST00000541530	61	183	AAG	3	AAC	K	N	M	0.552
K61Q	22	23791843	A	C	K	Q	ENST00000417137;ENST00000344921;ENST00000263121;ENST00000407422;ENST00000407082;ENST00000541530	61	181	AAG	1	CAG	K	Q	M	0.55
K61R	22	23791844	A	G	K	R	ENST00000417137;ENST00000344921;ENST00000263121;ENST00000407422;ENST00000407082;ENST00000541530	61	182	AAG	2	AGG	K	R	M	0.494
K61T	22	23791844	A	C	K	T	ENST00000417137;ENST00000344921;ENST00000263121;ENST00000407422;ENST00000407082;ENST00000541530	61	182	AAG	2	ACG	K	T	M	0.678
K62E	22	23791846	A	G	K	E	ENST00000417137;ENST00000344921;ENST00000263121;ENST00000407422;ENST00000407082;ENST00000541530	62	184	AAA	1	GAA	K	E	M	0.577
K62I	22	23791847	A	T	K	I	ENST00000417137;ENST00000344921;ENST00000263121;ENST00000407422;ENST00000407082;ENST00000541530	62	185	AAA	2	ATA	K	I	M	0.577
K62N	22	23791848	A	C	K	N	ENST00000417137;ENST00000344921;ENST00000263121;ENST00000407422;ENST00000407082;ENST00000541530	62	186	AAA	3	AAC	K	N	M	0.405
K62Q	22	23791846	A	C	K	Q	ENST00000417137;ENST00000344921;ENST00000263121;ENST00000407422;ENST00000407082;ENST00000541530	62	184	AAA	1	CAA	K	Q	M	0.54
K62R	22	23791847	A	G	K	R	ENST00000417137;ENST00000344921;ENST00000263121;ENST00000407422;ENST00000407082;ENST00000541530	62	185	AAA	2	AGA	K	R	M	0.425
K62T	22	23791847	A	C	K	T	ENST00000417137;ENST00000344921;ENST00000263121;ENST00000407422;ENST00000407082;ENST00000541530	62	185	AAA	2	ACA	K	T	M	0.553
K70E	22	23791870	A	G	K	E	ENST00000417137;ENST00000263121;ENST00000407082	70	208	AAA	1	GAA	K	E	M	0.274
K70I	22	23791871	A	T	K	I	ENST00000417137;ENST00000263121;ENST00000407082	70	209	AAA	2	ATA	K	I	M	0.466
K70N	22	23791872	A	C	K	N	ENST00000417137;ENST00000263121;ENST00000407082	70	210	AAA	3	AAC	K	N	M	0.255
K70Q	22	23791870	A	C	K	Q	ENST00000417137;ENST00000263121;ENST00000407082	70	208	AAA	1	CAA	K	Q	M	0.307
K70R	22	23791871	A	G	K	R	ENST00000417137;ENST00000263121;ENST00000407082	70	209	AAA	2	AGA	K	R	M	0.381
K70T	22	23791871	A	C	K	T	ENST00000417137;ENST00000263121;ENST00000407082	70	209	AAA	2	ACA	K	T	M	0.4
K71E	22	23791873	A	G	K	E	ENST00000417137;ENST00000263121;ENST00000407082	71	211	AAA	1	GAA	K	E	M	0.232
K71I	22	23791874	A	T	K	I	ENST00000417137;ENST00000263121;ENST00000407082	71	212	AAA	2	ATA	K	I	M	0.303
K71N	22	23791875	A	C	K	N	ENST00000417137;ENST00000263121;ENST00000407082	71	213	AAA	3	AAC	K	N	M	0.296
K71Q	22	23791873	A	C	K	Q	ENST00000417137;ENST00000263121;ENST00000407082	71	211	AAA	1	CAA	K	Q	M	0.288
K71R	22	23791874	A	G	K	R	ENST00000417137;ENST00000263121;ENST00000407082	71	212	AAA	2	AGA	K	R	M	0.27
K71T	22	23791874	A	C	K	T	ENST00000417137;ENST00000263121;ENST00000407082	71	212	AAA	2	ACA	K	T	M	0.318
K73E	22	23791879	A	G	K	E	ENST00000417137;ENST00000263121;ENST00000407082	73	217	AAA	1	GAA	K	E	M	0.365
K73I	22	23791880	A	T	K	I	ENST00000417137;ENST00000263121;ENST00000407082	73	218	AAA	2	ATA	K	I	M	0.41
K73N	22	23791881	A	C	K	N	ENST00000417137;ENST00000263121;ENST00000407082	73	219	AAA	3	AAC	K	N	M	0.2945
K73Q	22	23791879	A	C	K	Q	ENST00000417137;ENST00000263121;ENST00000407082	73	217	AAA	1	CAA	K	Q	M	0.334
K73R	22	23791880	A	G	K	R	ENST00000417137;ENST00000263121;ENST00000407082	73	218	AAA	2	AGA	K	R	M	0.326
K73T	22	23791880	A	C	K	T	ENST00000417137;ENST00000263121;ENST00000407082	73	218	AAA	2	ACA	K	T	M	0.356
K77E	22	23791891	A	G	K	E	ENST00000417137;ENST00000263121;ENST00000407082	77	229	AAG	1	GAG	K	E	M	0.232
K77M	22	23791892	A	T	K	M	ENST00000417137;ENST00000263121;ENST00000407082	77	230	AAG	2	ATG	K	M	M	0.376
K77N	22	23791893	G	C	K	N	ENST00000417137;ENST00000263121;ENST00000407082	77	231	AAG	3	AAC	K	N	M	0.389
K77Q	22	23791891	A	C	K	Q	ENST00000417137;ENST00000263121;ENST00000407082	77	229	AAG	1	CAG	K	Q	M	0.317
K77R	22	23791892	A	G	K	R	ENST00000417137;ENST00000263121;ENST00000407082	77	230	AAG	2	AGG	K	R	M	0.24
K77T	22	23791892	A	C	K	T	ENST00000417137;ENST00000263121;ENST00000407082	77	230	AAG	2	ACG	K	T	M	0.186
K8E	22	23787191	A	G	K	E	ENST00000417137;ENST00000344921;ENST00000263121;ENST00000407422;ENST00000407082	8	22	AAG	1	GAG	K	E	M	0.668
K8M	22	23787192	A	T	K	M	ENST00000417137;ENST00000344921;ENST00000263121;ENST00000407422;ENST00000407082	8	23	AAG	2	ATG	K	M	M	0.715
K8N	22	23787193	G	C	K	N	ENST00000417137;ENST00000344921;ENST00000263121;ENST00000407422;ENST00000407082	8	24	AAG	3	AAC	K	N	M	0.4805
K8Q	22	23787191	A	C	K	Q	ENST00000417137;ENST00000344921;ENST00000263121;ENST00000407422;ENST00000407082	8	22	AAG	1	CAG	K	Q	M	0.418
K8R	22	23787192	A	G	K	R	ENST00000417137;ENST00000344921;ENST00000263121;ENST00000407422;ENST00000407082	8	23	AAG	2	AGG	K	R	M	0.329
K8T	22	23787192	A	C	K	T	ENST00000417137;ENST00000344921;ENST00000263121;ENST00000407422;ENST00000407082	8	23	AAG	2	ACG	K	T	M	0.756
K92E	22	23793600	A	G	K	E	ENST00000417137;ENST00000344921;ENST00000263121;ENST00000407422;ENST00000407082	92	274	AAA	1	GAA	K	E	M	0.722
K92I	22	23793601	A	T	K	I	ENST00000417137;ENST00000344921;ENST00000263121;ENST00000407422;ENST00000407082	92	275	AAA	2	ATA	K	I	M	0.827
K92N	22	23793602	A	C	K	N	ENST00000417137;ENST00000344921;ENST00000263121;ENST00000407422;ENST00000407082	92	276	AAA	3	AAC	K	N	M	0.596
K92Q	22	23793600	A	C	K	Q	ENST00000417137;ENST00000344921;ENST00000263121;ENST00000407422;ENST00000407082	92	274	AAA	1	CAA	K	Q	M	0.612
K92R	22	23793601	A	G	K	R	ENST00000417137;ENST00000344921;ENST00000263121;ENST00000407422;ENST00000407082	92	275	AAA	2	AGA	K	R	M	0.496
K92T	22	23793601	A	C	K	T	ENST00000417137;ENST00000344921;ENST00000263121;ENST00000407422;ENST00000407082	92	275	AAA	2	ACA	K	T	M	0.769
L100M	22	23793624	C	A	L	M	ENST00000417137;ENST00000344921;ENST00000263121;ENST00000407422;ENST00000407082	100	298	CTG	1	ATG	L	M	M	0.296
L100P	22	23793625	T	C	L	P	ENST00000417137;ENST00000344921;ENST00000263121;ENST00000407422;ENST00000407082	100	299	CTG	2	CCG	L	P	M	0.835
L100Q	22	23793625	T	A	L	Q	ENST00000417137;ENST00000344921;ENST00000263121;ENST00000407422;ENST00000407082	100	299	CTG	2	CAG	L	Q	M	0.697
L100R	22	23793625	T	G	L	R	ENST00000417137;ENST00000344921;ENST00000263121;ENST00000407422;ENST00000407082	100	299	CTG	2	CGG	L	R	M	0.703
L100V	22	23793624	C	G	L	V	ENST00000417137;ENST00000344921;ENST00000263121;ENST00000407422;ENST00000407082	100	298	CTG	1	GTG	L	V	M	0.369
L120F	22	23793684	C	T	L	F	ENST00000417137;ENST00000344921;ENST00000263121;ENST00000407422;ENST00000407082	120	358	CTC	1	TTC	L	F	M	0.476
L120H	22	23793685	T	A	L	H	ENST00000417137;ENST00000344921;ENST00000263121;ENST00000407422;ENST00000407082	120	359	CTC	2	CAC	L	H	M	0.462
L120I	22	23793684	C	A	L	I	ENST00000417137;ENST00000344921;ENST00000263121;ENST00000407422;ENST00000407082	120	358	CTC	1	ATC	L	I	M	0.448
L120P	22	23793685	T	C	L	P	ENST00000417137;ENST00000344921;ENST00000263121;ENST00000407422;ENST00000407082	120	359	CTC	2	CCC	L	P	M	0.526
L120R	22	23793685	T	G	L	R	ENST00000417137;ENST00000344921;ENST00000263121;ENST00000407422;ENST00000407082	120	359	CTC	2	CGC	L	R	M	0.524
L120V	22	23793684	C	G	L	V	ENST00000417137;ENST00000344921;ENST00000263121;ENST00000407422;ENST00000407082	120	358	CTC	1	GTC	L	V	M	0.433
L135M	22	23800984	C	A	L	M	ENST00000417137;ENST00000344921;ENST00000263121;ENST00000407422	135	403	CTG	1	ATG	L	M	M	0.381
L135P	22	23800985	T	C	L	P	ENST00000417137;ENST00000344921;ENST00000263121;ENST00000407422	135	404	CTG	2	CCG	L	P	M	0.805
L135Q	22	23800985	T	A	L	Q	ENST00000417137;ENST00000344921;ENST00000263121;ENST00000407422	135	404	CTG	2	CAG	L	Q	M	0.675
L135R	22	23800985	T	G	L	R	ENST00000417137;ENST00000344921;ENST00000263121;ENST00000407422	135	404	CTG	2	CGG	L	R	M	0.753
L135V	22	23800984	C	G	L	V	ENST00000417137;ENST00000344921;ENST00000263121;ENST00000407422	135	403	CTG	1	GTG	L	V	M	0.387
L142F	22	23801007	A	C	L	F	ENST00000417137;ENST00000344921;ENST00000263121;ENST00000407422	142	426	TTA	3	TTC	L	F	M	0.5725
L142I	22	23801005	T	A	L	I	ENST00000417137;ENST00000344921;ENST00000263121;ENST00000407422	142	424	TTA	1	ATA	L	I	M	0.508
L142S	22	23801006	T	C	L	S	ENST00000417137;ENST00000344921;ENST00000263121;ENST00000407422	142	425	TTA	2	TCA	L	S	M	0.887
L142V	22	23801005	T	G	L	V	ENST00000417137;ENST00000344921;ENST00000263121;ENST00000407422	142	424	TTA	1	GTA	L	V	M	0.576
L166F	22	23801077	C	T	L	F	ENST00000417137;ENST00000344921;ENST00000263121;ENST00000407422	166	496	CTT	1	TTT	L	F	M	0.542
L166H	22	23801078	T	A	L	H	ENST00000417137;ENST00000344921;ENST00000263121;ENST00000407422	166	497	CTT	2	CAT	L	H	M	0.899
L166I	22	23801077	C	A	L	I	ENST00000417137;ENST00000344921;ENST00000263121;ENST00000407422	166	496	CTT	1	ATT	L	I	M	0.593
L166P	22	23801078	T	C	L	P	ENST00000417137;ENST00000344921;ENST00000263121;ENST00000407422	166	497	CTT	2	CCT	L	P	M	0.907
L166R	22	23801078	T	G	L	R	ENST00000417137;ENST00000344921;ENST00000263121;ENST00000407422	166	497	CTT	2	CGT	L	R	M	0.895
L166V	22	23801077	C	G	L	V	ENST00000417137;ENST00000344921;ENST00000263121;ENST00000407422	166	496	CTT	1	GTT	L	V	M	0.584
L186M	22	23803350	C	A	L	M	ENST00000417137;ENST00000344921;ENST00000263121;ENST00000407422;ENST00000407082	186	556	CTG	1	ATG	L	M	M	0.834
L186P	22	23803351	T	C	L	P	ENST00000417137;ENST00000344921;ENST00000263121;ENST00000407422;ENST00000407082	186	557	CTG	2	CCG	L	P	M	0.975
L186Q	22	23803351	T	A	L	Q	ENST00000417137;ENST00000344921;ENST00000263121;ENST00000407422;ENST00000407082	186	557	CTG	2	CAG	L	Q	M	0.968
L186R	22	23803351	T	G	L	R	ENST00000417137;ENST00000344921;ENST00000263121;ENST00000407422;ENST00000407082	186	557	CTG	2	CGG	L	R	M	0.951
L186V	22	23803350	C	G	L	V	ENST00000417137;ENST00000344921;ENST00000263121;ENST00000407422;ENST00000407082	186	556	CTG	1	GTG	L	V	M	0.865
L191M	22	23803365	C	A	L	M	ENST00000417137;ENST00000344921;ENST00000263121;ENST00000407422;ENST00000407082	191	571	CTG	1	ATG	L	M	M	0.688
L191P	22	23803366	T	C	L	P	ENST00000417137;ENST00000344921;ENST00000263121;ENST00000407422;ENST00000407082	191	572	CTG	2	CCG	L	P	M	0.927
L191Q	22	23803366	T	A	L	Q	ENST00000417137;ENST00000344921;ENST00000263121;ENST00000407422;ENST00000407082	191	572	CTG	2	CAG	L	Q	M	0.946
L191R	22	23803366	T	G	L	R	ENST00000417137;ENST00000344921;ENST00000263121;ENST00000407422;ENST00000407082	191	572	CTG	2	CGG	L	R	M	0.93
L191V	22	23803365	C	G	L	V	ENST00000417137;ENST00000344921;ENST00000263121;ENST00000407422;ENST00000407082	191	571	CTG	1	GTG	L	V	M	0.685
L19M	22	23787224	C	A	L	M	ENST00000417137;ENST00000344921;ENST00000263121;ENST00000407422;ENST00000407082	19	55	CTG	1	ATG	L	M	M	0.598
L19P	22	23787225	T	C	L	P	ENST00000417137;ENST00000344921;ENST00000263121;ENST00000407422;ENST00000407082	19	56	CTG	2	CCG	L	P	M	0.875
L19Q	22	23787225	T	A	L	Q	ENST00000417137;ENST00000344921;ENST00000263121;ENST00000407422;ENST00000407082	19	56	CTG	2	CAG	L	Q	M	0.833
L19R	22	23787225	T	G	L	R	ENST00000417137;ENST00000344921;ENST00000263121;ENST00000407422;ENST00000407082	19	56	CTG	2	CGG	L	R	M	0.841
L19V	22	23787224	C	G	L	V	ENST00000417137;ENST00000344921;ENST00000263121;ENST00000407422;ENST00000407082	19	55	CTG	1	GTG	L	V	M	0.366
L200M	22	23803392	C	A	L	M	ENST00000417137;ENST00000344921;ENST00000263121;ENST00000407422;ENST00000407082	200	598	CTG	1	ATG	L	M	M	0.802
L200P	22	23803393	T	C	L	P	ENST00000417137;ENST00000344921;ENST00000263121;ENST00000407422;ENST00000407082	200	599	CTG	2	CCG	L	P	M	0.951
L200Q	22	23803393	T	A	L	Q	ENST00000417137;ENST00000344921;ENST00000263121;ENST00000407422;ENST00000407082	200	599	CTG	2	CAG	L	Q	M	0.942
L200R	22	23803393	T	G	L	R	ENST00000417137;ENST00000344921;ENST00000263121;ENST00000407422;ENST00000407082	200	599	CTG	2	CGG	L	R	M	0.955
L200V	22	23803392	C	G	L	V	ENST00000417137;ENST00000344921;ENST00000263121;ENST00000407422;ENST00000407082	200	598	CTG	1	GTG	L	V	M	0.779
L212F	22	23816777	G	C	L	F	ENST00000344921;ENST00000263121;ENST00000407422;ENST00000407082	212	636	TTG	3	TTC	L	F	M	0.705
L212M	22	23816775	T	A	L	M	ENST00000344921;ENST00000263121;ENST00000407422;ENST00000407082	212	634	TTG	1	ATG	L	M	M	0.548
L212S	22	23816776	T	C	L	S	ENST00000344921;ENST00000263121;ENST00000407422;ENST00000407082	212	635	TTG	2	TCG	L	S	M	0.79
L212V	22	23816775	T	G	L	V	ENST00000344921;ENST00000263121;ENST00000407422;ENST00000407082	212	634	TTG	1	GTG	L	V	M	0.515
L212W	22	23816776	T	G	L	W	ENST00000344921;ENST00000263121;ENST00000407422;ENST00000407082	212	635	TTG	2	TGG	L	W	M	0.864
L222F	22	23816805	C	T	L	F	ENST00000344921;ENST00000263121;ENST00000407422;ENST00000407082	222	664	CTC	1	TTC	L	F	M	0.758
L222H	22	23816806	T	A	L	H	ENST00000344921;ENST00000263121;ENST00000407422;ENST00000407082	222	665	CTC	2	CAC	L	H	M	0.934
L222I	22	23816805	C	A	L	I	ENST00000344921;ENST00000263121;ENST00000407422;ENST00000407082	222	664	CTC	1	ATC	L	I	M	0.678
L222P	22	23816806	T	C	L	P	ENST00000344921;ENST00000263121;ENST00000407422;ENST00000407082	222	665	CTC	2	CCC	L	P	M	0.94
L222R	22	23816806	T	G	L	R	ENST00000344921;ENST00000263121;ENST00000407422;ENST00000407082	222	665	CTC	2	CGC	L	R	M	0.952
L222V	22	23816805	C	G	L	V	ENST00000344921;ENST00000263121;ENST00000407422;ENST00000407082	222	664	CTC	1	GTC	L	V	M	0.714
L226M	22	23816817	C	A	L	M	ENST00000344921;ENST00000263121;ENST00000407422;ENST00000407082	226	676	CTG	1	ATG	L	M	M	0.659
L226P	22	23816818	T	C	L	P	ENST00000344921;ENST00000263121;ENST00000407422;ENST00000407082	226	677	CTG	2	CCG	L	P	M	0.941
L226Q	22	23816818	T	A	L	Q	ENST00000344921;ENST00000263121;ENST00000407422;ENST00000407082	226	677	CTG	2	CAG	L	Q	M	0.951
L226R	22	23816818	T	G	L	R	ENST00000344921;ENST00000263121;ENST00000407422;ENST00000407082	226	677	CTG	2	CGG	L	R	M	0.921
L226V	22	23816817	C	G	L	V	ENST00000344921;ENST00000263121;ENST00000407422;ENST00000407082	226	676	CTG	1	GTG	L	V	M	0.796
L228F	22	23816825	G	C	L	F	ENST00000344921;ENST00000263121;ENST00000407422;ENST00000407082	228	684	TTG	3	TTC	L	F	M	0.81
L228M	22	23816823	T	A	L	M	ENST00000344921;ENST00000263121;ENST00000407422;ENST00000407082	228	682	TTG	1	ATG	L	M	M	0.756
L228S	22	23816824	T	C	L	S	ENST00000344921;ENST00000263121;ENST00000407422;ENST00000407082	228	683	TTG	2	TCG	L	S	M	0.967
L228V	22	23816823	T	G	L	V	ENST00000344921;ENST00000263121;ENST00000407422;ENST00000407082	228	682	TTG	1	GTG	L	V	M	0.748
L228W	22	23816824	T	G	L	W	ENST00000344921;ENST00000263121;ENST00000407422;ENST00000407082	228	683	TTG	2	TGG	L	W	M	0.953
L231M	22	23816832	C	A	L	M	ENST00000344921;ENST00000263121;ENST00000407422;ENST00000407082	231	691	CTG	1	ATG	L	M	M	0.316
L231P	22	23816833	T	C	L	P	ENST00000344921;ENST00000263121;ENST00000407422;ENST00000407082	231	692	CTG	2	CCG	L	P	M	0.48
L231Q	22	23816833	T	A	L	Q	ENST00000344921;ENST00000263121;ENST00000407422;ENST00000407082	231	692	CTG	2	CAG	L	Q	M	0.459
L231R	22	23816833	T	G	L	R	ENST00000344921;ENST00000263121;ENST00000407422;ENST00000407082	231	692	CTG	2	CGG	L	R	M	0.492
L231V	22	23816832	C	G	L	V	ENST00000344921;ENST00000263121;ENST00000407422;ENST00000407082	231	691	CTG	1	GTG	L	V	M	0.304
L254M	22	23816901	C	A	L	M	ENST00000344921;ENST00000263121;ENST00000407422;ENST00000407082	254	760	CTG	1	ATG	L	M	M	0.487
L254P	22	23816902	T	C	L	P	ENST00000344921;ENST00000263121;ENST00000407422;ENST00000407082	254	761	CTG	2	CCG	L	P	M	0.657
L254Q	22	23816902	T	A	L	Q	ENST00000344921;ENST00000263121;ENST00000407422;ENST00000407082	254	761	CTG	2	CAG	L	Q	M	0.736
L254R	22	23816902	T	G	L	R	ENST00000344921;ENST00000263121;ENST00000407422;ENST00000407082	254	761	CTG	2	CGG	L	R	M	0.76
L254V	22	23816901	C	G	L	V	ENST00000344921;ENST00000263121;ENST00000407422;ENST00000407082	254	760	CTG	1	GTG	L	V	M	0.356
L266M	22	23825225	C	A	L	M	ENST00000344921;ENST00000263121;ENST00000407422;ENST00000407082	266	796	CTG	1	ATG	L	M	M	0.761
L266P	22	23825226	T	C	L	P	ENST00000344921;ENST00000263121;ENST00000407422;ENST00000407082	266	797	CTG	2	CCG	L	P	M	0.98
L266Q	22	23825226	T	A	L	Q	ENST00000344921;ENST00000263121;ENST00000407422;ENST00000407082	266	797	CTG	2	CAG	L	Q	M	0.959
L266R	22	23825226	T	G	L	R	ENST00000344921;ENST00000263121;ENST00000407422;ENST00000407082	266	797	CTG	2	CGG	L	R	M	0.981
L266V	22	23825225	C	G	L	V	ENST00000344921;ENST00000263121;ENST00000407422;ENST00000407082	266	796	CTG	1	GTG	L	V	M	0.709
L275M	22	23825252	C	A	L	M	ENST00000344921;ENST00000263121;ENST00000407422;ENST00000407082	275	823	CTG	1	ATG	L	M	M	0.805
L275P	22	23825253	T	C	L	P	ENST00000344921;ENST00000263121;ENST00000407422;ENST00000407082	275	824	CTG	2	CCG	L	P	M	0.958
L275Q	22	23825253	T	A	L	Q	ENST00000344921;ENST00000263121;ENST00000407422;ENST00000407082	275	824	CTG	2	CAG	L	Q	M	0.968
L275R	22	23825253	T	G	L	R	ENST00000344921;ENST00000263121;ENST00000407422;ENST00000407082	275	824	CTG	2	CGG	L	R	M	0.928
L275V	22	23825252	C	G	L	V	ENST00000344921;ENST00000263121;ENST00000407422;ENST00000407082	275	823	CTG	1	GTG	L	V	M	0.747
L295M	22	23825312	C	A	L	M	ENST00000344921;ENST00000263121;ENST00000407422;ENST00000407082	295	883	CTG	1	ATG	L	M	M	0.283
L295P	22	23825313	T	C	L	P	ENST00000344921;ENST00000263121;ENST00000407422;ENST00000407082	295	884	CTG	2	CCG	L	P	M	0.586
L295Q	22	23825313	T	A	L	Q	ENST00000344921;ENST00000263121;ENST00000407422;ENST00000407082	295	884	CTG	2	CAG	L	Q	M	0.357
L295R	22	23825313	T	G	L	R	ENST00000344921;ENST00000263121;ENST00000407422;ENST00000407082	295	884	CTG	2	CGG	L	R	M	0.354
L295V	22	23825312	C	G	L	V	ENST00000344921;ENST00000263121;ENST00000407422;ENST00000407082	295	883	CTG	1	GTG	L	V	M	0.278
L297M	22	23825318	C	A	L	M	ENST00000344921;ENST00000263121;ENST00000407422;ENST00000407082	297	889	CTG	1	ATG	L	M	M	0.568
L297P	22	23825319	T	C	L	P	ENST00000344921;ENST00000263121;ENST00000407422;ENST00000407082	297	890	CTG	2	CCG	L	P	M	0.918
L297Q	22	23825319	T	A	L	Q	ENST00000344921;ENST00000263121;ENST00000407422;ENST00000407082	297	890	CTG	2	CAG	L	Q	M	0.911
L297R	22	23825319	T	G	L	R	ENST00000344921;ENST00000263121;ENST00000407422;ENST00000407082	297	890	CTG	2	CGG	L	R	M	0.92
L297V	22	23825318	C	G	L	V	ENST00000344921;ENST00000263121;ENST00000407422;ENST00000407082	297	889	CTG	1	GTG	L	V	M	0.605
L301M	22	23825330	C	A	L	M	ENST00000344921;ENST00000263121;ENST00000407422;ENST00000407082	301	901	CTG	1	ATG	L	M	M	0.791
L301P	22	23825331	T	C	L	P	ENST00000344921;ENST00000263121;ENST00000407422;ENST00000407082	301	902	CTG	2	CCG	L	P	M	0.963
L301Q	22	23825331	T	A	L	Q	ENST00000344921;ENST00000263121;ENST00000407422;ENST00000407082	301	902	CTG	2	CAG	L	Q	M	0.924
L301R	22	23825331	T	G	L	R	ENST00000344921;ENST00000263121;ENST00000407422;ENST00000407082	301	902	CTG	2	CGG	L	R	M	0.947
L301V	22	23825330	C	G	L	V	ENST00000344921;ENST00000263121;ENST00000407422;ENST00000407082	301	901	CTG	1	GTG	L	V	M	0.892
L303F	22	23825338	G	C	L	F	ENST00000344921;ENST00000263121;ENST00000407422;ENST00000407082	303	909	TTG	3	TTC	L	F	M	0.7505
L303M	22	23825336	T	A	L	M	ENST00000344921;ENST00000263121;ENST00000407422;ENST00000407082	303	907	TTG	1	ATG	L	M	M	0.737
L303S	22	23825337	T	C	L	S	ENST00000344921;ENST00000263121;ENST00000407422;ENST00000407082	303	908	TTG	2	TCG	L	S	M	0.924
L303V	22	23825336	T	G	L	V	ENST00000344921;ENST00000263121;ENST00000407422;ENST00000407082	303	907	TTG	1	GTG	L	V	M	0.767
L303W	22	23825337	T	G	L	W	ENST00000344921;ENST00000263121;ENST00000407422;ENST00000407082	303	908	TTG	2	TGG	L	W	M	0.941
L319M	22	23825384	C	A	L	M	ENST00000344921;ENST00000263121;ENST00000407422;ENST00000407082	319	955	CTG	1	ATG	L	M	M	0.63
L319P	22	23825385	T	C	L	P	ENST00000344921;ENST00000263121;ENST00000407422;ENST00000407082	319	956	CTG	2	CCG	L	P	M	0.93
L319Q	22	23825385	T	A	L	Q	ENST00000344921;ENST00000263121;ENST00000407422;ENST00000407082	319	956	CTG	2	CAG	L	Q	M	0.93
L319R	22	23825385	T	G	L	R	ENST00000344921;ENST00000263121;ENST00000407422;ENST00000407082	319	956	CTG	2	CGG	L	R	M	0.907
L319V	22	23825384	C	G	L	V	ENST00000344921;ENST00000263121;ENST00000407422;ENST00000407082	319	955	CTG	1	GTG	L	V	M	0.47
L333M	22	23833582	C	A	L	M	ENST00000344921;ENST00000263121;ENST00000407422;ENST00000407082	333	997	CTG	1	ATG	L	M	M	0.531
L333P	22	23833583	T	C	L	P	ENST00000344921;ENST00000263121;ENST00000407422;ENST00000407082	333	998	CTG	2	CCG	L	P	M	0.832
L333Q	22	23833583	T	A	L	Q	ENST00000344921;ENST00000263121;ENST00000407422;ENST00000407082	333	998	CTG	2	CAG	L	Q	M	0.861
L333R	22	23833583	T	G	L	R	ENST00000344921;ENST00000263121;ENST00000407422;ENST00000407082	333	998	CTG	2	CGG	L	R	M	0.849
L333V	22	23833582	C	G	L	V	ENST00000344921;ENST00000263121;ENST00000407422;ENST00000407082	333	997	CTG	1	GTG	L	V	M	0.549
L352M	22	23833639	C	A	L	M	ENST00000344921;ENST00000263121;ENST00000407422;ENST00000407082	352	1054	CTG	1	ATG	L	M	M	0.305
L352P	22	23833640	T	C	L	P	ENST00000344921;ENST00000263121;ENST00000407422;ENST00000407082	352	1055	CTG	2	CCG	L	P	M	0.693
L352Q	22	23833640	T	A	L	Q	ENST00000344921;ENST00000263121;ENST00000407422;ENST00000407082	352	1055	CTG	2	CAG	L	Q	M	0.514
L352R	22	23833640	T	G	L	R	ENST00000344921;ENST00000263121;ENST00000407422;ENST00000407082	352	1055	CTG	2	CGG	L	R	M	0.576
L352V	22	23833639	C	G	L	V	ENST00000344921;ENST00000263121;ENST00000407422;ENST00000407082	352	1054	CTG	1	GTG	L	V	M	0.295
L353M	22	23833642	C	A	L	M	ENST00000344921;ENST00000263121;ENST00000407422;ENST00000407082	353	1057	CTG	1	ATG	L	M	M	0.714
L353P	22	23833643	T	C	L	P	ENST00000344921;ENST00000263121;ENST00000407422;ENST00000407082	353	1058	CTG	2	CCG	L	P	M	0.945
L353Q	22	23833643	T	A	L	Q	ENST00000344921;ENST00000263121;ENST00000407422;ENST00000407082	353	1058	CTG	2	CAG	L	Q	M	0.936
L353R	22	23833643	T	G	L	R	ENST00000344921;ENST00000263121;ENST00000407422;ENST00000407082	353	1058	CTG	2	CGG	L	R	M	0.941
L353V	22	23833642	C	G	L	V	ENST00000344921;ENST00000263121;ENST00000407422;ENST00000407082	353	1057	CTG	1	GTG	L	V	M	0.635
L356M	22	23833651	C	A	L	M	ENST00000344921;ENST00000263121;ENST00000407422;ENST00000407082	356	1066	CTG	1	ATG	L	M	M	0.653
L356P	22	23833652	T	C	L	P	ENST00000344921;ENST00000263121;ENST00000407422;ENST00000407082	356	1067	CTG	2	CCG	L	P	M	0.958
L356Q	22	23833652	T	A	L	Q	ENST00000344921;ENST00000263121;ENST00000407422;ENST00000407082	356	1067	CTG	2	CAG	L	Q	M	0.906
L356R	22	23833652	T	G	L	R	ENST00000344921;ENST00000263121;ENST00000407422;ENST00000407082	356	1067	CTG	2	CGG	L	R	M	0.929
L356V	22	23833651	C	G	L	V	ENST00000344921;ENST00000263121;ENST00000407422;ENST00000407082	356	1066	CTG	1	GTG	L	V	M	0.703
L36F	22	23791768	C	T	L	F	ENST00000417137;ENST00000344921;ENST00000263121;ENST00000407422;ENST00000407082	36	106	CTC	1	TTC	L	F	M	0.614
L36H	22	23791769	T	A	L	H	ENST00000417137;ENST00000344921;ENST00000263121;ENST00000407422;ENST00000407082	36	107	CTC	2	CAC	L	H	M	0.855
L36I	22	23791768	C	A	L	I	ENST00000417137;ENST00000344921;ENST00000263121;ENST00000407422;ENST00000407082	36	106	CTC	1	ATC	L	I	M	0.573
L36P	22	23791769	T	C	L	P	ENST00000417137;ENST00000344921;ENST00000263121;ENST00000407422;ENST00000407082	36	107	CTC	2	CCC	L	P	M	0.877
L36R	22	23791769	T	G	L	R	ENST00000417137;ENST00000344921;ENST00000263121;ENST00000407422;ENST00000407082	36	107	CTC	2	CGC	L	R	M	0.896
L36V	22	23791768	C	G	L	V	ENST00000417137;ENST00000344921;ENST00000263121;ENST00000407422;ENST00000407082	36	106	CTC	1	GTC	L	V	M	0.602
L378F	22	23834154	C	T	L	F	ENST00000344921;ENST00000263121;ENST00000407422;ENST00000407082	378	1132	CTT	1	TTT	L	F	M	0.534
L378H	22	23834155	T	A	L	H	ENST00000344921;ENST00000263121;ENST00000407422;ENST00000407082	378	1133	CTT	2	CAT	L	H	M	0.635
L378I	22	23834154	C	A	L	I	ENST00000344921;ENST00000263121;ENST00000407422;ENST00000407082	378	1132	CTT	1	ATT	L	I	M	0.465
L378P	22	23834155	T	C	L	P	ENST00000344921;ENST00000263121;ENST00000407422;ENST00000407082	378	1133	CTT	2	CCT	L	P	M	0.655
L378R	22	23834155	T	G	L	R	ENST00000344921;ENST00000263121;ENST00000407422;ENST00000407082	378	1133	CTT	2	CGT	L	R	M	0.592
L378V	22	23834154	C	G	L	V	ENST00000344921;ENST00000263121;ENST00000407422;ENST00000407082	378	1132	CTT	1	GTT	L	V	M	0.496
L43M	22	23791789	C	A	L	M	ENST00000417137;ENST00000344921;ENST00000263121;ENST00000407422;ENST00000407082	43	127	CTG	1	ATG	L	M	M	0.616
L43P	22	23791790	T	C	L	P	ENST00000417137;ENST00000344921;ENST00000263121;ENST00000407422;ENST00000407082	43	128	CTG	2	CCG	L	P	M	0.926
L43Q	22	23791790	T	A	L	Q	ENST00000417137;ENST00000344921;ENST00000263121;ENST00000407422;ENST00000407082	43	128	CTG	2	CAG	L	Q	M	0.882
L43R	22	23791790	T	G	L	R	ENST00000417137;ENST00000344921;ENST00000263121;ENST00000407422;ENST00000407082	43	128	CTG	2	CGG	L	R	M	0.95
L43V	22	23791789	C	G	L	V	ENST00000417137;ENST00000344921;ENST00000263121;ENST00000407422;ENST00000407082	43	127	CTG	1	GTG	L	V	M	0.593
L50F	22	23791810	C	T	L	F	ENST00000417137;ENST00000344921;ENST00000263121;ENST00000407422;ENST00000407082	50	148	CTC	1	TTC	L	F	M	0.554
L50H	22	23791811	T	A	L	H	ENST00000417137;ENST00000344921;ENST00000263121;ENST00000407422;ENST00000407082	50	149	CTC	2	CAC	L	H	M	0.798
L50I	22	23791810	C	A	L	I	ENST00000417137;ENST00000344921;ENST00000263121;ENST00000407422;ENST00000407082	50	148	CTC	1	ATC	L	I	M	0.49
L50P	22	23791811	T	C	L	P	ENST00000417137;ENST00000344921;ENST00000263121;ENST00000407422;ENST00000407082	50	149	CTC	2	CCC	L	P	M	0.874
L50R	22	23791811	T	G	L	R	ENST00000417137;ENST00000344921;ENST00000263121;ENST00000407422;ENST00000407082	50	149	CTC	2	CGC	L	R	M	0.833
L50V	22	23791810	C	G	L	V	ENST00000417137;ENST00000344921;ENST00000263121;ENST00000407422;ENST00000407082	50	148	CTC	1	GTC	L	V	M	0.58
L54I	22	23791822	C	A	L	I	ENST00000417137;ENST00000344921;ENST00000263121;ENST00000407422;ENST00000407082;ENST00000541530	54	160	CTA	1	ATA	L	I	M	0.392
L54P	22	23791823	T	C	L	P	ENST00000417137;ENST00000344921;ENST00000263121;ENST00000407422;ENST00000407082;ENST00000541530	54	161	CTA	2	CCA	L	P	M	0.837
L54Q	22	23791823	T	A	L	Q	ENST00000417137;ENST00000344921;ENST00000263121;ENST00000407422;ENST00000407082;ENST00000541530	54	161	CTA	2	CAA	L	Q	M	0.704
L54R	22	23791823	T	G	L	R	ENST00000417137;ENST00000344921;ENST00000263121;ENST00000407422;ENST00000407082;ENST00000541530	54	161	CTA	2	CGA	L	R	M	0.813
L54V	22	23791822	C	G	L	V	ENST00000417137;ENST00000344921;ENST00000263121;ENST00000407422;ENST00000407082;ENST00000541530	54	160	CTA	1	GTA	L	V	M	0.421
L6M	22	23787185	C	A	L	M	ENST00000417137;ENST00000344921;ENST00000263121;ENST00000407422;ENST00000407082	6	16	CTG	1	ATG	L	M	M	0.438
L6P	22	23787186	T	C	L	P	ENST00000417137;ENST00000344921;ENST00000263121;ENST00000407422;ENST00000407082	6	17	CTG	2	CCG	L	P	M	0.724
L6Q	22	23787186	T	A	L	Q	ENST00000417137;ENST00000344921;ENST00000263121;ENST00000407422;ENST00000407082	6	17	CTG	2	CAG	L	Q	M	0.745
L6R	22	23787186	T	G	L	R	ENST00000417137;ENST00000344921;ENST00000263121;ENST00000407422;ENST00000407082	6	17	CTG	2	CGG	L	R	M	0.798
L6V	22	23787185	C	G	L	V	ENST00000417137;ENST00000344921;ENST00000263121;ENST00000407422;ENST00000407082	6	16	CTG	1	GTG	L	V	M	0.385
L84I	22	23793576	C	A	L	I	ENST00000417137;ENST00000344921;ENST00000263121;ENST00000407422;ENST00000407082	84	250	CTA	1	ATA	L	I	M	0.418
L84P	22	23793577	T	C	L	P	ENST00000417137;ENST00000344921;ENST00000263121;ENST00000407422;ENST00000407082	84	251	CTA	2	CCA	L	P	M	0.791
L84Q	22	23793577	T	A	L	Q	ENST00000417137;ENST00000344921;ENST00000263121;ENST00000407422;ENST00000407082	84	251	CTA	2	CAA	L	Q	M	0.813
L84R	22	23793577	T	G	L	R	ENST00000417137;ENST00000344921;ENST00000263121;ENST00000407422;ENST00000407082	84	251	CTA	2	CGA	L	R	M	0.817
L84V	22	23793576	C	G	L	V	ENST00000417137;ENST00000344921;ENST00000263121;ENST00000407422;ENST00000407082	84	250	CTA	1	GTA	L	V	M	0.547
L90M	22	23793594	C	A	L	M	ENST00000417137;ENST00000344921;ENST00000263121;ENST00000407422;ENST00000407082	90	268	CTG	1	ATG	L	M	M	0.623
L90P	22	23793595	T	C	L	P	ENST00000417137;ENST00000344921;ENST00000263121;ENST00000407422;ENST00000407082	90	269	CTG	2	CCG	L	P	M	0.899
L90Q	22	23793595	T	A	L	Q	ENST00000417137;ENST00000344921;ENST00000263121;ENST00000407422;ENST00000407082	90	269	CTG	2	CAG	L	Q	M	0.83
L90R	22	23793595	T	G	L	R	ENST00000417137;ENST00000344921;ENST00000263121;ENST00000407422;ENST00000407082	90	269	CTG	2	CGG	L	R	M	0.833
L90V	22	23793594	C	G	L	V	ENST00000417137;ENST00000344921;ENST00000263121;ENST00000407422;ENST00000407082	90	268	CTG	1	GTG	L	V	M	0.606
L91F	22	23793599	A	C	L	F	ENST00000417137;ENST00000344921;ENST00000263121;ENST00000407422;ENST00000407082	91	273	TTA	3	TTC	L	F	M	0.649
L91I	22	23793597	T	A	L	I	ENST00000417137;ENST00000344921;ENST00000263121;ENST00000407422;ENST00000407082	91	271	TTA	1	ATA	L	I	M	0.499
L91S	22	23793598	T	C	L	S	ENST00000417137;ENST00000344921;ENST00000263121;ENST00000407422;ENST00000407082	91	272	TTA	2	TCA	L	S	M	0.83
L91V	22	23793597	T	G	L	V	ENST00000417137;ENST00000344921;ENST00000263121;ENST00000407422;ENST00000407082	91	271	TTA	1	GTA	L	V	M	0.593
M156I	22	23801049	G	A	M	I	ENST00000417137;ENST00000344921;ENST00000263121;ENST00000407422	156	468	ATG	3	ATA	M	I	M	0.387
M156K	22	23801048	T	A	M	K	ENST00000417137;ENST00000344921;ENST00000263121;ENST00000407422	156	467	ATG	2	AAG	M	K	M	0.661
M156L	22	23801047	A	C	M	L	ENST00000417137;ENST00000344921;ENST00000263121;ENST00000407422	156	466	ATG	1	CTG	M	L	M	0.282
M156R	22	23801048	T	G	M	R	ENST00000417137;ENST00000344921;ENST00000263121;ENST00000407422	156	467	ATG	2	AGG	M	R	M	0.667
M156T	22	23801048	T	C	M	T	ENST00000417137;ENST00000344921;ENST00000263121;ENST00000407422	156	467	ATG	2	ACG	M	T	M	0.524
M156V	22	23801047	A	G	M	V	ENST00000417137;ENST00000344921;ENST00000263121;ENST00000407422	156	466	ATG	1	GTG	M	V	M	0.376
M193I	22	23803373	G	A	M	I	ENST00000417137;ENST00000344921;ENST00000263121;ENST00000407422;ENST00000407082	193	579	ATG	3	ATA	M	I	M	0.39
M193K	22	23803372	T	A	M	K	ENST00000417137;ENST00000344921;ENST00000263121;ENST00000407422;ENST00000407082	193	578	ATG	2	AAG	M	K	M	0.914
M193L	22	23803371	A	C	M	L	ENST00000417137;ENST00000344921;ENST00000263121;ENST00000407422;ENST00000407082	193	577	ATG	1	CTG	M	L	M	0.325
M193R	22	23803372	T	G	M	R	ENST00000417137;ENST00000344921;ENST00000263121;ENST00000407422;ENST00000407082	193	578	ATG	2	AGG	M	R	M	0.915
M193T	22	23803372	T	C	M	T	ENST00000417137;ENST00000344921;ENST00000263121;ENST00000407422;ENST00000407082	193	578	ATG	2	ACG	M	T	M	0.898
M193V	22	23803371	A	G	M	V	ENST00000417137;ENST00000344921;ENST00000263121;ENST00000407422;ENST00000407082	193	577	ATG	1	GTG	M	V	M	0.52
M1I	22	23787172	G	A	M	I	ENST00000417137;ENST00000344921;ENST00000263121;ENST00000407422;ENST00000407082	1	3	ATG	3	ATA	M	I	M	0.64
M1K	22	23787171	T	A	M	K	ENST00000417137;ENST00000344921;ENST00000263121;ENST00000407422;ENST00000407082	1	2	ATG	2	AAG	M	K	M	0.602
M1L	22	23787170	A	C	M	L	ENST00000417137;ENST00000344921;ENST00000263121;ENST00000407422;ENST00000407082	1	1	ATG	1	CTG	M	L	M	0.57
M1R	22	23787171	T	G	M	R	ENST00000417137;ENST00000344921;ENST00000263121;ENST00000407422;ENST00000407082	1	2	ATG	2	AGG	M	R	M	0.518
M1T	22	23787171	T	C	M	T	ENST00000417137;ENST00000344921;ENST00000263121;ENST00000407422;ENST00000407082	1	2	ATG	2	ACG	M	T	M	0.586
M1V	22	23787170	A	G	M	V	ENST00000417137;ENST00000344921;ENST00000263121;ENST00000407422;ENST00000407082	1	1	ATG	1	GTG	M	V	M	0.613
M208I	22	23803418	G	A	M	I	ENST00000417137;ENST00000344921;ENST00000263121;ENST00000407422;ENST00000407082	208	624	ATG	3	ATA	M	I	M	0.445
M208K	22	23803417	T	A	M	K	ENST00000417137;ENST00000344921;ENST00000263121;ENST00000407422;ENST00000407082	208	623	ATG	2	AAG	M	K	M	0.471
M208L	22	23803416	A	C	M	L	ENST00000417137;ENST00000344921;ENST00000263121;ENST00000407422;ENST00000407082	208	622	ATG	1	CTG	M	L	M	0.373
M208R	22	23803417	T	G	M	R	ENST00000417137;ENST00000344921;ENST00000263121;ENST00000407422;ENST00000407082	208	623	ATG	2	AGG	M	R	M	0.445
M208T	22	23803417	T	C	M	T	ENST00000417137;ENST00000344921;ENST00000263121;ENST00000407422;ENST00000407082	208	623	ATG	2	ACG	M	T	M	0.465
M208V	22	23803416	A	G	M	V	ENST00000417137;ENST00000344921;ENST00000263121;ENST00000407422;ENST00000407082	208	622	ATG	1	GTG	M	V	M	0.462
M213I	22	23816780	G	A	M	I	ENST00000344921;ENST00000263121;ENST00000407422;ENST00000407082	213	639	ATG	3	ATA	M	I	M	0.403
M213K	22	23816779	T	A	M	K	ENST00000344921;ENST00000263121;ENST00000407422;ENST00000407082	213	638	ATG	2	AAG	M	K	M	0.838
M213L	22	23816778	A	C	M	L	ENST00000344921;ENST00000263121;ENST00000407422;ENST00000407082	213	637	ATG	1	CTG	M	L	M	0.398
M213R	22	23816779	T	G	M	R	ENST00000344921;ENST00000263121;ENST00000407422;ENST00000407082	213	638	ATG	2	AGG	M	R	M	0.862
M213T	22	23816779	T	C	M	T	ENST00000344921;ENST00000263121;ENST00000407422;ENST00000407082	213	638	ATG	2	ACG	M	T	M	0.561
M213V	22	23816778	A	G	M	V	ENST00000344921;ENST00000263121;ENST00000407422;ENST00000407082	213	637	ATG	1	GTG	M	V	M	0.422
M217I	22	23816792	G	A	M	I	ENST00000344921;ENST00000263121;ENST00000407422;ENST00000407082	217	651	ATG	3	ATA	M	I	M	0.474
M217K	22	23816791	T	A	M	K	ENST00000344921;ENST00000263121;ENST00000407422;ENST00000407082	217	650	ATG	2	AAG	M	K	M	0.481
M217L	22	23816790	A	C	M	L	ENST00000344921;ENST00000263121;ENST00000407422;ENST00000407082	217	649	ATG	1	CTG	M	L	M	0.427
M217R	22	23816791	T	G	M	R	ENST00000344921;ENST00000263121;ENST00000407422;ENST00000407082	217	650	ATG	2	AGG	M	R	M	0.463
M217T	22	23816791	T	C	M	T	ENST00000344921;ENST00000263121;ENST00000407422;ENST00000407082	217	650	ATG	2	ACG	M	T	M	0.54
M217V	22	23816790	A	G	M	V	ENST00000344921;ENST00000263121;ENST00000407422;ENST00000407082	217	649	ATG	1	GTG	M	V	M	0.504
M27I	22	23787250	G	A	M	I	ENST00000417137;ENST00000344921;ENST00000263121;ENST00000407422;ENST00000407082	27	81	ATG	3	ATA	M	I	M	0.453
M27K	22	23787249	T	A	M	K	ENST00000417137;ENST00000344921;ENST00000263121;ENST00000407422;ENST00000407082	27	80	ATG	2	AAG	M	K	M	0.74
M27L	22	23787248	A	C	M	L	ENST00000417137;ENST00000344921;ENST00000263121;ENST00000407422;ENST00000407082	27	79	ATG	1	CTG	M	L	M	0.441
M27R	22	23787249	T	G	M	R	ENST00000417137;ENST00000344921;ENST00000263121;ENST00000407422;ENST00000407082	27	80	ATG	2	AGG	M	R	M	0.743
M27T	22	23787249	T	C	M	T	ENST00000417137;ENST00000344921;ENST00000263121;ENST00000407422;ENST00000407082	27	80	ATG	2	ACG	M	T	M	0.651
M27V	22	23787248	A	G	M	V	ENST00000417137;ENST00000344921;ENST00000263121;ENST00000407422;ENST00000407082	27	79	ATG	1	GTG	M	V	M	0.518
M283I	22	23825278	G	A	M	I	ENST00000344921;ENST00000263121;ENST00000407422;ENST00000407082	283	849	ATG	3	ATA	M	I	M	0.372
M283K	22	23825277	T	A	M	K	ENST00000344921;ENST00000263121;ENST00000407422;ENST00000407082	283	848	ATG	2	AAG	M	K	M	0.93
M283L	22	23825276	A	C	M	L	ENST00000344921;ENST00000263121;ENST00000407422;ENST00000407082	283	847	ATG	1	CTG	M	L	M	0.298
M283R	22	23825277	T	G	M	R	ENST00000344921;ENST00000263121;ENST00000407422;ENST00000407082	283	848	ATG	2	AGG	M	R	M	0.942
M283T	22	23825277	T	C	M	T	ENST00000344921;ENST00000263121;ENST00000407422;ENST00000407082	283	848	ATG	2	ACG	M	T	M	0.784
M283V	22	23825276	A	G	M	V	ENST00000344921;ENST00000263121;ENST00000407422;ENST00000407082	283	847	ATG	1	GTG	M	V	M	0.566
M2I	22	23787175	G	A	M	I	ENST00000417137;ENST00000344921;ENST00000263121;ENST00000407422;ENST00000407082	2	6	ATG	3	ATA	M	I	M	0.467
M2K	22	23787174	T	A	M	K	ENST00000417137;ENST00000344921;ENST00000263121;ENST00000407422;ENST00000407082	2	5	ATG	2	AAG	M	K	M	0.58
M2L	22	23787173	A	C	M	L	ENST00000417137;ENST00000344921;ENST00000263121;ENST00000407422;ENST00000407082	2	4	ATG	1	CTG	M	L	M	0.529
M2R	22	23787174	T	G	M	R	ENST00000417137;ENST00000344921;ENST00000263121;ENST00000407422;ENST00000407082	2	5	ATG	2	AGG	M	R	M	0.591
M2T	22	23787174	T	C	M	T	ENST00000417137;ENST00000344921;ENST00000263121;ENST00000407422;ENST00000407082	2	5	ATG	2	ACG	M	T	M	0.58
M2V	22	23787173	A	G	M	V	ENST00000417137;ENST00000344921;ENST00000263121;ENST00000407422;ENST00000407082	2	4	ATG	1	GTG	M	V	M	0.541
M361I	22	23833668	G	A	M	I	ENST00000344921;ENST00000263121;ENST00000407422;ENST00000407082	361	1083	ATG	3	ATA	M	I	M	0.417
M361K	22	23833667	T	A	M	K	ENST00000344921;ENST00000263121;ENST00000407422;ENST00000407082	361	1082	ATG	2	AAG	M	K	M	0.946
M361L	22	23833666	A	C	M	L	ENST00000344921;ENST00000263121;ENST00000407422;ENST00000407082	361	1081	ATG	1	CTG	M	L	M	0.402
M361R	22	23833667	T	G	M	R	ENST00000344921;ENST00000263121;ENST00000407422;ENST00000407082	361	1082	ATG	2	AGG	M	R	M	0.951
M361T	22	23833667	T	C	M	T	ENST00000344921;ENST00000263121;ENST00000407422;ENST00000407082	361	1082	ATG	2	ACG	M	T	M	0.888
M361V	22	23833666	A	G	M	V	ENST00000344921;ENST00000263121;ENST00000407422;ENST00000407082	361	1081	ATG	1	GTG	M	V	M	0.585
M375I	22	23834147	G	A	M	I	ENST00000344921;ENST00000263121;ENST00000407422;ENST00000407082	375	1125	ATG	3	ATA	M	I	M	0.429
M375K	22	23834146	T	A	M	K	ENST00000344921;ENST00000263121;ENST00000407422;ENST00000407082	375	1124	ATG	2	AAG	M	K	M	0.732
M375L	22	23834145	A	C	M	L	ENST00000344921;ENST00000263121;ENST00000407422;ENST00000407082	375	1123	ATG	1	CTG	M	L	M	0.513
M375R	22	23834146	T	G	M	R	ENST00000344921;ENST00000263121;ENST00000407422;ENST00000407082	375	1124	ATG	2	AGG	M	R	M	0.733
M375T	22	23834146	T	C	M	T	ENST00000344921;ENST00000263121;ENST00000407422;ENST00000407082	375	1124	ATG	2	ACG	M	T	M	0.698
M375V	22	23834145	A	G	M	V	ENST00000344921;ENST00000263121;ENST00000407422;ENST00000407082	375	1123	ATG	1	GTG	M	V	M	0.663
M38I	22	23791776	G	A	M	I	ENST00000417137;ENST00000344921;ENST00000263121;ENST00000407422;ENST00000407082	38	114	ATG	3	ATA	M	I	M	0.567
M38K	22	23791775	T	A	M	K	ENST00000417137;ENST00000344921;ENST00000263121;ENST00000407422;ENST00000407082	38	113	ATG	2	AAG	M	K	M	0.798
M38L	22	23791774	A	C	M	L	ENST00000417137;ENST00000344921;ENST00000263121;ENST00000407422;ENST00000407082	38	112	ATG	1	CTG	M	L	M	0.458
M38R	22	23791775	T	G	M	R	ENST00000417137;ENST00000344921;ENST00000263121;ENST00000407422;ENST00000407082	38	113	ATG	2	AGG	M	R	M	0.763
M38T	22	23791775	T	C	M	T	ENST00000417137;ENST00000344921;ENST00000263121;ENST00000407422;ENST00000407082	38	113	ATG	2	ACG	M	T	M	0.675
M38V	22	23791774	A	G	M	V	ENST00000417137;ENST00000344921;ENST00000263121;ENST00000407422;ENST00000407082	38	112	ATG	1	GTG	M	V	M	0.56
M3I	22	23787178	G	A	M	I	ENST00000417137;ENST00000344921;ENST00000263121;ENST00000407422;ENST00000407082	3	9	ATG	3	ATA	M	I	M	0.315667
M3K	22	23787177	T	A	M	K	ENST00000417137;ENST00000344921;ENST00000263121;ENST00000407422;ENST00000407082	3	8	ATG	2	AAG	M	K	M	0.482
M3L	22	23787176	A	C	M	L	ENST00000417137;ENST00000344921;ENST00000263121;ENST00000407422;ENST00000407082	3	7	ATG	1	CTG	M	L	M	0.3465
M3R	22	23787177	T	G	M	R	ENST00000417137;ENST00000344921;ENST00000263121;ENST00000407422;ENST00000407082	3	8	ATG	2	AGG	M	R	M	0.512
M3T	22	23787177	T	C	M	T	ENST00000417137;ENST00000344921;ENST00000263121;ENST00000407422;ENST00000407082	3	8	ATG	2	ACG	M	T	M	0.365
M3V	22	23787176	A	G	M	V	ENST00000417137;ENST00000344921;ENST00000263121;ENST00000407422;ENST00000407082	3	7	ATG	1	GTG	M	V	M	0.399
M4I	22	23787181	G	A	M	I	ENST00000417137;ENST00000344921;ENST00000263121;ENST00000407422;ENST00000407082	4	12	ATG	3	ATA	M	I	M	0.453
M4K	22	23787180	T	A	M	K	ENST00000417137;ENST00000344921;ENST00000263121;ENST00000407422;ENST00000407082	4	11	ATG	2	AAG	M	K	M	0.604
M4L	22	23787179	A	C	M	L	ENST00000417137;ENST00000344921;ENST00000263121;ENST00000407422;ENST00000407082	4	10	ATG	1	CTG	M	L	M	0.331
M4R	22	23787180	T	G	M	R	ENST00000417137;ENST00000344921;ENST00000263121;ENST00000407422;ENST00000407082	4	11	ATG	2	AGG	M	R	M	0.692
M4T	22	23787180	T	C	M	T	ENST00000417137;ENST00000344921;ENST00000263121;ENST00000407422;ENST00000407082	4	11	ATG	2	ACG	M	T	M	0.59
M4V	22	23787179	A	G	M	V	ENST00000417137;ENST00000344921;ENST00000263121;ENST00000407422;ENST00000407082	4	10	ATG	1	GTG	M	V	M	0.553
N103D	22	23793633	A	G	N	D	ENST00000417137;ENST00000344921;ENST00000263121;ENST00000407422;ENST00000407082	103	307	AAC	1	GAC	N	D	M	0.556
N103H	22	23793633	A	C	N	H	ENST00000417137;ENST00000344921;ENST00000263121;ENST00000407422;ENST00000407082	103	307	AAC	1	CAC	N	H	M	0.575
N103I	22	23793634	A	T	N	I	ENST00000417137;ENST00000344921;ENST00000263121;ENST00000407422;ENST00000407082	103	308	AAC	2	ATC	N	I	M	0.756
N103K	22	23793635	C	A	N	K	ENST00000417137;ENST00000344921;ENST00000263121;ENST00000407422;ENST00000407082	103	309	AAC	3	AAA	N	K	M	0.426
N103S	22	23793634	A	G	N	S	ENST00000417137;ENST00000344921;ENST00000263121;ENST00000407422;ENST00000407082	103	308	AAC	2	AGC	N	S	M	0.444
N103T	22	23793634	A	C	N	T	ENST00000417137;ENST00000344921;ENST00000263121;ENST00000407422;ENST00000407082	103	308	AAC	2	ACC	N	T	M	0.652
N103Y	22	23793633	A	T	N	Y	ENST00000417137;ENST00000344921;ENST00000263121;ENST00000407422;ENST00000407082	103	307	AAC	1	TAC	N	Y	M	0.756
N128D	22	23800963	A	G	N	D	ENST00000417137;ENST00000344921;ENST00000263121;ENST00000407422	128	382	AAC	1	GAC	N	D	M	0.399
N128H	22	23800963	A	C	N	H	ENST00000417137;ENST00000344921;ENST00000263121;ENST00000407422	128	382	AAC	1	CAC	N	H	M	0.395
N128I	22	23800964	A	T	N	I	ENST00000417137;ENST00000344921;ENST00000263121;ENST00000407422	128	383	AAC	2	ATC	N	I	M	0.41
N128K	22	23800965	C	A	N	K	ENST00000417137;ENST00000344921;ENST00000263121;ENST00000407422	128	384	AAC	3	AAA	N	K	M	0.309
N128S	22	23800964	A	G	N	S	ENST00000417137;ENST00000344921;ENST00000263121;ENST00000407422	128	383	AAC	2	AGC	N	S	M	0.416
N128T	22	23800964	A	C	N	T	ENST00000417137;ENST00000344921;ENST00000263121;ENST00000407422	128	383	AAC	2	ACC	N	T	M	0.381
N128Y	22	23800963	A	T	N	Y	ENST00000417137;ENST00000344921;ENST00000263121;ENST00000407422	128	382	AAC	1	TAC	N	Y	M	0.519
N137D	22	23800990	A	G	N	D	ENST00000417137;ENST00000344921;ENST00000263121;ENST00000407422	137	409	AAC	1	GAC	N	D	M	0.585
N137H	22	23800990	A	C	N	H	ENST00000417137;ENST00000344921;ENST00000263121;ENST00000407422	137	409	AAC	1	CAC	N	H	M	0.672
N137I	22	23800991	A	T	N	I	ENST00000417137;ENST00000344921;ENST00000263121;ENST00000407422	137	410	AAC	2	ATC	N	I	M	0.742
N137K	22	23800992	C	A	N	K	ENST00000417137;ENST00000344921;ENST00000263121;ENST00000407422	137	411	AAC	3	AAA	N	K	M	0.5205
N137S	22	23800991	A	G	N	S	ENST00000417137;ENST00000344921;ENST00000263121;ENST00000407422	137	410	AAC	2	AGC	N	S	M	0.389
N137T	22	23800991	A	C	N	T	ENST00000417137;ENST00000344921;ENST00000263121;ENST00000407422	137	410	AAC	2	ACC	N	T	M	0.563
N137Y	22	23800990	A	T	N	Y	ENST00000417137;ENST00000344921;ENST00000263121;ENST00000407422	137	409	AAC	1	TAC	N	Y	M	0.779
N152D	22	23801035	A	G	N	D	ENST00000417137;ENST00000344921;ENST00000263121;ENST00000407422	152	454	AAC	1	GAC	N	D	M	0.65
N152H	22	23801035	A	C	N	H	ENST00000417137;ENST00000344921;ENST00000263121;ENST00000407422	152	454	AAC	1	CAC	N	H	M	0.778
N152I	22	23801036	A	T	N	I	ENST00000417137;ENST00000344921;ENST00000263121;ENST00000407422	152	455	AAC	2	ATC	N	I	M	0.841
N152K	22	23801037	C	A	N	K	ENST00000417137;ENST00000344921;ENST00000263121;ENST00000407422	152	456	AAC	3	AAA	N	K	M	0.585
N152S	22	23801036	A	G	N	S	ENST00000417137;ENST00000344921;ENST00000263121;ENST00000407422	152	455	AAC	2	AGC	N	S	M	0.439
N152T	22	23801036	A	C	N	T	ENST00000417137;ENST00000344921;ENST00000263121;ENST00000407422	152	455	AAC	2	ACC	N	T	M	0.555
N152Y	22	23801035	A	T	N	Y	ENST00000417137;ENST00000344921;ENST00000263121;ENST00000407422	152	454	AAC	1	TAC	N	Y	M	0.888
N154D	22	23801041	A	G	N	D	ENST00000417137;ENST00000344921;ENST00000263121;ENST00000407422	154	460	AAC	1	GAC	N	D	M	0.557
N154H	22	23801041	A	C	N	H	ENST00000417137;ENST00000344921;ENST00000263121;ENST00000407422	154	460	AAC	1	CAC	N	H	M	0.506
N154I	22	23801042	A	T	N	I	ENST00000417137;ENST00000344921;ENST00000263121;ENST00000407422	154	461	AAC	2	ATC	N	I	M	0.563
N154K	22	23801043	C	A	N	K	ENST00000417137;ENST00000344921;ENST00000263121;ENST00000407422	154	462	AAC	3	AAA	N	K	M	0.44
N154S	22	23801042	A	G	N	S	ENST00000417137;ENST00000344921;ENST00000263121;ENST00000407422	154	461	AAC	2	AGC	N	S	M	0.367
N154T	22	23801042	A	C	N	T	ENST00000417137;ENST00000344921;ENST00000263121;ENST00000407422	154	461	AAC	2	ACC	N	T	M	0.448
N154Y	22	23801041	A	T	N	Y	ENST00000417137;ENST00000344921;ENST00000263121;ENST00000407422	154	460	AAC	1	TAC	N	Y	M	0.701
N179D	22	23803329	A	G	N	D	ENST00000417137;ENST00000344921;ENST00000263121;ENST00000407422;ENST00000407082	179	535	AAC	1	GAC	N	D	M	0.589
N179H	22	23803329	A	C	N	H	ENST00000417137;ENST00000344921;ENST00000263121;ENST00000407422;ENST00000407082	179	535	AAC	1	CAC	N	H	M	0.602
N179I	22	23803330	A	T	N	I	ENST00000417137;ENST00000344921;ENST00000263121;ENST00000407422;ENST00000407082	179	536	AAC	2	ATC	N	I	M	0.84
N179K	22	23803331	C	A	N	K	ENST00000417137;ENST00000344921;ENST00000263121;ENST00000407422;ENST00000407082	179	537	AAC	3	AAA	N	K	M	0.54
N179S	22	23803330	A	G	N	S	ENST00000417137;ENST00000344921;ENST00000263121;ENST00000407422;ENST00000407082	179	536	AAC	2	AGC	N	S	M	0.489
N179T	22	23803330	A	C	N	T	ENST00000417137;ENST00000344921;ENST00000263121;ENST00000407422;ENST00000407082	179	536	AAC	2	ACC	N	T	M	0.603
N179Y	22	23803329	A	T	N	Y	ENST00000417137;ENST00000344921;ENST00000263121;ENST00000407422;ENST00000407082	179	535	AAC	1	TAC	N	Y	M	0.856
N207D	22	23803413	A	G	N	D	ENST00000417137;ENST00000344921;ENST00000263121;ENST00000407422;ENST00000407082	207	619	AAC	1	GAC	N	D	M	0.715
N207H	22	23803413	A	C	N	H	ENST00000417137;ENST00000344921;ENST00000263121;ENST00000407422;ENST00000407082	207	619	AAC	1	CAC	N	H	M	0.855
N207I	22	23803414	A	T	N	I	ENST00000417137;ENST00000344921;ENST00000263121;ENST00000407422;ENST00000407082	207	620	AAC	2	ATC	N	I	M	0.907
N207K	22	23803415	C	A	N	K	ENST00000417137;ENST00000344921;ENST00000263121;ENST00000407422;ENST00000407082	207	621	AAC	3	AAA	N	K	M	0.766
N207S	22	23803414	A	G	N	S	ENST00000417137;ENST00000344921;ENST00000263121;ENST00000407422;ENST00000407082	207	620	AAC	2	AGC	N	S	M	0.781
N207T	22	23803414	A	C	N	T	ENST00000417137;ENST00000344921;ENST00000263121;ENST00000407422;ENST00000407082	207	620	AAC	2	ACC	N	T	M	0.872
N207Y	22	23803413	A	T	N	Y	ENST00000417137;ENST00000344921;ENST00000263121;ENST00000407422;ENST00000407082	207	619	AAC	1	TAC	N	Y	M	0.962
N209D	22	23803419	A	G	N	D	ENST00000417137;ENST00000344921;ENST00000263121;ENST00000407422;ENST00000407082	209	625	AAT	1	GAT	N	D	M	0.809
N209H	22	23803419	A	C	N	H	ENST00000417137;ENST00000344921;ENST00000263121;ENST00000407422;ENST00000407082	209	625	AAT	1	CAT	N	H	M	0.626
N209I	22	23803420	A	T	N	I	ENST00000417137;ENST00000344921;ENST00000263121;ENST00000407422;ENST00000407082	209	626	AAT	2	ATT	N	I	M	0.868
N209K	22	23803421	T	A	N	K	ENST00000417137;ENST00000344921;ENST00000263121;ENST00000407422;ENST00000407082	209	627	AAT	3	AAA	N	K	M	0.627
N209S	22	23803420	A	G	N	S	ENST00000417137;ENST00000344921;ENST00000263121;ENST00000407422;ENST00000407082	209	626	AAT	2	AGT	N	S	M	0.489
N209T	22	23803420	A	C	N	T	ENST00000417137;ENST00000344921;ENST00000263121;ENST00000407422;ENST00000407082	209	626	AAT	2	ACT	N	T	M	0.749
N209Y	22	23803419	A	T	N	Y	ENST00000417137;ENST00000344921;ENST00000263121;ENST00000407422;ENST00000407082	209	625	AAT	1	TAT	N	Y	M	0.835
N229D	22	23816826	A	G	N	D	ENST00000344921;ENST00000263121;ENST00000407422;ENST00000407082	229	685	AAC	1	GAC	N	D	M	0.358
N229H	22	23816826	A	C	N	H	ENST00000344921;ENST00000263121;ENST00000407422;ENST00000407082	229	685	AAC	1	CAC	N	H	M	0.508
N229I	22	23816827	A	T	N	I	ENST00000344921;ENST00000263121;ENST00000407422;ENST00000407082	229	686	AAC	2	ATC	N	I	M	0.508
N229K	22	23816828	C	A	N	K	ENST00000344921;ENST00000263121;ENST00000407422;ENST00000407082	229	687	AAC	3	AAA	N	K	M	0.189
N229S	22	23816827	A	G	N	S	ENST00000344921;ENST00000263121;ENST00000407422;ENST00000407082	229	686	AAC	2	AGC	N	S	M	0.233
N229T	22	23816827	A	C	N	T	ENST00000344921;ENST00000263121;ENST00000407422;ENST00000407082	229	686	AAC	2	ACC	N	T	M	0.371
N229Y	22	23816826	A	T	N	Y	ENST00000344921;ENST00000263121;ENST00000407422;ENST00000407082	229	685	AAC	1	TAC	N	Y	M	0.623
N267D	22	23825228	A	G	N	D	ENST00000344921;ENST00000263121;ENST00000407422;ENST00000407082	267	799	AAC	1	GAC	N	D	M	0.578
N267H	22	23825228	A	C	N	H	ENST00000344921;ENST00000263121;ENST00000407422;ENST00000407082	267	799	AAC	1	CAC	N	H	M	0.792
N267I	22	23825229	A	T	N	I	ENST00000344921;ENST00000263121;ENST00000407422;ENST00000407082	267	800	AAC	2	ATC	N	I	M	0.852
N267K	22	23825230	C	A	N	K	ENST00000344921;ENST00000263121;ENST00000407422;ENST00000407082	267	801	AAC	3	AAA	N	K	M	0.629
N267S	22	23825229	A	G	N	S	ENST00000344921;ENST00000263121;ENST00000407422;ENST00000407082	267	800	AAC	2	AGC	N	S	M	0.678
N267T	22	23825229	A	C	N	T	ENST00000344921;ENST00000263121;ENST00000407422;ENST00000407082	267	800	AAC	2	ACC	N	T	M	0.752
N267Y	22	23825228	A	T	N	Y	ENST00000344921;ENST00000263121;ENST00000407422;ENST00000407082	267	799	AAC	1	TAC	N	Y	M	0.885
N272D	22	23825243	A	G	N	D	ENST00000344921;ENST00000263121;ENST00000407422;ENST00000407082	272	814	AAC	1	GAC	N	D	M	0.626
N272H	22	23825243	A	C	N	H	ENST00000344921;ENST00000263121;ENST00000407422;ENST00000407082	272	814	AAC	1	CAC	N	H	M	0.634
N272I	22	23825244	A	T	N	I	ENST00000344921;ENST00000263121;ENST00000407422;ENST00000407082	272	815	AAC	2	ATC	N	I	M	0.864
N272K	22	23825245	C	A	N	K	ENST00000344921;ENST00000263121;ENST00000407422;ENST00000407082	272	816	AAC	3	AAA	N	K	M	0.579
N272S	22	23825244	A	G	N	S	ENST00000344921;ENST00000263121;ENST00000407422;ENST00000407082	272	815	AAC	2	AGC	N	S	M	0.511
N272T	22	23825244	A	C	N	T	ENST00000344921;ENST00000263121;ENST00000407422;ENST00000407082	272	815	AAC	2	ACC	N	T	M	0.6
N272Y	22	23825243	A	T	N	Y	ENST00000344921;ENST00000263121;ENST00000407422;ENST00000407082	272	814	AAC	1	TAC	N	Y	M	0.846
N288D	22	23825291	A	G	N	D	ENST00000344921;ENST00000263121;ENST00000407422;ENST00000407082	288	862	AAC	1	GAC	N	D	M	0.699
N288H	22	23825291	A	C	N	H	ENST00000344921;ENST00000263121;ENST00000407422;ENST00000407082	288	862	AAC	1	CAC	N	H	M	0.773
N288I	22	23825292	A	T	N	I	ENST00000344921;ENST00000263121;ENST00000407422;ENST00000407082	288	863	AAC	2	ATC	N	I	M	0.752
N288K	22	23825293	C	A	N	K	ENST00000344921;ENST00000263121;ENST00000407422;ENST00000407082	288	864	AAC	3	AAA	N	K	M	0.657
N288S	22	23825292	A	G	N	S	ENST00000344921;ENST00000263121;ENST00000407422;ENST00000407082	288	863	AAC	2	AGC	N	S	M	0.598
N288T	22	23825292	A	C	N	T	ENST00000344921;ENST00000263121;ENST00000407422;ENST00000407082	288	863	AAC	2	ACC	N	T	M	0.705
N288Y	22	23825291	A	T	N	Y	ENST00000344921;ENST00000263121;ENST00000407422;ENST00000407082	288	862	AAC	1	TAC	N	Y	M	0.868
N331D	22	23833576	A	G	N	D	ENST00000344921;ENST00000263121;ENST00000407422;ENST00000407082	331	991	AAC	1	GAC	N	D	M	0.429
N331H	22	23833576	A	C	N	H	ENST00000344921;ENST00000263121;ENST00000407422;ENST00000407082	331	991	AAC	1	CAC	N	H	M	0.472
N331I	22	23833577	A	T	N	I	ENST00000344921;ENST00000263121;ENST00000407422;ENST00000407082	331	992	AAC	2	ATC	N	I	M	0.573
N331K	22	23833578	C	A	N	K	ENST00000344921;ENST00000263121;ENST00000407422;ENST00000407082	331	993	AAC	3	AAA	N	K	M	0.225
N331S	22	23833577	A	G	N	S	ENST00000344921;ENST00000263121;ENST00000407422;ENST00000407082	331	992	AAC	2	AGC	N	S	M	0.297
N331T	22	23833577	A	C	N	T	ENST00000344921;ENST00000263121;ENST00000407422;ENST00000407082	331	992	AAC	2	ACC	N	T	M	0.329
N331Y	22	23833576	A	T	N	Y	ENST00000344921;ENST00000263121;ENST00000407422;ENST00000407082	331	991	AAC	1	TAC	N	Y	M	0.637
N342D	22	23833609	A	G	N	D	ENST00000344921;ENST00000263121;ENST00000407422;ENST00000407082	342	1024	AAC	1	GAC	N	D	M	0.455
N342H	22	23833609	A	C	N	H	ENST00000344921;ENST00000263121;ENST00000407422;ENST00000407082	342	1024	AAC	1	CAC	N	H	M	0.641
N342I	22	23833610	A	T	N	I	ENST00000344921;ENST00000263121;ENST00000407422;ENST00000407082	342	1025	AAC	2	ATC	N	I	M	0.668
N342K	22	23833611	C	A	N	K	ENST00000344921;ENST00000263121;ENST00000407422;ENST00000407082	342	1026	AAC	3	AAA	N	K	M	0.428
N342S	22	23833610	A	G	N	S	ENST00000344921;ENST00000263121;ENST00000407422;ENST00000407082	342	1025	AAC	2	AGC	N	S	M	0.313
N342T	22	23833610	A	C	N	T	ENST00000344921;ENST00000263121;ENST00000407422;ENST00000407082	342	1025	AAC	2	ACC	N	T	M	0.305
N342Y	22	23833609	A	T	N	Y	ENST00000344921;ENST00000263121;ENST00000407422;ENST00000407082	342	1024	AAC	1	TAC	N	Y	M	0.783
N34D	22	23791762	A	G	N	D	ENST00000417137;ENST00000344921;ENST00000263121;ENST00000407422;ENST00000407082	34	100	AAC	1	GAC	N	D	M	0.702
N34H	22	23791762	A	C	N	H	ENST00000417137;ENST00000344921;ENST00000263121;ENST00000407422;ENST00000407082	34	100	AAC	1	CAC	N	H	M	0.682
N34I	22	23791763	A	T	N	I	ENST00000417137;ENST00000344921;ENST00000263121;ENST00000407422;ENST00000407082	34	101	AAC	2	ATC	N	I	M	0.854
N34K	22	23791764	C	A	N	K	ENST00000417137;ENST00000344921;ENST00000263121;ENST00000407422;ENST00000407082	34	102	AAC	3	AAA	N	K	M	0.565
N34S	22	23791763	A	G	N	S	ENST00000417137;ENST00000344921;ENST00000263121;ENST00000407422;ENST00000407082	34	101	AAC	2	AGC	N	S	M	0.528
N34T	22	23791763	A	C	N	T	ENST00000417137;ENST00000344921;ENST00000263121;ENST00000407422;ENST00000407082	34	101	AAC	2	ACC	N	T	M	0.706
N34Y	22	23791762	A	T	N	Y	ENST00000417137;ENST00000344921;ENST00000263121;ENST00000407422;ENST00000407082	34	100	AAC	1	TAC	N	Y	M	0.806
N371D	22	23833696	A	G	N	D	ENST00000344921;ENST00000263121;ENST00000407422;ENST00000407082	371	1111	AAC	1	GAC	N	D	M	0.634
N371H	22	23833696	A	C	N	H	ENST00000344921;ENST00000263121;ENST00000407422;ENST00000407082	371	1111	AAC	1	CAC	N	H	M	0.751
N371I	22	23833697	A	T	N	I	ENST00000344921;ENST00000263121;ENST00000407422;ENST00000407082	371	1112	AAC	2	ATC	N	I	M	0.785
N371K	22	23833698	C	A	N	K	ENST00000344921;ENST00000263121;ENST00000407422;ENST00000407082	371	1113	AAC	3	AAA	N	K	M	0.672
N371S	22	23833697	A	G	N	S	ENST00000344921;ENST00000263121;ENST00000407422;ENST00000407082	371	1112	AAC	2	AGC	N	S	M	0.639
N371T	22	23833697	A	C	N	T	ENST00000344921;ENST00000263121;ENST00000407422;ENST00000407082	371	1112	AAC	2	ACC	N	T	M	0.773
N371Y	22	23833696	A	T	N	Y	ENST00000344921;ENST00000263121;ENST00000407422;ENST00000407082	371	1111	AAC	1	TAC	N	Y	M	0.878
N380D	22	23834160	A	G	N	D	ENST00000344921;ENST00000263121;ENST00000407422;ENST00000407082	380	1138	AAC	1	GAC	N	D	M	0.5
N380H	22	23834160	A	C	N	H	ENST00000344921;ENST00000263121;ENST00000407422;ENST00000407082	380	1138	AAC	1	CAC	N	H	M	0.565
N380I	22	23834161	A	T	N	I	ENST00000344921;ENST00000263121;ENST00000407422;ENST00000407082	380	1139	AAC	2	ATC	N	I	M	0.73
N380K	22	23834162	C	A	N	K	ENST00000344921;ENST00000263121;ENST00000407422;ENST00000407082	380	1140	AAC	3	AAA	N	K	M	0.531
N380S	22	23834161	A	G	N	S	ENST00000344921;ENST00000263121;ENST00000407422;ENST00000407082	380	1139	AAC	2	AGC	N	S	M	0.481
N380T	22	23834161	A	C	N	T	ENST00000344921;ENST00000263121;ENST00000407422;ENST00000407082	380	1139	AAC	2	ACC	N	T	M	0.593
N380Y	22	23834160	A	T	N	Y	ENST00000344921;ENST00000263121;ENST00000407422;ENST00000407082	380	1138	AAC	1	TAC	N	Y	M	0.769
N75D	22	23791885	A	G	N	D	ENST00000417137;ENST00000263121;ENST00000407082	75	223	AAC	1	GAC	N	D	M	0.24
N75H	22	23791885	A	C	N	H	ENST00000417137;ENST00000263121;ENST00000407082	75	223	AAC	1	CAC	N	H	M	0.281
N75I	22	23791886	A	T	N	I	ENST00000417137;ENST00000263121;ENST00000407082	75	224	AAC	2	ATC	N	I	M	0.324
N75K	22	23791887	C	A	N	K	ENST00000417137;ENST00000263121;ENST00000407082	75	225	AAC	3	AAA	N	K	M	0.3475
N75S	22	23791886	A	G	N	S	ENST00000417137;ENST00000263121;ENST00000407082	75	224	AAC	2	AGC	N	S	M	0.266
N75T	22	23791886	A	C	N	T	ENST00000417137;ENST00000263121;ENST00000407082	75	224	AAC	2	ACC	N	T	M	0.234
N75Y	22	23791885	A	T	N	Y	ENST00000417137;ENST00000263121;ENST00000407082	75	223	AAC	1	TAC	N	Y	M	0.335
P116A	22	23793672	C	G	P	A	ENST00000417137;ENST00000344921;ENST00000263121;ENST00000407422;ENST00000407082	116	346	CCC	1	GCC	P	A	M	0.474
P116H	22	23793673	C	A	P	H	ENST00000417137;ENST00000344921;ENST00000263121;ENST00000407422;ENST00000407082	116	347	CCC	2	CAC	P	H	M	0.503
P116L	22	23793673	C	T	P	L	ENST00000417137;ENST00000344921;ENST00000263121;ENST00000407422;ENST00000407082	116	347	CCC	2	CTC	P	L	M	0.58
P116R	22	23793673	C	G	P	R	ENST00000417137;ENST00000344921;ENST00000263121;ENST00000407422;ENST00000407082	116	347	CCC	2	CGC	P	R	M	0.532
P116S	22	23793672	C	T	P	S	ENST00000417137;ENST00000344921;ENST00000263121;ENST00000407422;ENST00000407082	116	346	CCC	1	TCC	P	S	M	0.467
P116T	22	23793672	C	A	P	T	ENST00000417137;ENST00000344921;ENST00000263121;ENST00000407422;ENST00000407082	116	346	CCC	1	ACC	P	T	M	0.496
P117A	22	23793675	C	G	P	A	ENST00000417137;ENST00000344921;ENST00000263121;ENST00000407422;ENST00000407082	117	349	CCC	1	GCC	P	A	M	0.611
P117H	22	23793676	C	A	P	H	ENST00000417137;ENST00000344921;ENST00000263121;ENST00000407422;ENST00000407082	117	350	CCC	2	CAC	P	H	M	0.692
P117L	22	23793676	C	T	P	L	ENST00000417137;ENST00000344921;ENST00000263121;ENST00000407422;ENST00000407082	117	350	CCC	2	CTC	P	L	M	0.767
P117R	22	23793676	C	G	P	R	ENST00000417137;ENST00000344921;ENST00000263121;ENST00000407422;ENST00000407082	117	350	CCC	2	CGC	P	R	M	0.757
P117S	22	23793675	C	T	P	S	ENST00000417137;ENST00000344921;ENST00000263121;ENST00000407422;ENST00000407082	117	349	CCC	1	TCC	P	S	M	0.597
P117T	22	23793675	C	A	P	T	ENST00000417137;ENST00000344921;ENST00000263121;ENST00000407422;ENST00000407082	117	349	CCC	1	ACC	P	T	M	0.548
P133A	22	23800978	C	G	P	A	ENST00000417137;ENST00000344921;ENST00000263121;ENST00000407422	133	397	CCC	1	GCC	P	A	M	0.71
P133H	22	23800979	C	A	P	H	ENST00000417137;ENST00000344921;ENST00000263121;ENST00000407422	133	398	CCC	2	CAC	P	H	M	0.803
P133L	22	23800979	C	T	P	L	ENST00000417137;ENST00000344921;ENST00000263121;ENST00000407422	133	398	CCC	2	CTC	P	L	M	0.885
P133R	22	23800979	C	G	P	R	ENST00000417137;ENST00000344921;ENST00000263121;ENST00000407422	133	398	CCC	2	CGC	P	R	M	0.864
P133S	22	23800978	C	T	P	S	ENST00000417137;ENST00000344921;ENST00000263121;ENST00000407422	133	397	CCC	1	TCC	P	S	M	0.818
P133T	22	23800978	C	A	P	T	ENST00000417137;ENST00000344921;ENST00000263121;ENST00000407422	133	397	CCC	1	ACC	P	T	M	0.829
P136A	22	23800987	C	G	P	A	ENST00000417137;ENST00000344921;ENST00000263121;ENST00000407422	136	406	CCC	1	GCC	P	A	M	0.71
P136H	22	23800988	C	A	P	H	ENST00000417137;ENST00000344921;ENST00000263121;ENST00000407422	136	407	CCC	2	CAC	P	H	M	0.779
P136L	22	23800988	C	T	P	L	ENST00000417137;ENST00000344921;ENST00000263121;ENST00000407422	136	407	CCC	2	CTC	P	L	M	0.764
P136R	22	23800988	C	G	P	R	ENST00000417137;ENST00000344921;ENST00000263121;ENST00000407422	136	407	CCC	2	CGC	P	R	M	0.821
P136S	22	23800987	C	T	P	S	ENST00000417137;ENST00000344921;ENST00000263121;ENST00000407422	136	406	CCC	1	TCC	P	S	M	0.705
P136T	22	23800987	C	A	P	T	ENST00000417137;ENST00000344921;ENST00000263121;ENST00000407422	136	406	CCC	1	ACC	P	T	M	0.706
P146A	22	23801017	C	G	P	A	ENST00000417137;ENST00000344921;ENST00000263121;ENST00000407422	146	436	CCA	1	GCA	P	A	M	0.858
P146L	22	23801018	C	T	P	L	ENST00000417137;ENST00000344921;ENST00000263121;ENST00000407422	146	437	CCA	2	CTA	P	L	M	0.906
P146Q	22	23801018	C	A	P	Q	ENST00000417137;ENST00000344921;ENST00000263121;ENST00000407422	146	437	CCA	2	CAA	P	Q	M	0.842
P146R	22	23801018	C	G	P	R	ENST00000417137;ENST00000344921;ENST00000263121;ENST00000407422	146	437	CCA	2	CGA	P	R	M	0.9
P146S	22	23801017	C	T	P	S	ENST00000417137;ENST00000344921;ENST00000263121;ENST00000407422	146	436	CCA	1	TCA	P	S	M	0.882
P146T	22	23801017	C	A	P	T	ENST00000417137;ENST00000344921;ENST00000263121;ENST00000407422	146	436	CCA	1	ACA	P	T	M	0.913
P14A	22	23787209	C	G	P	A	ENST00000417137;ENST00000344921;ENST00000263121;ENST00000407422;ENST00000407082	14	40	CCC	1	GCC	P	A	M	0.72
P14H	22	23787210	C	A	P	H	ENST00000417137;ENST00000344921;ENST00000263121;ENST00000407422;ENST00000407082	14	41	CCC	2	CAC	P	H	M	0.803
P14L	22	23787210	C	T	P	L	ENST00000417137;ENST00000344921;ENST00000263121;ENST00000407422;ENST00000407082	14	41	CCC	2	CTC	P	L	M	0.725
P14R	22	23787210	C	G	P	R	ENST00000417137;ENST00000344921;ENST00000263121;ENST00000407422;ENST00000407082	14	41	CCC	2	CGC	P	R	M	0.724
P14S	22	23787209	C	T	P	S	ENST00000417137;ENST00000344921;ENST00000263121;ENST00000407422;ENST00000407082	14	40	CCC	1	TCC	P	S	M	0.711
P14T	22	23787209	C	A	P	T	ENST00000417137;ENST00000344921;ENST00000263121;ENST00000407422;ENST00000407082	14	40	CCC	1	ACC	P	T	M	0.722
P165A	22	23801074	C	G	P	A	ENST00000417137;ENST00000344921;ENST00000263121;ENST00000407422	165	493	CCC	1	GCC	P	A	M	0.845
P165H	22	23801075	C	A	P	H	ENST00000417137;ENST00000344921;ENST00000263121;ENST00000407422	165	494	CCC	2	CAC	P	H	M	0.925
P165L	22	23801075	C	T	P	L	ENST00000417137;ENST00000344921;ENST00000263121;ENST00000407422	165	494	CCC	2	CTC	P	L	M	0.887
P165R	22	23801075	C	G	P	R	ENST00000417137;ENST00000344921;ENST00000263121;ENST00000407422	165	494	CCC	2	CGC	P	R	M	0.917
P165S	22	23801074	C	T	P	S	ENST00000417137;ENST00000344921;ENST00000263121;ENST00000407422	165	493	CCC	1	TCC	P	S	M	0.858
P165T	22	23801074	C	A	P	T	ENST00000417137;ENST00000344921;ENST00000263121;ENST00000407422	165	493	CCC	1	ACC	P	T	M	0.928
P173A	22	23803311	C	G	P	A	ENST00000417137;ENST00000344921;ENST00000263121;ENST00000407422;ENST00000407082	173	517	CCA	1	GCA	P	A	M	0.667
P173L	22	23803312	C	T	P	L	ENST00000417137;ENST00000344921;ENST00000263121;ENST00000407422;ENST00000407082	173	518	CCA	2	CTA	P	L	M	0.832
P173Q	22	23803312	C	A	P	Q	ENST00000417137;ENST00000344921;ENST00000263121;ENST00000407422;ENST00000407082	173	518	CCA	2	CAA	P	Q	M	0.6005
P173R	22	23803312	C	G	P	R	ENST00000417137;ENST00000344921;ENST00000263121;ENST00000407422;ENST00000407082	173	518	CCA	2	CGA	P	R	M	0.5565
P173S	22	23803311	C	T	P	S	ENST00000417137;ENST00000344921;ENST00000263121;ENST00000407422;ENST00000407082	173	517	CCA	1	TCA	P	S	M	0.77
P173T	22	23803311	C	A	P	T	ENST00000417137;ENST00000344921;ENST00000263121;ENST00000407422;ENST00000407082	173	517	CCA	1	ACA	P	T	M	0.826
P183A	22	23803341	C	G	P	A	ENST00000417137;ENST00000344921;ENST00000263121;ENST00000407422;ENST00000407082	183	547	CCC	1	GCC	P	A	M	0.208
P183H	22	23803342	C	A	P	H	ENST00000417137;ENST00000344921;ENST00000263121;ENST00000407422;ENST00000407082	183	548	CCC	2	CAC	P	H	M	0.236
P183L	22	23803342	C	T	P	L	ENST00000417137;ENST00000344921;ENST00000263121;ENST00000407422;ENST00000407082	183	548	CCC	2	CTC	P	L	M	0.329
P183R	22	23803342	C	G	P	R	ENST00000417137;ENST00000344921;ENST00000263121;ENST00000407422;ENST00000407082	183	548	CCC	2	CGC	P	R	M	0.206
P183S	22	23803341	C	T	P	S	ENST00000417137;ENST00000344921;ENST00000263121;ENST00000407422;ENST00000407082	183	547	CCC	1	TCC	P	S	M	0.198
P183T	22	23803341	C	A	P	T	ENST00000417137;ENST00000344921;ENST00000263121;ENST00000407422;ENST00000407082	183	547	CCC	1	ACC	P	T	M	0.206
P188A	22	23803356	C	G	P	A	ENST00000417137;ENST00000344921;ENST00000263121;ENST00000407422;ENST00000407082	188	562	CCC	1	GCC	P	A	M	0.965
P188H	22	23803357	C	A	P	H	ENST00000417137;ENST00000344921;ENST00000263121;ENST00000407422;ENST00000407082	188	563	CCC	2	CAC	P	H	M	0.977
P188L	22	23803357	C	T	P	L	ENST00000417137;ENST00000344921;ENST00000263121;ENST00000407422;ENST00000407082	188	563	CCC	2	CTC	P	L	M	0.975
P188R	22	23803357	C	G	P	R	ENST00000417137;ENST00000344921;ENST00000263121;ENST00000407422;ENST00000407082	188	563	CCC	2	CGC	P	R	M	0.986
P188S	22	23803356	C	T	P	S	ENST00000417137;ENST00000344921;ENST00000263121;ENST00000407422;ENST00000407082	188	562	CCC	1	TCC	P	S	M	0.956
P188T	22	23803356	C	A	P	T	ENST00000417137;ENST00000344921;ENST00000263121;ENST00000407422;ENST00000407082	188	562	CCC	1	ACC	P	T	M	0.968
P215A	22	23816784	C	G	P	A	ENST00000344921;ENST00000263121;ENST00000407422;ENST00000407082	215	643	CCT	1	GCT	P	A	M	0.813
P215H	22	23816785	C	A	P	H	ENST00000344921;ENST00000263121;ENST00000407422;ENST00000407082	215	644	CCT	2	CAT	P	H	M	0.905
P215L	22	23816785	C	T	P	L	ENST00000344921;ENST00000263121;ENST00000407422;ENST00000407082	215	644	CCT	2	CTT	P	L	M	0.778
P215R	22	23816785	C	G	P	R	ENST00000344921;ENST00000263121;ENST00000407422;ENST00000407082	215	644	CCT	2	CGT	P	R	M	0.876
P215S	22	23816784	C	T	P	S	ENST00000344921;ENST00000263121;ENST00000407422;ENST00000407082	215	643	CCT	1	TCT	P	S	M	0.926
P215T	22	23816784	C	A	P	T	ENST00000344921;ENST00000263121;ENST00000407422;ENST00000407082	215	643	CCT	1	ACT	P	T	M	0.793
P230A	22	23816829	C	G	P	A	ENST00000344921;ENST00000263121;ENST00000407422;ENST00000407082	230	688	CCG	1	GCG	P	A	M	0.545
P230L	22	23816830	C	T	P	L	ENST00000344921;ENST00000263121;ENST00000407422;ENST00000407082	230	689	CCG	2	CTG	P	L	M	0.557
P230Q	22	23816830	C	A	P	Q	ENST00000344921;ENST00000263121;ENST00000407422;ENST00000407082	230	689	CCG	2	CAG	P	Q	M	0.671
P230R	22	23816830	C	G	P	R	ENST00000344921;ENST00000263121;ENST00000407422;ENST00000407082	230	689	CCG	2	CGG	P	R	M	0.645
P230S	22	23816829	C	T	P	S	ENST00000344921;ENST00000263121;ENST00000407422;ENST00000407082	230	688	CCG	1	TCG	P	S	M	0.553
P230T	22	23816829	C	A	P	T	ENST00000344921;ENST00000263121;ENST00000407422;ENST00000407082	230	688	CCG	1	ACG	P	T	M	0.565
P235A	22	23816844	C	G	P	A	ENST00000344921;ENST00000263121;ENST00000407422;ENST00000407082	235	703	CCA	1	GCA	P	A	M	0.521
P235L	22	23816845	C	T	P	L	ENST00000344921;ENST00000263121;ENST00000407422;ENST00000407082	235	704	CCA	2	CTA	P	L	M	0.731
P235Q	22	23816845	C	A	P	Q	ENST00000344921;ENST00000263121;ENST00000407422;ENST00000407082	235	704	CCA	2	CAA	P	Q	M	0.514
P235R	22	23816845	C	G	P	R	ENST00000344921;ENST00000263121;ENST00000407422;ENST00000407082	235	704	CCA	2	CGA	P	R	M	0.635
P235S	22	23816844	C	T	P	S	ENST00000344921;ENST00000263121;ENST00000407422;ENST00000407082	235	703	CCA	1	TCA	P	S	M	0.562
P235T	22	23816844	C	A	P	T	ENST00000344921;ENST00000263121;ENST00000407422;ENST00000407082	235	703	CCA	1	ACA	P	T	M	0.609
P249A	22	23816886	C	G	P	A	ENST00000344921;ENST00000263121;ENST00000407422;ENST00000407082	249	745	CCC	1	GCC	P	A	M	0.42
P249H	22	23816887	C	A	P	H	ENST00000344921;ENST00000263121;ENST00000407422;ENST00000407082	249	746	CCC	2	CAC	P	H	M	0.532
P249L	22	23816887	C	T	P	L	ENST00000344921;ENST00000263121;ENST00000407422;ENST00000407082	249	746	CCC	2	CTC	P	L	M	0.613
P249R	22	23816887	C	G	P	R	ENST00000344921;ENST00000263121;ENST00000407422;ENST00000407082	249	746	CCC	2	CGC	P	R	M	0.538
P249S	22	23816886	C	T	P	S	ENST00000344921;ENST00000263121;ENST00000407422;ENST00000407082	249	745	CCC	1	TCC	P	S	M	0.483
P249T	22	23816886	C	A	P	T	ENST00000344921;ENST00000263121;ENST00000407422;ENST00000407082	249	745	CCC	1	ACC	P	T	M	0.43
P290A	22	23825297	C	G	P	A	ENST00000344921;ENST00000263121;ENST00000407422;ENST00000407082	290	868	CCA	1	GCA	P	A	M	0.74
P290L	22	23825298	C	T	P	L	ENST00000344921;ENST00000263121;ENST00000407422;ENST00000407082	290	869	CCA	2	CTA	P	L	M	0.867
P290Q	22	23825298	C	A	P	Q	ENST00000344921;ENST00000263121;ENST00000407422;ENST00000407082	290	869	CCA	2	CAA	P	Q	M	0.863
P290R	22	23825298	C	G	P	R	ENST00000344921;ENST00000263121;ENST00000407422;ENST00000407082	290	869	CCA	2	CGA	P	R	M	0.88
P290S	22	23825297	C	T	P	S	ENST00000344921;ENST00000263121;ENST00000407422;ENST00000407082	290	868	CCA	1	TCA	P	S	M	0.827
P290T	22	23825297	C	A	P	T	ENST00000344921;ENST00000263121;ENST00000407422;ENST00000407082	290	868	CCA	1	ACA	P	T	M	0.82
P332A	22	23833579	C	G	P	A	ENST00000344921;ENST00000263121;ENST00000407422;ENST00000407082	332	994	CCT	1	GCT	P	A	M	0.613
P332H	22	23833580	C	A	P	H	ENST00000344921;ENST00000263121;ENST00000407422;ENST00000407082	332	995	CCT	2	CAT	P	H	M	0.739
P332L	22	23833580	C	T	P	L	ENST00000344921;ENST00000263121;ENST00000407422;ENST00000407082	332	995	CCT	2	CTT	P	L	M	0.66
P332R	22	23833580	C	G	P	R	ENST00000344921;ENST00000263121;ENST00000407422;ENST00000407082	332	995	CCT	2	CGT	P	R	M	0.741
P332S	22	23833579	C	T	P	S	ENST00000344921;ENST00000263121;ENST00000407422;ENST00000407082	332	994	CCT	1	TCT	P	S	M	0.528
P332T	22	23833579	C	A	P	T	ENST00000344921;ENST00000263121;ENST00000407422;ENST00000407082	332	994	CCT	1	ACT	P	T	M	0.746
P334A	22	23833585	C	G	P	A	ENST00000344921;ENST00000263121;ENST00000407422;ENST00000407082	334	1000	CCC	1	GCC	P	A	M	0.512
P334H	22	23833586	C	A	P	H	ENST00000344921;ENST00000263121;ENST00000407422;ENST00000407082	334	1001	CCC	2	CAC	P	H	M	0.724
P334L	22	23833586	C	T	P	L	ENST00000344921;ENST00000263121;ENST00000407422;ENST00000407082	334	1001	CCC	2	CTC	P	L	M	0.628
P334R	22	23833586	C	G	P	R	ENST00000344921;ENST00000263121;ENST00000407422;ENST00000407082	334	1001	CCC	2	CGC	P	R	M	0.809
P334S	22	23833585	C	T	P	S	ENST00000344921;ENST00000263121;ENST00000407422;ENST00000407082	334	1000	CCC	1	TCC	P	S	M	0.572
P334T	22	23833585	C	A	P	T	ENST00000344921;ENST00000263121;ENST00000407422;ENST00000407082	334	1000	CCC	1	ACC	P	T	M	0.647
P351A	22	23833636	C	G	P	A	ENST00000344921;ENST00000263121;ENST00000407422;ENST00000407082	351	1051	CCA	1	GCA	P	A	M	0.946
P351L	22	23833637	C	T	P	L	ENST00000344921;ENST00000263121;ENST00000407422;ENST00000407082	351	1052	CCA	2	CTA	P	L	M	0.922
P351Q	22	23833637	C	A	P	Q	ENST00000344921;ENST00000263121;ENST00000407422;ENST00000407082	351	1052	CCA	2	CAA	P	Q	M	0.927
P351R	22	23833637	C	G	P	R	ENST00000344921;ENST00000263121;ENST00000407422;ENST00000407082	351	1052	CCA	2	CGA	P	R	M	0.956
P351S	22	23833636	C	T	P	S	ENST00000344921;ENST00000263121;ENST00000407422;ENST00000407082	351	1051	CCA	1	TCA	P	S	M	0.927
P351T	22	23833636	C	A	P	T	ENST00000344921;ENST00000263121;ENST00000407422;ENST00000407082	351	1051	CCA	1	ACA	P	T	M	0.908
P383A	22	23834169	C	G	P	A	ENST00000344921;ENST00000263121;ENST00000407422;ENST00000407082	383	1147	CCG	1	GCG	P	A	M	0.499
P383L	22	23834170	C	T	P	L	ENST00000344921;ENST00000263121;ENST00000407422;ENST00000407082	383	1148	CCG	2	CTG	P	L	M	0.75
P383Q	22	23834170	C	A	P	Q	ENST00000344921;ENST00000263121;ENST00000407422;ENST00000407082	383	1148	CCG	2	CAG	P	Q	M	0.62
P383R	22	23834170	C	G	P	R	ENST00000344921;ENST00000263121;ENST00000407422;ENST00000407082	383	1148	CCG	2	CGG	P	R	M	0.709
P383S	22	23834169	C	T	P	S	ENST00000344921;ENST00000263121;ENST00000407422;ENST00000407082	383	1147	CCG	1	TCG	P	S	M	0.57
P383T	22	23834169	C	A	P	T	ENST00000344921;ENST00000263121;ENST00000407422;ENST00000407082	383	1147	CCG	1	ACG	P	T	M	0.562
P48A	22	23791804	C	G	P	A	ENST00000417137;ENST00000344921;ENST00000263121;ENST00000407422;ENST00000407082	48	142	CCC	1	GCC	P	A	M	0.819
P48H	22	23791805	C	A	P	H	ENST00000417137;ENST00000344921;ENST00000263121;ENST00000407422;ENST00000407082	48	143	CCC	2	CAC	P	H	M	0.873
P48L	22	23791805	C	T	P	L	ENST00000417137;ENST00000344921;ENST00000263121;ENST00000407422;ENST00000407082	48	143	CCC	2	CTC	P	L	M	0.911
P48R	22	23791805	C	G	P	R	ENST00000417137;ENST00000344921;ENST00000263121;ENST00000407422;ENST00000407082	48	143	CCC	2	CGC	P	R	M	0.895
P48S	22	23791804	C	T	P	S	ENST00000417137;ENST00000344921;ENST00000263121;ENST00000407422;ENST00000407082	48	142	CCC	1	TCC	P	S	M	0.83
P48T	22	23791804	C	A	P	T	ENST00000417137;ENST00000344921;ENST00000263121;ENST00000407422;ENST00000407082	48	142	CCC	1	ACC	P	T	M	0.886
P74A	22	23791882	C	G	P	A	ENST00000417137;ENST00000263121;ENST00000407082	74	220	CCT	1	GCT	P	A	M	0.377
P74H	22	23791883	C	A	P	H	ENST00000417137;ENST00000263121;ENST00000407082	74	221	CCT	2	CAT	P	H	M	0.344
P74L	22	23791883	C	T	P	L	ENST00000417137;ENST00000263121;ENST00000407082	74	221	CCT	2	CTT	P	L	M	0.355
P74R	22	23791883	C	G	P	R	ENST00000417137;ENST00000263121;ENST00000407082	74	221	CCT	2	CGT	P	R	M	0.352
P74S	22	23791882	C	T	P	S	ENST00000417137;ENST00000263121;ENST00000407082	74	220	CCT	1	TCT	P	S	M	0.374
P74T	22	23791882	C	A	P	T	ENST00000417137;ENST00000263121;ENST00000407082	74	220	CCT	1	ACT	P	T	M	0.374
Q123E	22	23800948	C	G	Q	E	ENST00000417137;ENST00000344921;ENST00000263121;ENST00000407422	123	367	CAG	1	GAG	Q	E	M	0.478
Q123H	22	23800950	G	C	Q	H	ENST00000417137;ENST00000344921;ENST00000263121;ENST00000407422	123	369	CAG	3	CAC	Q	H	M	0.484
Q123K	22	23800948	C	A	Q	K	ENST00000417137;ENST00000344921;ENST00000263121;ENST00000407422	123	367	CAG	1	AAG	Q	K	M	0.545
Q123L	22	23800949	A	T	Q	L	ENST00000417137;ENST00000344921;ENST00000263121;ENST00000407422	123	368	CAG	2	CTG	Q	L	M	0.465
Q123P	22	23800949	A	C	Q	P	ENST00000417137;ENST00000344921;ENST00000263121;ENST00000407422	123	368	CAG	2	CCG	Q	P	M	0.526
Q123R	22	23800949	A	G	Q	R	ENST00000417137;ENST00000344921;ENST00000263121;ENST00000407422	123	368	CAG	2	CGG	Q	R	M	0.548
Q12E	22	23787203	C	G	Q	E	ENST00000417137;ENST00000344921;ENST00000263121;ENST00000407422;ENST00000407082	12	34	CAG	1	GAG	Q	E	M	0.286
Q12H	22	23787205	G	C	Q	H	ENST00000417137;ENST00000344921;ENST00000263121;ENST00000407422;ENST00000407082	12	36	CAG	3	CAC	Q	H	M	0.397
Q12K	22	23787203	C	A	Q	K	ENST00000417137;ENST00000344921;ENST00000263121;ENST00000407422;ENST00000407082	12	34	CAG	1	AAG	Q	K	M	0.258
Q12L	22	23787204	A	T	Q	L	ENST00000417137;ENST00000344921;ENST00000263121;ENST00000407422;ENST00000407082	12	35	CAG	2	CTG	Q	L	M	0.544
Q12P	22	23787204	A	C	Q	P	ENST00000417137;ENST00000344921;ENST00000263121;ENST00000407422;ENST00000407082	12	35	CAG	2	CCG	Q	P	M	0.433
Q12R	22	23787204	A	G	Q	R	ENST00000417137;ENST00000344921;ENST00000263121;ENST00000407422;ENST00000407082	12	35	CAG	2	CGG	Q	R	M	0.438
Q130E	22	23800969	C	G	Q	E	ENST00000417137;ENST00000344921;ENST00000263121;ENST00000407422	130	388	CAG	1	GAG	Q	E	M	0.466
Q130H	22	23800971	G	C	Q	H	ENST00000417137;ENST00000344921;ENST00000263121;ENST00000407422	130	390	CAG	3	CAC	Q	H	M	0.525
Q130K	22	23800969	C	A	Q	K	ENST00000417137;ENST00000344921;ENST00000263121;ENST00000407422	130	388	CAG	1	AAG	Q	K	M	0.51
Q130L	22	23800970	A	T	Q	L	ENST00000417137;ENST00000344921;ENST00000263121;ENST00000407422	130	389	CAG	2	CTG	Q	L	M	0.516
Q130P	22	23800970	A	C	Q	P	ENST00000417137;ENST00000344921;ENST00000263121;ENST00000407422	130	389	CAG	2	CCG	Q	P	M	0.582
Q130R	22	23800970	A	G	Q	R	ENST00000417137;ENST00000344921;ENST00000263121;ENST00000407422	130	389	CAG	2	CGG	Q	R	M	0.517
Q182E	22	23803338	C	G	Q	E	ENST00000417137;ENST00000344921;ENST00000263121;ENST00000407422;ENST00000407082	182	544	CAG	1	GAG	Q	E	M	0.392
Q182H	22	23803340	G	C	Q	H	ENST00000417137;ENST00000344921;ENST00000263121;ENST00000407422;ENST00000407082	182	546	CAG	3	CAC	Q	H	M	0.596
Q182K	22	23803338	C	A	Q	K	ENST00000417137;ENST00000344921;ENST00000263121;ENST00000407422;ENST00000407082	182	544	CAG	1	AAG	Q	K	M	0.555
Q182L	22	23803339	A	T	Q	L	ENST00000417137;ENST00000344921;ENST00000263121;ENST00000407422;ENST00000407082	182	545	CAG	2	CTG	Q	L	M	0.532
Q182P	22	23803339	A	C	Q	P	ENST00000417137;ENST00000344921;ENST00000263121;ENST00000407422;ENST00000407082	182	545	CAG	2	CCG	Q	P	M	0.774
Q182R	22	23803339	A	G	Q	R	ENST00000417137;ENST00000344921;ENST00000263121;ENST00000407422;ENST00000407082	182	545	CAG	2	CGG	Q	R	M	0.585
Q18E	22	23787221	C	G	Q	E	ENST00000417137;ENST00000344921;ENST00000263121;ENST00000407422;ENST00000407082	18	52	CAG	1	GAG	Q	E	M	0.611
Q18H	22	23787223	G	C	Q	H	ENST00000417137;ENST00000344921;ENST00000263121;ENST00000407422;ENST00000407082	18	54	CAG	3	CAC	Q	H	M	0.437
Q18K	22	23787221	C	A	Q	K	ENST00000417137;ENST00000344921;ENST00000263121;ENST00000407422;ENST00000407082	18	52	CAG	1	AAG	Q	K	M	0.568
Q18L	22	23787222	A	T	Q	L	ENST00000417137;ENST00000344921;ENST00000263121;ENST00000407422;ENST00000407082	18	53	CAG	2	CTG	Q	L	M	0.698
Q18P	22	23787222	A	C	Q	P	ENST00000417137;ENST00000344921;ENST00000263121;ENST00000407422;ENST00000407082	18	53	CAG	2	CCG	Q	P	M	0.725
Q18R	22	23787222	A	G	Q	R	ENST00000417137;ENST00000344921;ENST00000263121;ENST00000407422;ENST00000407082	18	53	CAG	2	CGG	Q	R	M	0.471
Q198E	22	23803386	C	G	Q	E	ENST00000417137;ENST00000344921;ENST00000263121;ENST00000407422;ENST00000407082	198	592	CAG	1	GAG	Q	E	M	0.447
Q198H	22	23803388	G	C	Q	H	ENST00000417137;ENST00000344921;ENST00000263121;ENST00000407422;ENST00000407082	198	594	CAG	3	CAC	Q	H	M	0.319
Q198K	22	23803386	C	A	Q	K	ENST00000417137;ENST00000344921;ENST00000263121;ENST00000407422;ENST00000407082	198	592	CAG	1	AAG	Q	K	M	0.443
Q198L	22	23803387	A	T	Q	L	ENST00000417137;ENST00000344921;ENST00000263121;ENST00000407422;ENST00000407082	198	593	CAG	2	CTG	Q	L	M	0.532
Q198P	22	23803387	A	C	Q	P	ENST00000417137;ENST00000344921;ENST00000263121;ENST00000407422;ENST00000407082	198	593	CAG	2	CCG	Q	P	M	0.713
Q198R	22	23803387	A	G	Q	R	ENST00000417137;ENST00000344921;ENST00000263121;ENST00000407422;ENST00000407082	198	593	CAG	2	CGG	Q	R	M	0.544
Q243E	22	23816868	C	G	Q	E	ENST00000344921;ENST00000263121;ENST00000407422;ENST00000407082	243	727	CAG	1	GAG	Q	E	M	0.265
Q243H	22	23816870	G	C	Q	H	ENST00000344921;ENST00000263121;ENST00000407422;ENST00000407082	243	729	CAG	3	CAC	Q	H	M	0.597
Q243K	22	23816868	C	A	Q	K	ENST00000344921;ENST00000263121;ENST00000407422;ENST00000407082	243	727	CAG	1	AAG	Q	K	M	0.481
Q243L	22	23816869	A	T	Q	L	ENST00000344921;ENST00000263121;ENST00000407422;ENST00000407082	243	728	CAG	2	CTG	Q	L	M	0.713
Q243P	22	23816869	A	C	Q	P	ENST00000344921;ENST00000263121;ENST00000407422;ENST00000407082	243	728	CAG	2	CCG	Q	P	M	0.869
Q243R	22	23816869	A	G	Q	R	ENST00000344921;ENST00000263121;ENST00000407422;ENST00000407082	243	728	CAG	2	CGG	Q	R	M	0.556
Q244E	22	23816871	C	G	Q	E	ENST00000344921;ENST00000263121;ENST00000407422;ENST00000407082	244	730	CAG	1	GAG	Q	E	M	0.891
Q244H	22	23816873	G	C	Q	H	ENST00000344921;ENST00000263121;ENST00000407422;ENST00000407082	244	732	CAG	3	CAC	Q	H	M	0.873
Q244K	22	23816871	C	A	Q	K	ENST00000344921;ENST00000263121;ENST00000407422;ENST00000407082	244	730	CAG	1	AAG	Q	K	M	0.927
Q244L	22	23816872	A	T	Q	L	ENST00000344921;ENST00000263121;ENST00000407422;ENST00000407082	244	731	CAG	2	CTG	Q	L	M	0.941
Q244P	22	23816872	A	C	Q	P	ENST00000344921;ENST00000263121;ENST00000407422;ENST00000407082	244	731	CAG	2	CCG	Q	P	M	0.914
Q244R	22	23816872	A	G	Q	R	ENST00000344921;ENST00000263121;ENST00000407422;ENST00000407082	244	731	CAG	2	CGG	Q	R	M	0.876
Q257E	22	23816910	C	G	Q	E	ENST00000344921;ENST00000263121;ENST00000407422;ENST00000407082	257	769	CAG	1	GAG	Q	E	M	0.298
Q257H	22	23816912	G	C	Q	H	ENST00000344921;ENST00000263121;ENST00000407422;ENST00000407082	257	771	CAG	3	CAC	Q	H	M	0.374
Q257K	22	23816910	C	A	Q	K	ENST00000344921;ENST00000263121;ENST00000407422;ENST00000407082	257	769	CAG	1	AAG	Q	K	M	0.395
Q257L	22	23816911	A	T	Q	L	ENST00000344921;ENST00000263121;ENST00000407422;ENST00000407082	257	770	CAG	2	CTG	Q	L	M	0.425
Q257P	22	23816911	A	C	Q	P	ENST00000344921;ENST00000263121;ENST00000407422;ENST00000407082	257	770	CAG	2	CCG	Q	P	M	0.554
Q257R	22	23816911	A	G	Q	R	ENST00000344921;ENST00000263121;ENST00000407422;ENST00000407082	257	770	CAG	2	CGG	Q	R	M	0.51
Q260E	22	23816919	C	G	Q	E	ENST00000344921;ENST00000263121;ENST00000407422;ENST00000407082	260	778	CAG	1	GAG	Q	E	M	0.543
Q260H	22	23816921	G	C	Q	H	ENST00000344921;ENST00000263121;ENST00000407422;ENST00000407082	260	780	CAG	3	CAC	Q	H	M	0.461
Q260K	22	23816919	C	A	Q	K	ENST00000344921;ENST00000263121;ENST00000407422;ENST00000407082	260	778	CAG	1	AAG	Q	K	M	0.583
Q260L	22	23816920	A	T	Q	L	ENST00000344921;ENST00000263121;ENST00000407422;ENST00000407082	260	779	CAG	2	CTG	Q	L	M	0.596
Q260P	22	23816920	A	C	Q	P	ENST00000344921;ENST00000263121;ENST00000407422;ENST00000407082	260	779	CAG	2	CCG	Q	P	M	0.816
Q260R	22	23816920	A	G	Q	R	ENST00000344921;ENST00000263121;ENST00000407422;ENST00000407082	260	779	CAG	2	CGG	Q	R	M	0.584
Q278E	22	23825261	C	G	Q	E	ENST00000344921;ENST00000263121;ENST00000407422;ENST00000407082	278	832	CAG	1	GAG	Q	E	M	0.823
Q278H	22	23825263	G	C	Q	H	ENST00000344921;ENST00000263121;ENST00000407422;ENST00000407082	278	834	CAG	3	CAC	Q	H	M	0.88
Q278K	22	23825261	C	A	Q	K	ENST00000344921;ENST00000263121;ENST00000407422;ENST00000407082	278	832	CAG	1	AAG	Q	K	M	0.686
Q278L	22	23825262	A	T	Q	L	ENST00000344921;ENST00000263121;ENST00000407422;ENST00000407082	278	833	CAG	2	CTG	Q	L	M	0.897
Q278P	22	23825262	A	C	Q	P	ENST00000344921;ENST00000263121;ENST00000407422;ENST00000407082	278	833	CAG	2	CCG	Q	P	M	0.949
Q278R	22	23825262	A	G	Q	R	ENST00000344921;ENST00000263121;ENST00000407422;ENST00000407082	278	833	CAG	2	CGG	Q	R	M	0.803
Q318E	22	23825381	C	G	Q	E	ENST00000344921;ENST00000263121;ENST00000407422;ENST00000407082	318	952	CAG	1	GAG	Q	E	M	0.744
Q318H	22	23825383	G	C	Q	H	ENST00000344921;ENST00000263121;ENST00000407422;ENST00000407082	318	954	CAG	3	CAC	Q	H	M	0.864
Q318K	22	23825381	C	A	Q	K	ENST00000344921;ENST00000263121;ENST00000407422;ENST00000407082	318	952	CAG	1	AAG	Q	K	M	0.805
Q318L	22	23825382	A	T	Q	L	ENST00000344921;ENST00000263121;ENST00000407422;ENST00000407082	318	953	CAG	2	CTG	Q	L	M	0.901
Q318P	22	23825382	A	C	Q	P	ENST00000344921;ENST00000263121;ENST00000407422;ENST00000407082	318	953	CAG	2	CCG	Q	P	M	0.91
Q318R	22	23825382	A	G	Q	R	ENST00000344921;ENST00000263121;ENST00000407422;ENST00000407082	318	953	CAG	2	CGG	Q	R	M	0.89
Q323E	22	23825396	C	G	Q	E	ENST00000344921;ENST00000263121;ENST00000407422;ENST00000407082	323	967	CAG	1	GAG	Q	E	M	0.566
Q323H	22	23825398	G	C	Q	H	ENST00000344921;ENST00000263121;ENST00000407422;ENST00000407082	323	969	CAG	3	CAC	Q	H	M	0.562
[truncated: 628 more rows]

## Sheet: Supp. Fig. 1L
Supplementary Figure 1L. Z-scores from a cDNA overexpression screen in the SMARCB1-deficient G401 cell line. Select gene hits are labeled; all remaining genes are anonymized.
[truncated: 17,256 more rows]

[truncated: 3 more sheets: Supp. Fig. 1M, Supp. Fig. 1N, Supp. Fig. 1O]
