# Supplementary material for: SMARCB1 missense mutants disrupt SWI/SNF complex stability and remodeling activity
Source: Nat Commun. 2026 Apr 8;17:4987. doi: 10.1038/s41467-026-71531-8 (PMC13237135; doi:10.1038/s41467-026-71531-8)
Supplement: Supplementary file 4 — Source Data [file 41467_2026_71531_MOESM4_ESM.zip › Source Data/Supp Data 4 - Figure4.xlsx]

## Sheet: Fig. 4A
Figure 4A: Van der Waals interaction energies between RPT2 cleft residue pairs across 12 independent molecular dynamics simulations for I315R, and W281P. ΔΔG values calculated relative to S299L population variant control. Statistical analysis includes t-statistics testing null hypothesis of ΔΔG = 0, 95% confidence intervals, Cohen's d effect sizes, and uncorrected p-values.
	W281P												I315R
	R1	R2	R3	R4	R5	R6	R7	R8	R9	R10	R11	R12	R1	R2	R3	R4	R5	R6	R7	R8	R9	R10	R11	R12
VDW residues 260-283 to 290-324	11.5914	-1.9765	10.0393	4.3242	1.0495	7.7445	8.2533	0.968	8.1962	1.3832	6.5591	0.3376	7.3722	1.857	7.3703	2.3738	4.3379	3.2789	5.9294	4.9747	6.1608	2.6073	2.3022	4.1144
Mutation	Energy_Type	Mean_ddG	Stdev	SE	t_statistic	n	DF	p_value	Cohen_d	CI_lower	CI_upper
I315R	VdW	4.3899	1.9761	0.5704	7.6955	12	11	9.428773e-06	2.2215	3.1345	5.6453
W281P	VdW	4.8725	4.4233	1.2769	3.8159	12	11	2.863379e-03	1.1016	2.0621	7.6829

## Sheet: Fig. 4B - W281P
Figure 4B: Change in contact frequency (Δ contact) for residue pairs <4Å across 12 independent MD simulations for W281P. Values represent the fraction of simulation frames where contacts were lost in W281P relative to WT and S299L control simulations. Positive values indicate reduced contact frequency (contact loss); values range from 0 (no change) to 1 (complete loss of contact).
Residue 1	Residue 2	W281P_delta_value_R1	W281P_delta_value_R2	W281P_delta_value_R3	W281P_delta_value_R4	W281P_delta_value_R5	W281P_delta_value_R6	W281P_delta_value_R7	W281P_delta_value_R8	W281P_delta_value_R9	W281P_delta_value_R10	W281P_delta_value_R11	W281P_delta_value_R12	AVERAGE	Plotted in Fig 4b	W281P Only	W281P and I315R
281	290	1	0.945	0.99	1	0.965	1	0.99	0.995	0.985	0.98	1	0.995	0.987083	TRUE	FALSE	TRUE
281	293	0.175	0.92	0.355	0.88	0.995	0.24	0.125	0.335	0.085	0.99	0.025	0.77	0.49125	TRUE	FALSE	TRUE
281	319	0.52	0.055	0.595	0.095	0	0.765	0.91	0.355	0.975	0.01	0.995	0.06	0.444583	TRUE	TRUE	FALSE
281	315	0.215	0.12	0.39	0.33	-0.01	0.59	0.75	0.19	0.54	0.09	0.635	0.08	0.326667	TRUE	FALSE	TRUE
279	315	0.74	0.015	0.335	0.03	0.01	0.78	0.5	-0.04	0.645	0.02	0.715	0.06	0.3175	TRUE	TRUE	FALSE
279	311	0.62	0.19	0.115	0.1	0.23	0.25	0.07	0.355	0.245	0.33	0.5	0.39	0.282917	TRUE	FALSE	TRUE
283	322	0.615	-0.84	0.695	0	-0.125	0.655	-0.14	0.385	0.225	0.055	0.995	-0.455	0.172083	FALSE
283	323	0.015	-0.5	0.61	-0.015	-0.055	0.235	-0.11	0.435	0.61	-0.02	0.905	-0.075	0.169583	FALSE
274	307	0.405	-0.04	0.12	0.115	0.31	-0.02	0.24	-0.075	0.2	-0.225	0.44	0.44	0.159167	FALSE
260	322	0.79	0	-0.05	0	0	-0.095	0.555	-0.415	0.665	0	-0.15	0	0.108333	FALSE
275	307	0.135	-0.075	0.025	0.035	0.275	0.44	0.04	-0.045	0.03	-0.005	0.295	0.15	0.108333	FALSE
263	322	-0.755	0.365	0.105	0.065	0.345	0.45	0.32	-0.14	-0.09	-0.07	0.59	-0.14	0.0870833	FALSE
269	307	0.645	-0.085	-0.04	0.04	-0.05	0.265	0.18	-0.09	0.09	-0.315	0.175	0.2	0.0845833	FALSE
275	303	0.14	0.06	0.005	-0.09	0.075	0.49	0.02	-0.005	0.005	-0.01	0.08	0.13	0.075	FALSE
260	323	0.035	0.005	-0.015	0.435	0.005	0	0.635	-0.045	-0.025	0.005	-0.2	0.03	0.0720833	FALSE
270	306	-0.06	-0.02	0.015	0.025	0.12	0.435	0.09	-0.005	0.015	0.06	0.02	0.035	0.0608333	FALSE
265	314	0.2	0.035	0.2	0.055	0.125	0.27	-0.095	-0.06	0.02	0.03	-0.135	-0.005	0.0533333	FALSE
275	297	0.075	-0.18	0.16	-0.07	-0.145	0.125	0.205	0.055	0.27	-0.18	0.225	0.08	0.0516667	FALSE
277	297	0.415	-0.17	-0.055	-0.1	-0.51	0.08	0.445	0.065	0.04	-0.475	0.465	0.37	0.0475	FALSE
264	319	0	-0.015	0.01	-0.005	0	-0.005	0.145	0.005	0.29	0	0.13	0	0.04625	FALSE
268	307	0.09	-0.055	0	-0.035	0.045	0.345	-0.02	0.025	0.04	-0.04	-0.01	0.075	0.0383333	FALSE
268	314	-0.04	0.05	-0.02	0.01	0.24	0	-0.02	0.01	-0.01	0.06	0.045	0.01	0.0279167	FALSE
262	318	0.575	0.09	-0.03	0	0.01	-0.11	0.195	-0.24	0.405	0.055	-0.65	0.01	0.0258333	FALSE
260	320	0	0	0	0	0	0	0.3	0	0	0	0	0	0.025	FALSE
266	314	0.01	0.02	0.015	0.01	0.055	0.035	0.015	0.025	0.025	-0.015	0.025	0.02	0.02	FALSE
262	321	0.245	0	-0.03	0	0	0	0.14	-0.225	0.265	0.005	-0.165	0	0.0195833	FALSE
264	322	-0.68	-0.04	0.13	0.01	-0.095	0.585	0.09	-0.14	-0.08	-0.125	0.73	-0.18	0.0170833	FALSE
283	316	-0.005	0	-0.015	0	0	0	-0.005	-0.03	0.245	0	-0.01	0.01	0.0158333	FALSE
262	323	0	0.125	0	0	0	-0.025	0.025	0.01	0.05	-0.005	0	0	0.015	FALSE
266	318	-0.045	-0.01	0.02	0.05	0	-0.06	0.015	0.065	0.055	0.005	0.03	0.035	0.0133333	FALSE
262	319	0.015	0.06	0	0.045	0.04	0	0.02	0	0.135	0	-0.15	-0.025	0.0116667	FALSE
275	311	0.01	-0.01	0	-0.005	0.035	0	0.005	-0.005	0	-0.005	0.025	0.025	0.00625	FALSE
266	315	-0.06	-0.01	0.025	0.01	0.005	0.015	0.08	-0.055	0.085	-0.06	0.07	-0.04	0.00541667	FALSE
265	318	0	0	0	0	0	0	0	0	0.03	0	0	0	0.0025	FALSE
271	306	0	0.01	0.03	0	-0.005	0	-0.05	0.11	-0.015	0.005	-0.05	-0.005	0.0025	FALSE
283	320	0	0	-0.005	0	0.015	-0.01	0	0.005	0	0	0	0.02	0.00208333	FALSE
268	310	0	0	0	0	0	0.025	0	-0.005	0	0	0	0	0.00166667	FALSE
273	302	0.01	0	0.005	0.005	0	0	-0.005	0.015	-0.005	0	-0.015	0.01	0.00166667	FALSE
266	307	-0.005	0	0	0	0	0	0.01	0.01	0	0.005	-0.01	0.005	0.00125	FALSE
266	310	0	0	-0.005	0	-0.005	0	0.005	0.015	0	0	0	0.005	0.00125	FALSE
273	307	0	0	0	0	0	0.005	0	0	0	0	0	0.01	0.00125	FALSE
270	307	0	0	0	0	0.005	0.005	0	0	0	0	0	0	0.00083333	FALSE
273	304	0.005	0.005	0.01	0	0	0	0.015	0.005	0.01	-0.02	-0.015	-0.01	0.00041667	FALSE
264	315	0	0	0	0.005	0	0	0	0	0	0	0	0	0.00041667	FALSE
270	304	0	-0.005	0	0	0	0	0	0	0.01	0	0	0	0.00041667	FALSE
282	296	0	0	0	0	0	0	0.005	0	0	0	0	0	0.00041667	FALSE
268	306	0.005	0	0	0	-0.005	0	0	0	0.015	-0.01	0	0	0.00041667	FALSE
266	293	-0.025	-0.23	0.35	0.13	-0.215	-0.03	-0.065	0.145	0.18	-0.085	0.115	-0.265	0.00041667	FALSE
261	293	-0.005	0	0	0	0	0	0	0	0	0	0	0	-0.00041667	FALSE
263	319	0	0	0	0	0	0	-0.005	0	0	0	0	0	-0.00041667	FALSE
264	297	-0.005	0	0	0	0	0	0	0	0	0	0	0	-0.00041667	FALSE
270	311	0	0.005	0	0	0	0	0	0	0	0	0	-0.01	-0.00041667	FALSE
273	306	0	0	0	0	0	0	0	-0.005	0	0	0	0	-0.00041667	FALSE
274	301	0	0	0	0	0	-0.005	0	0	0	0	0	0	-0.00041667	FALSE
279	294	0	-0.005	0	0	0	0	0	0	0	0	0	0	-0.00041667	FALSE
281	322	0	0	0	0	0	0	0	0	0	-0.005	0	0	-0.00041667	FALSE
262	322	0.005	0	0	0	0.005	0	0	-0.015	0	0	-0.005	0	-0.00083333	FALSE
264	311	-0.01	0	0	0	0	0	0	0	0	0	0	0	-0.00083333	FALSE
267	311	0	0	0	0	-0.01	0	0	0	0	0	0	0	-0.00083333	FALSE
270	303	0	0	0	0	0	0	0	0	0	0	0	-0.01	-0.00083333	FALSE
278	315	0	-0.01	0	0	0	0	0	0	0	0	0	0	-0.00083333	FALSE
268	313	0	0.005	-0.005	0	-0.015	0	0.025	-0.015	0	0.005	-0.015	0	-0.00125	FALSE
261	319	0	0	0	0	0	0	0	0	0	0	-0.015	0	-0.00125	FALSE
268	297	0	0	0	0	-0.015	0	0	0	0	0	0	0	-0.00125	FALSE
270	305	0	-0.015	0	0	0	0	0	0	0	0	0	0	-0.00125	FALSE
274	303	0.025	0	0	0	-0.005	-0.005	0	0	0	-0.03	0	0	-0.00125	FALSE
278	297	0	0	-0.005	0	0	0	0	-0.005	0	-0.005	0	0	-0.00125	FALSE
265	315	-0.005	-0.005	0	-0.005	-0.005	0	0	0	0	0	0	0	-0.00166667	FALSE
273	310	0	0	0	0	0	-0.02	0	0	0	0	0	0	-0.00166667	FALSE
279	300	-0.005	0	0	0	0	0	-0.005	0	-0.015	0	0	0	-0.00208333	FALSE
265	321	0.005	0	-0.005	0	0.01	0	-0.02	-0.015	0	0.005	-0.01	-0.005	-0.00291667	FALSE
282	323	0	-0.02	0	-0.005	-0.015	0	0	0	0	0	0	0	-0.00333333	FALSE
275	298	0	0	0	0	-0.01	-0.005	0	-0.005	-0.005	-0.01	0	-0.01	-0.00375	FALSE
268	303	0	0	-0.01	0	-0.04	0	0	0.005	0	0	-0.005	0	-0.00416667	FALSE
279	296	0	-0.005	0	0	0	0	-0.005	-0.035	0	0	0	-0.01	-0.00458333	FALSE
279	293	-0.005	-0.005	-0.01	0.03	-0.025	-0.04	0	0.005	-0.01	0.005	-0.005	0	-0.005	FALSE
265	322	-0.015	-0.005	-0.005	0	-0.02	0	0.015	-0.02	0	0	0.01	-0.035	-0.00625	FALSE
283	318	0	0	0	0	0	0	0	0.005	-0.085	0	0	0	-0.00666667	FALSE
266	301	-0.005	0.005	0	0	0	0	-0.02	-0.01	-0.02	0	-0.045	-0.005	-0.00833333	FALSE
260	319	0.045	0	-0.075	0	0	0	0.535	0	-0.095	0	-0.555	0.03	-0.00958333	FALSE
272	301	0	0	0	0	0	-0.13	0	0	0	0	0	0	-0.0108333	FALSE
262	315	0	0	-0.01	0	0	-0.025	-0.035	0	-0.05	0	-0.015	0	-0.01125	FALSE
279	319	0	-0.025	0	-0.015	-0.1	0	0	-0.01	0	-0.025	0	-0.01	-0.0154167	FALSE
273	297	0	0	0	0	0	-0.2	0	0	0	0	0	0	-0.0166667	FALSE
277	293	0.055	-0.16	0.095	-0.08	-0.175	0.02	0	0.02	0.01	-0.14	0.035	0.1	-0.0183333	FALSE
280	293	-0.275	0.01	-0.015	0	0	0	0.02	0.005	-0.03	0	-0.015	0.015	-0.02375	FALSE
263	321	0.01	0	-0.035	-0.045	0.025	-0.02	-0.015	-0.04	-0.05	0.005	-0.05	-0.075	-0.0241667	FALSE
273	303	0.005	-0.045	0.08	-0.225	-0.075	-0.015	0.03	0.13	-0.045	-0.095	-0.045	-0.02	-0.0266667	FALSE
273	298	0	0	0	0	0	-0.33	0	0	0	0	0	0	-0.0275	FALSE
277	301	-0.005	0.015	-0.075	0	-0.025	0	-0.045	-0.045	-0.09	-0.025	-0.015	-0.025	-0.0279167	FALSE
272	303	0.005	0	0	0	0	-0.345	0	0	0	0	0	-0.005	-0.02875	FALSE
273	311	0	0	0	0	0	-0.345	0	0	0	0	0	0	-0.02875	FALSE
282	293	-0.03	-0.005	-0.01	-0.01	0	-0.015	0.125	-0.47	-0.005	0	-0.045	-0.025	-0.0408333	FALSE
279	301	-0.2	0	-0.03	0	0	0	-0.065	0.005	-0.12	0	-0.1	-0.005	-0.0429167	FALSE
269	310	0.01	0.005	-0.105	0.015	-0.45	0.005	0.03	-0.05	-0.12	0	0.025	0.015	-0.0516667	FALSE
267	318	0	0.02	-0.105	0.105	-0.325	-0.065	-0.04	-0.07	0.015	0	-0.055	-0.115	-0.0529167	FALSE
275	301	0.065	0.045	0.005	-0.425	-0.005	-0.175	0.015	-0.03	-0.045	-0.165	-0.005	0.03	-0.0575	FALSE
278	293	0	-0.285	-0.015	-0.035	-0.285	0	0	-0.015	0	-0.04	0	-0.04	-0.0595833	FALSE
273	301	-0.025	-0.085	0.005	-0.02	-0.015	-0.385	-0.025	0	0.01	0	-0.065	-0.145	-0.0625	FALSE
267	314	-0.115	-0.075	0.07	0.23	-0.635	0.11	-0.015	-0.09	0.01	0.105	-0.175	-0.175	-0.0629167	FALSE
282	319	0.115	-0.51	0.09	-0.15	-0.47	0.14	-0.01	0.17	0.015	-0.165	0.12	-0.265	-0.0766667	FALSE
283	319	0	-0.01	0.015	0	0	0.005	-0.94	0.02	-0.02	0	0	-0.045	-0.08125	FALSE
261	322	0.435	0	-0.025	0	0	-0.1	-0.47	-0.42	0.14	0	-0.565	0	-0.08375	FALSE
283	293	0	0	-0.05	0	0	-0.035	-0.225	-0.4	-0.085	0	-0.285	0	-0.09	FALSE
264	314	0.34	-0.07	-0.155	-0.295	-0.26	-0.205	-0.005	-0.03	0.31	-0.355	-0.205	-0.265	-0.0995833	FALSE
263	318	0.195	0.3	0.03	-0.095	0.105	-0.31	-0.375	-0.065	-0.31	0.085	-0.655	-0.1	-0.0995833	FALSE
264	293	-0.09	0	-0.065	-0.02	0	-0.26	-0.285	-0.01	-0.265	-0.005	-0.28	-0.015	-0.107917	FALSE
271	307	-0.285	-0.12	0.175	-0.15	-0.025	-0.145	-0.15	0.35	-0.045	0.015	-0.64	-0.52	-0.128333	FALSE
270	310	-0.55	0.02	0.05	0.02	0.195	-0.39	-0.01	-0.035	-0.62	0.48	-0.22	-0.49	-0.129167	FALSE
272	307	-0.245	0.175	-0.005	-0.185	-0.015	-0.45	-0.13	0	-0.055	0.01	-0.19	-0.52	-0.134167	FALSE
266	297	-0.135	0.08	0	-0.065	-0.095	-0.4	-0.095	-0.195	-0.155	0.03	-0.405	-0.19	-0.135417	FALSE
279	290	0	-0.605	-0.07	-0.085	-0.625	0	0	-0.025	0	-0.325	0	-0.18	-0.159583	FALSE
279	297	-0.265	0.23	-0.345	0.035	0.26	-0.705	-0.385	-0.055	-0.63	0.14	-0.365	0.08	-0.167083	FALSE
283	290	-0.03	0	-0.33	0	0	-0.07	-0.735	-0.42	-0.41	0	-0.85	0.01	-0.23625	FALSE
283	315	0	0	-0.375	0	0	-0.05	-0.775	-0.145	-0.86	0	-0.95	0	-0.262917	FALSE

## Sheet: Fig. 4B I315R
Figure 4B: Change in contact frequency (Δ contact) for residue pairs <4Å across 12 independent MD simulations for W281P. Values represent the fraction of simulation frames where contacts were lost in W281P relative to WT and S299L control simulations. Positive values indicate reduced contact frequency (contact loss); values range from 0 (no change) to 1 (complete loss of contact).
Residue 1	Residue 2	I315R_delta_value_R1	I315R_delta_value_R2	I315R_delta_value_R3	I315R_delta_value_R4	I315R_delta_value_R5	I315R_delta_value_R6	I315R_delta_value_R7	I315R_delta_value_R8	I315R_delta_value_R9	I315R_delta_value_R10	I315R_delta_value_R11	I315R_delta_value_R12	AVERAGE	Plotted in Fig 4b	I315R Only	W281P and I315R
281	290	0.97	0.995	0.955	0.965	0.54	1	0.91	0.96	0.89	0	0	-0.005	0.681667	TRUE	FALSE	TRUE
279	293	0.99	0.21	0.99	0.985	0.97	0.49	0.52	0.995	0.965	0.045	0.435	0.34	0.66125	TRUE	TRUE	FALSE
281	293	0.07	0.605	0.025	0.985	0.045	0.56	0.39	0.92	0.1	0.12	0.365	0.5	0.390417	TRUE	FALSE	TRUE
281	315	0.38	-0.01	0.325	-0.005	0.175	0.005	0.085	0.925	0.34	0.475	0.55	0.48	0.310417	TRUE	FALSE	TRUE
266	297	0.445	-0.1	0.565	-0.075	0.54	-0.245	0.215	0.75	0.56	0.07	0.34	0.26	0.277083	TRUE	TRUE	FALSE
266	293	0.52	-0.29	0.75	-0.205	0.545	-0.01	-0.195	0.345	0.54	0.48	0.335	0.34	0.262917	TRUE	TRUE	FALSE
279	311	0.64	0.195	0.265	0.175	0.215	0.225	0.25	0.5	0.425	-0.345	0.315	-0.12	0.228333	TRUE	FALSE	TRUE
266	315	-0.065	0.34	-0.02	0.38	0.01	0.45	0.555	-0.125	0	0.705	0.105	0.225	0.213333	TRUE	TRUE	FALSE
279	297	0.5	0.1	0.245	0.165	0.29	0.075	0.02	0.45	0.245	-0.265	0.535	0.175	0.21125	TRUE	TRUE	FALSE
264	314	0.435	0.4	0.115	-0.165	0.25	0.11	0.3	0.405	0.725	-0.25	0.06	0.125	0.209167	TRUE	TRUE	FALSE
262	318	0.585	0.06	0	0	0.01	-0.14	0.705	0.155	0.83	-0.005	-0.23	-0.075	0.157917	FALSE
274	307	0.32	0.125	0.02	0.06	0.34	-0.205	0.29	0.13	0.36	0.065	-0.02	0.24	0.14375	FALSE
260	323	0.035	-0.005	-0.07	0.405	-0.005	-0.04	0.915	0.005	0.055	0.01	0.08	0.04	0.11875	FALSE
260	322	0.78	-0.3	0	0	0	-0.2	0.815	0.18	0.855	0	-0.21	-0.705	0.10125	FALSE
260	319	0.045	0	0	0	0	0	0.915	0	0.005	0	0	0.03	0.0829167	FALSE
279	315	0	0.195	0	0.335	0	0.385	0.045	-0.12	-0.045	0.075	0.095	0.02	0.0820833	FALSE
262	319	0.095	0.405	0.155	0.01	0.05	0.04	0.165	0.05	0.05	0	-0.15	0.09	0.08	FALSE
263	318	0.11	0.24	0.16	0.01	0.09	0.04	0.345	0.15	0.205	-0.035	-0.26	-0.14	0.07625	FALSE
269	307	0.585	0.025	-0.085	-0.18	0.1	0.1	0.23	0.03	0.085	-0.055	-0.08	0.13	0.07375	FALSE
275	303	0.115	-0.06	0.07	-0.165	0.16	0.015	0.075	0.51	-0.01	0.065	-0.045	0.085	0.0679167	FALSE
268	307	0.015	-0.09	0.05	-0.23	0.35	0.035	-0.055	0.535	0.075	-0.04	-0.05	0.05	0.05375	FALSE
281	319	0	0.315	0.04	0.005	0.005	0.005	0.06	0	0.01	0.035	0.01	0.1	0.04875	FALSE
266	311	0	0	0	0	0	0.005	0	0.535	0.005	0	0	0	0.0454167	FALSE
275	301	0.155	-0.025	0.04	-0.535	0.115	-0.3	0.085	0.615	0.02	-0.01	0.155	0.21	0.04375	FALSE
266	318	-0.085	0.035	0.06	0.12	-0.045	0.065	0.16	-0.04	-0.06	0.135	0.115	0.025	0.0404167	FALSE
270	306	-0.015	-0.065	0.02	0.06	0.06	0.01	0.055	0	0.065	0.145	0.04	0.055	0.0358333	FALSE
275	311	0.005	-0.01	0	0	0.005	0	0.03	-0.005	-0.005	0.28	0.06	0.05	0.0341667	FALSE
261	322	0.435	-0.005	0	0	0	-0.225	0.21	0.12	0.6	0	-0.205	-0.555	0.03125	FALSE
264	315	0	0	0.005	0	0.01	0.005	0.005	0.3	0.025	0	0	0	0.0291667	FALSE
268	314	0.06	0.01	-0.03	0.02	0	0	0.085	0	0.015	0.135	0.035	0.015	0.02875	FALSE
275	307	0.035	-0.14	-0.005	-0.02	0.16	0.02	0.15	0.17	0	0.005	0	-0.035	0.0283333	FALSE
266	314	0	0.025	-0.005	0.015	0	0.15	0.065	0	0	0.01	0.005	0.04	0.0254167	FALSE
260	320	0	0	0	0	0	0	0.3	0	0	0	0	0	0.025	FALSE
264	319	0.005	0.25	-0.005	-0.005	0.01	-0.01	0.015	0	0.005	0.005	-0.015	0.03	0.02375	FALSE
283	290	0	0	0	0	0	0	0	0	0.25	0	0	0.005	0.02125	FALSE
283	316	0	0	0	0	0	0	0	0	0.25	0	-0.01	0.01	0.0208333	FALSE
273	303	0	0.23	0.045	-0.18	-0.005	-0.025	0.055	0.03	0.005	-0.09	0.08	0.095	0.02	FALSE
262	323	0	0.125	0	0	0	0	0.035	0.01	0.05	0	0	0	0.0183333	FALSE
282	293	0	0.005	0	0	0	0	0.15	0	0	0	0	0.005	0.0133333	FALSE
275	297	-0.015	0.03	-0.06	-0.19	-0.135	0.01	-0.015	0.04	-0.035	0.305	0.075	0.14	0.0125	FALSE
263	321	0.01	0.01	0.02	-0.075	0.03	-0.03	0.095	0.005	0.02	0.02	0	-0.005	0.00833333	FALSE
262	321	0.245	-0.145	0	0	0	-0.17	0.17	0.03	0.33	0.005	-0.005	-0.38	0.00666667	FALSE
265	318	0	0	0	0	0	0	0.005	0.05	0	0	0.005	0	0.005	FALSE
271	306	-0.01	0.025	0.025	-0.01	0	-0.05	0.005	0.1	-0.005	-0.025	0	0	0.00458333	FALSE
265	321	0.01	0	0	0	0.01	-0.005	0	0	0.005	0.005	0	0	0.00208333	FALSE
268	311	0	0	0	0	0	0	0	0.01	0	0.01	0	0	0.00166667	FALSE
274	303	0.025	-0.005	0	0	0	0	0	0	0	0	0	0	0.00166667	FALSE
262	322	0	0.02	0	0	0	0	0	-0.01	0	0	0	0.005	0.00125	FALSE
268	306	0.005	0	0	0	0	0	-0.005	0	0.015	0	0	0	0.00125	FALSE
273	307	0	0	0	0	0	0	0	0	0	0	0	0.015	0.00125	FALSE
265	315	0	0	0	0.01	0	0	0	0	0	0	0	0	0.000833333	FALSE
268	303	0	0	0	0	0	0	-0.005	0.01	0	0	0	0	0.000416667	FALSE
270	304	0	0	0	0	0	0	0	0	0.01	0	0	-0.005	0.000416667	FALSE
270	307	0	0	0	0	0	0	0	0	0	0.005	0	0	0.000416667	FALSE
282	296	0	0	0	0	0	0	0.005	0	0	0	0	0	0.000416667	FALSE
263	319	0	0	0	0	0	0	0	0	0	0	-0.005	0	-0.000416667	FALSE
266	301	0	0.005	0	0	0	0	-0.005	0	0	-0.005	0	0	-0.000416667	FALSE
268	310	0	0	0	0	0	0	0	-0.005	0	0	0	0	-0.000416667	FALSE
270	301	0	0	0	0	0	0	0	0	0	0	0	-0.005	-0.000416667	FALSE
272	303	-0.005	0	0	0	0	0	0	0	0	0	0	0	-0.000416667	FALSE
273	306	0	0	-0.005	0	0	0	0	0	0	0	0	0	-0.000416667	FALSE
275	293	0	0	0	0	0	0	0	0	0	0	-0.005	0	-0.000416667	FALSE
276	297	0	0	0	0	0	0	0	-0.005	0	0	0	0	-0.000416667	FALSE
277	314	0	0	0	0	0	0	0	-0.005	0	0	0	0	-0.000416667	FALSE
278	297	0	0	0	0	0	0	0	0	0	-0.005	0	0	-0.000416667	FALSE
281	297	0	0	0	0	0	0	0	0	0	0	-0.005	0	-0.000416667	FALSE
281	316	0	0	0	0	0	0	0	0	0	0	0	-0.005	-0.000416667	FALSE
283	320	-0.005	0	0	0	0.025	0	0	0.005	0	-0.03	-0.025	0.02	-0.000833333	FALSE
273	298	-0.01	0	0	0	0	0	0	0	0	0	0	0	-0.000833333	FALSE
275	310	0	0	0	0	0	0	0	-0.01	0	0	0	0	-0.000833333	FALSE
278	293	0	0	0	0	0	0	0	0	0	-0.005	0	-0.005	-0.000833333	FALSE
281	294	0	0	0	0	0	0	0	0	0	0	0	-0.01	-0.000833333	FALSE
264	321	-0.01	0	0.005	-0.005	0	0	0	-0.005	0	0	0	0	-0.00125	FALSE
270	303	0	0	0	0	0	0	0	0	0	0	0	-0.015	-0.00125	FALSE
279	314	0	0	0	0	0	0	0	-0.015	0	0	0	0	-0.00125	FALSE
282	322	0	0	0	0	0	0	0	0	0	0	-0.015	0	-0.00125	FALSE
266	310	-0.015	0	0	0	0	0	-0.005	0.015	-0.005	-0.005	-0.005	0.005	-0.00125	FALSE
265	314	0.31	-0.375	0.18	-0.04	0.34	0.275	-0.225	0.225	0.185	-0.49	-0.315	-0.09	-0.00166667	FALSE
275	298	-0.005	0.005	0	0	0	0	0	0	0	0	-0.02	0	-0.00166667	FALSE
280	290	0	0	0	0	0	0	0	0	0	0	0	-0.02	-0.00166667	FALSE
282	290	0	0	0	0	0	0	0	0	0	0	0	-0.02	-0.00166667	FALSE
266	319	0	0	0	0	0	0	0	-0.025	0	0	0	0	-0.00208333	FALSE
268	313	0	0	-0.01	-0.01	0.005	-0.04	0.03	0	-0.005	0.005	0	0	-0.00208333	FALSE
279	301	0	-0.005	0	0	0	0	-0.01	0.005	0	-0.015	0	0	-0.00208333	FALSE
280	315	0	0	0	0	-0.005	-0.01	-0.005	-0.005	0	0	0	0	-0.00208333	FALSE
281	322	0	0	0	0	0	0	0	0	0	0	-0.005	-0.03	-0.00291667	FALSE
264	290	0	0	0	0	0	0	0	0	0	0	-0.035	0	-0.00291667	FALSE
280	293	0	0.01	0	0	0	0	0.02	0.01	0	-0.07	0	-0.005	-0.00291667	FALSE
283	321	0	-0.04	0	0	0	0	0	0	0	0	0	0	-0.00333333	FALSE
273	304	-0.02	0.01	0.005	0	0	-0.005	0.025	0	0.01	-0.065	-0.005	0	-0.00375	FALSE
281	291	0	0	0	0	0	0	0	0	0	0	0	-0.045	-0.00375	FALSE
266	307	0	0	0	0	0	-0.055	0.005	0.01	0	-0.01	0	0	-0.00416667	FALSE
281	323	-0.005	0	0	0	0	0	0	-0.055	0	0	0	0	-0.005	FALSE
270	311	0	0.005	0	0	0	0	0	-0.08	0	0	0	0	-0.00625	FALSE
273	302	0.01	0.01	0.005	0.005	0	-0.005	0.005	0.015	0.005	-0.115	-0.02	0.01	-0.00625	FALSE
282	323	0	0	0	0	0	-0.005	0	-0.095	0	0	0	0	-0.00833333	FALSE
283	315	0	-0.14	0	0	0	0	0	0	0.05	0	0	-0.015	-0.00875	FALSE
264	311	0	0	0	0	0	0	0	0	0	-0.115	0	-0.005	-0.01	FALSE
281	292	-0.01	0	0	0	0	0	0	0	0	-0.02	-0.09	-0.01	-0.0108333	FALSE
279	318	0	0	0	0	-0.005	0	0	-0.14	0	0	0	0	-0.0120833	FALSE
273	301	-0.07	0.03	0	-0.005	-0.01	-0.01	-0.005	-0.045	0.005	-0.06	0	-0.005	-0.0145833	FALSE
277	301	0.005	-0.03	0.015	0	0	-0.01	0.02	0.025	0	-0.22	0.01	0	-0.0154167	FALSE
279	294	0	0	0	0	0	0	0	0	0	-0.14	-0.04	-0.01	-0.0158333	FALSE
263	322	-0.83	0.325	0.015	0.05	0.015	0.315	-0.26	-0.04	-0.95	0.07	0.385	0.71	-0.01625	FALSE
264	293	0	-0.21	0	-0.005	0	0	0	0	0	-0.01	0.005	0	-0.0183333	FALSE
270	310	-0.475	0.42	0.07	0.495	0.03	-0.37	-0.02	-0.05	-0.27	0.13	0.08	-0.275	-0.0195833	FALSE
283	318	0	-0.25	0	0	0	0	0	0.005	0	0	0	0	-0.0204167	FALSE
269	310	0.01	-0.035	-0.055	0.085	-0.055	-0.01	0.01	-0.135	-0.03	0.01	0.02	-0.095	-0.0233333	FALSE
265	322	-0.005	0.01	-0.045	-0.035	-0.06	0.005	-0.04	-0.115	0	-0.01	-0.005	0	-0.025	FALSE
278	315	0	0	0	0	0	0	0	-0.4	0	0	0	0	-0.0333333	FALSE
277	293	0.05	-0.005	0.105	-0.04	0.01	-0.055	0.005	-0.505	-0.01	-0.005	0.005	0	-0.0370833	FALSE
277	311	-0.04	0	0	0	-0.005	0	0	-0.405	0	0	0	0	-0.0375	FALSE
271	307	-0.08	0.18	0.18	0.015	-0.11	-0.175	-0.235	-0.11	-0.05	-0.08	0	0.005	-0.0383333	FALSE
272	307	-0.06	0.19	0.005	-0.005	-0.075	-0.08	-0.17	-0.39	-0.055	0	-0.005	0.005	-0.0533333	FALSE
283	319	0.03	-0.01	0	0	0	0.005	-0.94	0.035	-0.03	0	0.01	0.07	-0.0691667	FALSE
279	319	-0.04	0	-0.01	0	-0.025	-0.005	-0.01	-0.81	-0.015	0	-0.045	-0.015	-0.08125	FALSE
277	297	-0.105	-0.085	-0.165	0.1	-0.495	-0.165	0.295	0.325	-0.435	-0.105	-0.085	-0.155	-0.0895833	FALSE
264	322	-0.81	0.25	0.02	0.03	-0.06	0.355	-0.635	-0.74	-0.955	0.28	0.515	0.655	-0.09125	FALSE
267	314	-0.1	-0.1	-0.07	-0.03	-0.115	0.095	-0.315	-0.135	-0.09	-0.045	-0.125	-0.13	-0.0966667	FALSE
279	290	0	0	0	0	0	0	0	-0.03	0	-0.365	-0.555	-0.305	-0.104583	FALSE
283	323	-0.005	-0.14	0.035	-0.01	-0.045	-0.035	-0.925	-0.12	-0.37	-0.01	-0.035	0.405	-0.104583	FALSE
267	318	-0.07	-0.005	-0.25	-0.015	-0.395	-0.02	-0.075	-0.26	-0.23	0.07	-0.02	-0.155	-0.11875	FALSE
277	315	-0.2	0	-0.235	-0.01	-0.49	-0.005	-0.125	-0.87	-0.385	0	0	0	-0.193333	FALSE
282	319	-0.39	-0.055	-0.175	-0.24	-0.525	0.06	-0.145	-0.4	-0.47	-0.075	-0.09	0.115	-0.199167	FALSE
283	322	-0.08	-0.885	-0.02	0.01	-0.015	0	-0.955	-0.15	-0.655	-0.01	0.01	0.155	-0.21625	FALSE

## Sheet: Fig. 4C
Figure 4C: Van der Waals and electrostatic interaction energies for residue pairs showing greatest contact loss (<4Å), calculated across 12 independent MD simulations. ΔΔG values calculated relative to S299L population variant control. Statistical analysis includes t-statistics testing null hypothesis of ΔΔG = 0, 95% confidence intervals, Cohen's d effect sizes, and uncorrected p-values.	van der Waal energy
Residue Interaction	W281P												I315R
	R1	R2	R3	R4	R5	R6	R7	R8	R9	R10	R11	R12	R1	R2	R3	R4	R5	R6	R7	R8	R9	R10	R11	R12
281 to 290	1.8002	1.8244	1.8251	1.5433	1.6517	1.9049	1.6019	1.7999	1.823	1.8695	1.749	1.7885	1.7138	1.784	1.7015	1.3883	1.029	1.8134	1.3639	1.7617	1.6448	-0.7819	-0.7819	0.0119
281 to 315	1.8762	1.5295	1.8956	1.4696	1.4638	1.8675	1.4301	1.6103	2.261	1.6911	2.0173	1.627	1.3768	-0.4201	1.4224	-1.5004	0.9473	0.2139	-0.5476	1.9379	1.6019	1.325	1.3196	1.0345
281 to 319	1.339	0.5492	1.4799	0.9312	0.5956	1.2365	2.116	1.2361	1.1943	0.7639	1.4654	0.7544	0.2327	1.1127	0.4329	0.5471	0.4783	0.3108	1.2332	0.1697	-0.0553	1.2231	0.2494	0.2335
281 to 293	0.1593	1.499	0.7881	1.4193	1.5786	0.7458	0.8559	0.4618	0.4051	1.5241	0.3411	1.2655	0.4915	0.9217	0.5104	1.3148	0.4286	0.9918	0.8764	1.5498	0.6576	0.2021	0.9419	1.0073
279 to 293	0.3098	-1.2048	-0.4325	-0.3384	-1.6774	-0.1661	-0.0365	-0.1979	-0.0439	-1.0164	0.3618	-0.9747	1.5052	0.2906	1.4007	1.4198	1.2703	0.6517	0.6557	1.5124	1.2927	-0.1443	0.8724	0.4227
279 to 311	0.1304	0.0284	0.0203	0.0372	0.0441	0.1058	0.0219	0.0591	0.0514	0.0743	0.1434	0.0896	0.1627	0.0695	0.0859	0.152	0.0834	0.1257	0.0737	0.184	0.1418	-0.3215	0.057	-0.0884
279 to 315	0.648	-0.8046	0.1651	-0.1949	-0.8064	0.5473	0.3618	-0.1051	0.5505	-0.5729	0.67	-0.3163	-1.3373	-0.0392	-1.2833	0.2016	-1.5346	-0.1948	-0.8361	-3.5819	-1.2647	-0.0394	0.0205	-0.031
264 to 314	0.165	0.0384	-0.0635	-0.1013	-0.0945	-0.0774	0.0237	-0.1553	0.1975	-0.2079	-0.1551	-0.1697	0.2592	0.185	0.0819	-0.0793	0.1622	0.0679	0.1852	0.3356	0.4867	-0.2143	0.0153	0.0657
266 to 293	-0.0351	-0.1871	0.0865	-0.0368	-0.2611	-0.1042	-0.05	0.0308	0.0059	-0.0763	0.0051	-0.1244	0.1772	-0.2876	0.2704	-0.2785	0.1842	-0.0948	-0.1013	0.117	0.1609	0.1442	0.1277	0.1255
266 to 315	-0.1969	-0.2544	-0.0184	-0.1123	-0.2433	-0.0376	0.1416	-0.053	0.0754	-0.2581	0.2447	-0.0615	-0.5751	0.3172	-0.5335	0.3602	-0.6121	0.2652	0.0634	-1.0485	-0.7799	0.4608	0.1186	0.2221
266 to 297	-0.0995	0.0373	-0.0242	-0.0261	-0.0902	-0.2426	-0.1024	-0.1717	-0.1439	0.0553	-0.2786	-0.1251	0.2105	-0.1154	0.2564	-0.0661	0.2325	-0.1866	0.0509	0.3877	0.2244	0.0296	0.1216	0.0666
279 to 297	-0.9013	0.1139	-0.4736	-0.033	0.1162	-0.8218	-0.5436	-0.4369	-0.9335	0.0995	-0.8717	-0.1266	0.2577	-0.0322	0.1701	0.1524	0.1865	0.0747	-0.0214	0.3938	0.2106	-0.2717	0.2814	0.0919
	electrostatic energy
Residue Interaction	W281P												I315R
	R1	R2	R3	R4	R5	R6	R7	R8	R9	R10	R11	R12	R1	R2	R3	R4	R5	R6	R7	R8	R9	R10	R11	R12
281 to 290	-0.0701	0.2446	-0.0108	0.0182	0.1585	-0.0777	0.1303	-0.0248	-0.1522	0.2509	-0.1269	0.0928	0.0723	0.2913	0.1129	0.1666	0.1423	0.0887	0.371	0.0406	0.0569	0.2757	-0.0477	0.055
281 to 315	0.3891	0.1986	0.2964	0.2529	0.2006	0.4139	0.2346	0.3504	0.4169	0.2107	0.3723	0.2842	-1.5862	0.4887	-1.2767	-0.7606	-1.6395	-2.2864	-2.1621	-0.5223	-1.4306	0.4097	-0.0735	-0.2955
281 to 319	0.0201	0.3366	0.0904	0.223	0.3055	-0.0343	0.2221	0.0917	-0.1091	0.3298	-0.0232	0.2219	0.0366	0.2384	0.0851	0.3046	0.1794	0.0132	0.3452	0.0931	0.0062	0.2858	0.1095	-0.0223
281 to 293	0.2264	0.2113	0.2445	0.1552	0.2173	0.2436	0.1096	0.134	0.1874	0.2032	0.2129	0.2298	0.1803	0.2189	0.1913	0.1385	0.1114	0.2305	0.0498	0.1541	0.1752	-0.0579	0.0399	0.0905
279 to 293	0.0079	0.1161	0.0553	0.0761	0.1924	-0.003	0.0333	0.0719	-0.0049	0.3049	-0.063	0.2443	0.0172	0.0802	0.0433	0.0339	0.0382	0.0856	0.0423	-0.0005	0.0433	-0.0158	-0.1058	-0.0903
279 to 311	-0.0946	-0.022	-0.0099	-0.0144	-0.0443	-0.0178	-0.0208	-0.0334	-0.0509	-0.0023	-0.0385	-0.0317	-0.1256	-0.0072	-0.0606	-0.0136	-0.0644	-0.0236	-0.0651	-0.0548	-0.1253	0.0535	-0.0552	0.0208
279 to 315	-0.0784	-0.0473	-0.0258	0.0135	-0.0275	-0.0485	-0.0495	-0.0078	-0.0824	0.0035	-0.0463	0.0056	-0.4793	-0.0243	-0.5012	-0.3603	-0.7271	-0.4224	-0.6536	-0.449	-0.3757	0.2867	0.2795	0.2983
264 to 314	0.0025	-0.0886	0.1072	-0.0336	-0.2303	-0.0519	0.0257	-0.1055	-0.0336	0.0048	-0.0717	-0.0972	-0.0542	-0.0323	-0.0154	-0.0301	-0.117	-0.1013	-0.0428	-0.0332	-0.0737	-0.013	-0.0415	-0.0522
266 to 293	-0.0009	-0.0166	-0.0226	-0.0184	-0.0143	-0.0202	-0.0161	-0.0295	-0.018	-0.0167	-0.0132	0.0013	-0.0336	-0.0125	-0.0476	-0.0037	-0.0358	-0.0134	-0.0104	-0.0236	-0.0411	-0.0358	-0.0218	-0.024
266 to 315	0.0022	0.0032	-0.0094	0.0013	0.0003	0.0008	-0.0087	0.0059	-0.0185	0.0072	0.0006	0.0065	0.6686	0.2092	0.6948	0.5508	0.8527	0.3463	0.3577	0.6323	0.8384	0.0881	0.2983	0.2452
266 to 297	0.0113	0.0038	0.0054	0.004	0.0149	0.0184	0.0046	0.0087	0.0039	0.001	0.0235	0.016	-0.0062	-0.0032	-0.0192	-0.0001	-0.0143	0.0056	-0.0118	-0.0367	-0.0132	-0.0133	-0.0162	-0.015
279 to 297	-0.0388	0.0171	-0.0517	-0.0156	0.0087	-0.0759	-0.0401	-0.0281	-0.0671	-0.0028	-0.0508	-0.0117	0.0341	-0.0018	0.0237	-0.0132	0.0239	-0.0062	-0.005	0.03	0.0329	-0.019	0.0335	0.0073
Statistical Testing
281 to 290
Mutation	Energy_Type	Mean_ddG	Stdev	SE	t_statistic	n	DF	p_value	Cohen_d	CI_lower	CI_upper
I315R	VdW	1.054	0.9931	0.2867	3.6765	12	11	0.00364802	1.0613	0.423	1.685
W281P	VdW	1.7651	0.1099	0.0317	55.6388	12	11	7.79956e-15	16.061	1.6953	1.8349
I315R	Elec	0.1355	0.1215	0.0351	3.863	12	11	0.00263961	1.1152	0.0582	0.2128
W281P	Elec	0.0361	0.1379	0.0398	0.906	12	11	0.384352	0.2618	-0.0515	0.1237
281 to 315
Mutation	Energy_Type	Mean_ddG	Stdev	SE	t_statistic	n	DF	p_value	Cohen_d	CI_lower	CI_upper
I315R	VdW	0.7259	1.0512	0.3034	2.3923	12	11	3.571580e-02	0.6905	0.0581	1.3937
W281P	VdW	1.7282	0.2572	0.0742	23.2808	12	11	1.041752e-10	6.7193	1.5649	1.8915
I315R	Elec	-0.9279	0.9439	0.2725	-3.4053	12	11	5.873826e-03	-0.983	-1.5277	-0.3281
W281P	Elec	0.3017	0.0838	0.0242	12.4757	12	11	7.793105e-08	3.6002	0.2484	0.355
281 to 319
Mutation	Energy_Type	Mean_ddG	Stdev	SE	t_statistic	n	DF	p_value	Cohen_d	CI_lower	CI_upper
I315R	VdW	0.514	0.4369	0.1261	4.0759	12	11	1.832937e-03	1.1765	0.2365	0.7915
W281P	VdW	1.1385	0.4487	0.1295	8.7901	12	11	2.638993e-06	2.5373	0.8535	1.4235
I315R	Elec	0.1396	0.1275	0.0368	3.7916	12	11	2.986423e-03	1.0949	0.0586	0.2206
W281P	Elec	0.1395	0.1539	0.0444	3.1403	12	11	9.403373e-03	0.9064	0.0418	0.2372
281 to 293
Mutation	Energy_Type	Mean_ddG	Stdev	SE	t_statistic	n	DF	p_value	Cohen_d	CI_lower	CI_upper
I315R	VdW	0.8245	0.3856	0.1113	7.4075	12	11	1.347132e-05	2.1382	0.5795	1.0695
W281P	VdW	0.9203	0.5173	0.1493	6.1631	12	11	7.075051e-05	1.779	0.5917	1.2489
I315R	Elec	0.1269	0.0845	0.0244	5.1983	12	11	2.952554e-04	1.5018	0.0732	0.1806
W281P	Elec	0.1979	0.0434	0.0125	15.8012	12	11	6.582242e-09	4.5599	0.1704	0.2254
279 to 293
Mutation	Energy_Type	Mean_ddG	Stdev	SE	t_statistic	n	DF	p_value	Cohen_d	CI_lower	CI_upper
I315R	VdW	0.9292	0.5523	0.1594	5.828	12	11	1.145056e-04	1.6824	0.5784	1.28
W281P	VdW	-0.4514	0.6326	0.1826	-2.4721	12	11	3.100563e-02	-0.7136	-0.8533	-0.0495
I315R	Elec	0.0143	0.0598	0.0173	0.8283	12	11	4.251076e-01	0.2391	-0.0238	0.0524
W281P	Elec	0.0859	0.1102	0.0318	2.7003	12	11	2.064567e-02	0.7795	0.0159	0.1559
279 to 311
Mutation	Energy_Type	Mean_ddG	Stdev	SE	t_statistic	n	DF	p_value	Cohen_d	CI_lower	CI_upper
I315R	VdW	0.0605	0.1396	0.0403	1.5005	12	11	1.616304e-01	0.4334	-0.0282	0.1492
W281P	VdW	0.0672	0.0419	0.0121	5.547	12	11	1.735371e-04	1.6038	0.0406	0.0938
I315R	Elec	-0.0434	0.0531	0.0153	-2.8317	12	11	1.632244e-02	-0.8173	-0.0771	-0.0097
W281P	Elec	-0.0317	0.0245	0.0071	-4.4929	12	11	9.118080e-04	-1.2939	-0.0473	-0.0161
279 to 315
Mutation	Energy_Type	Mean_ddG	Stdev	SE	t_statistic	n	DF	p_value	Cohen_d	CI_lower	CI_upper
I315R	VdW	-0.8267	1.0788	0.3114	-2.6546	12	11	2.240166e-02	-0.7663	-1.5121	-0.1413
W281P	VdW	0.0119	0.5562	0.1606	0.074	12	11	9.423389e-01	0.0214	-0.3416	0.3654
I315R	Elec	-0.2607	0.372	0.1074	-2.4278	12	11	3.354019e-02	-0.7008	-0.4971	-0.0243
W281P	Elec	-0.0326	0.0318	0.0092	-3.5531	12	11	4.527356e-03	-1.0252	-0.0528	-0.0124
264 to 314
Mutation	Energy_Type	Mean_ddG	Stdev	SE	t_statistic	n	DF	p_value	Cohen_d	CI_lower	CI_upper
I315R	VdW	0.1293	0.1856	0.0536	2.4119	12	11	3.449821e-02	0.6967	0.0113	0.2473
W281P	VdW	-0.05	0.1306	0.0377	-1.3263	12	11	2.116190e-01	-0.3828	-0.133	0.033
I315R	Elec	-0.0506	0.0322	0.0093	-5.4444	12	11	2.025470e-04	-1.5714	-0.0711	-0.0301
W281P	Elec	-0.0477	0.0834	0.0241	-1.9813	12	11	7.310665e-02	-0.5719	-0.1007	0.0053
266 to 293
Mutation	Energy_Type	Mean_ddG	Stdev	SE	t_statistic	n	DF	p_value	Cohen_d	CI_lower	CI_upper
I315R	VdW	0.0454	0.1872	0.0541	0.8401	12	11	4.187379e-01	0.2425	-0.0737	0.1645
W281P	VdW	-0.0622	0.0965	0.0279	-2.2336	12	11	4.722773e-02	-0.6446	-0.1236	-0.0008
I315R	Elec	-0.0253	0.0136	0.0039	-6.418	12	11	4.955841e-05	-1.8603	-0.0339	-0.0167
W281P	Elec	-0.0154	0.0085	0.0024	-6.3156	12	11	5.711821e-05	-1.8118	-0.0207	-0.0101
266 to 315
Mutation	Energy_Type	Mean_ddG	Stdev	SE	t_statistic	n	DF	p_value	Cohen_d	CI_lower	CI_upper
I315R	VdW	-0.1451	0.5244	0.1514	-0.9587	12	11	3.583080e-01	-0.2767	-0.4783	0.1881
W281P	VdW	-0.0645	0.1612	0.0465	-1.3854	12	11	1.933786e-01	-0.4001	-0.1668	0.0378
I315R	Elec	0.4819	0.2568	0.0741	6.5014	12	11	4.419230e-05	1.8766	0.3188	0.645
W281P	Elec	-0.0007	0.0077	0.0022	-0.3237	12	11	7.522362e-01	-0.0909	-0.0055	0.0041
266 to 297
Mutation	Energy_Type	Mean_ddG	Stdev	SE	t_statistic	n	DF	p_value	Cohen_d	CI_lower	CI_upper
I315R	VdW	0.101	0.1699	0.049	2.0594	12	11	6.393149e-02	0.5945	-0.0068	0.2088
W281P	VdW	-0.101	0.1019	0.0294	-3.433	12	11	5.593353e-03	-0.9912	-0.1657	-0.0363
I315R	Elec	-0.012	0.0107	0.0031	-3.8741	12	11	2.589564e-03	-1.1215	-0.0188	-0.0052
W281P	Elec	0.0096	0.0071	0.0021	4.6835	12	11	6.677567e-04	1.3521	0.005	0.0142
279 to 297
Mutation	Energy_Type	Mean_ddG	Stdev	SE	t_statistic	n	DF	p_value	Cohen_d	CI_lower	CI_upper
I315R	VdW	0.1245	0.1746	0.0504	2.4697	12	11	3.113802e-02	0.7131	0.0136	0.2354
W281P	VdW	-0.401	0.4214	0.1216	-3.2968	12	11	7.118296e-03	-0.9516	-0.6686	-0.1334
I315R	Elec	0.0117	0.02	0.0058	2.0196	12	11	6.846326e-02	0.585	-0.0011	0.0245
W281P	Elec	-0.0297	0.0295	0.0085	-3.4925	12	11	5.036346e-03	-1.0068	-0.0484	-0.011
