# Supplementary material for: SMARCB1 missense mutants disrupt SWI/SNF complex stability and remodeling activity
Source: Nat Commun. 2026 Apr 8;17:4987. doi: 10.1038/s41467-026-71531-8 (PMC13237135; doi:10.1038/s41467-026-71531-8)
Supplement: Supplementary file 4 — Source Data [file 41467_2026_71531_MOESM4_ESM.zip › Source Data/Supp Data 7 - Supplementary_Figure2.xlsx]

## Sheet: Supp. Fig. 2A
Supplementary Fig 2A: Amino acid level functional z-scores for all SMARCB1 missense, nonsense, frameshift, and silent mutations across three cell lines (G401, BT16, RCRF1009T) and two biological replicates per cell line. Z-scores reflect mutation enrichment or depletion relative to silent mutations, where z-score > 0 denotes enrichment and z-score < 0 denotes depletion. Per-cell line averages rep…
Residue	Substitution	Wildtype_Amino_Acid	Mutant_Amino_Acid	Mutation_Type	G401 R1 zscore	G401 R2 zscore	BT16 R1 zscore	BT16 R2 zscore	RCRF1009T R1 zscore	RCRF1009T R2 zscore	G401 average zscore	BT16 average zscore	RCRF1009T average zscore	All reps zscore	All reps zscore SD
1	M1A	M	A	M	-4.10577	-6.93454	-1.39888	-4.14803	-1.33479	0.213178	-5.52015	-2.77345	-0.560808	-2.95147	2.59492
1	M1C	M	C	M	12.3874	-0.242249	-8.73592	1.74615	11.7643	0.441767	6.0726	-3.49489	6.10305	2.89359	8.01536
1	M1D	M	D	M	-7.99835	-0.584816	-4.76064	-0.235127	-0.333458	-0.135696	-4.29158	-2.49789	-0.234577	-2.34135	3.29463
1	M1E	M	E	M	4.80676	-1.33772	2.58519	1.28771	3.31896	0.225909	1.73452	1.93645	1.77243	1.81447	2.21579
1	M1F	M	F	M	-9.70616	0.675945	-8.94454	-3.13244	2.32892	-0.193303	-4.51511	-6.03849	1.06781	-3.16193	5.0982
1	M1G	M	G	M	1.16897	-2.34813	2.48995	9.14022	-1.06528	0.551493	-0.589577	5.81509	-0.256894	1.65621	4.03992
1	M1H	M	H	M	-10.8333	-2.39174	-5.90748	-1.23192	-0.614854	-0.105456	-6.61251	-3.5697	-0.360155	-3.51412	4.14225
1	M1I	M	I	M	1.51778	-0.813233	-0.0224186	1.69752	1.5846	1.23821	0.352271	0.837551	1.4114	0.867075	1.03733
1	M1K	M	K	M	0.704665	0.682597	-1.48313	-0.0751007	3.25167	-0.499463	0.693631	-0.779114	1.3761	0.430207	1.605
1	M1L	M	L	M	0.187388	1.41968	0.640275	-1.37	2.57608	0.377138	0.803534	-0.364861	1.47661	0.638427	1.31684
1	M1N	M	N	M	-5.06945	-2.88524	-10.4572	-1.06281	-0.45492	0.421048	-3.97734	-5.76002	-0.016936	-3.25143	4.03635
1	M1P	M	P	M	-6.22124	0.343462	-14.5001	-7.05604	3.18717	-1.37867	-2.93889	-10.7781	0.904249	-4.2709	6.34787
1	M1Q	M	Q	M	2.638	-3.95059	7.88742	-0.439654	6.92442	1.4819	-0.656293	3.72388	4.20316	2.42358	4.46927
1	M1R	M	R	M	0.591861	-1.24196	-2.78491	-0.947719	1.16895	-0.0501404	-0.325047	-1.86631	0.559406	-0.543985	1.42408
1	M1S	M	S	M	0.330271	-3.00163	2.52374	-3.42285	-5.61387	0.985605	-1.33568	-0.449558	-2.31413	-1.36646	3.11409
1	M1T	M	T	M	1.91021	0.591568	-3.19719	0.46988	0.204495	0.0117549	1.25089	-1.36366	0.108125	-0.00154818	1.70198
1	M1V	M	V	M	4.62136	0.80829	0.908133	0.704292	2.90805	0.27611	2.71483	0.806212	1.59208	1.70437	1.6991
1	M1W	M	W	M	-7.93683	2.33369	0.427562	0.620983	-6.84922	-0.672578	-2.80157	0.524272	-3.7609	-2.01273	4.29105
1	M1Y	M	Y	M	-6.88722	-3.88591	6.33586	-1.37076	5.95213	1.62275	-5.38656	2.48255	3.78744	0.294477	5.33098
1	M1X	M	Stop	N	-1.6612	-0.14133	1.79916	6.30544	-3.84576	0.177464	-0.901266	4.0523	-1.83415	0.438961	3.44791
1	M1Fs	M	Fs	F	-0.562785	-1.89533	0.672099	-0.751005	-3.16204	-0.572002	-1.22906	-0.0394533	-1.86702	-1.04518	1.31879
2	M2A	M	A	M	1.65379	-2.085	5.31808	-5.05125	3.05878	-1.60022	-0.215604	0.133416	0.729276	0.215696	3.80833
2	M2C	M	C	M	-8.49539	-2.20372	-2.41146	-3.23581	1.18443	0.132111	-5.34955	-2.82364	0.658269	-2.50497	3.37889
2	M2D	M	D	M	3.06503	-1.7649	3.33651	2.18085	2.93996	3.34785	0.650067	2.75868	3.1439	2.18422	1.98113
2	M2E	M	E	M	6.96129	3.86652	6.45556	8.23677	2.8207	1.32537	5.41391	7.34616	2.07303	4.94437	2.68181
2	M2F	M	F	M	-0.348362	-3.72016	3.69394	-0.319525	-4.45089	3.09592	-2.03426	1.68721	-0.677483	-0.341512	3.35868
2	M2G	M	G	M	3.07844	-6.69441	-3.75633	0.12272	7.72353	-0.388489	-1.80799	-1.8168	3.66752	0.0142432	5.06398
2	M2H	M	H	M	8.05356	-0.664061	-2.33057	-5.17571	-1.43068	2.31424	3.69475	-3.75314	0.441784	0.127797	4.57875
2	M2I	M	I	M	-1.91473	0.593191	0.823616	1.04505	1.28768	0.668679	-0.660768	0.934332	0.978178	0.417247	1.1704
2	M2K	M	K	M	6.52563	1.02768	1.74811	1.67359	0.700432	0.604152	3.77666	1.71085	0.652292	2.0466	2.24593
2	M2L	M	L	M	-2.21823	-0.730138	2.12183	-1.37586	1.14222	1.4967	-1.47418	0.372984	1.31946	0.0727533	1.75281
2	M2N	M	N	M	4.40921	-2.00873	-2.00232	3.5965	-1.38636	0.855541	1.20024	0.797092	-0.265409	0.577308	2.86617
2	M2P	M	P	M	3.63189	2.55502	2.08032	0.55921	-0.729599	1.48943	3.09346	1.31977	0.379915	1.59771	1.53583
2	M2Q	M	Q	M	-3.43353	-2.73268	-5.0183	-1.96288	-0.285807	0.866024	-3.0831	-3.49059	0.290109	-2.09453	2.13552
2	M2R	M	R	M	1.6737	2.35652	-4.86442	4.05936	1.99271	0.413745	2.01511	-0.402529	1.20323	0.938604	3.07739
2	M2S	M	S	M	-3.72534	-3.13432	-9.17296	-0.981388	-8.60899	-0.964276	-3.42983	-5.07717	-4.78664	-4.43121	3.63426
2	M2T	M	T	M	1.91305	-0.179295	1.27173	-1.45216	1.96275	0.213066	0.866875	-0.0902189	1.08791	0.621521	1.34149
2	M2V	M	V	M	2.92779	1.25903	1.2519	2.01048	5.13351	0.606349	2.09341	1.63119	2.86993	2.19818	1.64287
2	M2W	M	W	M	5.65708	-2.31678	0.140422	-2.66463	-1.74589	0.63176	1.67015	-1.2621	-0.557067	-0.0496732	3.09588
2	M2Y	M	Y	M	0.59425	2.53978	-0.754832	-0.00852116	1.14306	0.0874771	1.56701	-0.381676	0.61527	0.600202	1.14247
2	M2X	M	Stop	N	-8.43135	-2.60573	5.29624	-1.23728	-3.49214	-1.51811	-5.51854	2.02948	-2.50512	-1.99806	4.4273
2	M2Fs	M	Fs	F	-3.37426	-3.83854	-8.05393	-0.566397	0.572025	-0.334921	-3.6064	-4.31016	0.118552	-2.59934	3.20021
3	M3A	M	A	M	NA	NA	-6.14161	NA	NA	NA	NA	-6.14161	NA	-6.14161	NA
3	M3C	M	C	M	0.0218349	-1.95573	7.42471	1.21053	-2.71803	2.37338	-0.966946	4.31762	-0.172328	1.05945	3.65248
3	M3D	M	D	M	-21.321	NA	-0.995478	-2.05962	-1.6606	2.9486	-21.321	-1.52755	0.644001	-4.61761	9.54799
3	M3E	M	E	M	-6.21979	-4.75848	-9.45032	-1.33193	7.98542	-0.945324	-5.48913	-5.39112	3.52005	-2.4534	6.01593
3	M3F	M	F	M	-24.4756	-5.66818	-23.2134	-4.39077	1.58098	2.04753	-15.0719	-13.8021	1.81425	-9.01991	11.8984
3	M3G	M	G	M	8.16951	-1.4354	-5.93588	-0.433935	-10.3083	-0.0265054	3.36706	-3.18491	-5.16739	-1.66175	6.22763
3	M3H	M	H	M	-3.84191	-0.0771683	4.99077	-6.06932	-2.21491	0.429311	-1.95954	-0.539275	-0.892802	-1.13054	3.84531
3	M3I	M	I	M	4.59894	1.78697	-0.606363	1.84151	0.582193	0.870887	3.19295	0.617574	0.72654	1.51236	1.75934
3	M3K	M	K	M	-1.29181	-0.693784	-2.61905	-1.14811	3.47773	0.0737301	-0.992797	-1.88358	1.77573	-0.366884	2.07943
3	M3L	M	L	M	3.20204	-3.1667	-0.707323	-0.740919	3.14116	1.13222	0.0176698	-0.724121	2.13669	0.476746	2.49461
3	M3N	M	N	M	0.479919	1.53636	-2.69802	-3.39377	0.0881443	0.647711	1.00814	-3.04589	0.367928	-0.556609	1.9978
3	M3P	M	P	M	6.01965	2.33822	-2.21731	-4.94678	-0.0209367	-2.10736	4.17893	-3.58205	-1.06415	-0.155753	3.88295
3	M3Q	M	Q	M	4.97357	-0.128359	4.5474	-2.18459	-12.9135	0.384395	2.4226	1.18141	-6.26457	-0.886852	6.51755
3	M3R	M	R	M	4.38546	-2.3845	4.75048	-2.19252	2.52459	-0.390374	1.00048	1.27898	1.06711	1.11552	3.20474
3	M3S	M	S	M	4.29333	-2.5025	3.38684	-2.21911	3.79521	-1.54418	0.895414	0.583861	1.12552	0.868265	3.26665
3	M3T	M	T	M	-2.26104	-1.33584	4.74811	-2.3887	1.61814	-0.797434	-1.79844	1.17971	0.410355	-0.0694581	2.77029
3	M3V	M	V	M	3.61004	-0.0373674	1.98677	1.77731	0.998787	0.182981	1.78633	1.88204	0.590884	1.41975	1.34735
3	M3W	M	W	M	3.59947	0.788654	5.09456	-0.403347	3.31071	-1.13875	2.19406	2.34561	1.08598	1.87522	2.48412
3	M3Y	M	Y	M	-2.85395	-1.64948	1.41178	1.80751	-4.59067	-1.13875	-2.25171	1.60964	-2.86471	-1.16893	2.46165
3	M3X	M	Stop	N	-8.61176	-3.96753	-2.97454	-4.3846	-5.19422	-1.35166	-6.28965	-3.67957	-3.27294	-4.41405	2.44459
3	M3Fs	M	Fs	F	-2.31392	-0.533726	-2.40235	-1.18445	1.74767	-0.251455	-1.42382	-1.7934	0.748107	-0.823039	1.54055
4	M4A	M	A	M	-1.85376	0.830101	-2.42979	1.60215	-3.22545	0.301352	-0.511827	-0.413821	-1.46205	-0.795899	1.96417
4	M4C	M	C	M	-0.72626	-0.648253	-10.2746	-2.76761	-1.15727	0.134522	-0.687256	-6.52111	-0.511373	-2.57325	3.89365
4	M4D	M	D	M	0.334199	-0.69292	-1.40319	-0.698536	1.17915	0.293605	-0.17936	-1.05086	0.736377	-0.164615	0.9341
4	M4E	M	E	M	-0.595476	0.715163	0.883275	0.82489	1.68138	1.20917	0.0598437	0.854083	1.44527	0.7864	0.762266
4	M4F	M	F	M	-0.395463	-0.707446	-1.30128	-1.30236	0.886367	0.229822	-0.551454	-1.30182	0.558094	-0.431726	0.867925
4	M4G	M	G	M	-1.1762	-0.481762	NA	1.7089	2.30321	-0.528943	-0.82898	1.7089	0.887132	0.36504	1.53738
4	M4H	M	H	M	1.56208	-0.704026	-2.55253	-0.752761	-2.01633	-1.21253	0.429029	-1.65265	-1.61443	-0.946016	1.42716
4	M4I	M	I	M	0.720459	0.0076697	-1.13158	0.323935	0.837746	0.457939	0.364064	-0.403825	0.647843	0.202694	0.716876
4	M4K	M	K	M	0.126233	0.4124	-1.96635	0.0453329	-0.681312	0.249869	0.269317	-0.960507	-0.215721	-0.302304	0.898096
4	M4L	M	L	M	1.16085	0.402706	1.14584	0.396587	2.39106	-0.364055	0.781777	0.771213	1.0135	0.855498	0.942169
4	M4N	M	N	M	1.47414	-0.487826	-1.76137	0.234408	-0.247617	1.47179	0.493157	-0.763483	0.612086	0.11392	1.24242
4	M4P	M	P	M	1.57446	-1.65366	-4.51269	-0.575247	-7.0255	1.03282	-0.0396002	-2.54397	-2.99634	-1.85997	3.33396
4	M4Q	M	Q	M	1.06524	-0.512143	-1.72412	-0.376543	0.570346	-0.385635	0.27655	-1.05033	0.0923554	-0.227143	0.967044
4	M4R	M	R	M	2.61345	-1.68131	2.39744	-1.07083	-0.0675093	0.7238	0.466073	0.663309	0.328146	0.485843	1.76995
4	M4S	M	S	M	-0.295503	-0.616808	-2.30477	-0.675545	0.0679708	0.646606	-0.456156	-1.49016	0.357288	-0.529675	0.997546
4	M4T	M	T	M	0.837854	0.207164	1.54258	-0.223673	1.21607	0.524102	0.522509	0.659452	0.870086	0.684016	0.651266
4	M4V	M	V	M	0.828236	0.0211653	-0.872379	1.48786	2.10066	0.0768916	0.4247	0.307739	1.08878	0.607072	1.08339
4	M4W	M	W	M	0.602755	-0.180507	3.03938	-1.8742	-0.0551975	-2.83261	0.211124	0.582589	-1.4439	-0.216731	2.04408
4	M4Y	M	Y	M	0.355602	-0.275569	-1.27297	-0.421476	0.666027	-0.127308	0.0400167	-0.847224	0.26936	-0.179283	0.673415
4	M4X	M	Stop	N	-1.04211	-0.816146	-3.73852	-4.52992	-2.3204	0.682818	-0.929129	-4.13422	-0.818793	-1.96071	1.95105
4	M4Fs	M	Fs	F	0.933281	0.451351	0.900458	-0.423499	5.36455	0.324861	0.692316	0.238479	2.84471	1.2585	2.07103
5	A5C	A	C	M	-0.0639075	1.41785	-0.101664	-3.19161	-1.16586	-1.37832	0.676973	-1.64664	-1.27209	-0.747251	1.55691
5	A5D	A	D	M	-0.206782	0.625576	0.191554	0.495839	4.36416	-0.457292	0.209397	0.343697	1.95343	0.835509	1.77669
5	A5E	A	E	M	-0.128056	0.267757	-0.249688	0.22611	0.183784	-0.102727	0.0698504	-0.0117893	0.0405286	0.0328633	0.21882
5	A5F	A	F	M	-0.0272198	0.13308	-0.30232	-0.06888	-0.348507	0.415051	0.0529301	-0.1856	0.0332722	-0.0331325	0.283454
5	A5G	A	G	M	-0.326075	-0.0720445	0.756263	0.459153	0.58538	-0.225671	-0.19906	0.607708	0.179854	0.196168	0.459778
5	A5H	A	H	M	0.140479	0.371957	0.659587	0.811483	1.09657	1.00568	0.256218	0.735535	1.05113	0.68096	0.369668
5	A5I	A	I	M	-0.940594	-0.628074	0.428557	-0.308578	-9.42973	-2.24607	-0.784334	0.0599898	-5.8379	-2.18742	3.65552
5	A5K	A	K	M	-0.00911315	0.298795	0.0308628	0.682488	0.337178	0.3219	0.144841	0.356675	0.329539	0.277018	0.250191
5	A5L	A	L	M	-2.32504	1.87259	-1.63306	-1.47833	-1.52515	-1.12908	-0.226225	-1.55569	-1.32711	-1.03634	1.47795
5	A5M	A	M	M	-0.140132	-0.14151	0.194977	0.0653181	-0.512135	0.283694	-0.140821	0.130147	-0.114221	-0.0416314	0.287858
5	A5N	A	N	M	-0.0871867	0.380381	-0.024972	0.168226	0.404007	0.21243	0.146597	0.071627	0.308219	0.175481	0.202387
5	A5P	A	P	M	-0.4281	-0.120764	-0.139526	0.982077	1.51597	-0.594417	-0.274432	0.421275	0.460776	0.20254	0.847013
5	A5Q	A	Q	M	0.624903	0.784652	1.28312	1.372	1.70937	1.29503	0.704777	1.32756	1.5022	1.17818	0.401343
5	A5R	A	R	M	-2.72583	-1.55363	-0.730599	-0.899771	4.42983	2.6398	-2.13973	-0.815185	3.53481	0.1933	2.74062
5	A5S	A	S	M	0.448758	1.2097	-0.1702	-1.25726	0.978026	0.613736	0.829228	-0.71373	0.795881	0.303793	0.900432
5	A5T	A	T	M	-0.180567	-0.199112	0.248283	0.671745	-0.0454979	0.159801	-0.189839	0.460014	0.0571517	0.109109	0.329033
5	A5V	A	V	M	0.287436	0.657275	0.939004	2.00111	1.05848	0.435724	0.472356	1.47006	0.747101	0.896505	0.614607
5	A5W	A	W	M	-0.0161508	0.550711	0.490342	0.54402	-0.0273068	0.630712	0.26728	0.517181	0.301702	0.362054	0.300659
5	A5Y	A	Y	M	-0.280802	0.169351	0.546349	1.1174	-0.906955	1.60257	-0.0557259	0.831874	0.347806	0.374651	0.916866
5	A5X	A	Stop	N	-0.131678	-0.562488	-2.90876	-2.62555	-2.70727	-1.94518	-0.347083	-2.76716	-2.32623	-1.81349	1.18901
5	A5A	A	A	S	0.30031	0.852368	0.704607	0.962283	-0.267101	0.0493795	0.576339	0.833445	-0.108861	0.433641	0.486763
5	A5Fs	A	Fs	F	1.01796	1.53701	1.63126	1.81496	1.61194	1.06409	1.27748	1.72311	1.33802	1.4462	0.327212
6	L6A	L	A	M	-0.243118	-0.0608161	0.351593	-0.608639	0.507046	-0.346862	-0.151967	-0.128523	0.0800919	-0.0667994	0.426028
6	L6C	L	C	M	1.03155	0.0689391	-0.252918	0.108611	0.255001	-0.773527	0.550246	-0.0721533	-0.259263	0.0729431	0.595997
6	L6D	L	D	M	0.187782	-0.284999	-0.33677	0.616014	-0.583892	-0.162624	-0.0486087	0.139622	-0.373258	-0.0940815	0.4298
6	L6E	L	E	M	0.103893	-0.426532	0.00346988	-0.265292	1.12378	-0.879433	-0.16132	-0.130911	0.122174	-0.0566857	0.675296
6	L6F	L	F	M	-0.48736	1.28713	-0.0341472	-0.452562	1.00551	-0.845878	0.399887	-0.243355	0.0798145	0.0787822	0.870577
6	L6G	L	G	M	-0.545347	-0.789037	-2.62903	0.0580663	-0.398864	-0.261127	-0.667192	-1.28548	-0.329996	-0.76089	0.957989
6	L6H	L	H	M	-3.51337	-1.92227	-0.380005	1.88674	-2.7784	-4.06901	-2.71782	0.75337	-3.4237	-1.79605	2.22102
6	L6I	L	I	M	-0.118139	0.176583	-0.477429	0.461883	-2.7573	-0.629603	0.0292222	-0.00777292	-1.69345	-0.557335	1.15081
6	L6K	L	K	M	-0.788577	0.300846	0.3893	-0.868186	0.299561	-0.679232	-0.243866	-0.239443	-0.189836	-0.224381	0.611011
6	L6M	L	M	M	0.311711	0.236265	0.131517	0.664345	-0.441639	0.545885	0.273988	0.397931	0.052123	0.241347	0.388634
6	L6N	L	N	M	-0.181582	-0.219592	-0.227192	-0.095609	-1.03541	-0.277303	-0.200587	-0.1614	-0.656356	-0.339448	0.346286
6	L6P	L	P	M	-0.0729723	0.267005	0.991837	0.659952	0.192705	0.164926	0.0970164	0.825895	0.178815	0.367242	0.387564
6	L6Q	L	Q	M	1.21759	1.64189	-0.0427421	2.61523	-0.491853	-0.0682999	1.42974	1.28624	-0.280076	0.811969	1.20917
6	L6R	L	R	M	0.459145	0.750732	1.0706	0.125531	0.883423	-0.220626	0.604938	0.598067	0.331399	0.511468	0.489055
6	L6S	L	S	M	0.1339	0.028087	-0.667133	-0.430092	0.510201	-0.398377	0.0809937	-0.548612	0.0559123	-0.137235	0.436983
6	L6T	L	T	M	0.354848	0.546574	0.566375	0.554102	0.27087	-0.687243	0.450711	0.560239	-0.208186	0.267588	0.48343
6	L6V	L	V	M	-0.392333	0.609484	0.041288	1.70452	0.499296	0.69084	0.108575	0.872906	0.595068	0.525517	0.707397
6	L6W	L	W	M	-0.293004	-0.373089	0.0852079	0.257419	1.9789	0.618282	-0.333047	0.171313	1.29859	0.378952	0.864321
6	L6Y	L	Y	M	-0.395647	0.578259	0.146385	0.608356	-0.87746	0.121458	0.0913063	0.377371	-0.378001	0.0302253	0.576481
6	L6X	L	Stop	N	0.415368	-1.07538	-0.753012	-4.27108	-2.67502	0.12051	-0.330004	-2.51204	-1.27726	-1.3731	1.78863
6	L6L	L	L	S	0.541542	0.822657	0.511042	1.12568	-0.498975	0.435021	0.682099	0.818361	-0.0319767	0.489495	0.547529
6	L6Fs	L	Fs	F	2.14659	1.45655	1.12529	0.780231	-1.97468	0.141775	1.80157	0.952759	-0.916453	0.612626	1.43332
7	S7A	S	A	M	-0.965301	-1.13166	-0.784455	-1.2112	-1.4423	-0.612688	-1.04848	-0.997828	-1.02749	-1.0246	0.300536
7	S7C	S	C	M	0.164659	0.442016	0.8764	-0.821876	-0.770195	-0.632391	0.303338	0.0272618	-0.701293	-0.123565	0.716597
7	S7D	S	D	M	-0.337661	0.187671	0.0768066	-1.52659	-2.06708	-0.992263	-0.074995	-0.724893	-1.52967	-0.776521	0.90831
7	S7E	S	E	M	-1.52794	0.924816	1.53435	-1.27269	0.50098	0.402885	-0.301561	0.13083	0.451933	0.0937338	1.22674
7	S7F	S	F	M	1.86084	0.0913919	-1.15199	-0.563705	-1.66071	1.98163	0.976115	-0.857849	0.160459	0.0929082	1.5329
7	S7G	S	G	M	0.960041	0.94248	1.12282	0.900457	-0.0794534	-0.626894	0.95126	1.01164	-0.353174	0.536576	0.714609
7	S7H	S	H	M	1.15474	0.980804	-0.646129	-1.28038	-0.734275	0.629581	1.06777	-0.963255	-0.0523468	0.0173893	1.0282
7	S7I	S	I	M	0.761722	0.492865	0.648395	1.47595	-0.292163	0.278589	0.627294	1.06217	-0.0067869	0.560893	0.58264
7	S7K	S	K	M	-0.616085	-1.11984	-1.28426	-0.16125	-1.19704	-1.02795	-0.86796	-0.722754	-1.11249	-0.90107	0.430567
7	S7L	S	L	M	-0.148553	0.0751734	0.308305	0.576998	2.25422	2.01108	-0.0366899	0.442652	2.13265	0.846204	1.02813
7	S7M	S	M	M	-1.75172	-0.0082809	-1.49426	-1.94902	-1.55695	-0.520539	-0.880002	-1.72164	-1.03875	-1.21346	0.769442
7	S7N	S	N	M	0.886142	0.948124	0.479998	0.799399	-0.289099	-0.353802	0.917133	0.639698	-0.32145	0.411794	0.590751
7	S7P	S	P	M	-1.44879	0.717174	-0.815327	-0.264345	-1.12073	-0.356435	-0.365806	-0.539836	-0.738581	-0.548075	0.765339
7	S7Q	S	Q	M	0.180185	2.60009	1.89042	-2.54549	2.73572	0.0861038	1.39014	-0.327538	1.41091	0.824503	2.0129
7	S7R	S	R	M	0.716764	0.292271	-0.163318	1.09303	1.24234	-0.17708	0.504517	0.464857	0.53263	0.500668	0.615031
7	S7T	S	T	M	1.76806	-0.277948	1.15737	0.476254	-0.142876	-1.02511	0.745057	0.816814	-0.583993	0.325959	1.02014
7	S7V	S	V	M	2.88771	0.266227	0.0939051	0.848696	-0.951989	0.963344	1.57697	0.471301	0.00567757	0.68465	1.27755
7	S7W	S	W	M	0.633711	-0.454248	1.8814	-3.12161	-6.26552	4.50393	0.0897315	-0.620103	-0.880797	-0.470389	3.79754
7	S7Y	S	Y	M	-2.23735	-0.669478	-1.09473	-1.1482	1.15253	-1.608	-1.45341	-1.12146	-0.227734	-0.934204	1.15311
7	S7X	S	Stop	N	-4.55812	-1.54355	-2.37122	-1.29911	-1.12159	-2.1049	-3.05083	-1.83517	-1.61324	-2.16641	1.26474
7	S7S	S	S	S	0.0033002	-0.410475	-0.586394	-0.634037	0.0597654	-0.220434	-0.203588	-0.610215	-0.0803342	-0.298046	0.294461
7	S7Fs	S	Fs	F	0.530908	0.963299	1.87616	0.517389	1.9579	1.27024	0.747104	1.19677	1.61407	1.18598	0.633249
8	K8A	K	A	M	-0.749378	0.0385297	-0.437242	-0.681694	-0.399408	-0.659756	-0.355424	-0.559468	-0.529582	-0.481491	0.290771
8	K8C	K	C	M	0.0256817	-0.0248901	0.773888	-0.0793832	-0.481687	0.863078	0.000395802	0.347252	0.190695	0.179448	0.527295
8	K8D	K	D	M	-1.63294	0.0203761	-1.54198	-1.68305	-0.70542	-1.27564	-0.806284	-1.61252	-0.990532	-1.13644	0.671289
8	K8E	K	E	M	0.750345	1.27028	0.761885	0.533905	1.19273	-0.1843	1.01031	0.647895	0.504214	0.720807	0.525612
8	K8F	K	F	M	-0.325983	0.536965	0.7266	-1.0169	0.153527	-0.500259	0.105491	-0.145148	-0.173366	-0.0710077	0.663355
8	K8G	K	G	M	0.0594086	0.564756	-1.32683	-1.73309	-2.04253	-2.75932	0.312082	-1.52996	-2.40092	-1.20627	1.27607
8	K8H	K	H	M	-0.601342	0.251561	-0.988395	-1.01646	-0.563706	-0.617085	-0.174891	-1.00243	-0.590396	-0.589238	0.458337
8	K8I	K	I	M	0.867618	0.162947	0.660925	-0.0841816	1.77603	0.793022	0.515282	0.288371	1.28452	0.696059	0.647979
8	K8L	K	L	M	-0.092441	-1.21411	-0.567367	-0.33149	-0.117665	-0.45131	-0.653275	-0.449429	-0.284488	-0.462397	0.412082
8	K8M	K	M	M	-1.17763	1.1053	1.54636	-0.385858	-2.25096	-0.330273	-0.0361637	0.580252	-1.29062	-0.248843	1.41089
8	K8N	K	N	M	-0.00249923	1.15419	-0.630506	0.642416	-0.99884	-0.185543	0.575845	0.00595528	-0.592192	-0.00346376	0.796797
8	K8P	K	P	M	-1.34395	0.322029	-0.463281	-1.19884	0.170316	-0.918496	-0.510962	-0.831059	-0.37409	-0.572037	0.702999
8	K8Q	K	Q	M	0.111296	0.485263	0.180873	-0.465047	-0.0582303	-0.139602	0.29828	-0.142087	-0.0989161	0.0190921	0.321727
8	K8R	K	R	M	-0.31076	0.968264	0.258796	-0.112646	-0.955259	0.0457735	0.328752	0.0730751	-0.454743	-0.0176387	0.636635
8	K8S	K	S	M	0.181832	1.14394	-0.724252	-0.690503	1.29995	-1.94937	0.662885	-0.707378	-0.324708	-0.123067	1.24435
8	K8T	K	T	M	-0.00774117	0.525919	1.18118	-0.683433	0.452751	-0.113387	0.259089	0.248873	0.169682	0.225881	0.640409
8	K8V	K	V	M	-0.586031	-1.26146	0.875649	-1.61074	-0.0207685	-0.124605	-0.923743	-0.367544	-0.0726866	-0.454658	0.902398
8	K8W	K	W	M	-2.05021	0.666905	-0.731519	0.44521	-1.33263	-0.755005	-0.691651	-0.143154	-1.04382	-0.626207	1.03678
8	K8Y	K	Y	M	-0.407738	2.71078	-0.514141	-0.265508	0.477229	-1.76898	1.15152	-0.389825	-0.645875	0.0386065	1.49649
8	K8X	K	Stop	N	-2.14019	-1.78633	-0.761344	-2.83348	-1.59025	-1.14191	-1.96326	-1.79741	-1.36608	-1.70892	0.7335
8	K8K	K	K	S	0.564087	0.784445	1.12912	0.392313	1.076	0.47506	0.674266	0.760715	0.775528	0.736837	0.312489
8	K8Fs	K	Fs	F	1.14985	2.18365	1.85658	1.3459	3.03658	2.863	1.66675	1.60124	2.94979	2.0726	0.773632
9	T9A	T	A	M	0.168518	1.14267	-0.0174116	-0.068637	-0.352236	-0.156791	0.655592	-0.0430243	-0.254513	0.119351	0.529581
9	T9C	T	C	M	0.11772	1.35372	1.94055	-0.878869	4.00237	-2.50197	0.73572	0.530838	0.750202	0.672253	2.27824
9	T9D	T	D	M	0.51883	-0.996238	1.79733	-2.12677	-4.22541	-2.88988	-0.238704	-0.164725	-3.55764	-1.32036	2.22534
9	T9E	T	E	M	-3.60942	-0.561569	2.01659	0.806997	3.7185	0.748933	-2.0855	1.41179	2.23372	0.520004	2.48302
9	T9F	T	F	M	-0.279531	-0.421928	0.512499	-0.827659	-0.902213	-0.151839	-0.350729	-0.15758	-0.527026	-0.345112	0.515027
9	T9G	T	G	M	-2.67867	-2.29052	0.291912	-0.218342	-1.80942	-1.89729	-2.4846	0.0367849	-1.85335	-1.43372	1.19122
9	T9H	T	H	M	1.97579	-1.15755	1.86138	-0.975911	-4.28083	0.925777	0.409119	0.442732	-1.67753	-0.275225	2.38281
9	T9I	T	I	M	1.42907	0.306112	0.567799	0.142459	1.64675	0.68111	0.867591	0.355129	1.16393	0.79555	0.609415
9	T9K	T	K	M	0.726647	3.18318	1.98005	0.917817	0.0962249	-1.09152	1.95491	1.44893	-0.497648	0.968733	1.48281
9	T9L	T	L	M	-0.590198	0.308214	-0.00565082	-2.23131	2.11435	0.18253	-0.140992	-1.11848	1.14844	-0.0370092	1.40838
9	T9M	T	M	M	-2.497	-2.59098	1.15576	0.423179	-7.55993	-1.615	-2.54399	0.789468	-4.58746	-2.114	3.07928
9	T9N	T	N	M	-0.604766	0.32189	0.826564	0.310645	-0.159057	-1.38478	-0.141438	0.568604	-0.771918	-0.114917	0.789017
9	T9P	T	P	M	-0.606132	1.41885	0.935388	-0.231102	-5.57504	-0.432837	0.406359	0.352143	-3.00394	-0.748479	2.49864
9	T9Q	T	Q	M	-2.46033	0.291819	-0.873902	-1.40878	-0.437156	-2.49753	-1.08426	-1.14134	-1.46735	-1.23098	1.11567
9	T9R	T	R	M	-2.91095	0.338787	-1.77766	-1.25414	-2.37312	-1.5216	-1.28608	-1.5159	-1.94736	-1.58311	1.11632
9	T9S	T	S	M	-1.70505	0.447451	0.632772	0.258969	-1.67801	-0.361123	-0.628797	0.44587	-1.01957	-0.400832	1.05423
9	T9V	T	V	M	-1.55823	1.6239	1.68795	0.028618	-2.09537	0.876422	0.0328359	0.858282	-0.609476	0.0938805	1.61375
9	T9W	T	W	M	2.52657	2.04847	2.47868	0.931352	1.27629	1.80383	2.28752	1.70501	1.54006	1.8442	0.643016
9	T9Y	T	Y	M	-1.94592	2.51444	1.62139	0.556694	0.687207	0.372823	0.284258	1.08904	0.530015	0.634438	1.4996
9	T9X	T	Stop	N	1.61497	-1.33993	0.332338	-0.8584	4.21189	-1.02859	0.137517	-0.263031	1.59165	0.488711	2.12677
9	T9T	T	T	S	0.316165	0.247436	0.0437767	0.765522	-0.150744	0.98803	0.2818	0.404649	0.418643	0.368364	0.43218
9	T9Fs	T	Fs	F	2.69111	2.0137	2.00355	0.837644	0.866401	2.04779	2.3524	1.4206	1.4571	1.74337	0.737708
10	F10A	F	A	M	-0.61613	0.675554	-1.15187	-2.47265	-2.02017	-1.66404	0.0297123	-1.81226	-1.8421	-1.20822	1.12855
10	F10C	F	C	M	2.82284	2.40531	1.18261	2.42999	-2.0916	0.100366	2.61407	1.8063	-0.995616	1.14159	1.87739
10	F10D	F	D	M	-2.2549	0.115278	-3.08892	-6.10619	-0.29319	-0.837566	-1.06981	-4.59755	-0.565378	-2.07758	2.31578
10	F10E	F	E	M	1.14005	1.71217	-3.07872	-2.12341	1.46067	-2.02794	1.42611	-2.60107	-0.283637	-0.486199	2.14692
10	F10G	F	G	M	-7.41392	0.0513041	2.6901	4.09738	-2.71537	1.07044	-3.68131	3.39374	-0.822469	-0.370013	4.16393
10	F10H	F	H	M	3.3851	2.45744	0.015023	1.44236	-0.00641774	-1.54257	2.92127	0.72869	-0.774492	0.95849	1.81361
10	F10I	F	I	M	-1.19542	1.04326	1.21797	-1.38442	-0.076463	-0.580959	-0.076078	-0.0832252	-0.328711	-0.162671	1.10472
10	F10K	F	K	M	0.476256	-3.5254	4.87945	-4.702	-2.5664	-0.332454	-1.52457	0.0887239	-1.44943	-0.961758	3.45601
10	F10L	F	L	M	0.275263	0.0872091	0.0330458	0.0624848	0.0394314	0.610672	0.181236	0.0477653	0.325052	0.184684	0.227243
10	F10M	F	M	M	-8.93608	-3.90924	1.19608	-6.29786	0.544539	2.31911	-6.42266	-2.55089	1.43183	-2.51391	4.56039
10	F10N	F	N	M	-3.13089	-0.0779314	0.774013	-4.62921	-1.5811	-2.35586	-1.60441	-1.9276	-1.96848	-1.8335	1.9858
10	F10P	F	P	M	-3.23253	-3.19853	-0.702305	-0.679586	-0.139034	-0.966901	-3.21553	-0.690945	-0.552967	-1.48648	1.36612
10	F10Q	F	Q	M	-5.45538	-3.69029	-1.51878	-1.24611	-0.0890283	-3.1643	-4.57284	-1.38244	-1.62666	-2.52731	1.94606
10	F10R	F	R	M	3.71052	-7.71712	-1.61759	-4.54311	-3.57827	-0.0384912	-2.0033	-3.08035	-1.80838	-2.29734	3.94251
10	F10S	F	S	M	-1.73385	-0.651889	2.27581	-1.13224	-1.00018	-1.1507	-1.19287	0.571786	-1.07544	-0.565507	1.43514
10	F10T	F	T	M	-3.7073	-1.08039	0.268493	1.19471	-3.53875	-2.60839	-2.39384	0.7316	-3.07357	-1.5786	2.03888
10	F10V	F	V	M	-1.96362	1.30627	1.35019	-0.761166	-0.0655154	0.498939	-0.328672	0.294511	0.216712	0.0608502	1.28028
10	F10W	F	W	M	0.62943	-1.56478	1.02904	-3.42996	-3.80385	-0.143974	-0.467675	-1.20046	-1.97391	-1.21402	2.06472
10	F10Y	F	Y	M	0.614614	-0.00161763	-0.474505	-0.32523	-1.55351	-0.825334	0.306498	-0.399868	-1.18942	-0.427597	0.735693
10	F10X	F	Stop	N	-1.05	-1.21133	-1.94414	-4.34328	2.3664	1.21782	-1.13066	-3.14371	1.79211	-0.82742	2.3744
10	F10F	F	F	S	0.526453	0.132416	0.347587	1.37707	0.289501	0.242974	0.329434	0.862328	0.266238	0.486	0.45552
10	F10Fs	F	Fs	F	0.0701538	1.81895	0.0918316	-0.928855	-0.404736	-2.4729	0.944553	-0.418512	-1.43882	-0.30426	1.40772
11	G11A	G	A	M	0.814402	0.476017	0.432615	-1.77233	0.518525	-1.60072	0.64521	-0.66986	-0.541096	-0.188582	1.16927
11	G11C	G	C	M	-1.18736	-3.30291	-1.06602	0.532868	-0.7446	-1.19187	-2.24513	-0.266575	-0.968235	-1.15998	1.23621
11	G11D	G	D	M	-1.58264	-1.51394	-0.351424	-3.10248	0.647498	-0.619216	-1.54829	-1.72695	0.0141412	-1.08703	1.28518
11	G11E	G	E	M	-0.0648575	-0.440163	0.504722	-0.651668	-0.422188	-0.400273	-0.25251	-0.0734733	-0.411231	-0.245738	0.413159
11	G11F	G	F	M	-1.11391	0.616864	-1.85368	-2.03791	0.666611	-0.451739	-0.248526	-1.94579	0.107436	-0.695627	1.17945
11	G11H	G	H	M	-4.99317	-4.09746	1.79166	-4.73551	-0.372615	-0.870367	-4.54531	-1.47193	-0.621491	-2.21291	2.78821
11	G11I	G	I	M	-0.0519093	0.368304	1.35144	-2.32079	-0.872818	0.298954	0.158197	-0.484675	-0.286932	-0.20447	1.26104
11	G11K	G	K	M	-0.596788	-5.97645	-0.870478	-4.2365	-2.57332	-0.892931	-3.28662	-2.55349	-1.73313	-2.52441	2.18921
11	G11L	G	L	M	-2.95958	-3.77383	-2.56415	-4.12801	-3.23412	-0.459684	-3.3667	-3.34608	-1.8469	-2.85323	1.29935
11	G11M	G	M	M	-1.70788	-3.35136	0.109143	-2.00812	0.237679	0.256013	-2.52962	-0.949486	0.246846	-1.07742	1.50665
11	G11N	G	N	M	0.487098	-1.1334	-0.59027	-1.23418	-3.61549	-1.37373	-0.323152	-0.912223	-2.49461	-1.24333	1.34738
11	G11P	G	P	M	0.993901	1.07057	1.8873	0.148838	0.842352	1.55195	1.03224	1.01807	1.19715	1.08249	0.600912
11	G11Q	G	Q	M	-3.66569	-0.181358	-0.012565	-1.57777	0.808902	0.800384	-1.92353	-0.795169	0.804643	-0.638017	1.72118
11	G11R	G	R	M	1.33316	0.851824	1.07342	-0.665316	-0.549109	-0.629601	1.09249	0.204053	-0.589355	0.235729	0.944701
11	G11S	G	S	M	-2.53066	-3.85415	-1.60081	-2.57529	0.0849916	-2.50118	-3.1924	-2.08805	-1.20809	-2.16285	1.31522
11	G11T	G	T	M	2.28611	-1.77363	1.49551	-2.10675	1.3412	0.550978	0.256238	-0.30562	0.946088	0.298902	1.82282
11	G11V	G	V	M	1.03196	0.907775	-1.33182	0.195153	-1.13264	0.418716	0.969868	-0.568334	-0.356962	0.0148574	1.01565
11	G11W	G	W	M	2.37665	1.61277	-0.588845	-0.0423376	-1.08524	1.3684	1.99471	-0.315591	0.141583	0.606902	1.37392
11	G11Y	G	Y	M	0.49848	0.781984	-1.85445	-1.59628	0.241096	-0.627805	0.640232	-1.72536	-0.193354	-0.426162	1.11442
11	G11X	G	Stop	N	0.0664545	-1.64576	-1.38497	-3.83761	0.0643637	-0.455031	-0.789652	-2.61129	-0.195334	-1.19876	1.47969
11	G11G	G	G	S	-0.591515	0.171066	0.0431231	-0.490931	-0.421378	-0.808914	-0.210225	-0.223904	-0.615146	-0.349758	0.379458
11	G11Fs	G	Fs	F	-0.130645	1.60051	0.604598	-0.719955	-0.188019	2.2137	0.734934	-0.0576786	1.01284	0.563366	1.13966
12	Q12A	Q	A	M	-4.13643	-0.701303	-0.0235646	-0.661796	-0.354075	-1.44143	-2.41887	-0.34268	-0.897751	-1.21977	1.50443
12	Q12C	Q	C	M	-1.8508	-2.06015	0.538745	0.686444	-0.60368	0.186858	-1.95547	0.612595	-0.208411	-0.517096	1.20217
12	Q12D	Q	D	M	0.139816	1.18695	2.19724	-0.352109	1.21017	-0.760435	0.66338	0.922564	0.224868	0.603604	1.11687
12	Q12E	Q	E	M	0.0948737	0.724657	0.113667	-1.47107	-0.597796	0.365865	0.409765	-0.678702	-0.115966	-0.128301	0.787851
12	Q12F	Q	F	M	-0.949854	-2.1684	0.484675	-4.15541	-3.03594	-0.441318	-1.55913	-1.83537	-1.73863	-1.71104	1.72929
12	Q12G	Q	G	M	-1.80428	-0.0621241	-1.30938	-2.25086	-1.49101	1.43604	-0.933203	-1.78012	-0.0274855	-0.913602	1.3651
12	Q12H	Q	H	M	-0.711674	0.498384	-0.794721	0.382101	-1.24801	1.24387	-0.106645	-0.20631	-0.00207323	-0.105009	0.956142
12	Q12I	Q	I	M	-0.627775	-2.37386	-1.34363	-0.268389	-1.3581	-0.33873	-1.50082	-0.806011	-0.848414	-1.05175	0.803596
12	Q12K	Q	K	M	0.579554	0.344009	-0.901246	-1.18681	-1.20473	-0.00102385	0.461782	-1.04403	-0.602879	-0.395042	0.798752
12	Q12L	Q	L	M	-1.2886	0.758168	-0.166117	-0.0876274	0.632066	1.44867	-0.265215	-0.126872	1.04037	0.216094	0.947475
12	Q12M	Q	M	M	-0.614227	1.97697	4.67662	1.5016	-0.442945	0.245673	0.68137	3.08911	-0.0986362	1.22395	1.98391
12	Q12N	Q	N	M	-1.45612	0.559604	-5.16073	-0.487597	-1.89577	-0.788836	-0.448257	-2.82416	-1.3423	-1.53824	1.96588
12	Q12P	Q	P	M	2.70124	-0.515649	0.433527	-0.117838	1.85557	-0.361084	1.0928	0.157844	0.747242	0.665961	1.31734
12	Q12R	Q	R	M	-0.20314	0.533904	0.391823	0.0895868	0.425564	0.234103	0.165382	0.240705	0.329834	0.245307	0.269342
12	Q12S	Q	S	M	-1.33365	-0.998822	-2.29529	-3.36421	0.988893	-0.722653	-1.16623	-2.82975	0.13312	-1.28762	1.47749
12	Q12T	Q	T	M	-1.86345	1.14022	2.56118	-1.70628	-5.80035	-0.106018	-0.361612	0.427446	-2.95318	-0.962449	2.91002
12	Q12V	Q	V	M	-0.75158	0.700668	0.463848	-0.199145	1.33195	0.469984	-0.0254559	0.132351	0.900969	0.335955	0.72504
12	Q12W	Q	W	M	-3.14984	-1.48575	-4.57771	-4.72958	-1.43027	-0.0797999	-2.3178	-4.65365	-0.755033	-2.57549	1.88183
12	Q12Y	Q	Y	M	-0.264535	1.274	0.732241	-1.58146	-0.596251	0.20671	0.504733	-0.424611	-0.194771	-0.038216	1.0119
12	Q12X	Q	Stop	N	-0.597478	-2.32559	-0.791205	-3.26713	2.84063	-1.39074	-1.46153	-2.02917	0.724945	-0.921918	2.09615
12	Q12Q	Q	Q	S	0.609802	0.365916	0.432536	0.506993	2.02508	0.949222	0.487859	0.469765	1.48715	0.814924	0.627253
12	Q12Fs	Q	Fs	F	-1.56227	1.4847	1.97895	-3.34659	-0.907222	0.263149	-0.0387837	-0.683819	-0.322037	-0.348213	1.99628
13	K13A	K	A	M	-0.349926	-0.643338	2.27894	-1.64354	0.848787	0.116741	-0.496632	0.317699	0.482764	0.101277	1.34934
13	K13C	K	C	M	-1.36624	-0.371551	2.18374	-1.25963	0.928735	-0.269103	-0.868896	0.462056	0.329816	-0.0256748	1.36316
13	K13D	K	D	M	0.12121	-0.736451	0.10833	-1.47783	-2.57844	-0.994807	-0.30762	-0.684749	-1.78663	-0.926331	1.02394
13	K13E	K	E	M	-0.206963	1.26882	0.384814	0.0899658	0.54084	-0.803439	0.53093	0.23739	-0.1313	0.21234	0.703763
13	K13F	K	F	M	-0.761854	1.22635	1.15742	-1.09414	0.774692	-1.02934	0.232249	0.0316417	-0.127325	0.0455219	1.11968
13	K13G	K	G	M	-1.48805	-0.192493	1.87197	-0.745888	-0.661318	-0.856211	-0.840273	0.56304	-0.758765	-0.345333	1.16335
13	K13H	K	H	M	0.150537	1.9823	1.11152	-0.768651	0.814972	-0.653148	1.06642	0.171436	0.0809122	0.439589	1.06863
13	K13I	K	I	M	-1.39266	-1.42327	-2.21784	-1.3827	0.11483	-0.169153	-1.40796	-1.80027	-0.0271613	-1.07846	0.878536
13	K13L	K	L	M	-3.42913	-0.748114	-1.05678	-1.87011	-3.1472	-0.108262	-2.08862	-1.46345	-1.62773	-1.7266	1.33883
13	K13M	K	M	M	-2.61494	-0.747908	-0.165482	-0.417939	-1.18616	0.0824127	-1.68142	-0.291711	-0.551871	-0.841669	0.975977
13	K13N	K	N	M	0.0820511	-0.835037	-0.888028	-0.412382	-0.087865	-0.327741	-0.376493	-0.650205	-0.207803	-0.4115	0.390336
13	K13P	K	P	M	-2.44428	-3.99766	0.250858	-3.18446	0.323582	-0.04163	-3.22097	-1.4668	0.140976	-1.5156	1.92269
13	K13Q	K	Q	M	-0.949375	0.383158	-2.95408	-2.58382	0.551168	0.109288	-0.283109	-2.76895	0.330228	-0.907277	1.53803
13	K13R	K	R	M	-0.143339	0.756142	2.83315	1.76741	0.0938969	-0.0543997	0.306402	2.30028	0.0197486	0.875477	1.19631
13	K13S	K	S	M	-3.22424	-0.616105	2.27127	-1.90636	0.228219	-0.746613	-1.92017	0.182459	-0.259197	-0.665638	1.87186
13	K13T	K	T	M	0.0605937	-1.23157	-1.15207	-1.58713	-1.20094	-0.492134	-0.585491	-1.3696	-0.846538	-0.933876	0.603059
13	K13V	K	V	M	-3.95648	-1.66613	0.650132	0.810117	0.170945	-1.16257	-2.8113	0.730125	-0.495811	-0.858996	1.81451
13	K13W	K	W	M	-0.760105	1.34985	-0.519543	-0.0047103	2.18609	-0.88114	0.294871	-0.262126	0.652472	0.228406	1.25795
13	K13Y	K	Y	M	0.447683	-0.432086	0.364521	-0.592299	-2.72513	0.396028	0.00779867	-0.113889	-1.16455	-0.423547	1.21471
13	K13X	K	Stop	N	-0.382799	-0.494013	0.741981	-2.29157	-0.219572	-2.01976	-0.438406	-0.774794	-1.11966	-0.777621	1.15688
13	K13K	K	K	S	-0.636257	-0.198053	0.751458	-0.65075	0.374318	-1.07947	-0.417155	0.0503542	-0.352575	-0.239792	0.691748
13	K13Fs	K	Fs	F	2.04167	1.31385	2.35344	1.41328	1.47137	0.893308	1.67776	1.88336	1.18234	1.58115	0.527886
14	P14A	P	A	M	-1.39609	-1.99701	0.513433	-2.01743	-1.21914	0.0376913	-1.69655	-0.751999	-0.590723	-1.01309	1.05833
14	P14C	P	C	M	1.93487	-1.88436	-3.24887	-1.75578	0.20647	-1.25107	0.0252546	-2.50233	-0.522297	-0.99979	1.81895
14	P14D	P	D	M	-2.28772	-0.14384	2.00014	-2.10871	1.45544	-1.26225	-1.21578	-0.0542859	0.0965952	-0.391157	1.81632
14	P14E	P	E	M	-1.10827	-0.466315	-1.0068	0.751548	0.16645	0.456726	-0.787292	-0.127627	0.311588	-0.20111	0.776893
14	P14F	P	F	M	-1.1111	-0.724875	-2.63344	0.508914	-1.79815	-0.100833	-0.917988	-1.06226	-0.94949	-0.97658	1.138
14	P14G	P	G	M	-1.36365	0.573764	3.17595	-1.1453	-0.187897	-0.692835	-0.394945	1.01532	-0.440366	0.0600037	1.67814
14	P14H	P	H	M	0.513681	1.01555	-0.415145	0.689227	-0.612582	0.54902	0.764614	0.137041	-0.0317811	0.289958	0.650355
14	P14I	P	I	M	-3.51332	-5.59343	-9.29821	-1.22099	0.894025	-1.31047	-4.55337	-5.2596	-0.208221	-3.3404	3.66455
14	P14K	P	K	M	0.382466	0.978559	-3.88875	-1.88579	2.96758	-4.23364	0.680512	-2.88727	-0.633029	-0.946597	2.86833
14	P14L	P	L	M	-1.30498	-0.594514	-0.66358	-0.175475	-0.373951	-0.918649	-0.949748	-0.419528	-0.6463	-0.671859	0.400736
14	P14M	P	M	M	-5.48399	-0.824614	-4.6637	-1.83603	-1.21793	-2.78054	-3.1543	-3.24987	-1.99924	-2.80113	1.89799
14	P14N	P	N	M	1.0611	0.527621	-0.632706	-3.86641	-0.90179	-1.21601	0.79436	-2.24956	-1.0589	-0.838033	1.72232
14	P14Q	P	Q	M	1.54745	-2.83793	-0.579014	-3.63125	0.682083	-1.23562	-0.645242	-2.10513	-0.276768	-1.00905	1.99262
14	P14R	P	R	M	-0.880322	0.605528	0.370487	-0.338184	-0.882195	-0.730574	-0.137397	0.0161512	-0.806384	-0.30921	0.652932
14	P14S	P	S	M	-1.05014	1.88085	0.911379	-0.167382	-0.277172	-0.90515	0.415354	0.371999	-0.591161	0.0653973	1.12867
14	P14T	P	T	M	-1.62181	0.557119	1.22192	0.618609	-0.0161404	-0.507842	-0.532343	0.920264	-0.261991	0.0419763	1.00638
14	P14V	P	V	M	-8.29426	-3.03648	-2.47215	-2.74698	-0.322827	-2.18888	-5.66537	-2.60956	-1.25585	-3.17693	2.68367
14	P14W	P	W	M	-1.03871	0.304526	1.74379	-2.32722	2.39357	0.390887	-0.367094	-0.291717	1.39223	0.244473	1.74079
14	P14Y	P	Y	M	-3.4173	-0.411453	-2.91152	-0.0891182	2.11014	-1.71387	-1.91438	-1.50032	0.198131	-1.07219	2.04082
14	P14X	P	Stop	N	-1.88164	-5.67031	-2.18628	-0.588677	-0.266902	-0.404223	-3.77597	-1.38748	-0.335563	-1.833	2.04424
14	P14P	P	P	S	0.697664	-0.422894	-0.0272592	-0.10542	-0.711287	-0.0275043	0.137385	-0.0663398	-0.369396	-0.09945	0.474294
14	P14Fs	P	Fs	F	1.39121	1.07897	-0.562831	-1.49613	-0.262402	-0.209645	1.23509	-1.02948	-0.236023	-0.0101373	1.07397
15	V15A	V	A	M	-0.681318	-0.0797553	1.18276	-0.592308	0.245331	-0.118134	-0.380536	0.295227	0.0635986	-0.00723706	0.677368
15	V15C	V	C	M	-0.184745	0.42955	0.993526	-1.05602	-0.211901	0.0959684	0.122402	-0.0312493	-0.0579664	0.0110623	0.689101
15	V15D	V	D	M	-0.799703	-1.41911	0.551035	-2.13986	-1.09589	1.22005	-1.10941	-0.794414	0.0620804	-0.613914	1.26208
15	V15E	V	E	M	-0.705967	1.01378	2.41639	-0.99067	0.154401	-0.237248	0.153905	0.712858	-0.0414232	0.275113	1.26273
15	V15F	V	F	M	-3.77809	-0.881763	0.119762	-1.31437	1.26799	-0.952885	-2.32993	-0.597303	0.157552	-0.923226	1.68494
15	V15G	V	G	M	-0.273313	-0.796918	3.68245	-2.18663	0.244341	-0.810678	-0.535115	0.747909	-0.283169	-0.0234584	1.98822
15	V15H	V	H	M	-1.82017	-2.82587	-0.800431	-1.91282	0.518931	-0.963189	-2.32302	-1.35662	-0.222129	-1.30059	1.1529
15	V15I	V	I	M	-1.54641	-0.12753	0.196489	-2.27491	3.13446	-1.24863	-0.836968	-1.03921	0.942914	-0.311088	1.91962
15	V15K	V	K	M	-0.398165	-0.87508	-3.17145	-2.56712	-0.880842	-1.15595	-0.636623	-2.86929	-1.01839	-1.5081	1.09894
15	V15L	V	L	M	-1.31233	0.838596	0.462584	-0.304198	-0.659005	-1.44928	-0.236869	0.0791931	-1.05414	-0.403939	0.926032
15	V15M	V	M	M	-0.026592	0.563676	1.34899	0.993234	1.66647	-0.540233	0.268542	1.17111	0.563118	0.667591	0.839003
15	V15N	V	N	M	-2.31406	-0.110691	-3.65362	-4.31675	-2.25827	0.682444	-1.21238	-3.98518	-0.787914	-1.99516	1.951
15	V15P	V	P	M	0.312512	-1.12504	-3.70305	-1.81544	-1.54391	-2.18771	-0.406262	-2.75925	-1.86581	-1.67711	1.31647
15	V15Q	V	Q	M	-1.20728	-1.269	-1.05959	0.500154	2.05638	-1.80538	-1.23814	-0.279716	0.125499	-0.464119	1.45852
15	V15R	V	R	M	0.0176223	-2.55348	-3.20695	-2.09643	0.342398	-0.120256	-1.26793	-2.65169	0.111071	-1.26951	1.5272
15	V15S	V	S	M	-3.56378	-3.87341	-1.96603	-2.13589	1.1118	-1.38279	-3.7186	-2.05096	-0.135496	-1.96835	1.79069
15	V15T	V	T	M	-1.44613	-0.996192	1.22245	-1.52936	-2.4877	-0.684217	-1.22116	-0.153458	-1.58596	-0.986859	1.24342
15	V15W	V	W	M	-0.436931	-4.49952	-2.64033	-2.4805	-1.69576	-2.03083	-2.46823	-2.56041	-1.86329	-2.29731	1.33378
15	V15Y	V	Y	M	0.364141	0.463652	-1.24147	-2.71694	0.394544	-1.94141	0.413897	-1.97921	-0.773431	-0.77958	1.38194
15	V15X	V	Stop	N	-2.11949	0.0564876	-2.72077	-2.41077	1.6811	-5.41145	-1.0315	-2.56577	-1.86517	-1.82082	2.44653
15	V15V	V	V	S	-0.321983	0.310269	-0.736736	0.174103	0.234207	0.618141	-0.00585687	-0.281316	0.426174	0.0463336	0.489306
15	V15Fs	V	Fs	F	1.962	-0.340083	2.90563	2.38114	-0.538917	-0.101695	0.810959	2.64338	-0.320306	1.04468	1.5382
16	K16A	K	A	M	-2.53937	-3.78521	-5.34189	-2.34358	-1.94984	-2.66986	-3.16229	-3.84273	-2.30985	-3.10496	1.25617
16	K16C	K	C	M	-0.379572	0.642337	0.762659	-2.64019	0.90522	-1.22093	0.131382	-0.938766	-0.157856	-0.321747	1.39985
16	K16D	K	D	M	-1.58087	-0.87473	-0.57982	-6.21223	-1.70944	-0.271731	-1.2278	-3.39603	-0.990583	-1.87147	2.19882
16	K16E	K	E	M	0.298819	0.338054	0.430164	-0.336959	0.390485	-0.718167	0.318437	0.0466025	-0.163841	0.0670662	0.478207
16	K16F	K	F	M	-0.791286	-2.38094	-0.966046	-0.880196	-0.891456	0.405758	-1.58611	-0.923121	-0.242849	-0.91736	0.884648
16	K16G	K	G	M	-1.51573	-0.0532165	-0.633299	-1.65698	0.652098	-0.0125713	-0.784471	-1.14514	0.319764	-0.536616	0.910446
16	K16H	K	H	M	-2.06904	-1.54446	-1.28118	-0.901635	-1.03697	-2.53279	-1.80675	-1.09141	-1.78488	-1.56101	0.630941
16	K16I	K	I	M	-0.407365	0.0103432	-0.769332	-2.3696	3.46229	-0.439663	-0.198511	-1.56946	1.51132	-0.0855534	1.92405
16	K16L	K	L	M	-0.556534	-2.4534	-3.9548	-2.07496	-0.234307	-0.820266	-1.50497	-3.01488	-0.527286	-1.68238	1.41564
16	K16M	K	M	M	0.393608	-0.694848	-1.87731	-0.405419	1.09303	0.449438	-0.15062	-1.14136	0.771235	-0.173582	1.05284
16	K16N	K	N	M	-2.02351	0.162898	-0.818564	-0.121016	0.107149	-1.29578	-0.930303	-0.46979	-0.594316	-0.664803	0.876875
16	K16P	K	P	M	-2.77419	-2.22215	-1.21498	-1.20447	0.29141	-1.39007	-2.49817	-1.20972	-0.549332	-1.41908	1.04839
16	K16Q	K	Q	M	-1.38846	-1.4325	-1.58967	-2.19654	0.746529	0.096431	-1.41048	-1.8931	0.42148	-0.960701	1.12789
16	K16R	K	R	M	-0.415936	0.756296	1.19457	-0.599811	2.2081	-1.02522	0.17018	0.29738	0.591441	0.353	1.24185
16	K16S	K	S	M	-0.780524	2.24306	0.12257	-1.18909	-3.29605	-1.60598	0.731266	-0.533262	-2.45102	-0.751005	1.85087
16	K16T	K	T	M	-2.3313	-0.585996	2.15485	-1.17901	1.01406	-0.144594	-1.45865	0.487917	0.434731	-0.178667	1.59182
16	K16V	K	V	M	0.306266	-0.540363	-1.90247	-1.88412	0.0960929	-0.390664	-0.117048	-1.89329	-0.147285	-0.719209	0.960559
16	K16W	K	W	M	-4.30583	-1.34839	-0.329437	-2.75016	-0.721424	0.760051	-2.82711	-1.5398	0.0193135	-1.4492	1.81809
16	K16Y	K	Y	M	-2.66504	-0.207366	-0.290257	-1.60027	0.0413419	-0.604934	-1.43621	-0.945262	-0.281796	-0.887754	1.04207
16	K16X	K	Stop	N	-1.90156	-0.963173	-1.28564	-2.44076	0.0220057	-3.09754	-1.43237	-1.8632	-1.53777	-1.61111	1.1113
16	K16K	K	K	S	0.736943	0.416287	0.580287	0.143781	0.532308	-0.265922	0.576615	0.362034	0.133193	0.357281	0.363856
16	K16Fs	K	Fs	F	2.80997	2.07071	1.00952	1.76579	1.23893	1.49951	2.44034	1.38765	1.36922	1.7324	0.647616
17	F17A	F	A	M	1.61356	-4.84491	-0.902594	-1.1183	-0.221807	-0.221703	-1.61567	-1.01045	-0.221755	-0.949293	2.13698
17	F17C	F	C	M	-1.54361	-1.44185	1.51201	0.278025	-0.741249	0.349734	-1.49273	0.895017	-0.195758	-0.26449	1.18972
17	F17D	F	D	M	-0.132634	-0.852126	0.466038	-0.429678	0.637941	0.961347	-0.49238	0.01818	0.799644	0.108481	0.693696
17	F17E	F	E	M	0.587666	-3.03089	1.78428	-1.15204	-0.11734	-0.268969	-1.22161	0.316121	-0.193155	-0.366214	1.63242
17	F17G	F	G	M	-0.288183	-2.6993	-0.728169	-0.60035	0.811372	0.207916	-1.49374	-0.66426	0.509644	-0.549452	1.19583
17	F17H	F	H	M	-1.46856	0.977359	-2.43779	-1.00869	-0.0416055	-0.269013	-0.245599	-1.72324	-0.155309	-0.708049	1.19484
17	F17I	F	I	M	0.170386	-2.24607	-0.132452	0.594751	-1.2844	-0.75279	-1.03784	0.231149	-1.01859	-0.608429	1.04311
17	F17K	F	K	M	-5.34896	-2.66284	0.446241	-0.00832136	0.923396	-1.94264	-4.0059	0.21896	-0.509622	-1.43219	2.37575
17	F17L	F	L	M	-0.331348	-0.464855	0.296371	0.654735	-0.505207	-0.204288	-0.398102	0.475553	-0.354747	-0.0924319	0.466498
17	F17M	F	M	M	0.827842	0.17805	4.81556	0.0807632	0.764401	2.03559	0.502946	2.44816	1.4	1.45037	1.78996
17	F17N	F	N	M	-2.09426	-0.984356	-1.91052	-0.935664	-0.352952	-1.83058	-1.53931	-1.42309	-1.09176	-1.35139	0.692606
17	F17P	F	P	M	-0.0208225	-1.18055	0.0161007	-1.05989	-0.0144509	-0.138937	-0.600686	-0.521896	-0.0766942	-0.399759	0.56186
17	F17Q	F	Q	M	-0.886126	0.525747	1.53566	-1.43992	-2.45132	1.2259	-0.180189	0.0478693	-0.612707	-0.248342	1.58966
17	F17R	F	R	M	0.169883	-1.52515	0.882582	-1.42081	0.114657	0.6683	-0.677634	-0.269114	0.391479	-0.18509	1.03989
17	F17S	F	S	M	0.985957	-0.631895	-0.0419149	-0.3462	-1.08572	0.105383	0.177031	-0.194057	-0.490168	-0.169065	0.708719
17	F17T	F	T	M	-0.323839	-3.06145	-0.252346	0.139265	0.161866	-0.439192	-1.69264	-0.0565405	-0.138663	-0.629282	1.21684
17	F17V	F	V	M	-1.21334	-0.273176	0.210519	-1.73822	0.956705	-0.87354	-0.743258	-0.763851	0.0415827	-0.488509	0.985805
17	F17W	F	W	M	-0.38218	-1.36805	0.604939	-0.817856	0.695352	-0.56823	-0.875114	-0.106459	0.0635611	-0.306004	0.812038
17	F17Y	F	Y	M	1.71775	-1.79353	0.0844987	-0.223424	-0.256695	-1.06016	-0.037891	-0.0694629	-0.658429	-0.255261	1.18519
17	F17X	F	Stop	N	-2.72944	-1.47568	-3.54222	-1.45599	-3.73067	0.10406	-2.10256	-2.49911	-1.81331	-2.13832	1.46894
17	F17F	F	F	S	-0.996722	-0.887396	0.242521	0.0245406	-0.993211	-0.655721	-0.942059	0.133531	-0.824466	-0.544331	0.543876
17	F17Fs	F	Fs	F	1.25318	0.827343	-1.0883	1.24152	2.50655	0.801629	1.04026	0.0766104	1.65409	0.923654	1.1651
18	Q18A	Q	A	M	0.123325	-0.599868	-5.42164	-0.944049	-2.12727	-0.795897	-0.238271	-3.18284	-1.46158	-1.62757	1.99626
18	Q18C	Q	C	M	-0.991126	-3.68326	-10.1811	-0.912496	-0.49699	-6.056	-2.33719	-5.54681	-3.2765	-3.72017	3.81892
18	Q18D	Q	D	M	-0.587454	-1.36681	-9.03003	-1.53907	-1.48902	0.304704	-0.97713	-5.28455	-0.592157	-2.28461	3.37985
18	Q18E	Q	E	M	-1.03655	-0.130841	0.526547	0.276529	-3.10293	-1.09123	-0.583694	0.401538	-2.09708	-0.759745	1.32672
18	Q18F	Q	F	M	-2.21114	-3.2351	-11.4067	-1.26269	-1.20191	1.13203	-2.72312	-6.33469	-0.0349412	-3.03092	4.35131
18	Q18G	Q	G	M	0.607884	-1.11117	1.80725	-0.812192	0.63977	-1.37796	-0.251641	0.497527	-0.369094	-0.0410692	1.25124
18	Q18H	Q	H	M	0.694123	0.170331	-2.41891	0.357308	-1.47031	1.07677	0.432227	-1.0308	-0.196771	-0.265115	1.37034
18	Q18I	Q	I	M	-0.0038665	-0.742916	-0.312413	-1.10346	-0.438335	-1.83627	-0.373391	-0.707938	-1.1373	-0.739544	0.65569
18	Q18K	Q	K	M	1.09024	1.49079	-2.5705	0.589133	-0.74793	1.92988	1.29051	-0.990686	0.590977	0.296934	1.6805
18	Q18L	Q	L	M	0.969842	-1.0737	6.78168	-0.488463	-0.534661	0.0755054	-0.0519276	3.14661	-0.229578	0.955035	2.93742
18	Q18M	Q	M	M	-1.32626	-1.08015	-3.28882	-1.56597	-0.755796	1.34432	-1.20321	-2.42739	0.294263	-1.11211	1.49345
18	Q18N	Q	N	M	-1.43492	1.27655	-4.52115	-1.28558	0.444079	-0.914806	-0.0791808	-2.90337	-0.235364	-1.07264	1.99564
18	Q18P	Q	P	M	-1.40398	-0.181692	1.42632	-0.267816	-0.558345	0.416332	-0.792834	0.579251	-0.0710063	-0.0948633	0.953033
18	Q18R	Q	R	M	0.334187	-0.436255	-0.999231	0.208425	-0.61544	-0.249845	-0.0510341	-0.395403	-0.432643	-0.293027	0.503965
18	Q18S	Q	S	M	1.81912	3.89566	-2.54274	0.776504	-0.834506	-0.645302	2.85739	-0.88312	-0.739904	0.411454	2.26499
18	Q18T	Q	T	M	-0.933858	-2.00441	-0.52122	-1.06877	-0.896831	-1.33949	-1.46914	-0.794997	-1.11816	-1.12743	0.505104
18	Q18V	Q	V	M	1.309	-0.757173	-0.67321	0.893759	-1.29183	0.127632	0.275915	0.110275	-0.582101	-0.0653038	1.01964
18	Q18W	Q	W	M	-1.46007	-5.19904	-2.72221	-1.4189	-3.68827	-1.34238	-3.32956	-2.07056	-2.51532	-2.63848	1.56342
18	Q18Y	Q	Y	M	-1.67234	-2.2324	-1.6485	-0.477393	-3.17314	0.760595	-1.95237	-1.06294	-1.20627	-1.4072	1.37782
18	Q18X	Q	Stop	N	-0.381627	-0.394513	0.152723	-0.0674449	0.310156	-0.610509	-0.38807	0.0426391	-0.150177	-0.165202	0.35618
18	Q18Q	Q	Q	S	-0.29321	-0.146774	1.64663	0.905252	1.13517	0.959038	-0.219992	1.27594	1.0471	0.701017	0.76134
18	Q18Fs	Q	Fs	F	1.70543	2.20875	-0.512972	0.150951	2.1724	0.677428	1.95709	-0.181011	1.42491	1.067	1.13317
19	L19A	L	A	M	-1.50799	-4.09852	-1.20447	-1.57292	0.558675	1.20591	-2.80325	-1.3887	0.882294	-1.10322	1.86872
19	L19C	L	C	M	-1.55859	-3.13733	3.06665	-2.59898	0.931153	0.322155	-2.34796	0.233834	0.626654	-0.495824	2.36334
19	L19D	L	D	M	-0.0520472	2.40075	-2.89716	0.0301407	-2.76394	1.82152	1.17435	-1.43351	-0.471214	-0.243458	2.22542
19	L19E	L	E	M	1.32159	2.49685	-2.56324	-1.84093	-1.62422	0.562011	1.90922	-2.20208	-0.531105	-0.274656	2.02195
19	L19F	L	F	M	-2.0299	-3.66589	-2.08051	-0.731444	-0.68449	1.03577	-2.84789	-1.40598	0.175642	-1.35941	1.60475
19	L19G	L	G	M	-1.47305	2.36719	0.902307	-0.0422566	-3.1788	-0.14207	0.44707	0.430025	-1.66043	-0.261113	1.91339
19	L19H	L	H	M	0.974051	-1.01543	0.937517	-0.816341	-0.858328	0.203073	-0.0206872	0.0605883	-0.327628	-0.0959089	0.921736
19	L19I	L	I	M	-0.183603	-2.96906	-5.5587	-1.00207	-1.43837	-0.636209	-1.57633	-3.28038	-1.03729	-1.96467	2.00332
19	L19K	L	K	M	-1.44088	-1.04136	1.07018	-0.621171	0.363404	2.11111	-1.24112	0.224504	1.23726	0.0735467	1.36001
19	L19M	L	M	M	1.58383	-0.359746	0.375384	-0.349126	-0.144755	0.936464	0.612041	0.0131291	0.395855	0.340342	0.787865
19	L19N	L	N	M	0.0782593	-1.12987	-4.97348	-1.37588	-0.891519	0.0913945	-0.525803	-3.17468	-0.400062	-1.36685	1.87108
19	L19P	L	P	M	0.0733169	0.722324	0.855301	-0.411482	-0.854545	0.0635739	0.397821	0.22191	-0.395486	0.0747481	0.652495
19	L19Q	L	Q	M	2.17631	1.07329	-3.47975	-0.361401	0.137592	1.5181	1.6248	-1.92058	0.827847	0.177357	2.01308
19	L19R	L	R	M	-0.158337	0.132636	0.928307	1.09903	-0.816845	0.757861	-0.0128504	1.01367	-0.0294923	0.323775	0.738227
19	L19S	L	S	M	-0.447985	-3.21771	-5.27067	0.727393	-5.64141	1.22892	-1.83285	-2.27164	-2.20625	-2.10358	3.02155
19	L19T	L	T	M	0.417015	4.3916	1.82262	1.19964	-1.06977	-1.52706	2.40431	1.51113	-1.29841	0.87234	2.15089
19	L19V	L	V	M	-0.713783	1.06297	-1.78084	-0.0107917	0.563828	-0.0672104	0.174592	-0.895813	0.248309	-0.157637	0.998418
19	L19W	L	W	M	-1.85975	-0.772038	1.74943	-2.34246	2.05761	-0.670219	-1.31589	-0.296519	0.693695	-0.306239	1.8288
19	L19Y	L	Y	M	-0.80805	-2.36304	-3.04472	-0.317877	-2.17927	0.189141	-1.58554	-1.6813	-0.995066	-1.42064	1.28717
19	L19X	L	Stop	N	-1.19073	-20.5464	-8.01449	1.01262	-1.62004	0.0388213	-10.8686	-3.50094	-0.790608	-5.05337	8.2248
19	L19L	L	L	S	0.190003	0.21014	-0.619769	-0.237633	-0.618526	-0.268968	0.200072	-0.428701	-0.443747	-0.224125	0.367251
19	L19Fs	L	Fs	F	2.0457	1.30014	3.33041	1.50204	-2.46089	1.3547	1.67292	2.41622	-0.553095	1.17868	1.93796
20	E20A	E	A	M	-0.0333005	1.62271	-0.671213	-0.789624	-8.14125	-0.778356	0.794702	-0.730419	-4.4598	-1.46517	3.39746
20	E20C	E	C	M	-0.318886	-1.16693	-3.01332	-0.596742	-1.80626	-0.0438827	-0.742907	-1.80503	-0.925071	-1.15767	1.10661
20	E20D	E	D	M	-0.386506	0.992155	-0.0872111	-0.181921	-3.80306	0.325204	0.302825	-0.134566	-1.73893	-0.523556	1.67921
20	E20F	E	F	M	-0.858392	-3.08167	-2.6261	-1.50722	-1.58581	-0.201868	-1.97003	-2.06666	-0.89384	-1.64351	1.07242
20	E20G	E	G	M	-0.778704	-0.934197	-2.56095	-0.396062	-4.19908	-0.815438	-0.85645	-1.4785	-2.50726	-1.61407	1.47379
20	E20H	E	H	M	-1.6945	0.273709	-0.873751	-0.523163	-2.9588	-0.414839	-0.710394	-0.698457	-1.68682	-1.03189	1.14203
20	E20I	E	I	M	-0.0740355	-0.963704	-3.03721	-1.05851	-6.74684	-0.379795	-0.51887	-2.04786	-3.56332	-2.04335	2.52554
20	E20K	E	K	M	0.224391	0.447907	-0.393352	0.312737	1.86086	-0.906251	0.336149	-0.0403077	0.477303	0.257715	0.936919
20	E20L	E	L	M	-0.634364	-0.149796	-4.63503	-1.34859	-3.1579	-0.209792	-0.39208	-2.99181	-1.68385	-1.68925	1.8233
20	E20M	E	M	M	-0.841134	-2.13489	3.7448	-2.5783	-4.81686	0.184394	-1.48801	0.583246	-2.31623	-1.07367	2.90709
20	E20N	E	N	M	-1.87493	-0.638761	-1.27663	-0.374106	-0.530714	0.0781335	-1.25685	-0.825366	-0.22629	-0.769501	0.696862
20	E20P	E	P	M	-1.05229	-1.67966	-1.21781	1.02422	-2.91659	-1.65177	-1.36598	-0.0967919	-2.28418	-1.24898	1.29118
20	E20Q	E	Q	M	-0.288811	-0.961403	-0.646914	-1.20464	-1.48458	-0.515026	-0.625107	-0.925779	-0.999801	-0.850229	0.449278
20	E20R	E	R	M	-2.52275	-0.513376	-6.87627	-1.01089	-8.85296	-1.86513	-1.51806	-3.94358	-5.35904	-3.6069	3.42719
20	E20S	E	S	M	-1.05346	-1.29181	-5.35286	-1.7393	-4.80326	0.148467	-1.17263	-3.54608	-2.3274	-2.3487	2.21141
20	E20T	E	T	M	-1.04509	-1.77773	-1.18446	-0.593213	-9.46914	-1.00571	-1.41141	-0.888837	-5.23743	-2.51256	3.42945
20	E20V	E	V	M	-0.900083	-1.44723	-2.85071	0.095189	-0.820355	-2.21702	-1.17365	-1.37776	-1.51869	-1.3567	1.05684
20	E20W	E	W	M	-1.91665	2.05931	-0.39302	-0.420095	-5.0247	-0.167546	0.071334	-0.406558	-2.59612	-0.977115	2.35764
20	E20Y	E	Y	M	-1.37671	-4.38674	-2.82521	0.571305	0.240392	-0.810747	-2.88173	-1.12695	-0.285177	-1.43129	1.89054
20	E20X	E	Stop	N	-1.07456	-1.53514	-5.2479	-1.36314	-9.85818	-1.48801	-1.30485	-3.30552	-5.67309	-3.42782	3.51591
20	E20E	E	E	S	0.6402	-1.17584	0.229005	0.15697	0.213439	-0.165716	-0.26782	0.192987	0.0238618	-0.0169904	0.623029
20	E20Fs	E	Fs	F	2.74136	3.11371	3.08607	0.712646	3.55283	0.727938	2.92753	1.89936	2.14038	2.32243	1.26747
21	D21A	D	A	M	-1.219	-0.944431	-3.45976	-1.30172	-1.50966	-0.328886	-1.08172	-2.38074	-0.919271	-1.46058	1.06112
21	D21C	D	C	M	-1.21931	-1.77054	-2.0704	-0.552987	0.117117	0.0620116	-1.49492	-1.3117	0.0895645	-0.905685	0.928424
21	D21E	D	E	M	-0.32795	0.0708127	-1.50055	0.537486	-0.627218	-0.705554	-0.128569	-0.481532	-0.666386	-0.425495	0.701147
21	D21F	D	F	M	-0.493659	-2.90044	0.00411997	-0.742984	-0.336414	-0.185831	-1.69705	-0.369432	-0.261123	-0.775868	1.07184
21	D21G	D	G	M	-0.612919	0.65485	1.46053	-0.350447	-0.325237	-0.190972	0.0209657	0.555043	-0.258105	0.105968	0.791877
21	D21H	D	H	M	-2.17997	-1.71035	-4.21892	-1.23463	0.601461	-0.100559	-1.94516	-2.72677	0.250451	-1.47383	1.69352
21	D21I	D	I	M	-0.600025	-1.9521	-0.822782	-1.91754	-0.387417	0.938408	-1.27606	-1.37016	0.275495	-0.790242	1.07782
21	D21K	D	K	M	0.0626429	-2.09373	-1.21792	-1.62941	-1.25638	-1.38926	-1.01555	-1.42366	-1.32282	-1.25401	0.721004
21	D21L	D	L	M	-2.18316	-3.27772	-6.23385	0.257554	1.29222	-0.917558	-2.73044	-2.98815	0.187329	-1.84375	2.70378
21	D21M	D	M	M	-2.16458	-1.76437	-5.17705	-0.258446	0.159142	-1.05579	-1.96448	-2.71775	-0.448324	-1.71018	1.91095
21	D21N	D	N	M	-1.55511	-1.29495	-1.81463	0.309219	0.231377	0.472468	-1.42503	-0.752705	0.351923	-0.608605	1.05244
21	D21P	D	P	M	-1.11698	-1.90897	-3.20287	-0.786791	-0.427509	-0.832439	-1.51297	-1.99483	-0.629974	-1.37926	1.02282
21	D21Q	D	Q	M	-3.23051	-2.206	-3.33115	0.268859	0.117955	-0.254517	-2.71825	-1.53115	-0.0682809	-1.43923	1.68059
21	D21R	D	R	M	-2.00739	-1.25191	-0.542985	-1.57114	2.30167	0.264135	-1.62965	-1.05706	1.2829	-0.467936	1.57568
21	D21S	D	S	M	-1.01263	-4.25871	2.11335	0.0240041	-0.370258	0.7926	-2.63567	1.06868	0.211171	-0.451941	2.15261
21	D21T	D	T	M	-2.16242	-2.24321	-0.240901	-1.09751	-0.56019	-2.47369	-2.20281	-0.669207	-1.51694	-1.46299	0.955153
21	D21V	D	V	M	-1.42505	-1.50683	-3.39343	-1.47935	-1.06979	-0.462979	-1.46594	-2.43639	-0.766382	-1.55624	0.983126
21	D21W	D	W	M	0.112595	-0.475022	-5.12118	-1.5077	-0.680844	0.656763	-0.181213	-3.31444	-0.0120404	-1.16923	2.07028
21	D21Y	D	Y	M	-0.361917	0.641119	-3.86829	1.70564	-0.856335	0.682557	0.139601	-1.08133	-0.0868889	-0.342871	1.94467
21	D21X	D	Stop	N	-2.91508	-6.37664	-0.808942	-4.93849	-1.34688	-1.77042	-4.64586	-2.87372	-1.55865	-3.02608	2.20036
21	D21D	D	D	S	0.306468	-0.589172	-1.67967	-0.166164	0.577552	0.726941	-0.141352	-0.922915	0.652247	-0.13734	0.898751
21	D21Fs	D	Fs	F	1.95549	1.76116	-1.2025	1.03581	0.960074	0.127597	1.85832	-0.0833472	0.543836	0.772937	1.16601
22	D22A	D	A	M	-3.07123	-1.59638	-2.55582	-2.3506	-0.859015	-1.31868	-2.3338	-2.45321	-1.08885	-1.95862	0.836429
22	D22C	D	C	M	1.24016	-1.60273	-1.55358	1.24991	-0.111196	1.21134	-0.181285	-0.151836	0.550073	0.0723176	1.38065
22	D22E	D	E	M	-2.37407	-0.295383	-2.39021	-0.581323	-0.913415	-1.45087	-1.33473	-1.48577	-1.18214	-1.33421	0.898124
22	D22F	D	F	M	-1.53388	-3.86027	-3.40657	-1.95144	0.392179	-2.12546	-2.69708	-2.679	-0.866642	-2.08091	1.50716
22	D22G	D	G	M	-0.859716	-0.28003	0.660846	-0.174013	0.202024	-1.07264	-0.569873	0.243416	-0.43531	-0.253922	0.646382
22	D22H	D	H	M	-2.76997	0.00825891	1.20601	-3.66374	-0.308906	-0.312551	-1.38086	-1.22886	-0.310729	-0.973483	1.84702
22	D22I	D	I	M	-3.54278	-4.54331	-1.1644	-1.53296	0.61246	-0.424325	-4.04304	-1.34868	0.0940673	-1.76589	1.93617
22	D22K	D	K	M	-2.43198	-2.05458	-4.60501	-1.86388	-0.606786	-0.541835	-2.24328	-3.23444	-0.57431	-2.01734	1.48726
22	D22L	D	L	M	-5.15597	-1.0372	-1.44368	2.29054	0.449428	-1.02142	-3.09659	0.423429	-0.285996	-0.986384	2.46569
22	D22M	D	M	M	-3.46034	-0.917164	-2.06679	1.55471	0.421578	0.550795	-2.18875	-0.25604	0.486186	-0.652869	1.86695
22	D22N	D	N	M	-1.30636	-0.413087	-0.932298	-0.983581	0.668674	-0.339717	-0.859725	-0.957939	0.164478	-0.551062	0.700622
22	D22P	D	P	M	-0.820995	-2.01303	-2.08319	-4.69399	-0.972529	0.24488	-1.41701	-3.38859	-0.363825	-1.72314	1.69056
22	D22Q	D	Q	M	-5.03703	4.50262	3.23168	0.160288	0.80326	-1.31411	-0.267207	1.69598	-0.255426	0.391117	3.3932
22	D22R	D	R	M	-1.30341	0.472337	-1.12265	-0.111208	1.27272	-1.0474	-0.415537	-0.616928	0.112658	-0.306603	1.03417
22	D22S	D	S	M	-3.38969	-2.59753	-0.876387	-2.20092	0.547732	2.62403	-2.99361	-1.53865	1.58588	-0.982127	2.2471
22	D22T	D	T	M	-2.36623	-1.3527	-4.38846	-4.65709	-0.0615735	-0.00515431	-1.85946	-4.52278	-0.0333639	-2.13853	2.04645
22	D22V	D	V	M	0.133907	-0.385978	-2.36602	-1.2664	-0.69501	-0.383172	-0.126036	-1.81621	-0.539091	-0.827111	0.882484
22	D22W	D	W	M	-1.80482	-0.450741	1.34005	-2.59335	0.228645	-1.78396	-1.12778	-0.626649	-0.777656	-0.844029	1.47934
22	D22Y	D	Y	M	0.915442	0.291369	-4.3703	3.68872	-1.39339	2.79512	0.603405	-0.340786	0.700865	0.321161	2.92453
22	D22X	D	Stop	N	-4.71984	-3.70482	-3.34762	-7.78075	-2.36771	1.49437	-4.21233	-5.56418	-0.436668	-3.40439	3.03477
22	D22D	D	D	S	1.22387	0.900388	0.41186	1.38854	0.64974	0.849214	1.06213	0.900201	0.749477	0.903935	0.359711
22	D22Fs	D	Fs	F	3.45397	2.29641	4.36582	2.52887	1.95699	1.93891	2.87519	3.44734	1.94795	2.75683	0.964108
23	G23A	G	A	M	-0.149276	-0.243913	2.71786	0.00179871	-0.0301537	-1.35085	-0.196594	1.35983	-0.6905	0.157578	1.35242
23	G23C	G	C	M	0.794266	1.49165	-3.22241	-0.498156	0.215291	0.014587	1.14296	-1.86028	0.114939	-0.200795	1.6305
23	G23D	G	D	M	-0.718663	-0.182428	0.424892	0.808373	0.863376	-1.19377	-0.450545	0.616633	-0.165197	0.000296907	0.84312
23	G23E	G	E	M	-2.05228	-1.21105	-2.39954	1.68404	0.65974	-0.0085311	-1.63166	-0.357746	0.325604	-0.554601	1.60388
23	G23F	G	F	M	-1.30593	-0.299104	-2.13419	-0.968588	-1.5151	-1.04931	-0.802517	-1.55139	-1.2822	-1.21204	0.611591
23	G23H	G	H	M	-0.356256	-2.74743	-1.84102	-2.7758	-0.506722	0.166015	-1.55184	-2.30841	-0.170354	-1.34353	1.28246
23	G23I	G	I	M	-0.00853963	-0.184022	-5.02865	-2.14484	0.0784535	-1.67421	-0.0962807	-3.58675	-0.797878	-1.49364	1.96698
23	G23K	G	K	M	-2.14243	-2.54614	-1.35042	-0.916136	-0.156082	-0.0661811	-2.34429	-1.13328	-0.111131	-1.19623	1.01771
23	G23L	G	L	M	-1.50122	-2.75267	-2.75121	-1.56588	-0.0535768	0.333081	-2.12695	-2.15854	0.139752	-1.38191	1.30443
23	G23M	G	M	M	-2.6792	-2.92818	-0.943975	-0.768131	1.679	-1.48016	-2.80369	-0.856053	0.0994219	-1.18677	1.66089
23	G23N	G	N	M	-6.40274	-0.818677	-1.76164	-1.49412	-1.09	-2.75383	-3.61071	-1.62788	-1.92192	-2.38684	2.07802
23	G23P	G	P	M	-1.40709	-2.37054	4.63292	-0.712856	-1.54236	0.889186	-1.88882	1.96003	-0.326587	-0.0851249	2.55725
23	G23Q	G	Q	M	-0.68742	-2.07569	-1.68885	-2.37759	-1.80643	-0.740672	-1.38156	-2.03322	-1.27355	-1.56277	0.699195
23	G23R	G	R	M	-0.173613	-0.952256	-2.09672	0.26796	-0.0811986	0.17531	-0.562934	-0.914378	0.0470559	-0.476752	0.903164
23	G23S	G	S	M	0.261129	0.0443482	-0.0112929	0.00837762	0.751374	-0.569494	0.152739	-0.00145762	0.0909396	0.0807402	0.428981
23	G23T	G	T	M	-3.42255	0.343231	-2.33093	-0.220026	0.781951	-1.75795	-1.53966	-1.27548	-0.487999	-1.10105	1.65779
23	G23V	G	V	M	-0.58966	-0.711109	-1.03066	-1.01885	0.967606	-1.29825	-0.650384	-1.02476	-0.165323	-0.613488	0.814519
23	G23W	G	W	M	-2.84822	-2.25528	-0.36457	0.209019	-0.347988	-0.477477	-2.55175	-0.0777754	-0.412733	-1.01409	1.22916
23	G23Y	G	Y	M	-0.183116	0.39538	-0.636335	0.0847973	1.12249	-1.5511	0.106132	-0.275769	-0.214303	-0.12798	0.913192
23	G23X	G	Stop	N	-1.50676	-4.78892	-6.63731	-10.0906	0.866596	-0.402245	-3.14784	-8.36393	0.232176	-3.75987	4.17542
23	G23G	G	G	S	0.0191528	-0.184575	-0.367212	0.0773541	-0.626578	-0.153092	-0.082711	-0.144929	-0.389835	-0.205825	0.25966
23	G23Fs	G	Fs	F	2.06813	-1.35148	0.514116	-0.992927	0.766224	1.72145	0.358328	-0.239406	1.24384	0.454254	1.39042
24	E24A	E	A	M	0.460944	-0.00315866	0.249803	-4.02992	0.448669	-3.56304	0.228893	-1.89006	-1.55719	-1.07278	2.12163
24	E24C	E	C	M	0.810538	-2.58837	2.00462	-1.91572	2.01429	-0.920884	-0.888918	0.0444495	0.546701	-0.099256	1.99456
24	E24D	E	D	M	-0.0402087	0.1944	-1.02729	-0.0839368	0.223594	-1.15261	0.0770955	-0.555615	-0.464509	-0.314343	0.614398
24	E24F	E	F	M	-3.55336	-6.36316	-0.078185	-0.592032	-0.539221	-1.09733	-4.95826	-0.335108	-0.818277	-2.03721	2.45219
24	E24G	E	G	M	-0.347661	0.272638	-1.7753	1.73994	1.12542	0.283617	-0.0375111	-0.0176834	0.704517	0.216441	1.21985
24	E24H	E	H	M	-2.35939	-0.672884	1.50886	-3.69001	1.50413	2.46833	-1.51614	-1.09057	1.98623	-0.206826	2.44993
24	E24I	E	I	M	-1.53475	-2.34168	0.520566	-2.50249	0.032004	-2.72518	-1.93821	-0.99096	-1.34659	-1.42525	1.3865
24	E24K	E	K	M	0.276964	-0.46873	-0.20417	0.963877	0.3301	0.225591	-0.095883	0.379854	0.277845	0.187272	0.493274
24	E24L	E	L	M	-1.78353	-2.71639	-6.12672	-0.928393	7.84314	-0.803663	-2.24996	-3.52756	3.51974	-0.752595	4.64157
24	E24M	E	M	M	-1.66898	-1.96241	-1.36165	-1.53977	0.0292585	0.0340995	-1.8157	-1.45071	0.031679	-1.07824	0.881807
24	E24N	E	N	M	-3.80958	-1.22362	2.83313	-2.76646	2.39142	-0.463436	-2.5166	0.0333365	0.963991	-0.506424	2.68644
24	E24P	E	P	M	0.366205	-0.874	-9.29381	-5.27525	-1.37264	0.262688	-0.253898	-7.28453	-0.554974	-2.6978	3.83107
24	E24Q	E	Q	M	-0.4098	-1.94079	0.17634	-2.1786	-1.16586	1.82531	-1.17529	-1.00113	0.329728	-0.615565	1.49194
24	E24R	E	R	M	-3.17632	-0.408581	-8.47921	2.76795	-1.80018	-0.124745	-1.79245	-2.85563	-0.962465	-1.87018	3.79698
24	E24S	E	S	M	0.413993	-3.50426	-4.12597	0.300024	-3.44571	-2.87416	-1.54513	-1.91297	-3.15993	-2.20601	2.02483
24	E24T	E	T	M	-2.73393	-0.738554	-4.03722	-0.309857	-0.234398	-0.479578	-1.73624	-2.17354	-0.356988	-1.42226	1.58512
24	E24V	E	V	M	-2.56401	-2.72403	-4.21626	-1.55666	0.0361319	-1.01552	-2.64402	-2.88646	-0.489692	-2.00672	1.48765
24	E24W	E	W	M	-2.66108	-7.8362	-3.40952	-1.49105	-0.41399	0.829173	-5.24864	-2.45028	0.207592	-2.49711	3.02592
24	E24Y	E	Y	M	-2.46814	-1.87951	0.915707	-2.11356	-0.111629	1.87166	-2.17383	-0.598926	0.880018	-0.630911	1.79205
24	E24X	E	Stop	N	1.78624	0.43349	-6.32811	0.278931	-1.76096	5.94099	1.10987	-3.02459	2.09002	0.0584317	4.04666
24	E24E	E	E	S	-0.180548	1.26616	0.946615	0.520874	0.75077	-0.446306	0.542805	0.733745	0.152232	0.476261	0.664085
24	E24Fs	E	Fs	F	4.17605	3.03252	1.81863	2.15181	5.04655	3.41504	3.60428	1.98522	4.23079	3.27343	1.21748
25	F25A	F	A	M	-3.61969	0.872796	2.26577	-1.76963	0.698404	-1.02447	-1.37345	0.248073	-0.163034	-0.429469	2.12414
25	F25C	F	C	M	-2.41393	-0.672718	-0.666086	-2.84175	0.740174	0.370857	-1.54332	-1.75392	0.555516	-0.913909	1.44726
25	F25D	F	D	M	-1.30645	1.48467	-2.19351	-3.82095	2.04854	-4.20942	0.0891133	-3.00723	-1.08044	-1.33285	2.62979
25	F25E	F	E	M	-2.28515	-2.18515	-2.88008	-2.1315	-0.414082	-1.58818	-2.23515	-2.50579	-1.00113	-1.91402	0.842355
25	F25G	F	G	M	-0.714122	0.897642	1.21168	-0.889457	2.09227	-0.39265	0.0917597	0.161112	0.84981	0.36756	1.20799
25	F25H	F	H	M	-2.85595	-3.9369	-1.18698	-1.38977	-0.755644	0.271722	-3.39642	-1.28838	-0.241961	-1.64225	1.51386
25	F25I	F	I	M	-1.09357	0.17362	0.613128	0.590342	0.558092	0.927694	-0.459974	0.601735	0.742893	0.294885	0.721222
25	F25K	F	K	M	-7.03215	-2.54182	4.27623	-4.96442	-3.07641	1.54537	-4.78698	-0.344098	-0.765518	-1.96553	4.18368
25	F25L	F	L	M	0.143964	-0.675863	-0.748762	2.30196	0.236402	1.57317	-0.26595	0.776597	0.904788	0.471812	1.22738
25	F25M	F	M	M	-0.73652	-1.799	-2.97861	-2.26514	-0.34436	0.0629334	-1.26776	-2.62188	-0.140713	-1.34345	1.18956
25	F25N	F	N	M	-1.34334	0.860246	-1.47034	0.473497	-0.336671	-0.425881	-0.241546	-0.498421	-0.381276	-0.373748	0.936726
25	F25P	F	P	M	0.12528	-2.89587	-4.98433	2.46537	2.25122	-0.750993	-1.38529	-1.25948	0.750111	-0.631554	2.91761
25	F25Q	F	Q	M	-4.30814	-1.99898	-2.53235	-1.71259	1.10841	-1.6528	-3.15356	-2.12247	-0.272192	-1.84941	1.75158
25	F25R	F	R	M	-0.825901	-2.2522	-4.57816	-4.46016	0.651168	1.38862	-1.53905	-4.51916	1.01989	-1.67944	2.53126
25	F25S	F	S	M	-0.246057	-0.203431	-6.36378	-0.43565	0.783578	-2.43138	-0.224744	-3.39972	-0.823903	-1.48279	2.6124
25	F25T	F	T	M	-1.28108	-3.77606	-5.99106	-1.76399	-1.7732	-2.87666	-2.52857	-3.87753	-2.32493	-2.91034	1.76086
25	F25V	F	V	M	0.708368	-1.91975	-0.646492	-1.19469	-2.54818	-0.688878	-0.605692	-0.920589	-1.61853	-1.04827	1.13199
25	F25W	F	W	M	0.302595	-4.909	-2.10329	-0.0558751	0.276976	1.16601	-2.3032	-1.07958	0.721493	-0.887097	2.25084
25	F25Y	F	Y	M	2.01371	0.25626	-2.94502	0.408169	-1.26483	-1.19527	1.13498	-1.26843	-1.23005	-0.454497	1.71753
25	F25X	F	Stop	N	1.39974	-1.38263	4.41076	-0.162549	0.544332	-7.5828	0.00855821	2.1241	-3.51923	-0.462191	3.99664
25	F25F	F	F	S	-1.27873	-1.03015	1.41839	-1.03661	-0.562903	0.133318	-1.15444	0.190894	-0.214792	-0.392779	1.01899
25	F25Fs	F	Fs	F	5.38405	3.95872	1.91959	2.09232	1.78261	1.27846	4.67138	2.00596	1.53053	2.73596	1.5888
26	Y26A	Y	A	M	0.134964	-4.34828	-0.197125	-0.164394	0.605163	1.28835	-2.10666	-0.180759	0.946758	-0.446887	1.99095
26	Y26C	Y	C	M	1.25064	-0.678577	-0.334601	-0.974087	-0.116152	0.345351	0.286034	-0.654344	0.114599	-0.0845702	0.796897
26	Y26D	Y	D	M	1.37613	-2.3793	0.570547	-1.67278	1.36168	0.159915	-0.50158	-0.551117	0.760795	-0.0973006	1.58123
26	Y26E	Y	E	M	-1.54988	-3.60288	0.930094	-1.78474	1.39777	-0.358474	-2.57638	-0.427325	0.519647	-0.828019	1.86557
26	Y26F	Y	F	M	-1.53896	-1.64589	0.643957	-1.10731	2.86593	0.0762149	-1.59243	-0.231677	1.47107	-0.117677	1.72363
26	Y26G	Y	G	M	0.73946	1.17983	0.641148	-0.860419	1.8753	-0.105687	0.959644	-0.109636	0.884809	0.578272	0.960388
26	Y26H	Y	H	M	0.876685	-0.213696	-0.17491	-0.17361	-0.144168	-0.389914	0.331495	-0.17426	-0.267041	-0.0366021	0.456017
26	Y26I	Y	I	M	2.84889	-3.00732	-1.69022	-2.94296	0.132793	0.0289624	-0.079215	-2.31659	0.0808777	-0.771642	2.2416
26	Y26K	Y	K	M	-0.0774543	-0.338622	-2.16356	-2.55142	3.91408	-0.394374	-0.208038	-2.35749	1.75985	-0.268558	2.29583
26	Y26L	Y	L	M	-5.28866	-5.36325	-0.392331	-1.51502	2.89723	0.334993	-5.32595	-0.953675	1.61611	-1.55451	3.26162
26	Y26M	Y	M	M	-1.44794	-3.32159	0.0547791	-0.626062	0.884636	-0.650056	-2.38476	-0.285642	0.11729	-0.851039	1.44111
26	Y26N	Y	N	M	-2.04421	-2.28721	-1.28501	-0.724578	3.01214	0.146106	-2.16571	-1.0048	1.57913	-0.530459	1.94897
26	Y26P	Y	P	M	1.27419	-1.3888	-0.972062	0.161071	1.5152	1.8764	-0.0573084	-0.405496	1.6958	0.410997	1.36575
26	Y26Q	Y	Q	M	-2.23327	3.54877	0.381498	-1.15624	-0.885432	-1.04768	0.65775	-0.387373	-0.966556	-0.23206	2.03087
26	Y26R	Y	R	M	0.988202	-6.00513	2.05823	-0.268839	2.75686	-0.407486	-2.50847	0.894693	1.17469	-0.146361	3.13
26	Y26S	Y	S	M	-1.19986	-0.676158	-0.523969	-2.6247	1.66996	0.902904	-0.938006	-1.57433	1.28643	-0.408636	1.52725
26	Y26T	Y	T	M	-3.33486	-5.94268	-1.65387	-2.52151	-2.61476	-0.408365	-4.63877	-2.08769	-1.51156	-2.74601	1.85959
26	Y26V	Y	V	M	-1.49227	-0.718854	-1.63378	-0.695343	0.453592	0.794181	-1.10556	-1.16456	0.623886	-0.548747	0.992584
26	Y26W	Y	W	M	-1.25978	-2.88777	-1.44363	-1.38339	-0.0701074	2.16055	-2.07378	-1.41351	1.04522	-0.814023	1.71004
26	Y26X	Y	Stop	N	-0.853933	-1.14657	-1.03709	-0.473212	0.385522	-1.05743	-1.00025	-0.75515	-0.335954	-0.697119	0.582108
26	Y26Y	Y	Y	S	-0.207128	-0.0563863	0.12967	-0.766909	0.980983	-0.713572	-0.131757	-0.31862	0.133705	-0.105557	0.641203
26	Y26Fs	Y	Fs	F	-0.720071	0.735536	0.145681	-2.94752	1.91845	-0.525813	0.00773244	-1.40092	0.69632	-0.232289	1.63718
27	M27A	M	A	M	-2.0519	-2.47532	-2.51884	-0.797649	-1.77485	-0.615127	-2.26361	-1.65824	-1.19499	-1.70561	0.823658
27	M27C	M	C	M	-2.89532	-3.55332	-3.15973	-0.311622	1.47668	-0.26084	-3.22432	-1.73567	0.607921	-1.45069	2.03527
27	M27D	M	D	M	1.09897	-0.430324	-0.608833	0.660715	1.62817	2.0941	0.334324	0.0259413	1.86114	0.740468	1.09056
27	M27E	M	E	M	-5.13909	-8.04105	-0.276654	-1.21833	-3.90205	1.82156	-6.59007	-0.747489	-1.04024	-2.7926	3.58837
27	M27F	M	F	M	-4.18353	-2.51014	0.423772	-0.745524	-1.07109	-1.49447	-3.34683	-0.160876	-1.28278	-1.59683	1.58868
27	M27G	M	G	M	-1.92142	4.03866	-2.85551	-0.537843	1.33761	-0.301515	1.05862	-1.69667	0.518049	-0.0400024	2.46237
27	M27H	M	H	M	0.10211	-1.87842	-1.12984	-0.249373	3.76731	-0.186231	-0.888156	-0.689605	1.79054	0.0709259	1.95319
27	M27I	M	I	M	0.398913	-0.371791	-0.928294	0.336852	-0.292797	1.03692	0.0135607	-0.295721	0.372061	0.0299669	0.696865
27	M27K	M	K	M	0.283925	-0.468623	-0.695829	-0.599404	5.22381	0.361185	-0.0923493	-0.647616	2.7925	0.684178	2.26953
27	M27L	M	L	M	-0.324828	0.395957	-1.21392	0.508803	-0.246703	0.155722	0.0355641	-0.352559	-0.0454905	-0.120829	0.631236
27	M27N	M	N	M	0.17024	-3.46654	0.464438	0.731214	-2.04147	0.182953	-1.64815	0.597826	-0.929256	-0.65986	1.69616
27	M27P	M	P	M	-0.858845	-3.93843	-3.50357	-1.45726	3.00736	0.590566	-2.39864	-2.48041	1.79896	-1.0267	2.59676
27	M27Q	M	Q	M	-1.28801	-2.43519	-1.46657	-1.40486	0.455094	0.091851	-1.8616	-1.43571	0.273472	-1.00795	1.08013
27	M27R	M	R	M	-0.232623	5.04534	-0.0388956	-1.44736	1.10419	0.431741	2.40636	-0.743126	0.767964	0.8104	2.23925
27	M27S	M	S	M	0.509554	-1.59357	0.539982	-0.983592	0.520095	0.549845	-0.542007	-0.221805	0.53497	-0.0762808	0.958755
27	M27T	M	T	M	0.137588	0.597603	0.716374	-0.876356	2.36895	-0.237157	0.367596	-0.079991	1.06589	0.451166	1.10491
27	M27V	M	V	M	0.427918	1.17006	1.18774	0.428635	2.33977	0.168345	0.79899	0.808187	1.25406	0.953745	0.798963
27	M27W	M	W	M	2.29329	-2.96546	1.15969	-0.999204	2.33207	-0.247138	-0.336085	0.0802421	1.04247	0.262208	2.07285
27	M27Y	M	Y	M	0.848991	-3.33437	-0.620108	-1.41078	0.8597	0.18534	-1.24269	-1.01544	0.52252	-0.578538	1.61114
27	M27X	M	Stop	N	-0.801652	-2.05647	-0.980352	-0.572346	0.585402	-2.82678	-1.42906	-0.776349	-1.12069	-1.1087	1.19319
27	M27Fs	M	Fs	F	2.6414	4.95912	1.37642	0.689522	3.3782	2.7563	3.80026	1.03297	3.06725	2.63349	1.50583
28	I28A	I	A	M	1.89589	-1.52773	1.66174	-0.850561	-1.64452	-0.0959277	0.184083	0.405591	-0.870225	-0.0935171	1.55399
28	I28C	I	C	M	-1.59096	-3.58394	0.0861811	0.121571	-0.656734	-0.40288	-2.58745	0.103876	-0.529807	-1.00446	1.40982
28	I28D	I	D	M	-2.25633	-5.24414	-0.5706	-2.05474	-0.778995	-1.41257	-3.75023	-1.31267	-1.09578	-2.05289	1.70032
28	I28E	I	E	M	-1.84575	-0.326901	0.0454993	-1.17325	1.46879	-1.76878	-1.08633	-0.563875	-0.149995	-0.600065	1.26631
28	I28F	I	F	M	-0.0492567	-1.11946	-1.3565	-0.599836	1.20992	-0.929575	-0.584357	-0.978167	0.140173	-0.474117	0.941785
28	I28G	I	G	M	-1.86795	0.496927	-0.714113	-0.636532	3.32573	-3.25051	-0.685513	-0.675322	0.0376108	-0.441075	2.241
28	I28H	I	H	M	-1.44994	-1.53622	0.0126353	-2.43941	0.736971	-0.597395	-1.49308	-1.21339	0.069788	-0.878892	1.15572
28	I28K	I	K	M	-1.13725	-4.02782	0.524274	-1.00127	2.05112	-0.10247	-2.58254	-0.238499	0.974326	-0.61557	2.03657
28	I28L	I	L	M	-0.280502	-0.565037	-0.188771	0.599939	3.44672	0.711742	-0.42277	0.205584	2.07923	0.620682	1.47435
28	I28M	I	M	M	-0.559233	0.808322	-0.386543	-0.397301	-0.727513	0.251796	0.124545	-0.391922	-0.237859	-0.168412	0.58239
28	I28N	I	N	M	-1.29381	-0.353635	0.533722	-1.12609	-0.100251	-0.548393	-0.823721	-0.296183	-0.324322	-0.481409	0.67412
28	I28P	I	P	M	-0.803937	-0.985663	-0.575259	-1.80667	1.06458	-2.39561	-0.8948	-1.19096	-0.665515	-0.917092	1.18649
28	I28Q	I	Q	M	-3.10993	-1.79798	-0.270038	-2.0045	0.705331	-0.773387	-2.45395	-1.13727	-0.034028	-1.20842	1.36597
28	I28R	I	R	M	-1.45914	1.84989	-0.0933977	-0.124763	2.46549	0.336901	0.195374	-0.10908	1.4012	0.49583	1.43475
28	I28S	I	S	M	-1.62143	1.61127	-0.584301	-1.21574	1.75807	-0.479507	-0.00507809	-0.900018	0.639283	-0.0886045	1.43654
28	I28T	I	T	M	0.278025	-0.555402	0.0137703	-0.508103	1.68137	-0.972782	-0.138688	-0.247166	0.354293	-0.0105204	0.939869
28	I28V	I	V	M	-0.680991	-0.322085	-0.969744	-0.238004	-0.140062	-0.121008	-0.501538	-0.603874	-0.130535	-0.411982	0.340711
28	I28W	I	W	M	-1.6222	-0.943926	-2.16238	-1.48417	2.24691	-1.71498	-1.28306	-1.82327	0.265965	-0.94679	1.61322
28	I28Y	I	Y	M	-1.18622	-0.367225	0.500252	0.21835	2.09539	0.551979	-0.776722	0.359301	1.32368	0.302087	1.09432
28	I28X	I	Stop	N	-0.437584	-0.734495	-1.25753	-2.39053	-0.73457	-0.611681	-0.58604	-1.82403	-0.673126	-1.02773	0.721573
28	I28I	I	I	S	0.590911	0.551971	-0.989207	0.9568	0.120818	0.454286	0.571441	-0.0162035	0.287552	0.28093	0.677538
28	I28Fs	I	Fs	F	4.16902	5.08508	1.52401	2.18839	3.85654	3.87301	4.62705	1.8562	3.86478	3.44934	1.32934
29	G29A	G	A	M	-0.401748	-0.719623	0.257936	-0.975382	-0.776861	0.153872	-0.560686	-0.358723	-0.311495	-0.410301	0.512693
29	G29C	G	C	M	0.742684	-0.705793	-0.23528	-0.182618	0.161155	0.921117	0.0184451	-0.208949	0.541136	0.116877	0.621433
29	G29D	G	D	M	-0.342419	-0.722123	1.0579	0.358289	1.38386	-0.896328	-0.532271	0.708093	0.243768	0.139863	0.947348
29	G29E	G	E	M	-0.968834	-2.56242	-0.592018	-0.289395	0.688436	-1.34804	-1.76563	-0.440706	-0.3298	-0.845379	1.09014
29	G29F	G	F	M	1.22338	-0.856846	0.0273747	-0.934477	-0.234306	-0.614615	0.183265	-0.453551	-0.424461	-0.231582	0.80196
29	G29H	G	H	M	-1.79364	-0.331786	-0.177634	-0.982947	1.5095	-0.481668	-1.06271	-0.58029	0.513916	-0.376362	1.09414
29	G29I	G	I	M	0.229538	-0.80809	0.327113	0.23622	0.540988	1.27716	-0.289276	0.281666	0.909074	0.300488	0.670902
29	G29K	G	K	M	-0.980985	-3.01334	0.385049	-1.43094	1.0062	0.714444	-1.99716	-0.522944	0.860322	-0.553262	1.54432
29	G29L	G	L	M	-0.747998	-0.475575	-0.188338	-1.62314	2.3766	0.7005	-0.611787	-0.905742	1.53855	0.0070078	1.38524
29	G29M	G	M	M	-0.150047	-1.30216	0.114174	-0.757818	1.62721	0.205683	-0.726102	-0.321822	0.916445	-0.0438264	0.998402
29	G29N	G	N	M	0.138773	0.523722	1.22135	-0.662574	-0.395573	-0.556253	0.331247	0.279386	-0.475913	0.0449066	0.731851
29	G29P	G	P	M	-1.31448	-1.07843	-0.878344	-1.32271	2.72221	1.38937	-1.19646	-1.10053	2.05579	-0.0803987	1.71545
29	G29Q	G	Q	M	-0.0989681	-0.190492	-2.78884	-0.439726	1.66992	0.94815	-0.14473	-1.61429	1.30904	-0.149993	1.52117
29	G29R	G	R	M	-0.0373863	0.327154	0.471807	-0.232456	-0.0380462	-0.569626	0.144884	0.119675	-0.303836	-0.0130924	0.376818
29	G29S	G	S	M	0.886933	0.708016	-0.0426629	-0.0533266	1.60855	-0.18269	0.797475	-0.0479947	0.712929	0.48747	0.705357
29	G29T	G	T	M	0.70746	0.0445676	0.90219	-1.47448	1.81306	-0.688553	0.376014	-0.286144	0.562254	0.217375	1.18053
29	G29V	G	V	M	-0.772786	0.0650617	-0.0958903	-0.565994	1.17073	-0.0778372	-0.353862	-0.330942	0.546446	-0.0461193	0.677478
29	G29W	G	W	M	-1.74952	-4.66706	-1.95574	-0.935042	2.21101	0.0298747	-3.20829	-1.44539	1.12044	-1.17774	2.2851
29	G29Y	G	Y	M	-1.15707	0.101825	0.0149405	0.197671	1.31368	-0.725035	-0.52762	0.106306	0.294324	-0.0423301	0.851957
29	G29X	G	Stop	N	-2.46505	-2.4926	-0.410934	-4.62652	-1.11451	-0.437869	-2.47883	-2.51873	-0.776187	-1.92458	1.61697
29	G29G	G	G	S	0.213143	0.416011	0.620946	-0.562948	0.428907	0.176731	0.314577	0.028999	0.302819	0.215465	0.414156
29	G29Fs	G	Fs	F	4.9637	5.39835	3.0469	2.12217	4.7794	3.49673	5.18102	2.58453	4.13806	3.96787	1.27854
30	S30A	S	A	M	-1.19211	-3.06476	0.424254	-1.67	-0.74026	-0.228265	-2.12844	-0.622871	-0.484262	-1.07852	1.21685
30	S30C	S	C	M	-2.73369	-1.22534	0.657184	-0.163253	3.57359	-0.387927	-1.97952	0.246965	1.59283	-0.046573	2.11382
30	S30D	S	D	M	-0.638652	-1.63827	-1.38736	-0.507499	0.656285	-0.643101	-1.13846	-0.947431	0.00659181	-0.693101	0.8045
30	S30E	S	E	M	-0.922	1.07846	-1.01611	-2.26094	0.666342	-0.0780814	0.0782282	-1.63853	0.29413	-0.422056	1.22791
30	S30F	S	F	M	-0.0415775	0.400382	-0.626376	0.308305	-3.34551	-2.61704	0.179402	-0.159036	-2.98128	-0.98697	1.60288
30	S30G	S	G	M	-0.603698	-0.84209	-0.758659	-0.654107	-0.249377	-0.59396	-0.722894	-0.706383	-0.421668	-0.616982	0.203943
30	S30H	S	H	M	-1.28522	-4.97846	-0.631189	-2.40646	-1.08492	-2.39095	-3.13184	-1.51882	-1.73794	-2.12953	1.56911
30	S30I	S	I	M	0.286838	-1.25011	1.7637	-0.570808	0.136912	-0.0274036	-0.481635	0.596446	0.0547541	0.0565215	1.00815
30	S30K	S	K	M	-2.80372	-2.57575	-2.75771	-1.19018	-0.400819	0.365876	-2.68974	-1.97394	-0.0174716	-1.56038	1.35666
30	S30L	S	L	M	-1.59177	-1.66757	-0.211351	-0.292273	2.34168	-0.686125	-1.62967	-0.251812	0.827777	-0.351234	1.46004
30	S30M	S	M	M	-0.209142	-1.00669	-2.96349	0.438232	0.865171	-1.60092	-0.607915	-1.26263	-0.367876	-0.74614	1.4144
30	S30N	S	N	M	-1.27604	-2.00945	1.32808	-0.458141	2.20542	-0.403597	-1.64275	0.434967	0.900913	-0.102288	1.58769
30	S30P	S	P	M	0.134011	-0.219418	-0.161683	-0.0960459	0.635547	-1.02295	-0.0427039	-0.128864	-0.193702	-0.121757	0.540901
30	S30Q	S	Q	M	-1.8094	-2.3395	-1.70076	-3.07925	1.60445	-4.82246	-2.07445	-2.39	-1.60901	-2.02449	2.11474
30	S30R	S	R	M	-0.896306	-0.364648	2.33097	-0.610387	0.807849	-0.143395	-0.630477	0.86029	0.332227	0.187347	1.20041
30	S30T	S	T	M	-0.182497	-1.99406	-0.529275	-1.38589	-0.863718	-0.827098	-1.08828	-0.957582	-0.845408	-0.963755	0.643045
30	S30V	S	V	M	-0.435029	0.711699	0.270646	-2.62187	0.583263	-1.82674	0.138335	-1.17561	-0.621736	-0.553004	1.37735
30	S30W	S	W	M	-1.45038	0.14079	-2.74044	-3.62191	-0.905595	-0.624063	-0.654794	-3.18117	-0.764829	-1.5336	1.40354
30	S30Y	S	Y	M	0.69449	0.819883	-0.648398	0.516592	0.121213	1.24942	0.757187	-0.0659028	0.685318	0.458867	0.656385
30	S30X	S	Stop	N	-1.15033	-1.46172	-5.20412	-0.877768	-2.34233	0.0821107	-1.30602	-3.04094	-1.13011	-1.82569	1.83344
30	S30S	S	S	S	-0.542102	-1.0717	-0.231572	-0.0314083	-0.194762	-0.178068	-0.806901	-0.13149	-0.186415	-0.374936	0.380318
30	S30Fs	S	Fs	F	2.40869	3.90695	2.32942	2.20989	4.75785	3.44432	3.15782	2.26965	4.10109	3.17619	1.03415
31	E31A	E	A	M	0.113059	-0.797083	-0.649913	-0.776329	0.867472	-0.886314	-0.342012	-0.713121	-0.00942105	-0.354851	0.700819
31	E31C	E	C	M	-0.766718	-1.70954	0.4875	-0.138865	-0.571306	-1.65515	-1.23813	0.174318	-1.11323	-0.72568	0.857155
31	E31D	E	D	M	0.0735535	-0.244656	-0.0398911	-0.0209798	-0.0676855	0.786089	-0.0855513	-0.0304354	0.359202	0.0810717	0.36066
31	E31F	E	F	M	0.0672372	0.376498	-0.229047	-0.686821	2.09722	0.238981	0.221868	-0.457934	1.1681	0.310678	0.9536
31	E31G	E	G	M	-0.308037	-0.0405914	0.342239	-0.149339	0.607461	-0.518424	-0.174314	0.0964503	0.0445184	-0.0111151	0.41785
31	E31H	E	H	M	-0.482705	-2.19486	-1.8029	-2.5528	-0.895122	-1.32857	-1.33878	-2.17785	-1.11185	-1.54283	0.78767
31	E31I	E	I	M	-0.693878	-0.0901548	-2.4803	-1.25513	1.10921	-0.361394	-0.392016	-1.86771	0.373907	-0.628608	1.20057
31	E31K	E	K	M	0.057567	0.271182	0.192206	-0.313217	0.62137	1.25012	0.164374	-0.0605051	0.935743	0.346537	0.536705
31	E31L	E	L	M	-0.593592	-0.00540036	-1.60623	-1.49308	-0.750043	0.365986	-0.299496	-1.54966	-0.192028	-0.680394	0.784927
31	E31M	E	M	M	-1.02182	-0.975675	-0.78185	0.144574	0.15187	0.582596	-0.998745	-0.318638	0.367233	-0.316717	0.691211
31	E31N	E	N	M	-2.17737	-0.716955	1.04943	-1.3455	-0.710505	-1.24365	-1.44716	-0.148034	-0.977076	-0.857424	1.07769
31	E31P	E	P	M	-1.13848	-0.711648	-0.873597	-2.43023	0.369982	0.423426	-0.925063	-1.65191	0.396704	-0.726757	1.06008
31	E31Q	E	Q	M	-0.710809	-2.10578	-0.856054	-1.04281	0.00229884	-0.562588	-1.4083	-0.949434	-0.280144	-0.879291	0.698205
31	E31R	E	R	M	-0.240047	0.309568	-0.158841	0.0382291	0.121669	-0.128617	0.0347603	-0.0603058	-0.00347419	-0.00967322	0.205393
31	E31S	E	S	M	-2.49637	-0.0311152	0.501759	-2.76678	-0.24344	-1.71065	-1.26374	-1.13251	-0.977047	-1.12443	1.38124
31	E31T	E	T	M	-1.45957	-1.24255	0.473151	-0.742999	1.04112	-0.445122	-1.35106	-0.134924	0.298	-0.395995	0.978918
31	E31V	E	V	M	-0.816877	-0.977265	-0.190285	-0.924557	-1.10223	-0.891501	-0.897071	-0.557421	-0.996867	-0.817119	0.321538
31	E31W	E	W	M	-0.775783	-1.43913	-1.81526	-0.289885	-0.924709	0.151871	-1.10746	-1.05257	-0.386419	-0.848817	0.722131
31	E31Y	E	Y	M	-1.04016	-1.53207	-2.81419	-0.175732	0.808874	0.71657	-1.28612	-1.49496	0.762722	-0.672785	1.40226
31	E31X	E	Stop	N	0.562317	1.13869	0.321439	-1.04984	-0.812225	1.84096	0.850505	-0.364198	0.514369	0.333559	1.11352
31	E31E	E	E	S	-0.507124	-0.0681043	-0.857566	-0.563644	0.257009	-0.388119	-0.287614	-0.710605	-0.0655551	-0.354591	0.39426
31	E31Fs	E	Fs	F	1.73262	3.11927	0.724939	1.38368	2.59335	2.39488	2.42595	1.05431	2.49411	1.99146	0.876065
32	V32A	V	A	M	0.0422983	-0.171631	0.439621	-0.252633	0.0183908	0.0375405	-0.0646663	0.093494	0.0279656	0.0189311	0.239972
32	V32C	V	C	M	-0.585231	0.626233	-0.654728	0.796257	-0.387307	-0.983057	0.0205009	0.0707645	-0.685182	-0.197972	0.73193
32	V32D	V	D	M	0.354736	0.0220513	0.186851	-1.75692	1.81761	1.26522	0.188393	-0.785036	1.54142	0.314925	1.22943
32	V32E	V	E	M	1.07912	1.02515	1.07139	1.2411	0.949383	1.85086	1.05213	1.15624	1.40012	1.20283	0.331603
32	V32F	V	F	M	0.545791	1.26207	0.948822	-0.113022	0.546285	0.721187	0.903929	0.4179	0.633736	0.651855	0.463203
32	V32G	V	G	M	0.630686	0.824719	1.10741	0.856823	1.09165	0.240522	0.727703	0.982119	0.666086	0.791969	0.323944
32	V32H	V	H	M	0.535277	0.490611	0.44487	0.482468	0.787056	0.096746	0.512944	0.463669	0.441901	0.472838	0.22148
32	V32I	V	I	M	0.203047	0.991486	0.344282	0.523009	-0.0426842	1.02341	0.597266	0.433646	0.490365	0.507092	0.429577
32	V32K	V	K	M	0.0869703	0.134152	-1.04066	-0.460026	0.938641	0.485318	0.110561	-0.750341	0.71198	0.0240666	0.697604
32	V32L	V	L	M	-0.578237	-0.146744	0.163196	0.342641	0.292558	-0.629444	-0.36249	0.252918	-0.168443	-0.0926718	0.431321
32	V32M	V	M	M	-0.182863	0.134333	-0.313181	-0.0603035	0.269081	-0.223894	-0.0242648	-0.186742	0.0225937	-0.0628044	0.224531
32	V32N	V	N	M	0.830779	0.768925	0.01653	0.663608	2.14934	0.3351	0.799852	0.340069	1.24222	0.794047	0.730886
32	V32P	V	P	M	0.960266	1.55416	0.909037	1.86652	1.5581	1.16327	1.25721	1.38778	1.36069	1.33523	0.382538
32	V32Q	V	Q	M	1.02044	1.96301	0.814069	0.278401	1.81669	0.405745	1.49172	0.546235	1.11122	1.04973	0.70546
32	V32R	V	R	M	0.318789	-0.227491	-0.0477918	-1.12807	1.28827	-0.554849	0.0456494	-0.587931	0.366712	-0.0585232	0.821603
32	V32S	V	S	M	-0.578434	-0.727145	0.249075	-1.27745	0.594299	-0.224618	-0.65279	-0.514187	0.184841	-0.327379	0.680856
32	V32T	V	T	M	-0.622247	-0.466911	0.0906254	0.442893	-0.815796	0.269911	-0.544579	0.266759	-0.272943	-0.183588	0.51879
32	V32W	V	W	M	-0.880518	1.45463	1.10747	0.297008	0.943304	0.448001	0.287058	0.702239	0.695652	0.56165	0.825082
32	V32Y	V	Y	M	-1.84179	-1.90321	-0.90428	-3.38753	-1.44482	-0.741783	-1.8725	-2.1459	-1.0933	-1.7039	0.951369
32	V32X	V	Stop	N	-0.34774	-0.879008	-4.06832	-7.21498	0.27969	-0.451455	-0.613374	-5.64165	-0.0858822	-2.11364	2.93183
32	V32V	V	V	S	0.488337	0.294933	0.0575118	-0.248876	0.217135	0.23051	0.391635	-0.095682	0.223823	0.173259	0.24935
32	V32Fs	V	Fs	F	1.66029	1.70887	0.907927	0.740498	1.90161	1.79811	1.68458	0.824212	1.84986	1.45289	0.496701
33	G33A	G	A	M	-0.937704	0.135357	-1.6396	-0.817015	1.21009	-2.02593	-0.401173	-1.22831	-0.407917	-0.679133	1.18784
33	G33C	G	C	M	0.0087943	1.62494	2.33835	-0.324603	1.36233	0.334611	0.816869	1.00687	0.848471	0.890737	1.04127
33	G33D	G	D	M	0.621764	1.29676	0.865518	0.678106	1.9028	0.85765	0.959261	0.771812	1.38022	1.0371	0.485773
33	G33E	G	E	M	0.588597	-0.738569	0.561446	0.253025	0.055088	0.717072	-0.0749859	0.407236	0.38608	0.239443	0.537476
33	G33F	G	F	M	-0.0503991	-1.48342	-1.05748	-2.83452	-1.90101	0.17861	-0.76691	-1.946	-0.8612	-1.19137	1.1389
33	G33H	G	H	M	-0.856546	-1.37171	-2.35877	-1.18181	-1.14046	1.51274	-1.11413	-1.77029	0.18614	-0.899425	1.28926
33	G33I	G	I	M	-0.359455	-0.188109	-1.74316	-0.804513	-0.0275485	0.146113	-0.273782	-1.27383	0.0592821	-0.496112	0.69221
33	G33K	G	K	M	-2.78298	-1.03187	0.0403273	-1.46946	0.0585621	0.467925	-1.90743	-0.714567	0.263243	-0.786251	1.22343
33	G33L	G	L	M	-0.0486987	-0.181741	-0.590555	-0.961238	-1.06006	0.994463	-0.11522	-0.775896	-0.0327974	-0.307971	0.755214
33	G33M	G	M	M	-3.59675	-1.53871	-1.73706	-1.34229	-3.57842	-1.47554	-2.56773	-1.53968	-2.52698	-2.21146	1.07352
33	G33N	G	N	M	-0.417105	0.232295	0.0500853	-1.09349	0.532216	0.419173	-0.0924049	-0.521703	0.475694	-0.046138	0.611941
33	G33P	G	P	M	-0.263265	-1.28957	-1.45471	-1.99523	1.40208	-0.618361	-0.776418	-1.72497	0.391862	-0.703175	1.20091
33	G33Q	G	Q	M	0.368532	-0.0529272	-0.278408	-1.84294	3.1937	0.559347	0.157802	-1.06067	1.87652	0.324551	1.64275
33	G33R	G	R	M	-0.397173	-0.544432	-0.729232	-0.482104	0.331108	-0.438099	-0.470803	-0.605668	-0.0534955	-0.376655	0.365706
33	G33S	G	S	M	0.614779	0.00781372	2.3968	2.01313	3.954	1.35267	0.311296	2.20496	2.65333	1.7232	1.40162
33	G33T	G	T	M	-1.42068	-1.41889	0.204347	-2.22497	1.56008	0.107316	-1.41978	-1.01031	0.833696	-0.532133	1.39787
33	G33V	G	V	M	0.142665	-0.160176	-0.674563	0.375359	-0.59451	0.460794	-0.00875562	-0.149602	-0.0668578	-0.0750717	0.48454
33	G33W	G	W	M	-0.359709	-0.632706	0.725764	0.648518	0.017515	0.0297272	-0.496207	0.687141	0.0236211	0.0715182	0.538055
33	G33Y	G	Y	M	-0.980947	-1.91961	-0.122128	-0.183014	0.0267567	-0.505639	-1.45028	-0.152571	-0.239441	-0.614097	0.733386
33	G33X	G	Stop	N	-0.649279	-2.1625	-1.66729	-3.19547	-1.42248	1.0689	-1.40589	-2.43138	-0.176789	-1.33802	1.45004
33	G33G	G	G	S	-0.0596754	-0.217968	0.284515	0.771393	0.264254	-0.0336167	-0.138822	0.527954	0.115318	0.16815	0.354508
33	G33Fs	G	Fs	F	1.63508	2.3647	0.728943	0.869383	2.62731	2.33633	1.99989	0.799163	2.48182	1.76029	0.815099
34	N34A	N	A	M	-1.22507	-1.05287	-1.56877	-1.57245	0.368361	-1.72811	-1.13897	-1.57061	-0.679873	-1.12982	0.775383
34	N34C	N	C	M	0.49913	1.01041	-0.646872	1.79389	2.46505	2.21006	0.75477	0.573509	2.33756	1.22195	1.17546
34	N34D	N	D	M	0.331247	-0.136249	0.159045	-0.0915386	0.153127	0.120168	0.0974989	0.0337531	0.136647	0.0892997	0.174359
34	N34E	N	E	M	-0.0341936	1.10101	0.20632	0.308754	3.04536	0.856255	0.533407	0.257537	1.95081	0.913918	1.1267
34	N34F	N	F	M	0.325069	-0.533976	1.17179	0.834948	-0.177203	0.420995	-0.104454	1.00337	0.121896	0.340271	0.628485
34	N34G	N	G	M	0.195284	3.26003	-0.138146	-1.22696	-0.0155717	-1.33286	1.72766	-0.682555	-0.674217	0.123628	1.66586
34	N34H	N	H	M	-0.784053	-1.22181	-0.668085	-1.41015	-1.34189	-0.0223092	-1.00293	-1.03912	-0.682101	-0.90805	0.528444
34	N34I	N	I	M	-0.0187224	-0.5973	-0.796429	0.695967	1.73746	-0.394387	-0.308011	-0.0502309	0.671536	0.104431	0.957565
34	N34K	N	K	M	-0.822696	0.658287	0.258044	0.303128	0.120019	-0.988326	-0.0822044	0.280586	-0.434154	-0.0785907	0.66675
34	N34L	N	L	M	-0.250768	0.321832	-1.4001	-0.578974	0.54508	-0.774523	0.0355322	-0.989539	-0.114721	-0.356243	0.720765
34	N34M	N	M	M	1.39744	-0.234268	0.507535	-0.541009	0.115012	-0.874443	0.581587	-0.0167371	-0.379716	0.0617113	0.814007
34	N34P	N	P	M	-0.950821	-0.700211	0.0778013	-2.12124	-0.625729	1.08002	-0.825516	-1.02172	0.227144	-0.54003	1.06848
34	N34Q	N	Q	M	-1.24175	-4.24028	0.610288	-2.17237	-1.08341	-0.780186	-2.74101	-0.781043	-0.931797	-1.48462	1.62305
34	N34R	N	R	M	0.58429	0.522433	-0.340733	0.141094	1.29964	0.841811	0.553361	-0.0998193	1.07073	0.50809	0.565531
34	N34S	N	S	M	-0.626189	0.651427	0.272036	0.0520686	0.319665	0.327015	0.012619	0.162052	0.32334	0.166004	0.432889
34	N34T	N	T	M	0.623726	-0.995824	0.215434	-0.125508	-0.404342	-2.17959	-0.186049	0.0449627	-1.29197	-0.477684	0.998787
34	N34V	N	V	M	1.66492	2.60672	1.22819	1.92115	0.642891	1.24567	2.13582	1.57467	0.94428	1.55159	0.676259
34	N34W	N	W	M	-0.547478	0.20448	0.0122535	0.0738224	1.84088	-0.308434	-0.171499	0.043038	0.766222	0.212587	0.843795
34	N34Y	N	Y	M	0.321863	0.333399	-0.0499122	0.135695	1.86994	-0.95442	0.327631	0.0428912	0.457757	0.276093	0.914972
34	N34X	N	Stop	N	2.4179	3.64084	2.94602	4.25953	6.83518	3.5548	3.02937	3.60278	5.19499	3.94238	1.55092
34	N34N	N	N	S	0.401829	1.17631	-0.260356	0.409587	0.463178	0.963641	0.789067	0.0746157	0.71341	0.525698	0.50313
34	N34Fs	N	Fs	F	1.13629	1.76402	1.1543	1.13539	3.44377	2.28951	1.45015	1.14485	2.86664	1.82055	0.920813
35	Y35A	Y	A	M	-0.371693	-0.828245	-0.210046	-0.555499	-0.456951	-0.807718	-0.599969	-0.382773	-0.632335	-0.538359	0.244572
35	Y35C	Y	C	M	0.421479	0.47182	1.12246	0.907442	1.14297	0.848039	0.44665	1.01495	0.995503	0.819035	0.311212
35	Y35D	Y	D	M	0.275777	0.215293	0.483393	2.14376	1.8838	1.9349	0.245535	1.31358	1.90935	1.15615	0.919148
35	Y35E	Y	E	M	-1.26929	-3.33079	-1.19321	-1.66225	1.07438	-0.631385	-2.30004	-1.42773	0.221499	-1.16876	1.43172
35	Y35F	Y	F	M	-0.642318	-0.8114	-2.03365	-3.84694	-0.166933	-1.93189	-0.726859	-2.94029	-1.04941	-1.57219	1.33679
35	Y35G	Y	G	M	-0.0491813	-0.657951	-1.09141	-1.7055	-0.280695	-0.442305	-0.353566	-1.39845	-0.3615	-0.704507	0.605255
35	Y35H	Y	H	M	-0.265897	-0.501551	0.237239	-0.91511	0.079242	-0.79937	-0.383724	-0.338935	-0.360064	-0.360908	0.464695
35	Y35I	Y	I	M	0.947816	1.37775	1.85633	1.12261	0.858556	0.797877	1.16279	1.48947	0.828217	1.16016	0.400177
35	Y35K	Y	K	M	-0.591806	-1.29723	-0.372033	-1.89829	-0.719915	-0.77533	-0.944516	-1.13516	-0.747622	-0.942433	0.559513
35	Y35L	Y	L	M	-0.877867	-0.968277	-0.248134	-0.863269	0.547123	-1.04682	-0.923072	-0.555702	-0.24985	-0.576208	0.619371
35	Y35M	Y	M	M	-0.448899	-0.924901	-1.30664	-2.31446	-0.338168	-1.64483	-0.6869	-1.81055	-0.9915	-1.16298	0.751749
35	Y35N	Y	N	M	-0.352949	0.557813	0.33442	-2.38241	0.170073	0.0719075	0.102432	-1.024	0.12099	-0.266858	1.07984
35	Y35P	Y	P	M	-0.768381	0.308661	0.217943	-1.1128	1.2314	1.3119	-0.22986	-0.447429	1.27165	0.198121	0.997339
35	Y35Q	Y	Q	M	0.108791	-0.253016	-0.589961	-1.09138	0.11999	-0.466131	-0.0721128	-0.840671	-0.17307	-0.361951	0.460574
35	Y35R	Y	R	M	-0.277431	-0.519261	1.2224	-1.35612	1.30025	-0.961782	-0.398346	-0.0668587	0.169236	-0.0986564	1.11689
35	Y35S	Y	S	M	1.01295	-0.199794	0.524335	1.83745	0.501817	0.444143	0.406577	1.18089	0.47298	0.686817	0.683508
35	Y35T	Y	T	M	0.159589	0.2332	0.580871	-0.223219	0.778389	-0.797459	0.196394	0.178826	-0.00953472	0.121895	0.569169
35	Y35V	Y	V	M	-1.41675	-1.00153	-0.197903	-1.36589	1.30872	-3.24082	-1.20914	-0.781897	-0.966053	-0.985698	1.50341
35	Y35W	Y	W	M	-0.565117	-0.274297	0.629068	-1.2768	-0.802288	-0.25713	-0.419707	-0.323867	-0.529709	-0.424428	0.640234
35	Y35X	Y	Stop	N	-0.812676	-1.73963	-2.21812	-4.04959	-0.298531	-2.34005	-1.27615	-3.13385	-1.31929	-1.90977	1.31816
35	Y35Y	Y	Y	S	-0.670505	-0.186475	0.734582	-0.958883	-0.232331	-0.716656	-0.42849	-0.11215	-0.474494	-0.338378	0.603985
35	Y35Fs	Y	Fs	F	0.679207	1.20724	0.837697	0.56251	1.10769	1.44145	0.943222	0.700104	1.27457	0.972631	0.336325
36	L36A	L	A	M	-1.12659	-1.91673	-0.502074	-2.47254	0.281702	-2.04008	-1.52166	-1.48731	-0.879189	-1.29605	1.04608
36	L36C	L	C	M	0.499068	-1.97761	0.429177	-1.231	-0.0328722	-1.30197	-0.73927	-0.400914	-0.66742	-0.602534	1.03706
36	L36D	L	D	M	0.925495	-0.592178	0.650048	-2.26527	0.946444	-0.793479	0.166658	-0.807611	0.0764828	-0.188157	1.27076
36	L36E	L	E	M	1.21061	-0.246155	0.967998	0.657283	0.7431	0.387633	0.482227	0.812641	0.565366	0.620078	0.508072
36	L36F	L	F	M	-0.695651	-0.565492	0.282129	-0.249354	0.135286	0.0100692	-0.630571	0.0163874	0.0726778	-0.180502	0.392021
36	L36G	L	G	M	-1.41472	-0.33959	-0.793829	-0.691947	-0.192472	-1.01549	-0.877154	-0.742888	-0.603983	-0.741342	0.44642
36	L36H	L	H	M	0.606081	0.0220065	1.68745	-0.195059	0.855311	0.110841	0.314044	0.746196	0.483076	0.514439	0.694164
36	L36I	L	I	M	0.0437779	-0.487763	-0.142505	-0.744153	0.00285341	-0.853112	-0.221992	-0.443329	-0.425129	-0.363484	0.387037
36	L36K	L	K	M	-0.570226	-1.26587	-0.369292	-2.20046	0.190797	-1.61646	-0.918047	-1.28488	-0.712832	-0.971919	0.88177
36	L36M	L	M	M	0.253784	-0.490125	0.326717	0.879531	0.646599	-0.840345	-0.118171	0.603124	-0.0968726	0.12936	0.664652
36	L36N	L	N	M	-0.652392	-0.975979	-0.39455	-1.68136	0.436774	-1.08506	-0.814185	-1.03795	-0.324142	-0.725427	0.717138
36	L36P	L	P	M	0.156022	-0.0294105	1.1754	0.867591	0.463851	-0.988285	0.0633057	1.02149	-0.262217	0.274194	0.761611
36	L36Q	L	Q	M	-0.69952	-0.713177	0.517291	-0.177302	1.06538	-0.24524	-0.706348	0.169994	0.410073	-0.0420938	0.70449
36	L36R	L	R	M	-0.265507	-1.28355	2.71934	4.82152	0.568252	-2.01171	-0.774528	3.77043	-0.721728	0.758058	2.57999
36	L36S	L	S	M	0.44134	-1.25589	0.397971	-0.403432	0.0164231	-2.03285	-0.407278	-0.00273064	-1.00821	-0.47274	0.988436
36	L36T	L	T	M	0.145151	-0.211126	0.370466	-1.6131	0.364006	-0.655347	-0.0329877	-0.621316	-0.14567	-0.266658	0.766852
36	L36V	L	V	M	0.285097	-0.404403	2.5164	-1.11714	0.870503	-1.62864	-0.0596527	0.699629	-0.379067	0.0869699	1.49599
36	L36W	L	W	M	0.638034	0.71517	-0.00696537	-0.313711	0.272414	-1.01424	0.676602	-0.160338	-0.370914	0.04845	0.648973
36	L36Y	L	Y	M	-0.676867	-0.675833	0.283315	-0.241916	0.583172	-1.11744	-0.67635	0.0206994	-0.267134	-0.307595	0.644168
36	L36X	L	Stop	N	-1.61788	-2.41866	-2.50309	-7.16426	-1.48794	-7.37802	-2.01827	-4.83368	-4.43298	-3.76164	2.74987
36	L36L	L	L	S	-0.418083	-1.08808	-0.394566	-1.73388	0.0278758	-0.76115	-0.753079	-1.06422	-0.366637	-0.727979	0.619857
36	L36Fs	L	Fs	F	2.12789	1.50231	1.90367	0.657267	1.67933	2.2889	1.8151	1.28047	1.98411	1.69323	0.582734
37	R37A	R	A	M	1.59798	0.0542351	1.64702	-0.126021	1.39199	-0.433394	0.826105	0.760499	0.479296	0.688634	0.955529
37	R37C	R	C	M	0.833266	-0.237485	-0.465449	0.241112	-0.297395	-0.665228	0.29789	-0.112168	-0.481311	-0.0985299	0.5474
37	R37D	R	D	M	0.134461	1.13955	0.287615	1.99573	1.56687	0.119972	0.637004	1.14167	0.843421	0.874033	0.808479
37	R37E	R	E	M	-4.81193	-0.0781493	0.640357	-4.92847	-0.552947	-0.338614	-2.44504	-2.14406	-0.44578	-1.67829	2.50524
37	R37F	R	F	M	-0.303365	-1.23308	-0.240817	-0.216494	-0.00953905	-0.590384	-0.768224	-0.228656	-0.299961	-0.43228	0.434703
37	R37G	R	G	M	1.28297	-2.63099	-1.9116	-2.6387	-0.543597	-1.36135	-0.674009	-2.27515	-0.952472	-1.30054	1.49568
37	R37H	R	H	M	1.34591	-0.573786	0.413172	1.07351	0.453074	-1.05136	0.386061	0.743343	-0.299142	0.276754	0.928969
37	R37I	R	I	M	0.815165	1.76751	2.2567	1.95236	0.573533	2.12627	1.29134	2.10453	1.3499	1.58192	0.711065
37	R37K	R	K	M	0.191099	0.524126	2.20081	1.78829	1.58081	-2.86483	0.357612	1.99455	-0.642009	0.570051	1.84982
37	R37L	R	L	M	-0.240161	-0.116645	-0.26724	2.64301	-0.420001	-2.413	-0.178403	1.18789	-1.4165	-0.135673	1.61349
37	R37M	R	M	M	-0.901214	-1.57292	-3.41871	-3.20899	-0.669256	0.00404756	-1.23707	-3.31385	-0.332604	-1.62784	1.40144
37	R37N	R	N	M	-0.551088	-1.14572	1.48761	-0.444191	-0.296083	-2.21453	-0.848402	0.521708	-1.2553	-0.527333	1.21243
37	R37P	R	P	M	-1.38214	-0.819661	0.231453	0.0548567	0.321003	-1.93578	-1.1009	0.143155	-0.807389	-0.588378	0.93935
37	R37Q	R	Q	M	1.07072	-0.0716219	-1.17351	-0.274701	-1.083	-2.59757	0.499549	-0.724107	-1.84028	-0.68828	1.23952
37	R37S	R	S	M	0.337733	0.394906	-0.225483	1.57523	0.413463	-0.767673	0.36632	0.674871	-0.177105	0.288029	0.782905
37	R37T	R	T	M	0.191359	1.70061	1.99856	2.06204	1.10501	0.705826	0.945985	2.0303	0.905417	1.2939	0.754865
37	R37V	R	V	M	-0.468114	-2.69191	-1.7753	-1.20181	0.66587	-0.139368	-1.58001	-1.48856	0.263251	-0.935106	1.20647
37	R37W	R	W	M	-4.41505	-0.0570567	1.37326	1.14764	2.54472	-1.61208	-2.23605	1.26045	0.466321	-0.16976	2.51397
37	R37Y	R	Y	M	0.729953	-0.343675	-0.9019	-1.5952	1.33729	0.706686	0.193139	-1.24855	1.02199	-0.0111411	1.12214
37	R37X	R	Stop	N	-3.28024	-2.68979	-0.789137	-4.50333	1.43046	-1.40512	-2.98502	-2.64623	0.0126723	-1.87286	2.09154
37	R37R	R	R	S	0.888446	0.545243	0.450596	0.801451	-0.00810579	0.353519	0.716845	0.626024	0.172706	0.505192	0.324258
37	R37Fs	R	Fs	F	3.17347	2.3668	2.02005	3.03873	1.6507	1.88745	2.77014	2.52939	1.76908	2.3562	0.626792
38	M38A	M	A	M	3.92543	1.63215	2.86133	1.7257	1.55488	0.359002	2.77879	2.29352	0.956939	2.00975	1.22883
38	M38C	M	C	M	-3.64725	-1.5716	2.00147	1.74726	0.578078	0.622409	-2.60943	1.87436	0.600244	-0.0449401	2.16982
38	M38D	M	D	M	-4.29043	-1.1405	-1.37474	-0.248295	2.5401	1.36611	-2.71547	-0.811517	1.9531	-0.524626	2.38021
38	M38E	M	E	M	0.49229	-0.579403	1.32051	2.93669	0.537566	-0.0334987	-0.0435565	2.1286	0.252034	0.779025	1.23246
38	M38F	M	F	M	-10.4692	-0.72021	-3.38489	-1.90484	1.28663	1.3829	-5.59469	-2.64486	1.33477	-2.3016	4.40436
38	M38G	M	G	M	0.0982591	1.16435	2.3373	2.29172	0.806677	-2.21318	0.631304	2.31451	-0.703254	0.747521	1.68976
38	M38H	M	H	M	-4.957	-3.36645	0.234053	0.660169	0.591285	-3.4531	-4.16173	0.447111	-1.43091	-1.71517	2.4907
38	M38I	M	I	M	-1.92806	-0.323974	1.41946	-0.574274	-0.0758323	-2.00061	-1.12602	0.422595	-1.03822	-0.580547	1.27695
38	M38K	M	K	M	1.97526	0.289568	2.49479	-1.39444	0.81094	-0.568546	1.13242	0.550172	0.121197	0.601262	1.48093
38	M38L	M	L	M	0.345469	-0.130471	1.12078	3.24518	1.00395	-1.34504	0.107499	2.18298	-0.170546	0.706644	1.53262
38	M38N	M	N	M	-1.27985	0.370167	0.437513	-0.849772	-0.194473	0.00845135	-0.454839	-0.206129	-0.093011	-0.251327	0.685195
38	M38P	M	P	M	-1.86169	1.82352	0.39477	-1.89946	1.63255	-3.85221	-0.0190851	-0.752345	-1.10983	-0.627088	2.26717
38	M38Q	M	Q	M	-4.07677	-1.61779	-3.13445	-2.98055	0.360033	-1.50708	-2.84728	-3.0575	-0.573522	-2.15943	1.57275
38	M38R	M	R	M	-2.88176	0.270353	0.8267	0.969682	1.0031	-1.90091	-1.3057	0.898191	-0.448905	-0.285473	1.68119
38	M38S	M	S	M	-2.30237	-1.60135	1.71934	1.05489	0.273464	-1.08221	-1.95186	1.38712	-0.404372	-0.323039	1.58455
38	M38T	M	T	M	0.0475675	-1.38733	1.40627	0.368189	1.32877	-0.837415	-0.66988	0.88723	0.245678	0.154342	1.12819
38	M38V	M	V	M	1.24532	0.320342	2.43737	1.26551	0.83924	-0.505936	0.782833	1.85144	0.166652	0.933642	0.992565
38	M38W	M	W	M	-2.42987	-0.905679	1.33646	-2.88307	1.49323	-1.82635	-1.66777	-0.773305	-0.166558	-0.869212	1.8897
38	M38Y	M	Y	M	-1.50386	0.679136	1.90483	-1.98811	-0.449382	-1.64355	-0.412361	-0.0416426	-1.04646	-0.500156	1.5301
38	M38X	M	Stop	N	-1.45982	-3.11976	-0.187528	-2.48053	0.0224445	-4.27485	-2.28979	-1.33403	-2.1262	-1.91667	1.69028
38	M38Fs	M	Fs	F	3.00989	1.69859	1.84371	2.1461	1.91687	1.59254	2.35424	1.99491	1.75471	2.03462	0.514245
39	F39A	F	A	M	0.503901	-0.105272	1.15531	-0.0868162	0.15829	-0.936866	0.199315	0.534245	-0.389288	0.114757	0.697284
39	F39C	F	C	M	2.67961	0.477432	1.50919	4.04998	1.00919	-0.742199	1.57852	2.77959	0.133495	1.4972	1.6857
39	F39D	F	D	M	-1.06884	-0.251643	1.85976	-0.12552	0.217816	-0.40849	-0.660244	0.867121	-0.0953373	0.0371799	0.988558
39	F39E	F	E	M	-1.75299	-0.790021	2.00387	-1.20975	-0.235905	-0.93828	-1.27151	0.397064	-0.587092	-0.487179	1.31819
39	F39G	F	G	M	1.18613	1.51023	1.28136	3.42025	1.23528	1.25485	1.34818	2.35081	1.24506	1.64802	0.875501
39	F39H	F	H	M	-0.91066	-1.04805	-0.0586996	-1.18804	0.856453	0.0863205	-0.979357	-0.623369	0.471387	-0.377113	0.803776
39	F39I	F	I	M	0.357883	-0.00298796	-0.0310145	2.16976	1.27828	-0.57951	0.177447	1.06937	0.349387	0.532068	1.01076
39	F39K	F	K	M	0.227625	-0.419093	0.156906	-1.40604	0.430081	-1.96072	-0.0957337	-0.624569	-0.765318	-0.495207	0.978471
39	F39L	F	L	M	-0.579255	-0.163425	-0.963753	0.554189	-0.160756	-0.693046	-0.37134	-0.204782	-0.426901	-0.334341	0.53547
39	F39M	F	M	M	1.00398	-0.307743	-2.34993	1.97635	0.92495	-4.74268	0.348117	-0.186789	-1.90887	-0.582513	2.52363
39	F39N	F	N	M	0.757005	0.139272	0.738026	1.5292	0.762914	-1.28532	0.448138	1.13361	-0.261205	0.440182	0.953636
39	F39P	F	P	M	1.25878	1.18172	0.0848191	-2.22083	0.54698	-0.38133	1.22025	-1.06801	0.082825	0.0783557	1.29059
39	F39Q	F	Q	M	-4.07041	-1.08707	0.657629	-8.41053	-0.907317	-0.547193	-2.57874	-3.87645	-0.727255	-2.39415	3.33618
39	F39R	F	R	M	-1.09668	-0.576188	-0.945195	-0.438704	0.350741	-3.18059	-0.836433	-0.691949	-1.41492	-0.981101	1.19032
39	F39S	F	S	M	-0.242932	0.274376	0.533143	0.0104478	0.941334	-0.880439	0.0157221	0.271796	0.0304475	0.105988	0.634434
39	F39T	F	T	M	0.0853454	-0.485583	0.753415	1.28767	1.18753	-1.47697	-0.200119	1.02054	-0.14472	0.225235	1.07295
39	F39V	F	V	M	0.305028	0.591382	3.1495	1.3196	1.36709	1.05645	0.448205	2.23455	1.21177	1.29818	0.99769
39	F39W	F	W	M	0.810216	0.97939	0.572399	2.6546	1.20769	-1.97826	0.894803	1.6135	-0.385284	0.707672	1.50715
39	F39Y	F	Y	M	1.57925	-0.71064	-0.62059	2.10358	0.931063	-0.935867	0.434303	0.741495	-0.00240221	0.391132	1.31408
39	F39X	F	Stop	N	-3.15437	-4.80734	-1.00464	-6.61959	2.3182	-1.35943	-3.98086	-3.81212	0.479383	-2.43786	3.1449
39	F39F	F	F	S	-0.196828	-0.964731	0.880958	-1.19638	0.505214	-1.16999	-0.58078	-0.157709	-0.332387	-0.356959	0.898493
39	F39Fs	F	Fs	F	1.66772	1.56084	0.786569	1.95556	2.10075	2.29031	1.61428	1.37106	2.19553	1.72696	0.533812
40	R40A	R	A	M	0.0886041	0.85989	0.956331	0.748735	2.08633	1.15061	0.474247	0.852533	1.61847	0.981749	0.650554
40	R40C	R	C	M	2.93838	0.720918	0.951449	-0.765391	1.16857	-0.106521	1.82965	0.0930288	0.531027	0.817901	1.26554
40	R40D	R	D	M	-0.806397	-0.852173	-1.34063	-0.352734	0.619265	0.0861851	-0.829285	-0.846682	0.352725	-0.441081	0.710181
40	R40E	R	E	M	-2.81409	-0.377837	0.576932	-1.71928	-1.75118	-3.05704	-1.59597	-0.571176	-2.40411	-1.52375	1.40228
40	R40F	R	F	M	-0.984813	0.94759	-0.259537	0.118423	0.950847	0.444021	-0.0186115	-0.0705566	0.697434	0.202755	0.748835
40	R40G	R	G	M	-1.25962	0.327908	0.358785	-1.07374	0.00908249	-0.143662	-0.465855	-0.357478	-0.0672895	-0.296874	0.702527
40	R40H	R	H	M	-0.21769	-0.499124	0.208639	-0.387319	-0.396434	-0.391848	-0.358407	-0.08934	-0.394141	-0.280629	0.256222
40	R40I	R	I	M	0.144241	-0.127816	-0.409718	-1.40728	1.07573	-0.290169	0.00821269	-0.908501	0.392782	-0.169169	0.806864
40	R40K	R	K	M	-0.338796	-0.0724898	-0.372565	-0.672867	0.480111	0.229399	-0.205643	-0.522716	0.354755	-0.124535	0.424657
40	R40L	R	L	M	0.40327	0.115251	-0.292222	-1.05886	-0.0549203	1.65923	0.25926	-0.675543	0.802155	0.128624	0.898809
40	R40M	R	M	M	0.00935218	0.311141	-0.359936	-1.45918	0.639938	-1.49929	0.160247	-0.909559	-0.429677	-0.392996	0.904034
40	R40N	R	N	M	-0.997799	-0.648151	-0.608267	-1.56649	0.427402	-0.862938	-0.822975	-1.08738	-0.217768	-0.709374	0.655387
40	R40P	R	P	M	-0.169853	0.0724748	0.927184	0.726462	0.659899	1.00152	-0.0486889	0.826823	0.830709	0.536281	0.476328
40	R40Q	R	Q	M	-0.764728	-0.585211	-0.231589	-1.11965	0.490625	0.351733	-0.674969	-0.675618	0.421179	-0.309803	0.636095
40	R40S	R	S	M	-1.58502	-1.61983	-1.04385	-2.38145	0.2877	-1.45075	-1.60243	-1.71265	-0.581528	-1.29887	0.89019
40	R40T	R	T	M	0.357512	0.361289	0.751768	-0.862664	0.478405	0.368862	0.359401	-0.0554479	0.423634	0.242529	0.562085
40	R40V	R	V	M	1.39918	0.665735	-0.0244263	-1.57239	-0.201477	0.143474	1.03246	-0.798406	-0.0290016	0.0683493	0.99066
40	R40W	R	W	M	0.433163	-2.29727	-1.81016	-3.61341	-1.97555	-2.33646	-0.932055	-2.71179	-2.156	-1.93328	1.32173
40	R40Y	R	Y	M	0.794125	0.227339	-0.1938	-0.0724178	1.00024	0.55197	0.510732	-0.133109	0.776105	0.384576	0.478096
40	R40X	R	Stop	N	-3.13052	-0.0313842	-0.829612	-1.35114	0.685009	-0.277036	-1.58095	-1.09037	0.203987	-0.822447	1.32683
40	R40R	R	R	S	0.731211	0.354564	-0.176749	-0.352871	-0.178203	-0.131428	0.542887	-0.26481	-0.154815	0.0410873	0.413532
40	R40Fs	R	Fs	F	2.90975	1.95438	1.58248	1.88965	2.85373	5.15363	2.43206	1.73607	4.00368	2.72394	1.30736
41	G41A	G	A	M	0.221916	0.201139	-0.00136007	0.654237	0.739909	0.252679	0.211528	0.326438	0.496294	0.344753	0.288414
41	G41C	G	C	M	1.08033	0.806772	0.0491983	0.794562	-0.49356	1.73123	0.943551	0.42188	0.618837	0.661423	0.78328
41	G41D	G	D	M	0.514618	0.187494	0.61048	-0.907649	0.339899	-0.280166	0.351056	-0.148585	0.0298666	0.0774459	0.575245
41	G41E	G	E	M	1.59906	2.60953	0.178127	1.43343	0.798044	-0.0166154	2.1043	0.80578	0.390714	1.10026	0.982526
41	G41F	G	F	M	4.42774	1.01942	0.486796	2.15084	-1.98527	-1.05784	2.72358	1.31882	-1.52155	0.840283	2.29482
41	G41H	G	H	M	-3.09527	0.283571	-0.834057	-0.838086	0.079478	-0.189496	-1.40585	-0.836072	-0.0550092	-0.765643	1.23159
41	G41I	G	I	M	0.75244	0.887053	-0.302126	1.27095	0.884889	2.13699	0.819747	0.484412	1.51094	0.938366	0.79072
41	G41K	G	K	M	0.547224	1.49012	-0.903792	0.689924	0.555785	3.3717	1.01867	-0.106934	1.96374	0.958493	1.41264
41	G41L	G	L	M	-0.290252	-0.211709	-0.117741	-1.7439	-0.0210703	-0.864879	-0.25098	-0.930822	-0.442975	-0.541592	0.659189
41	G41M	G	M	M	-1.80879	0.626533	1.25061	0.836338	1.03782	2.00159	-0.591126	1.04348	1.51971	0.657352	1.29758
41	G41N	G	N	M	0.0115393	-2.20098	-0.749916	-3.38679	-0.15567	-0.724797	-1.09472	-2.06835	-0.440234	-1.2011	1.32445
41	G41P	G	P	M	0.360265	0.819798	0.0399163	1.37542	1.82828	1.10802	0.590031	0.707669	1.46815	0.92195	0.658118
41	G41Q	G	Q	M	1.19171	-0.381305	0.320528	0.412094	1.28545	0.9129	0.405204	0.366311	1.09918	0.623564	0.631018
41	G41R	G	R	M	-0.119529	-0.156102	1.12024	-0.95321	0.521589	-0.464974	-0.137815	0.0835161	0.0283072	-0.00866401	0.733487
41	G41S	G	S	M	0.720749	0.0217201	0.135996	-0.410393	1.74976	-0.165899	0.371235	-0.137199	0.791929	0.341988	0.786678
41	G41T	G	T	M	1.77682	1.05352	1.73759	-0.193593	0.636584	0.273298	1.41517	0.772001	0.454941	0.880702	0.793699
41	G41V	G	V	M	-0.0759802	0.86823	1.43774	0.525255	-0.0436301	0.177965	0.396125	0.981495	0.0671675	0.481596	0.590685
41	G41W	G	W	M	-1.21768	0.269101	0.0945325	-0.238706	-1.93564	-2.20104	-0.474289	-0.0720867	-2.06834	-0.871572	1.06344
41	G41Y	G	Y	M	-2.14835	-1.48497	0.67161	0.125987	1.31224	1.37695	-1.81666	0.398798	1.34459	-0.0244231	1.47661
41	G41X	G	Stop	N	-2.73522	0.102261	-2.06918	-5.08226	-0.403537	0.209823	-1.31648	-3.57572	-0.0968573	-1.66302	2.0599
41	G41G	G	G	S	-0.467618	0.109973	0.576332	0.441783	-0.202918	0.616679	-0.178822	0.509058	0.20688	0.179039	0.444349
41	G41Fs	G	Fs	F	3.01109	1.98737	1.81582	1.7411	2.51347	4.36509	2.49923	1.77846	3.43928	2.57232	1.00154
42	S42A	S	A	M	-0.742062	-0.253323	-0.364016	2.44793	0.231212	-1.2905	-0.497692	1.04196	-0.529642	0.00487423	1.30065
42	S42C	S	C	M	-1.20309	0.249556	0.652621	-1.98718	0.671101	-0.335374	-0.476769	-0.667282	0.167863	-0.325396	1.07815
42	S42D	S	D	M	2.34219	0.172768	-0.0580285	-0.306898	0.658579	0.521065	1.25748	-0.182463	0.589822	0.554946	0.94559
42	S42E	S	E	M	-0.87022	-0.0554393	0.751361	-0.244663	0.179081	1.01884	-0.462829	0.253349	0.598963	0.129827	0.686111
42	S42F	S	F	M	0.724208	0.812826	0.431836	0.502883	0.173047	-0.886662	0.768517	0.46736	-0.356807	0.293023	0.620561
42	S42G	S	G	M	-2.53781	-0.420994	0.31891	1.01281	2.54562	0.0866229	-1.4794	0.665859	1.31612	0.167527	1.67717
42	S42H	S	H	M	0.760694	0.288721	1.16146	-0.132627	-1.39121	0.723493	0.524708	0.514415	-0.33386	0.235088	0.911691
42	S42I	S	I	M	-1.31206	0.194425	1.74219	0.61148	1.44464	3.53217	-0.558818	1.17684	2.48841	1.03548	1.63085
42	S42K	S	K	M	-1.36437	-0.51279	-0.463252	-1.785	-1.70535	-0.519375	-0.938579	-1.12412	-1.11236	-1.05836	0.62969
42	S42L	S	L	M	1.4258	0.590219	1.93251	-0.904475	-1.2174	1.5647	1.00801	0.514016	0.173649	0.565225	1.33772
42	S42M	S	M	M	3.41357	2.73332	1.85202	2.04688	2.15606	5.13118	3.07344	1.94945	3.64362	2.88884	1.23681
42	S42N	S	N	M	1.39033	0.0567172	1.37813	1.86948	0.639046	0.644657	0.723523	1.62381	0.641851	0.996393	0.662963
42	S42P	S	P	M	0.0742065	0.563105	1.1441	0.0600276	0.427646	0.186278	0.318656	0.602066	0.306962	0.409228	0.411813
42	S42Q	S	Q	M	-0.672043	-0.24853	0.502676	-0.677525	0.427369	-0.735742	-0.460286	-0.0874242	-0.154187	-0.233966	0.569325
42	S42R	S	R	M	1.23668	1.32098	1.72802	1.24287	1.14301	2.68986	1.27883	1.48545	1.91644	1.56024	0.590073
42	S42T	S	T	M	1.46811	-0.55566	0.726273	-1.06443	-0.640106	-1.99912	0.456225	-0.169078	-1.31961	-0.344155	1.25061
42	S42V	S	V	M	1.36104	1.09542	1.23787	-0.612139	-2.71826	2.0849	1.22823	0.312863	-0.316678	0.408139	1.77176
42	S42W	S	W	M	1.33654	0.256765	0.999186	0.0676103	1.10016	0.624825	0.796653	0.533398	0.862493	0.730848	0.500228
42	S42Y	S	Y	M	0.478858	0.266891	-0.243419	0.535818	-0.263997	0.707296	0.372874	0.146199	0.22165	0.246908	0.41257
42	S42X	S	Stop	N	-2.17905	-0.122799	-1.39569	-3.44247	1.37389	0.357697	-1.15093	-2.41908	0.865791	-0.901407	1.77213
42	S42S	S	S	S	0.474626	0.564215	0.325266	0.0869859	0.78194	0.20848	0.51942	0.206126	0.49521	0.406919	0.252337
42	S42Fs	S	Fs	F	3.59288	1.77119	1.96279	2.02976	2.56691	5.30971	2.68203	1.99628	3.93831	2.87221	1.36404
43	L43A	L	A	M	2.138	0.0642995	1.62111	-1.36432	3.3844	1.74858	1.10115	0.128396	2.56649	1.26534	1.6715
43	L43C	L	C	M	1.79668	-0.53777	1.97877	-2.55245	0.0386196	-0.586167	0.629457	-0.286838	-0.273773	0.0229484	1.69055
43	L43D	L	D	M	-0.793638	-0.493993	0.478599	-2.0911	0.731539	-0.493041	-0.643816	-0.806251	0.119249	-0.443606	1.00729
43	L43E	L	E	M	-0.499846	0.490543	-0.121766	-1.37106	-0.876536	1.03694	-0.00465162	-0.746415	0.0801998	-0.223622	0.886412
43	L43F	L	F	M	1.56959	0.751035	0.910175	0.511364	2.33205	1.44269	1.16031	0.710769	1.88737	1.25282	0.666345
43	L43G	L	G	M	1.63087	0.554107	0.21679	-0.0851884	2.7363	-0.102567	1.09249	0.0658006	1.31687	0.825053	1.13443
43	L43H	L	H	M	-1.9861	-0.390646	-0.083102	-7.60606	0.190477	-0.0687555	-1.18837	-3.84458	0.0608609	-1.65736	3.01715
43	L43I	L	I	M	-2.9084	-0.52671	0.224503	-4.34458	1.46999	-3.80426	-1.71755	-2.06004	-1.16713	-1.64824	2.36622
43	L43K	L	K	M	1.38344	0.776961	0.349819	0.892197	0.518577	1.12678	1.0802	0.621008	0.82268	0.841296	0.381537
43	L43M	L	M	M	0.887672	0.425686	-0.551169	0.855388	-1.51005	1.64277	0.656679	0.152109	0.066357	0.291715	1.13781
43	L43N	L	N	M	1.20278	0.731866	0.357577	-0.378175	1.7124	1.49666	0.967322	-0.0102987	1.60453	0.853851	0.781168
43	L43P	L	P	M	1.25397	0.670395	0.659373	0.373581	1.50598	0.976805	0.96218	0.516477	1.24139	0.906684	0.420922
43	L43Q	L	Q	M	0.371838	0.177266	-0.131901	-1.63994	0.00848559	-1.00638	0.274552	-0.885921	-0.498947	-0.370106	0.783262
43	L43R	L	R	M	-2.92719	0.972394	1.09977	-1.74773	-0.539098	-0.0116606	-0.977397	-0.323976	-0.275379	-0.525584	1.57552
43	L43S	L	S	M	0.731306	-0.00907694	0.635995	-1.88266	0.0472436	-1.58099	0.361115	-0.623332	-0.766874	-0.34303	1.12067
43	L43T	L	T	M	2.08166	1.31174	0.434773	1.44268	2.27956	1.7147	1.6967	0.938728	1.99713	1.54419	0.656332
43	L43V	L	V	M	-0.12949	0.530705	0.0979434	0.358676	-1.50314	-0.0899194	0.200607	0.22831	-0.796531	-0.122538	0.723061
43	L43W	L	W	M	2.07926	-0.125449	0.0640935	-0.106561	2.02931	1.70119	0.976907	-0.0212337	1.86525	0.940307	1.10105
43	L43Y	L	Y	M	-0.190422	0.988281	0.88228	2.20739	1.76156	0.339563	0.39893	1.54484	1.05056	0.998109	0.883745
43	L43X	L	Stop	N	0.698591	1.41106	-1.7065	-2.00809	0.0289472	3.14698	1.05482	-1.85729	1.58797	0.261832	1.94508
43	L43L	L	L	S	-0.0165655	0.101261	0.179696	-0.209622	-0.00505809	-0.617484	0.0423479	-0.0149628	-0.311271	-0.0946286	0.28787
43	L43Fs	L	Fs	F	4.29593	2.5981	1.51403	1.77788	3.36646	4.72386	3.44702	1.64596	4.04516	3.04604	1.31422
44	Y44A	Y	A	M	0.44488	-0.221026	-0.019865	-0.359343	-0.347385	-0.13947	0.111927	-0.189604	-0.243427	-0.107035	0.299226
44	Y44C	Y	C	M	0.675964	0.170213	0.625463	-0.340643	-0.0145622	-0.313898	0.423089	0.14241	-0.16423	0.133756	0.443744
44	Y44D	Y	D	M	2.13761	1.59072	1.22503	1.64977	0.882231	0.628105	1.86416	1.4374	0.755168	1.35224	0.552025
44	Y44E	Y	E	M	0.799214	0.752754	-0.212906	-0.771134	-0.0203541	-1.23793	0.775984	-0.49202	-0.62914	-0.115059	0.812257
44	Y44F	Y	F	M	0.493025	1.98757	0.83526	0.633571	-0.236748	-0.366474	1.2403	0.734416	-0.301611	0.557701	0.8505
44	Y44G	Y	G	M	0.0878011	0.708746	-0.0274663	-1.74937	-0.340786	-1.50545	0.398274	-0.888418	-0.923119	-0.471088	0.961463
44	Y44H	Y	H	M	1.11145	1.06448	0.820739	0.310745	-0.0581996	0.301129	1.08797	0.565742	0.121465	0.591724	0.475786
44	Y44I	Y	I	M	-2.10949	-0.672457	0.045653	-0.856758	-0.215758	-0.803968	-1.39098	-0.405552	-0.509863	-0.768797	0.746312
44	Y44K	Y	K	M	0.371092	-3.76194	0.104532	0.690379	1.12046	-4.89853	-1.69542	0.397455	-1.88904	-1.06234	2.57904
44	Y44L	Y	L	M	0.624483	0.293245	-0.137008	0.445291	0.20804	-0.702109	0.458864	0.154142	-0.247034	0.121991	0.477488
44	Y44M	Y	M	M	2.30606	2.49651	1.29335	1.58716	0.973048	1.50953	2.40128	1.44026	1.24129	1.69428	0.590656
44	Y44N	Y	N	M	-0.677545	1.49796	0.176334	0.0423146	-1.06006	0.932616	0.410206	0.109324	-0.0637243	0.151935	0.95821
44	Y44P	Y	P	M	1.03521	1.62204	1.85649	0.965336	0.482166	1.76308	1.32862	1.41091	1.12262	1.28739	0.543662
44	Y44Q	Y	Q	M	0.618657	1.18958	-0.550096	0.621345	-2.21461	-0.275633	0.904121	0.0356247	-1.24512	-0.101792	1.21695
44	Y44R	Y	R	M	0.325418	-0.105799	0.919662	1.27385	-3.24347	-0.588102	0.109809	1.09675	-1.91579	-0.236407	1.61964
44	Y44S	Y	S	M	1.52734	0.655282	-0.231596	0.337965	-2.93586	-0.55394	1.09131	0.0531845	-1.7449	-0.200135	1.52419
44	Y44T	Y	T	M	-0.719924	-1.22202	0.20533	0.237631	1.85981	-0.58231	-0.97097	0.22148	0.638752	-0.0369127	1.08628
44	Y44V	Y	V	M	-0.389665	0.560556	-0.521492	-0.248958	6.25207	-3.96735	0.0854456	-0.385225	1.14236	0.28086	3.32129
44	Y44W	Y	W	M	0.0689849	0.360524	0.431767	0.52576	1.24492	-1.56389	0.214754	0.478763	-0.159488	0.17801	0.938407
44	Y44X	Y	Stop	N	-0.579465	0.597626	-0.962141	0.387826	-3.73584	-1.68007	0.00908037	-0.287158	-2.70796	-0.995345	1.5877
44	Y44Y	Y	Y	S	0.406419	0.738531	0.328799	-0.167017	-0.156256	-1.20784	0.572475	0.0808911	-0.68205	-0.00956114	0.682548
44	Y44Fs	Y	Fs	F	1.92115	2.30653	0.769628	1.85016	1.61855	2.18402	2.11384	1.3099	1.90129	1.77501	0.549925
45	K45A	K	A	M	-0.232853	2.19086	-0.0747688	0.473778	0.194071	-1.50823	0.979002	0.199504	-0.657081	0.173808	1.20127
45	K45C	K	C	M	0.62841	1.11547	0.556677	0.851525	-0.835357	-0.940535	0.87194	0.704101	-0.887946	0.229365	0.887799
45	K45D	K	D	M	-0.27621	1.91017	-0.102257	1.24241	0.553221	-0.70104	0.816982	0.570079	-0.0739091	0.437717	0.992677
45	K45E	K	E	M	1.85971	1.40591	0.740122	0.824427	-0.00415121	-0.066069	1.63281	0.782274	-0.0351101	0.793325	0.760363
45	K45F	K	F	M	3.44151	1.83463	-0.420925	1.13207	0.164477	1.36267	2.63807	0.355571	0.763576	1.25241	1.35214
45	K45G	K	G	M	2.56476	2.20959	0.110373	-1.13872	-1.27413	-1.31458	2.38717	-0.514172	-1.29435	0.192883	1.78311
45	K45H	K	H	M	0.306689	-1.85835	0.0268585	2.09176	1.09218	1.0018	-0.77583	1.05931	1.04699	0.44349	1.33717
45	K45I	K	I	M	0.223849	0.17746	-0.00505909	-1.69364	-0.00303596	-0.0741295	0.200654	-0.849352	-0.0385827	-0.229093	0.726727
45	K45L	K	L	M	-0.813092	0.265707	-0.688238	-1.95226	-0.449328	1.02897	-0.273692	-1.32025	0.289819	-0.434708	1.01425
45	K45M	K	M	M	0.180165	0.188055	0.193849	-1.47554	-0.764788	-0.438565	0.18411	-0.640843	-0.601677	-0.352803	0.680151
45	K45N	K	N	M	1.14441	0.868101	-0.00277595	1.18416	-0.890699	1.13181	1.00626	0.59069	0.120556	0.572501	0.845376
45	K45P	K	P	M	0.198615	0.207717	-0.516731	1.03519	-0.0547263	0.356002	0.203166	0.259232	0.150638	0.204345	0.509985
45	K45Q	K	Q	M	3.07523	1.84581	0.50686	2.60902	-0.58105	0.908331	2.46052	1.55794	0.16364	1.39403	1.37336
45	K45R	K	R	M	0.601378	0.476007	0.334427	0.844185	-0.574513	-0.130535	0.538693	0.589306	-0.352524	0.258492	0.52133
45	K45S	K	S	M	-0.835262	0.687925	-0.191857	-2.62199	-0.632563	-1.71081	-0.0736683	-1.40692	-1.17169	-0.884093	1.1593
45	K45T	K	T	M	0.0264618	4.40931	-0.693842	9.28011	-2.32316	1.97576	2.21789	4.29313	-0.1737	2.11244	4.20882
45	K45V	K	V	M	-1.38966	0.807592	0.503994	1.00286	0.747346	-2.68795	-0.291033	0.753428	-0.970303	-0.169303	1.51359
45	K45W	K	W	M	-0.251116	0.981843	0.32934	-1.20692	-1.26297	-1.59485	0.365364	-0.438789	-1.42891	-0.500779	1.02237
45	K45Y	K	Y	M	-0.641117	-0.858476	0.721215	-0.134356	0.97549	-0.853397	-0.749797	0.293429	0.0610467	-0.131774	0.8077
45	K45X	K	Stop	N	0.981143	0.969458	0.779983	-0.848747	1.29852	-0.818999	0.9753	-0.0343818	0.239759	0.393559	0.965278
45	K45K	K	K	S	1.30127	0.887771	0.713391	1.04571	-0.0486486	0.952981	1.09452	0.87955	0.452166	0.808746	0.462602
45	K45Fs	K	Fs	F	3.59851	2.34849	1.12385	2.71331	2.4752	2.3441	2.9735	1.91858	2.40965	2.43391	0.795949
46	R46A	R	A	M	1.05062	-0.667747	0.422359	-1.32499	-2.08777	-0.859218	0.191437	-0.451317	-1.47349	-0.577791	1.14697
46	R46C	R	C	M	0.222646	1.44151	0.748366	3.01121	-0.339	1.17335	0.832078	1.87979	0.417175	1.04301	1.15925
46	R46D	R	D	M	1.38624	1.9689	-0.770992	-1.84714	-0.118069	-1.11859	1.67757	-1.30906	-0.618328	-0.0832735	1.48514
46	R46E	R	E	M	0.631341	1.43403	1.12271	1.19281	1.09108	3.36923	1.03269	1.15776	2.23015	1.47353	0.964642
46	R46F	R	F	M	1.4356	3.15088	1.15765	1.48413	0.71129	1.12881	2.29324	1.32089	0.920049	1.51139	0.849246
46	R46G	R	G	M	0.768864	2.62907	0.919391	-0.637589	0.286128	0.646075	1.69897	0.140901	0.466101	0.768656	1.06857
46	R46H	R	H	M	-0.084197	0.384364	1.43918	-1.22391	0.553598	-1.98957	0.150084	0.107636	-0.717987	-0.153422	1.25281
46	R46I	R	I	M	0.883365	1.71205	0.254953	1.38891	-0.272369	0.887718	1.29771	0.821934	0.307675	0.809105	0.726616
46	R46K	R	K	M	-0.651713	-0.402704	0.243118	0.397835	-0.206465	0.627181	-0.527209	0.320477	0.210358	0.00120868	0.498047
46	R46L	R	L	M	0.899798	2.68443	0.624792	1.1423	-2.28777	2.49258	1.79211	0.883547	0.102403	0.926021	1.78957
46	R46M	R	M	M	0.116497	1.44216	-0.695716	1.20351	-0.0624334	-0.965177	0.779328	0.253899	-0.513805	0.173141	0.977902
46	R46N	R	N	M	0.474723	1.80843	0.0273974	3.11324	-0.0420695	0.869311	1.14157	1.57032	0.413621	1.04184	1.21932
46	R46P	R	P	M	-0.506374	-0.570217	-1.08776	3.24473	-0.488085	0.0395589	-0.538296	1.07848	-0.224263	0.105308	1.57901
46	R46Q	R	Q	M	0.609408	1.38588	1.14852	2.29085	0.00850548	1.0425	0.997646	1.71969	0.525501	1.08094	0.766209
46	R46S	R	S	M	-0.405166	-0.175771	0.0413294	-0.85362	-0.464552	-1.64921	-0.290468	-0.406145	-1.05688	-0.584499	0.601882
46	R46T	R	T	M	-0.240024	0.67155	0.125018	0.206174	-1.46333	-1.5021	0.215763	0.165596	-1.48272	-0.36712	0.911672
46	R46V	R	V	M	-0.0876269	-0.797292	-1.41455	-0.688548	-2.2207	-0.697936	-0.442459	-1.05155	-1.45932	-0.984442	0.737871
46	R46W	R	W	M	0.504206	-3.45919	0.283838	2.90059	-2.1662	-4.07014	-1.47749	1.59221	-3.11817	-1.00115	2.68175
46	R46Y	R	Y	M	0.15216	-0.335702	0.086042	1.80135	-0.180867	-0.536584	-0.0917707	0.943697	-0.358726	0.1644	0.842211
46	R46X	R	Stop	N	-0.61962	0.369107	0.78385	1.0988	1.72859	1.48273	-0.125256	0.941328	1.60566	0.807244	0.850719
46	R46R	R	R	S	-0.0389188	0.235624	0.191811	-0.259389	0.456402	0.491815	0.0983524	-0.0337892	0.474109	0.179557	0.289084
46	R46Fs	R	Fs	F	1.91235	2.89161	0.928252	2.6595	3.02401	3.1582	2.40198	1.79388	3.0911	2.42899	0.856982
47	Y47A	Y	A	M	0.411245	2.59824	1.95903	4.4398	2.98355	-0.0562329	1.50474	3.19941	1.46366	2.05594	1.6741
47	Y47C	Y	C	M	-0.99935	-0.230186	-0.599183	-1.34622	-0.567245	-1.1067	-0.614768	-0.972703	-0.836973	-0.808148	0.412542
47	Y47D	Y	D	M	1.44803	2.33132	0.84858	2.84451	-0.102652	0.834754	1.88967	1.84654	0.366051	1.36742	1.07995
47	Y47E	Y	E	M	0.172687	0.686948	0.378294	-0.722906	0.917726	-1.38278	0.429818	-0.172306	-0.232527	0.0083283	0.885585
47	Y47F	Y	F	M	1.98968	1.78128	1.45783	2.03539	0.414186	-0.935166	1.88548	1.74661	-0.26049	1.12387	1.17196
47	Y47G	Y	G	M	-0.898389	1.97265	0.343996	-1.44921	2.28703	-0.134632	0.537133	-0.552606	1.0762	0.353576	1.511
47	Y47H	Y	H	M	0.725708	1.33632	0.730512	1.53961	0.639457	-0.663874	1.03102	1.13506	-0.0122087	0.717956	0.771145
47	Y47I	Y	I	M	0.00794915	1.99972	0.124829	-2.27103	-1.16184	0.361885	1.00384	-1.0731	-0.399979	-0.156414	1.44956
47	Y47K	Y	K	M	0.488105	3.36796	1.35513	-0.626555	0.733256	1.4462	1.92803	0.364289	1.08973	1.12735	1.32771
47	Y47L	Y	L	M	-0.898018	1.13053	-2.00883	0.0118735	-1.76133	-1.71878	0.116257	-0.998476	-1.74005	-0.874091	1.23226
47	Y47M	Y	M	M	2.6732	3.54945	1.59572	1.22684	2.32155	2.96641	3.11133	1.41128	2.64398	2.38886	0.86548
47	Y47N	Y	N	M	0.631509	-0.262167	1.24184	0.504086	-0.3779	1.1066	0.184671	0.872962	0.364349	0.473994	0.675743
47	Y47P	Y	P	M	0.113228	2.87277	-1.16206	-0.785496	-0.0413836	0.93622	1.493	-0.973778	0.447418	0.322214	1.44833
47	Y47Q	Y	Q	M	-0.184327	1.86089	0.324742	-0.612598	-2.32183	0.145863	0.838281	-0.143928	-1.08798	-0.13121	1.36283
47	Y47R	Y	R	M	0.749896	0.827293	0.00194328	0.723529	0.412142	-2.23059	0.788595	0.362736	-0.909226	0.0807018	1.17274
47	Y47S	Y	S	M	0.308938	1.32337	0.024356	-1.19318	-0.113358	-0.701597	0.816155	-0.584413	-0.407477	-0.0585783	0.866664
47	Y47T	Y	T	M	1.4849	0.225771	-0.855055	-0.162268	0.150596	-0.165226	0.855337	-0.508661	-0.00731523	0.11312	0.77286
47	Y47V	Y	V	M	0.00295302	0.863533	1.60159	-1.9159	-1.0919	-1.19654	0.433243	-0.157152	-1.14422	-0.289376	1.3493
47	Y47W	Y	W	M	-1.35423	1.08276	0.40658	-0.785818	0.657421	-0.427274	-0.135736	-0.189619	0.115074	-0.0700936	0.935352
47	Y47X	Y	Stop	N	1.49333	1.64372	0.679162	2.22788	1.75539	1.39651	1.56853	1.45352	1.57595	1.53267	0.508689
47	Y47Y	Y	Y	S	-0.82396	-0.22301	0.419596	0.271417	-1.30234	-1.73514	-0.523485	0.345506	-1.51874	-0.565572	0.867862
47	Y47Fs	Y	Fs	F	1.55632	1.77006	1.13751	0.986402	1.36222	2.09508	1.66319	1.06196	1.72865	1.4846	0.410602
48	P48A	P	A	M	0.119995	0.999798	0.410113	-1.06929	1.21785	-0.0292702	0.559896	-0.329589	0.594288	0.274865	0.819301
48	P48C	P	C	M	0.656297	1.1051	-0.211961	0.0540031	0.378942	-0.128076	0.880697	-0.0789789	0.125433	0.309051	0.507294
48	P48D	P	D	M	-0.366559	0.309042	-1.75563	-0.030022	-1.41202	0.776076	-0.0287585	-0.892827	-0.317973	-0.413186	0.988411
48	P48E	P	E	M	0.0173393	-0.190942	-0.075154	-0.619941	0.625595	-0.204214	-0.0868014	-0.347548	0.210691	-0.0745527	0.406561
48	P48F	P	F	M	-0.129565	1.7144	0.502116	1.59949	-0.0979252	1.03621	0.792418	1.0508	0.46914	0.770788	0.810566
48	P48G	P	G	M	-0.677914	-2.11448	0.510775	-0.662797	-1.80426	0.249524	-1.3962	-0.0760108	-0.777369	-0.74986	1.05591
48	P48H	P	H	M	0.7618	1.14984	-0.212689	0.811008	-1.25926	0.668476	0.955821	0.29916	-0.29539	0.319863	0.897124
48	P48I	P	I	M	0.135792	1.50606	-0.279759	-0.0969085	0.534027	1.1853	0.820927	-0.188334	0.859663	0.497419	0.718315
48	P48K	P	K	M	0.156096	0.936404	0.0532246	0.112027	0.6161	0.59699	0.54625	0.0826258	0.606545	0.411807	0.35639
48	P48L	P	L	M	-0.258497	0.543562	0.326114	-0.10679	-6.03062	-2.17618	0.142532	0.109662	-4.1034	-1.28374	2.51779
48	P48M	P	M	M	0.735008	1.44748	-0.0243266	0.0408391	1.35468	0.819361	1.09125	0.00825621	1.08702	0.728841	0.625614
48	P48N	P	N	M	-0.554985	0.363928	0.371827	-0.181278	-0.234617	-0.170803	-0.0955287	0.0952744	-0.20271	-0.0676548	0.365602
48	P48Q	P	Q	M	-0.0469417	1.05407	0.24351	1.00987	0.525271	0.461581	0.503565	0.62669	0.493426	0.541227	0.42984
48	P48R	P	R	M	-0.827951	1.34181	1.55169	0.624033	1.52644	-1.57576	0.256929	1.08786	-0.0246614	0.440043	1.33674
48	P48S	P	S	M	-0.0671484	0.64891	0.613929	0.873371	0.156681	-0.579433	0.290881	0.74365	-0.211376	0.274385	0.542927
48	P48T	P	T	M	0.0548201	0.763853	-0.294244	1.22992	-1.2901	0.221785	0.409337	0.467841	-0.53416	0.114339	0.874173
48	P48V	P	V	M	-0.179651	-0.623568	0.0242336	-0.964727	-0.393907	-0.723167	-0.401609	-0.470247	-0.558537	-0.476798	0.365107
48	P48W	P	W	M	-1.17887	0.258647	-0.0211239	0.230465	0.575414	0.617468	-0.460112	0.10467	0.596441	0.0803331	0.660885
48	P48Y	P	Y	M	0.0488056	0.854258	-0.0354115	-0.647308	-0.0116482	0.293865	0.451532	-0.34136	0.141109	0.0837602	0.489244
48	P48X	P	Stop	N	-2.44887	1.35514	-1.37335	1.10908	-1.29851	2.5912	-0.546864	-0.132134	0.646343	-0.0108851	1.96719
48	P48P	P	P	S	0.701033	0.33094	0.138674	-0.0496717	0.132789	-0.208433	0.515987	0.044501	-0.037822	0.174222	0.316741
48	P48Fs	P	Fs	F	1.96273	3.74211	1.35203	3.00075	2.12419	3.17676	2.85242	2.17639	2.65047	2.55976	0.891952
49	S49A	S	A	M	-2.55225	-1.55311	-1.4396	-3.18923	0.396265	-0.552169	-2.05268	-2.31442	-0.0779517	-1.48168	1.30072
49	S49C	S	C	M	-2.96202	0.173972	-2.87288	-0.677317	2.81131	-0.658587	-1.39402	-1.7751	1.07636	-0.697587	2.14166
49	S49D	S	D	M	0.614408	1.99977	-3.03744	-2.40099	0.653512	-1.07422	1.30709	-2.71922	-0.210354	-0.540826	1.95926
49	S49E	S	E	M	-4.83254	0.72526	-0.0448019	-1.39478	-6.45317	-2.85107	-2.05364	-0.71979	-4.65212	-2.47519	2.7871
49	S49F	S	F	M	-0.493919	-3.30154	-6.82533	-2.9371	3.39541	-3.8772	-1.89773	-4.88121	-0.240898	-2.33995	3.46598
49	S49G	S	G	M	-0.252759	1.91396	-0.347748	0.0422604	-2.03302	-2.11731	0.8306	-0.152744	-2.07517	-0.46577	1.49428
49	S49H	S	H	M	-1.46424	0.0787325	0.171111	1.15545	2.25157	0.390807	-0.692753	0.66328	1.32119	0.430573	1.23487
49	S49I	S	I	M	-0.23408	0.433109	0.925686	-2.80717	1.36008	1.61546	0.0995143	-0.940741	1.48777	0.215515	1.62236
49	S49K	S	K	M	0.185801	0.507978	0.0439982	-0.527327	0.360159	-0.27454	0.346889	-0.241665	0.0428094	0.0493447	0.390653
49	S49L	S	L	M	-0.818762	-0.968177	-0.684179	-1.02563	-0.387777	-0.446053	-0.89347	-0.854902	-0.416915	-0.721762	0.265117
49	S49M	S	M	M	0.507672	0.930269	-0.75549	1.01311	0.16684	0.4596	0.71897	0.128811	0.31322	0.387	0.641988
49	S49N	S	N	M	0.0914801	0.634867	-0.858947	1.48146	0.0188326	0.926501	0.363173	0.311259	0.472667	0.382366	0.815535
49	S49P	S	P	M	-0.542279	1.45544	2.35931	0.299249	-0.485474	0.026109	0.456579	1.32928	-0.229682	0.518726	1.15673
49	S49Q	S	Q	M	-0.187392	-1.74169	-3.46208	-2.27774	0.175599	-0.737433	-0.964539	-2.86991	-0.280917	-1.37179	1.38033
49	S49R	S	R	M	-0.478778	0.351307	-0.405399	0.564784	-1.15155	0.224647	-0.0637355	0.0796921	-0.46345	-0.149165	0.644826
49	S49T	S	T	M	-0.63122	2.0817	1.04716	-1.09175	-1.17798	0.370906	0.725238	-0.0222913	-0.403535	0.099804	1.30275
49	S49V	S	V	M	-0.366705	1.19969	0.482946	0.488841	3.0089	0.546787	0.41649	0.485893	1.77785	0.89341	1.14972
49	S49W	S	W	M	-1.27828	-0.33546	-0.350523	0.870208	-2.78282	-0.826476	-0.80687	0.259842	-1.80465	-0.783891	1.21383
49	S49Y	S	Y	M	-1.63417	0.187875	-0.252711	-0.520313	-2.20755	-0.957005	-0.723145	-0.386512	-1.58228	-0.897312	0.89426
49	S49X	S	Stop	N	0.101948	2.79603	-0.617957	1.73575	0.596726	2.09099	1.44899	0.558898	1.34386	1.11725	1.3009
49	S49S	S	S	S	-0.409978	-0.107274	0.28673	-0.0663624	-0.148263	0.961339	-0.258626	0.110184	0.406538	0.0860318	0.483312
49	S49Fs	S	Fs	F	1.97577	2.01695	1.47397	1.6657	2.2477	1.34508	1.99636	1.56984	1.79639	1.78753	0.348928
50	L50A	L	A	M	0.201404	-0.464887	-0.332967	-2.30199	-6.55012	-0.612375	-0.131742	-1.31748	-3.58125	-1.67682	2.5328
50	L50C	L	C	M	0.911199	1.40961	1.8218	0.148012	1.49507	0.670294	1.16041	0.984905	1.08268	1.076	0.615801
50	L50D	L	D	M	1.3488	1.63223	3.41578	1.44363	3.51728	1.8658	1.49051	2.4297	2.69154	2.20392	0.994379
50	L50E	L	E	M	-0.10709	-0.525927	-0.949173	-0.633356	-1.46876	0.35336	-0.316509	-0.791265	-0.557702	-0.555158	0.636092
50	L50F	L	F	M	-0.160651	0.728173	-0.306649	0.395908	2.89976	0.274575	0.283761	0.0446297	1.58717	0.638519	1.17001
50	L50G	L	G	M	0.774534	1.50922	0.911976	-0.662483	3.41835	-0.147517	1.14188	0.124746	1.63542	0.967347	1.43112
50	L50H	L	H	M	0.393423	0.874602	1.08222	1.35053	0.397309	0.893616	0.634012	1.21638	0.645463	0.83195	0.379052
50	L50I	L	I	M	0.205113	0.858017	0.862957	0.637735	-1.36718	0.0691016	0.531565	0.750346	-0.649038	0.210958	0.841023
50	L50K	L	K	M	0.45647	0.923789	0.518385	0.44886	0.336553	1.24545	0.69013	0.483623	0.791	0.654917	0.352946
50	L50M	L	M	M	-0.296493	-0.2055	0.640153	0.450544	-1.21468	0.647133	-0.250997	0.545349	-0.283774	0.00352586	0.726234
50	L50N	L	N	M	0.519281	0.75708	-0.29908	0.328143	0.487588	0.940208	0.63818	0.0145319	0.713898	0.455537	0.428159
50	L50P	L	P	M	0.035302	0.903461	0.880616	1.01205	-0.201721	0.598452	0.469382	0.946332	0.198365	0.538026	0.505809
50	L50Q	L	Q	M	0.360964	2.00027	NA	1.31265	4.2975	1.92862	1.18062	1.31265	3.11306	1.98	1.45263
50	L50R	L	R	M	0.657099	0.732446	-2.09286	0.682345	-4.16778	1.04235	0.694772	-0.705258	-1.56271	-0.524399	2.12701
50	L50S	L	S	M	0.393521	0.933452	0.967107	0.289638	0.716616	0.27584	0.663487	0.628373	0.496228	0.596029	0.317333
50	L50T	L	T	M	-0.392148	0.201791	0.219295	-0.739706	2.61294	0.556454	-0.0951786	-0.260206	1.5847	0.40977	1.17638
50	L50V	L	V	M	-0.149806	0.438668	0.837372	0.0360939	-0.928792	1.3018	0.144431	0.436733	0.186506	0.25589	0.78509
50	L50W	L	W	M	0.388391	1.67451	0.847778	0.601041	4.1303	-0.714776	1.03145	0.724409	1.70776	1.15454	1.64969
50	L50Y	L	Y	M	0.268446	1.0056	0.517108	2.002	2.32672	0.859689	0.637023	1.25955	1.5932	1.16326	0.823691
50	L50X	L	Stop	N	2.26063	1.39892	0.720825	1.12509	2.88746	2.84478	1.82978	0.922957	2.86612	1.87295	0.920366
50	L50L	L	L	S	0.226606	0.49105	0.82346	0.738072	0.248107	0.597066	0.358828	0.780766	0.422586	0.520727	0.247558
50	L50Fs	L	Fs	F	1.39759	2.07629	2.12228	1.85616	3.34747	1.89046	1.73694	1.98922	2.61896	2.11504	0.656145
51	W51A	W	A	M	-0.100959	-0.140899	0.583456	0.636593	2.16411	-0.569571	-0.120929	0.610024	0.797271	0.428789	0.967507
51	W51C	W	C	M	0.255263	0.494277	0.299116	-0.7888	-2.74292	0.443228	0.37477	-0.244842	-1.14985	-0.339973	1.26868
51	W51D	W	D	M	-0.930928	1.22582	1.1296	-0.428141	1.64392	-0.447064	0.147444	0.350731	0.598427	0.365534	1.08896
51	W51E	W	E	M	0.161372	0.93354	-1.87338	1.60109	-0.189802	1.60888	0.547456	-0.136147	0.709539	0.373616	1.32345
51	W51F	W	F	M	-1.5528	1.07896	1.22404	0.0500882	1.5448	-0.569594	-0.236924	0.637065	0.487604	0.295915	1.20512
51	W51G	W	G	M	-1.03128	0.575147	0.148775	-1.36039	0.00936227	0.287386	-0.228069	-0.605807	0.148374	-0.228501	0.7793
51	W51H	W	H	M	NA	-0.985767	-2.20228	-1.87692	3.9964	1.1525	-0.985767	-2.0396	2.57445	0.0167859	2.58083
51	W51I	W	I	M	0.783018	0.137255	-1.50969	0.620299	-2.20285	-1.68967	0.460136	-0.444696	-1.94626	-0.643605	1.30522
51	W51K	W	K	M	0.106105	0.115183	2.24435	0.461243	2.08492	1.64361	0.110644	1.3528	1.86426	1.10923	0.994012
51	W51L	W	L	M	0.70043	0.856813	-0.416699	0.574384	-1.09348	0.993771	0.778622	0.0788424	-0.0498558	0.269203	0.833877
51	W51M	W	M	M	0.239939	1.02229	3.13554	-0.419738	-3.38724	-0.220141	0.631116	1.3579	-1.80369	0.0617752	2.12647
51	W51N	W	N	M	-0.513755	0.323498	0.926964	0.290227	-4.49259	-0.612596	-0.0951285	0.608596	-2.55259	-0.679709	1.95442
51	W51P	W	P	M	0.521309	2.68259	7.09455	0.568109	3.05756	NA	1.60195	3.83133	3.05756	2.78482	2.67843
51	W51Q	W	Q	M	NA	NA	NA	NA	-17.705	1.01734	NA	NA	-8.34383	-8.34383	13.2387
51	W51R	W	R	M	0.257592	0.239258	1.04505	0.551272	0.238489	-0.391125	0.248425	0.79816	-0.0763178	0.323422	0.469439
51	W51S	W	S	M	-0.602112	0.515522	-0.122093	-1.66853	-2.01205	-0.473539	-0.0432954	-0.895312	-1.24279	-0.727133	0.951571
51	W51T	W	T	M	0.397679	-0.0355656	-0.10927	0.855025	3.88621	3.52841	0.181057	0.372878	3.70731	1.42041	1.80827
51	W51V	W	V	M	-0.331598	-0.0394381	-0.43109	0.545812	1.16472	0.481412	-0.185518	0.0573609	0.823065	0.231636	0.610189
51	W51Y	W	Y	M	-0.851141	-0.71363	-0.1481	0.542279	-0.944013	-6.39147	-0.782386	0.197089	-3.66774	-1.41768	2.49932
51	W51X	W	Stop	N	0.253358	0.820951	0.885295	0.0414008	3.85002	1.30937	0.537155	0.463348	2.57969	1.1934	1.37953
51	W51Fs	W	Fs	F	0.865249	0.247541	1.50953	0.76686	1.533	1.69263	0.556395	1.1382	1.61281	1.10247	0.565536
52	R52A	R	A	M	-0.0569931	1.38864	0.302345	-0.198023	2.10467	0.574631	0.665822	0.0521605	1.33965	0.685877	0.894365
52	R52C	R	C	M	-0.0996492	1.79057	0.201612	0.852053	0.478025	1.97472	0.845462	0.526833	1.22637	0.866223	0.849554
52	R52D	R	D	M	1.11824	1.2505	0.777856	1.35353	1.72017	2.95505	1.18437	1.0657	2.33761	1.52923	0.76308
52	R52E	R	E	M	0.525628	0.541803	0.916402	0.225171	2.02715	1.66545	0.533715	0.570787	1.8463	0.983601	0.71254
52	R52F	R	F	M	1.02288	0.772412	0.914937	0.0870094	1.07609	2.12675	0.897644	0.500973	1.60142	1.00001	0.658553
52	R52G	R	G	M	0.258597	0.0960952	-0.517413	0.675486	1.35372	0.592204	0.177346	0.0790369	0.972963	0.409782	0.628625
52	R52H	R	H	M	-0.0548795	1.84311	0.914834	0.578078	2.69285	1.2095	0.894117	0.746456	1.95118	1.19725	0.967995
52	R52I	R	I	M	-0.028792	0.269854	-2.77119	-0.307486	0.111248	0.912249	0.120531	-1.53934	0.511748	-0.302353	1.27623
52	R52K	R	K	M	0.0817126	0.119655	-0.56116	0.591234	0.57681	0.287281	0.100684	0.0150367	0.432046	0.182589	0.42442
52	R52L	R	L	M	-0.467789	0.433524	1.11497	0.139049	-1.24837	-0.0401176	-0.0171326	0.62701	-0.644242	-0.0114551	0.803555
52	R52M	R	M	M	0.519011	0.568969	-0.996562	0.613516	-0.908889	1.10346	0.54399	-0.191523	0.0972835	0.149917	0.879941
52	R52N	R	N	M	-0.503572	-1.40785	-2.25466	0.951998	3.75961	0.475012	-0.95571	-0.651332	2.11731	0.17009	2.11717
52	R52P	R	P	M	1.15845	1.89692	2.56342	2.41963	4.22605	1.66648	1.52769	2.49152	2.94627	2.32183	1.06372
52	R52Q	R	Q	M	1.14605	-0.0647622	2.97059	1.28287	2.73616	0.482846	0.540644	2.12673	1.6095	1.42563	1.20938
52	R52S	R	S	M	0.65555	1.28427	0.13194	0.632007	1.43781	1.1902	0.969911	0.381974	1.31401	0.88863	0.498365
52	R52T	R	T	M	0.257163	0.0228621	-0.355314	0.111992	0.504554	0.488878	0.140013	-0.121661	0.496716	0.171689	0.323159
52	R52V	R	V	M	0.652499	1.48907	NA	-0.282043	2.87637	-0.416552	1.07078	-0.282043	1.22991	0.863868	1.36366
52	R52W	R	W	M	0.0318155	-0.503614	-0.0764344	0.69586	-2.01679	-0.462469	-0.235899	0.309713	-1.23963	-0.388606	0.907739
52	R52Y	R	Y	M	0.733873	1.30136	0.636425	0.887604	0.185585	1.07645	1.01762	0.762015	0.631018	0.80355	0.385752
52	R52X	R	Stop	N	0.493784	1.48429	2.0068	0.256198	4.84654	3.55405	0.989039	1.1315	4.20029	2.10694	1.79024
52	R52R	R	R	S	-0.334198	-0.369566	-0.387814	-0.354146	0.620029	-0.558605	-0.351882	-0.37098	0.0307119	-0.230717	0.424543
52	R52Fs	R	Fs	F	1.12885	1.40739	1.52813	1.83825	2.70834	2.05089	1.26812	1.68319	2.37961	1.77697	0.559431
53	R53A	R	A	M	0.992503	0.474011	0.351638	-0.191841	1.65251	-0.038613	0.733257	0.0798983	0.806947	0.540034	0.685952
53	R53C	R	C	M	-0.348073	0.119023	-0.943723	-0.512108	-0.285584	0.398046	-0.114525	-0.727916	0.0562309	-0.26207	0.472463
53	R53D	R	D	M	0.615403	0.355617	0.549465	0.348881	0.282391	-0.539064	0.48551	0.449173	-0.128337	0.268782	0.416097
53	R53E	R	E	M	0.829351	0.398009	-1.78456	1.15552	-0.650699	2.19135	0.61368	-0.314518	0.770324	0.356495	1.40207
53	R53F	R	F	M	0.721079	0.631871	0.130048	0.576211	1.79427	1.2038	0.676475	0.35313	1.49904	0.842881	0.578622
53	R53G	R	G	M	0.808672	1.03949	2.20421	0.646767	2.54262	1.67967	0.924078	1.42549	2.11114	1.4869	0.778746
53	R53H	R	H	M	0.0662561	0.363773	-0.238559	0.000205016	0.38867	1.34312	0.215014	-0.119177	0.865894	0.320577	0.553542
53	R53I	R	I	M	0.385502	0.210283	-0.870262	-0.881431	-2.44301	0.569741	0.297892	-0.875847	-0.936633	-0.504862	1.13936
53	R53K	R	K	M	0.669553	0.652395	0.313847	0.370474	0.446144	1.08348	0.660974	0.342161	0.76481	0.589315	0.282448
53	R53L	R	L	M	0.998182	0.470063	0.432077	1.35942	-0.681569	1.52675	0.734123	0.895749	0.422592	0.684154	0.804878
53	R53M	R	M	M	-0.107663	-0.0231036	-1.34625	0.303259	-0.976286	0.273859	-0.0653831	-0.521495	-0.351214	-0.312697	0.686722
53	R53N	R	N	M	0.869442	1.24958	1.75824	1.11956	2.28164	1.17924	1.05951	1.4389	1.73044	1.40962	0.517025
53	R53P	R	P	M	0.733781	0.750685	0.684936	0.703355	2.1402	0.625959	0.742233	0.694146	1.38308	0.939819	0.589665
53	R53Q	R	Q	M	0.00521989	0.209146	0.697184	0.607658	0.901824	0.445037	0.107183	0.652421	0.673431	0.477678	0.32905
53	R53S	R	S	M	0.9966	1.41733	2.26305	1.42338	2.35782	1.53006	1.20696	1.84321	1.94394	1.66471	0.533358
53	R53T	R	T	M	0.787513	0.846877	1.24367	1.029	0.406501	1.16336	0.817195	1.13633	0.784928	0.912819	0.304018
53	R53V	R	V	M	0.532143	0.852285	0.727291	0.987373	1.29756	1.26917	0.692214	0.857332	1.28336	0.944303	0.302529
53	R53W	R	W	M	0.636299	0.449317	-1.91747	-0.230554	0.15713	-0.0721287	0.542808	-1.07401	0.0425008	-0.162901	0.917309
53	R53Y	R	Y	M	0.257194	0.449826	0.570689	0.691787	0.787936	0.510129	0.35351	0.631238	0.649033	0.544593	0.186724
53	R53X	R	Stop	N	1.24573	2.22746	2.19741	1.18595	3.72271	2.58926	1.73659	1.69168	3.15598	2.19475	0.939117
53	R53R	R	R	S	0.350094	0.649568	0.400712	0.574922	0.0814295	0.426274	0.499831	0.487817	0.253852	0.413833	0.198193
53	R53Fs	R	Fs	F	1.40433	1.9583	1.69657	1.69514	3.09105	2.18711	1.68131	1.69585	2.63908	2.00542	0.594442
54	L54A	L	A	M	0.426037	1.55243	0.736976	0.995288	-0.1233	0.217868	0.989234	0.866132	0.047284	0.634217	0.595746
54	L54C	L	C	M	0.563237	0.37813	-0.20682	0.429493	-1.17104	0.190087	0.470684	0.111336	-0.490479	0.0305137	0.646428
54	L54D	L	D	M	0.00447311	1.13568	0.691289	1.87983	3.00107	1.84453	0.570075	1.28556	2.4228	1.42614	1.04946
54	L54E	L	E	M	0.472531	0.430897	-0.521581	0.754222	-0.0785944	0.45106	0.451714	0.116321	0.186233	0.251423	0.464803
54	L54F	L	F	M	0.91743	0.728273	-2.62571	1.36852	0.691213	1.24163	0.822851	-0.628593	0.966422	0.386893	1.5007
54	L54G	L	G	M	1.18683	1.90042	0.740217	1.76185	3.969	1.6396	1.54363	1.25103	2.8043	1.86632	1.11486
54	L54H	L	H	M	1.08061	0.761929	0.715399	-0.525142	0.866766	1.72251	0.92127	0.0951282	1.29464	0.770345	0.733969
54	L54I	L	I	M	0.409452	0.962905	0.620028	1.14371	0.726539	0.586231	0.686178	0.88187	0.656385	0.741478	0.26838
54	L54K	L	K	M	0.85917	0.545251	-0.573654	0.736848	-0.232302	0.600426	0.70221	0.0815969	0.184062	0.322623	0.582659
54	L54M	L	M	M	0.598149	0.885592	0.702145	1.11736	0.370571	1.0119	0.74187	0.909754	0.691234	0.780953	0.277668
54	L54N	L	N	M	-1.7344	-1.05971	-0.0882045	-2.52656	-1.48848	-0.890346	-1.39705	-1.30738	-1.18941	-1.29795	0.827366
54	L54P	L	P	M	0.622532	0.26404	0.226064	0.114467	0.606736	0.233489	0.443286	0.170266	0.420112	0.344555	0.215318
54	L54Q	L	Q	M	0.718059	0.265814	0.820947	1.16358	0.978475	0.285461	0.491937	0.992264	0.631968	0.70539	0.365403
54	L54R	L	R	M	0.517458	0.493216	0.700008	0.0366725	0.169097	1.04988	0.505337	0.36834	0.609487	0.494388	0.365157
54	L54S	L	S	M	-0.126185	0.705931	0.0270188	0.57088	-0.305102	0.458446	0.289873	0.298949	0.0766722	0.221832	0.412044
54	L54T	L	T	M	-0.865285	-1.44939	-2.38846	0.300814	-2.39189	-2.11414	-1.15734	-1.04382	-2.25302	-1.48473	1.05915
54	L54V	L	V	M	0.672938	0.0894726	0.131941	0.378836	1.09784	0.731259	0.381205	0.255389	0.914548	0.517047	0.38929
54	L54W	L	W	M	0.826186	0.375327	2.4898	1.46004	1.92047	2.53763	0.600756	1.97492	2.22905	1.60158	0.882246
54	L54Y	L	Y	M	-0.0956599	-0.745446	-3.30842	0.705672	-2.44828	-0.660186	-0.420553	-1.30137	-1.55423	-1.09205	1.50219
54	L54X	L	Stop	N	2.4128	2.39683	3.09075	1.16222	5.97759	3.41409	2.40482	2.12649	4.69584	3.07571	1.61848
54	L54L	L	L	S	-0.0913586	0.333523	-0.0378905	0.25625	-0.0944899	0.734823	0.121082	0.10918	0.320166	0.183476	0.326679
54	L54Fs	L	Fs	F	1.84851	1.84814	2.08036	1.64307	3.15431	2.76744	1.84832	1.86171	2.96088	2.22364	0.600199
55	A55C	A	C	M	1.94953	2.20892	0.532408	1.36822	1.87511	1.93246	2.07922	0.950315	1.90378	1.64444	0.610048
55	A55D	A	D	M	-0.113956	0.831305	0.274512	0.197953	0.315808	0.742886	0.358674	0.236232	0.529347	0.374751	0.354282
55	A55E	A	E	M	0.459637	0.847608	0.855133	-0.464784	1.0479	0.749543	0.653623	0.195175	0.898721	0.582506	0.547907
55	A55F	A	F	M	1.10314	1.37797	1.03695	1.58101	2.85653	2.55343	1.24055	1.30898	2.70498	1.7515	0.769901
55	A55G	A	G	M	-0.103688	0.991293	0.111544	0.321609	1.36626	1.18552	0.443802	0.216577	1.27589	0.645424	0.613514
55	A55H	A	H	M	1.82033	2.00476	2.46743	0.771373	1.42652	2.36517	1.91254	1.6194	1.89584	1.80926	0.633129
55	A55I	A	I	M	1.18935	0.648232	1.1356	-0.410024	1.32713	0.626146	0.918792	0.362789	0.976639	0.75274	0.639704
55	A55K	A	K	M	0.237367	0.153845	0.404648	-0.456588	1.46976	1.01343	0.195606	-0.0259702	1.24159	0.47041	0.679962
55	A55L	A	L	M	0.331256	0.281879	-0.185643	-0.663535	0.958095	0.95289	0.306568	-0.424589	0.955493	0.279157	0.635972
55	A55M	A	M	M	0.0398718	0.2661	-0.340047	-0.45739	0.331741	0.139136	0.152986	-0.398719	0.235439	-0.00343142	0.324523
55	A55N	A	N	M	0.651033	1.03968	0.494627	-0.455596	0.343577	0.841035	0.845356	0.0195154	0.592306	0.485726	0.52284
55	A55P	A	P	M	0.318975	-0.149022	1.95698	0.0277615	0.505254	-0.287969	0.0849767	0.992372	0.108642	0.39533	0.819145
55	A55Q	A	Q	M	-0.219544	0.712508	2.06703	0.835327	1.62929	0.822899	0.246482	1.45118	1.22609	0.974584	0.79487
55	A55R	A	R	M	2.31834	1.54775	1.94583	1.36153	1.32497	1.34602	1.93305	1.65368	1.3355	1.64074	0.4063
55	A55S	A	S	M	-0.232393	-0.611624	0.420108	-0.440247	0.199699	0.416589	-0.422009	-0.0100692	0.308144	-0.0413114	0.447568
55	A55T	A	T	M	0.649631	0.958533	1.41793	0.686666	0.229966	0.511174	0.804082	1.0523	0.37057	0.742316	0.407631
55	A55V	A	V	M	0.459436	0.0638457	-0.315557	-0.131073	-0.93071	2.68045	0.261641	-0.223315	0.87487	0.304399	1.25116
55	A55W	A	W	M	-1.31271	2.05226	1.33451	2.61057	1.18341	-0.653967	0.369773	1.97254	0.264723	0.869012	1.53805
55	A55Y	A	Y	M	-0.280375	-1.63948	0.489919	-2.00444	-1.10207	0.465966	-0.959925	-0.75726	-0.318053	-0.678413	1.06719
55	A55X	A	Stop	N	0.0545423	2.59388	-1.16227	0.631242	3.57343	0.878872	1.32421	-0.265512	2.22615	1.09495	1.72214
55	A55A	A	A	S	-0.332336	-0.367911	-0.873403	-0.0954871	-0.382345	-0.138503	-0.350124	-0.484445	-0.260424	-0.364998	0.277052
55	A55Fs	A	Fs	F	3.02239	3.42669	3.27627	1.95813	3.18956	3.34714	3.22454	2.6172	3.26835	3.0367	0.546395
56	T56A	T	A	M	1.66694	0.467397	-0.0626255	0.588449	0.465438	0.579019	1.06717	0.262912	0.522229	0.617436	0.56778
56	T56C	T	C	M	-3.45252	2.10678	-2.82839	0.408737	-0.0967413	0.115501	-0.672869	-1.20983	0.00938002	-0.624438	2.10753
56	T56D	T	D	M	1.0633	-1.46224	0.457331	2.89812	0.797808	-1.87854	-0.199471	1.67772	-0.540368	0.312629	1.75818
56	T56E	T	E	M	-0.435585	-1.3423	2.7023	-0.531748	1.66375	-0.452488	-0.888941	1.08527	0.605632	0.267321	1.55697
56	T56F	T	F	M	1.37309	4.37801	3.31673	0.571089	-0.711986	0.160692	2.87555	1.94391	-0.275647	1.5146	1.95692
56	T56G	T	G	M	2.26923	1.89265	-0.570904	-0.901856	-0.906204	1.7124	2.08094	-0.73638	0.403098	0.582553	1.52238
56	T56H	T	H	M	0.398235	-2.66012	0.244621	-0.708664	-0.577421	-0.563765	-1.13094	-0.232022	-0.570593	-0.644519	1.09139
56	T56I	T	I	M	0.827728	1.37727	1.55175	-0.108951	-0.133369	0.587405	1.1025	0.721401	0.227018	0.68364	0.715608
56	T56K	T	K	M	2.1368	2.74731	2.35984	0.879802	3.83615	1.30819	2.44205	1.61982	2.57217	2.21135	1.05295
56	T56L	T	L	M	-3.54234	0.320106	-0.251508	-3.51819	-6.31486	1.1029	-1.61112	-1.88485	-2.60598	-2.03398	2.87621
56	T56M	T	M	M	-1.3083	0.0282485	-0.122364	-0.532279	-0.0867577	0.0567457	-0.640025	-0.327322	-0.015006	-0.327451	0.525003
56	T56N	T	N	M	-1.40043	-1.09135	-1.61119	0.159957	-0.973927	-1.4937	-1.24589	-0.725615	-1.23381	-1.06844	0.648699
56	T56P	T	P	M	-1.59451	2.2492	2.70047	-0.12374	-0.359376	1.29939	0.327343	1.28836	0.47001	0.695239	1.66293
56	T56Q	T	Q	M	-1.52456	0.199993	1.25952	1.61648	2.70543	-0.84405	-0.662283	1.438	0.930691	0.568802	1.59086
56	T56R	T	R	M	-0.712716	0.698604	0.332127	1.95561	2.69599	-1.0489	-0.0070562	1.14387	0.823542	0.653451	1.46542
56	T56S	T	S	M	-1.4817	-1.33983	-0.108084	0.381298	0.175798	-0.816199	-1.41077	0.136607	-0.320201	-0.531454	0.793737
56	T56V	T	V	M	-0.436148	0.487772	-0.121587	-0.921522	-0.0220562	-0.762669	0.0258119	-0.521555	-0.392363	-0.296035	0.51932
56	T56W	T	W	M	-8.38851	0.0653562	-0.802526	-4.22913	-7.39176	-3.0076	-4.16158	-2.51583	-5.19968	-3.95903	3.42173
56	T56Y	T	Y	M	0.887339	3.49964	-0.86239	0.7294	1.2443	3.8554	2.19349	-0.0664946	2.54985	1.55895	1.79672
56	T56X	T	Stop	N	1.84696	4.14007	0.637013	0.315913	3.89308	3.48639	2.99352	0.476463	3.68973	2.38657	1.68485
56	T56T	T	T	S	-0.0499043	0.164175	0.71398	0.0795956	0.752282	-0.492719	0.0571354	0.396788	0.129782	0.194568	0.474786
56	T56Fs	T	Fs	F	3.31411	4.01523	2.83261	2.04064	2.94034	3.01048	3.66467	2.43662	2.97541	3.02557	0.644592
57	V57A	V	A	M	-0.257265	-1.07565	0.446788	-2.29582	-2.2218	-0.942933	-0.666459	-0.924515	-1.58236	-1.05778	1.07757
57	V57C	V	C	M	5.97754	3.18561	2.4357	-0.367732	-0.374486	-1.5335	4.58158	1.03398	-0.953991	1.55386	2.82673
57	V57D	V	D	M	-8.51826	-5.11254	-3.49172	-2.37287	-4.8698	-0.541476	-6.8154	-2.93229	-2.70564	-4.15111	2.72541
57	V57E	V	E	M	0.930794	1.09551	-0.590554	-0.419147	0.518166	-0.216906	1.01315	-0.50485	0.15063	0.219644	0.72347
57	V57F	V	F	M	2.64023	0.935591	3.27009	0.447742	7.01039	0.754609	1.78791	1.85891	3.8825	2.50977	2.47634
57	V57G	V	G	M	-0.0867661	0.654109	-0.295198	0.393723	0.712259	0.848437	0.283671	0.0492625	0.780348	0.371094	0.464422
57	V57H	V	H	M	NA	NA	-13.0998	-5.96664	3.59241	0.578924	NA	-9.53324	2.08567	-3.72379	7.41577
57	V57I	V	I	M	-0.536683	0.406167	-0.748655	-2.16695	2.55185	1.70986	-0.0652579	-1.4578	2.13086	0.202599	1.72618
57	V57K	V	K	M	-0.132059	-0.414154	1.32703	1.30723	-2.36573	-2.1208	-0.273106	1.31713	-2.24327	-0.399748	1.59966
57	V57L	V	L	M	-1.70196	0.704045	-2.06169	1.11597	-1.39729	-3.55201	-0.498959	-0.472857	-2.47465	-1.14882	1.76288
57	V57M	V	M	M	-0.699977	-0.327824	0.0132951	0.250964	0.473842	-0.319411	-0.5139	0.13213	0.0772154	-0.101518	0.430188
57	V57N	V	N	M	-3.74809	-0.226136	-1.04694	-1.79756	-0.998792	-0.604641	-1.98711	-1.42225	-0.801717	-1.40369	1.26235
57	V57P	V	P	M	-5.98505	NA	NA	-1.34202	2.01441	1.03264	-5.98505	-1.34202	1.52352	-1.07001	3.56681
57	V57Q	V	Q	M	-0.74656	3.16145	0.260398	-6.05912	-8.95941	1.80777	1.20744	-2.89936	-3.57582	-1.75591	4.74073
57	V57R	V	R	M	-3.29246	-2.53631	-3.37581	-2.26073	-1.86024	1.72266	-2.91439	-2.81827	-0.0687942	-1.93382	1.88522
57	V57S	V	S	M	-2.77371	-3.10353	3.50049	-4.39157	-2.53035	-3.02736	-2.93862	-0.445539	-2.77886	-2.05434	2.7968
57	V57T	V	T	M	3.49074	4.45453	2.65375	2.56472	2.74561	4.31462	3.97263	2.60924	3.53012	3.37066	0.852577
57	V57W	V	W	M	NA	0.163105	NA	3.83682	-3.3621	-0.470827	0.163105	3.83682	-1.91646	0.0417492	2.95895
57	V57Y	V	Y	M	-0.899653	-0.945892	0.112271	0.0189869	1.56502	1.41385	-0.922773	0.0656289	1.48943	0.210762	1.08616
57	V57X	V	Stop	N	4.56314	6.38517	3.06706	2.20055	4.38728	4.22986	5.47416	2.63381	4.30857	4.13884	1.4284
57	V57V	V	V	S	0.79261	0.503635	-0.078198	0.625972	0.170931	0.897826	0.648123	0.273887	0.534378	0.485463	0.374459
57	V57Fs	V	Fs	F	2.32042	3.13965	2.27954	2.04353	4.34746	3.57486	2.73004	2.16153	3.96116	2.95091	0.899655
58	E58A	E	A	M	0.218657	0.0695792	0.0844827	-0.670209	2.9027	-1.03567	0.144118	-0.292863	0.933519	0.261591	1.3854
58	E58C	E	C	M	-7.91325	1.48497	NA	-3.21189	0.00662144	1.54	-3.21414	-3.21189	0.77331	-1.61871	4.01284
58	E58D	E	D	M	-1.66899	-0.091381	0.633538	0.160632	-1.32703	0.669622	-0.880187	0.397085	-0.328704	-0.270602	0.999111
58	E58F	E	F	M	-0.797252	1.16215	-0.957823	0.41981	0.181609	-1.65701	0.18245	-0.269007	-0.737701	-0.274753	1.03977
58	E58G	E	G	M	-0.522338	-1.67928	-2.88371	-1.06603	-1.83895	-0.746982	-1.10081	-1.97487	-1.29297	-1.45622	0.867338
58	E58H	E	H	M	-6.32936	-5.66793	-2.52176	-0.668824	-1.04655	-1.57101	-5.99864	-1.59529	-1.30878	-2.96757	2.43792
58	E58I	E	I	M	-3.51426	-2.0933	-1.66487	-1.91983	-5.33136	-0.382584	-2.80378	-1.79235	-2.85697	-2.48437	1.7162
58	E58K	E	K	M	1.00967	1.92007	1.50491	0.726016	0.274638	0.394816	1.46487	1.11546	0.334727	0.971688	0.642529
58	E58L	E	L	M	-5.13998	-1.89657	-1.12202	1.54131	-1.07277	-1.47089	-3.51827	0.209648	-1.27183	-1.52682	2.14375
58	E58M	E	M	M	-2.22051	-0.609967	-0.798039	-1.46859	0.423058	-5.18417	-1.41524	-1.13331	-2.38056	-1.64304	1.94698
58	E58N	E	N	M	2.07493	-2.25859	5.12375	1.80213	-1.46852	-1.56423	-0.091829	3.46294	-1.51638	0.618245	2.87114
58	E58P	E	P	M	-3.82776	1.00282	-0.432877	0.187359	-4.23694	1.92254	-1.41247	-0.122759	-1.1572	-0.897476	2.55715
58	E58Q	E	Q	M	1.50145	-0.920822	-0.291162	0.548674	0.890863	-0.742752	0.290312	0.128756	0.0740557	0.164375	0.966569
58	E58R	E	R	M	-3.6942	-1.58603	-9.6154	-0.214678	1.74801	1.74447	-2.64011	-4.91504	1.74624	-1.9363	4.29576
58	E58S	E	S	M	1.70262	-3.58134	-2.30651	NA	-4.19601	-2.99749	-0.939358	-2.30651	-3.59675	-2.27575	2.33138
58	E58T	E	T	M	-5.09349	-0.625851	-1.6184	0.797902	-0.178028	0.0108853	-2.85967	-0.410251	-0.0835713	-1.11783	2.1036
58	E58V	E	V	M	-1.1318	1.26422	-0.496422	-0.364714	2.08275	-1.14139	0.0662143	-0.430568	0.470679	0.0354418	1.33355
58	E58W	E	W	M	-3.48984	0.99637	-6.33248	NA	-11.9735	-1.34294	-1.24673	-6.33248	-6.6582	-4.42847	5.00956
58	E58Y	E	Y	M	1.28176	2.1582	3.78482	-0.443218	0.259299	5.0787	1.71998	1.6708	2.669	2.01993	2.10722
58	E58X	E	Stop	N	2.7865	1.68825	0.785254	1.41264	0.848715	2.40504	2.23737	1.09894	1.62688	1.6544	0.813539
58	E58E	E	E	S	-0.979084	-0.753316	0.24132	-0.373419	-1.02599	-0.773007	-0.8662	-0.0660493	-0.899501	-0.610583	0.476886
58	E58Fs	E	Fs	F	2.95178	3.70708	2.23322	0.671897	1.46936	2.28889	3.32943	1.45256	1.87913	2.22037	1.06882
59	E59A	E	A	M	0.203047	1.08026	0.658637	0.40925	-1.83441	-0.150322	0.641654	0.533943	-0.992368	0.0610763	1.01733
59	E59C	E	C	M	0.650759	1.16639	1.12992	0.0528111	0.765131	0.153829	0.908573	0.591366	0.45948	0.65314	0.471804
59	E59D	E	D	M	0.492674	0.568633	0.290097	-0.129308	-1.24018	0.364978	0.530653	0.0803945	-0.437603	0.0578149	0.680905
59	E59F	E	F	M	0.130123	-0.442104	-0.0922603	0.211702	0.513133	-0.366828	-0.155991	0.0597208	0.0731523	-0.0077058	0.364206
59	E59G	E	G	M	0.241527	0.278402	0.495824	0.775836	-0.0917553	-0.44068	0.259964	0.63583	-0.266218	0.209859	0.429413
59	E59H	E	H	M	-0.832582	1.23691	-1.63194	0.573868	-0.615681	-0.627141	0.202163	-0.529035	-0.621411	-0.316094	1.03813
59	E59I	E	I	M	-0.10953	-0.487913	0.551724	0.509268	0.859834	0.111944	-0.298721	0.530496	0.485889	0.239221	0.494428
59	E59K	E	K	M	0.17247	-1.58164	0.141823	0.344814	1.11373	1.05184	-0.704585	0.243318	1.08279	0.207173	0.975663
59	E59L	E	L	M	-1.02658	-0.548678	-1.72253	-2.23393	1.26637	-1.20272	-0.787631	-1.97823	0.0318229	-0.911346	1.21486
59	E59M	E	M	M	-1.05147	-1.416	-0.586393	-0.862096	-1.44723	-0.995884	-1.23374	-0.724244	-1.22156	-1.05985	0.329951
59	E59N	E	N	M	-1.46654	1.93555	-0.815681	-0.518095	0.281191	0.252374	0.234505	-0.666888	0.266782	-0.0552003	1.17944
59	E59P	E	P	M	-0.223147	0.790836	-0.0287786	-0.30678	-2.84969	0.664683	0.283844	-0.167779	-1.0925	-0.325479	1.31887
59	E59Q	E	Q	M	0.91519	1.10311	2.30906	0.672728	-1.24554	2.14097	1.00915	1.49089	0.447715	0.982586	1.27914
59	E59R	E	R	M	-3.15626	-0.617862	0.773874	-1.09037	2.20185	1.13452	-1.88706	-0.158249	1.66818	-0.125708	1.90641
59	E59S	E	S	M	0.330146	0.141733	-0.109403	-0.279445	-0.623196	0.924445	0.23594	-0.194424	0.150624	0.0640467	0.536191
59	E59T	E	T	M	-0.306734	-0.0644995	0.635671	-0.251569	-0.230958	-0.418808	-0.185617	0.192051	-0.324883	-0.106149	0.381247
59	E59V	E	V	M	0.725149	0.751058	-0.818278	-0.149613	0.357307	-0.674588	0.738104	-0.483945	-0.15864	0.0318393	0.686811
59	E59W	E	W	M	-2.49139	0.0382142	-0.498977	-0.575805	0.78887	0.228079	-1.22659	-0.537391	0.508475	-0.418502	1.13248
59	E59Y	E	Y	M	0.0230697	0.956046	-0.880203	-0.593736	1.02211	-1.3914	0.489558	-0.736969	-0.184645	-0.144019	0.989756
59	E59X	E	Stop	N	3.64478	3.37722	0.578887	1.79477	0.44619	2.71101	3.511	1.18683	1.5786	2.09214	1.38077
59	E59E	E	E	S	0.5278	1.1016	0.503902	0.346056	0.405712	0.199137	0.814699	0.424979	0.302424	0.514034	0.311331
59	E59Fs	E	Fs	F	2.39035	2.348	2.67672	1.12685	2.49016	2.02967	2.36918	1.90179	2.25991	2.17696	0.556249
60	R60A	R	A	M	1.5601	-1.31974	-1.37037	-1.4652	-9.78075	-2.2024	0.120179	-1.41778	-5.99157	-2.42973	3.82864
60	R60C	R	C	M	-0.847753	0.527058	-0.189093	-0.135832	-1.91045	0.11565	-0.160348	-0.162463	-0.897398	-0.406736	0.8627
60	R60D	R	D	M	0.0546165	-0.679425	0.137455	-0.120853	-0.93584	-0.00431284	-0.312404	0.00830139	-0.470076	-0.25806	0.44144
60	R60E	R	E	M	-0.505662	-1.14782	-0.249886	-0.311571	-3.09103	-1.27318	-0.826742	-0.280728	-2.1821	-1.09652	1.06714
60	R60F	R	F	M	-0.454187	0.182963	-0.372581	-0.255568	-0.516302	0.102474	-0.135612	-0.314074	-0.206914	-0.218867	0.294464
60	R60G	R	G	M	-3.019	-0.561381	0.516355	0.272627	-3.09362	-0.436238	-1.79019	0.394491	-1.76493	-1.05354	1.60446
60	R60H	R	H	M	1.684	1.13814	0.429199	0.921479	1.27821	-0.425263	1.41107	0.675339	0.426475	0.837628	0.744245
60	R60I	R	I	M	2.03957	0.00656198	0.249013	0.370507	-3.95068	2.52519	1.02307	0.30976	-0.712747	0.206694	2.28418
60	R60K	R	K	M	1.02581	1.00456	-0.371664	0.135417	-1.0843	1.38439	1.01518	-0.118123	0.150044	0.349035	0.956993
60	R60L	R	L	M	0.417845	0.229528	1.65803	0.273277	0.272889	0.84142	0.323687	0.965654	0.557155	0.615498	0.55865
60	R60M	R	M	M	-0.400274	0.0490625	-0.525098	-0.190161	-1.78567	-0.0671189	-0.175606	-0.35763	-0.926394	-0.486543	0.670416
60	R60N	R	N	M	0.276989	0.910413	0.460008	0.58698	-0.0126856	0.588457	0.593701	0.523494	0.287886	0.46836	0.313688
60	R60P	R	P	M	-0.837162	-0.110644	-0.76314	0.475111	-0.840436	-1.21293	-0.473903	-0.144014	-1.02668	-0.548199	0.615724
60	R60Q	R	Q	M	-0.44228	0.714618	0.600252	0.202239	1.6739	-0.91583	0.136169	0.401246	0.379033	0.305483	0.915232
60	R60S	R	S	M	-0.331649	0.286821	-0.863884	0.660498	-0.183008	0.39999	-0.0224139	-0.101693	0.108491	-0.00520535	0.560024
60	R60T	R	T	M	-0.0398177	0.233051	0.201772	1.23635	3.02603	-1.22099	0.0966164	0.719061	0.902519	0.572732	1.4356
60	R60V	R	V	M	-1.72532	-1.49245	-2.25433	-2.34602	-1.16387	-0.618979	-1.60888	-2.30017	-0.891424	-1.60016	0.657963
60	R60W	R	W	M	-0.305205	-0.43064	0.814062	0.835739	-4.2009	-1.72633	-0.367923	0.824901	-2.96361	-0.835545	1.90151
60	R60Y	R	Y	M	-0.369848	-0.468119	-0.330373	-0.361017	-0.506407	-0.122623	-0.418983	-0.345695	-0.314515	-0.359731	0.134498
60	R60X	R	Stop	N	4.37365	2.18621	3.25529	1.93753	7.64338	4.44495	3.27993	2.59641	6.04416	3.9735	2.08354
60	R60R	R	R	S	-0.596895	-0.234243	-0.650822	-0.487157	-0.086707	-0.357794	-0.415569	-0.56899	-0.222251	-0.40227	0.217557
60	R60Fs	R	Fs	F	2.10898	2.1484	2.20481	2.43346	6.55123	2.39628	2.12869	2.31914	4.47376	2.97386	1.7575
61	K61A	K	A	M	0.0785073	NA	NA	-4.72716	0.894725	-4.44982	0.0785073	-4.72716	-1.77755	-2.05094	2.95117
61	K61C	K	C	M	-0.674305	0.47555	0.912282	1.02595	0.86901	1.55625	-0.0993775	0.969118	1.21263	0.694124	0.755239
61	K61D	K	D	M	-0.857616	1.68182	0.817968	-0.504883	0.28108	4.15788	0.412101	0.156543	2.21948	0.929374	1.82606
61	K61E	K	E	M	-0.977816	-0.740017	0.293972	-0.244722	-0.221135	-1.55515	-0.858916	0.0246247	-0.888141	-0.574144	0.654155
61	K61F	K	F	M	-2.02337	-0.75375	0.998485	-0.268811	-0.00634794	-0.268309	-1.38856	0.364837	-0.137329	-0.387018	0.990429
61	K61G	K	G	M	-3.78204	0.303421	-0.312892	-0.347163	-0.113938	-0.854577	-1.73931	-0.330027	-0.484258	-0.851199	1.48394
61	K61H	K	H	M	-2.07366	-1.39238	-2.9817	0.411356	-2.63427	1.1418	-1.73302	-1.28517	-0.746238	-1.25481	1.67895
61	K61I	K	I	M	-0.0566371	0.427515	-0.195871	-2.32936	1.74484	-2.14183	0.185439	-1.26262	-0.198496	-0.425225	1.56187
61	K61L	K	L	M	0.855067	-0.869818	-1.47706	-1.26386	0.100144	-0.259093	-0.0073756	-1.37046	-0.0794747	-0.48577	0.886351
61	K61M	K	M	M	-1.01061	-0.264167	-0.422539	-0.404718	-0.494781	-0.281463	-0.63739	-0.413629	-0.388122	-0.479714	0.274496
61	K61N	K	N	M	-0.261791	0.408378	-0.405238	0.265946	-1.23378	1.01501	0.0732934	-0.0696459	-0.109384	-0.0352456	0.776563
61	K61P	K	P	M	-2.48552	-0.724668	-2.40782	-1.06771	-1.37669	-0.395568	-1.60509	-1.73776	-0.886128	-1.40966	0.868262
61	K61Q	K	Q	M	-1.02757	0.198445	0.381348	-0.0532652	-1.84216	0.416475	-0.414561	0.164041	-0.712842	-0.32112	0.915623
61	K61R	K	R	M	-4.39264	-0.106538	-1.07798	-0.433675	-1.40714	-0.64068	-2.24959	-0.755826	-1.02391	-1.34311	1.56356
61	K61S	K	S	M	1.45272	1.09022	3.07744	-0.099285	2.03173	0.399651	1.27147	1.48908	1.21569	1.32541	1.14252
61	K61T	K	T	M	0.348507	0.759816	1.68495	0.200556	0.679151	1.08113	0.554161	0.942753	0.880139	0.792351	0.536883
61	K61V	K	V	M	-1.68436	0.0886904	-1.81683	-0.0311042	-1.44425	-0.299967	-0.797837	-0.923968	-0.872107	-0.864637	0.876018
61	K61W	K	W	M	1.98197	-2.62398	4.73755	0.32181	2.90149	0.579405	-0.321002	2.52968	1.74045	1.31638	2.51868
61	K61Y	K	Y	M	1.14449	-0.273319	-0.294078	-0.192156	-0.179256	-1.86868	0.435584	-0.243117	-1.02397	-0.277168	0.956152
61	K61X	K	Stop	N	1.69151	2.14248	1.66041	1.82897	1.9553	2.83204	1.917	1.74469	2.39367	2.01845	0.436414
61	K61K	K	K	S	-0.498205	-0.558585	0.683267	-0.0727559	0.0768275	-0.219174	-0.528395	0.305255	-0.0711735	-0.0981043	0.453556
61	K61Fs	K	Fs	F	2.89	1.77048	1.59067	1.02705	2.4269	2.45224	2.33024	1.30886	2.43957	2.02622	0.684341
62	K62A	K	A	M	-0.635935	-0.514644	NA	0.308125	-0.427435	0.139052	-0.575289	0.308125	-0.144192	-0.226167	0.421453
62	K62C	K	C	M	-0.0559711	1.06549	-0.32901	0.216986	0.441017	-1.30439	0.504761	-0.0560119	-0.431686	0.00568782	0.798683
62	K62D	K	D	M	0.221827	0.316724	0.285219	-1.21063	-0.499691	-0.34466	0.269276	-0.462706	-0.422175	-0.205202	0.602052
62	K62E	K	E	M	0.59349	0.671544	0.818594	0.600566	0.257399	0.408167	0.632517	0.70958	0.332783	0.558293	0.198335
62	K62F	K	F	M	0.42017	0.0331069	-0.155282	-0.87257	-0.52315	-1.91202	0.226638	-0.513926	-1.21758	-0.501624	0.822541
62	K62G	K	G	M	-2.43132	-0.1041	-0.276428	-1.15927	-0.606886	-0.858102	-1.26771	-0.717848	-0.732494	-0.906018	0.839276
62	K62H	K	H	M	2.07963	1.33017	1.54848	1.57248	2.6191	1.91689	1.7049	1.56048	2.268	1.84446	0.466197
62	K62I	K	I	M	0.804901	0.568603	-0.141675	1.22869	-0.971633	-1.03141	0.686752	0.543509	-1.00152	0.0762469	0.945931
62	K62L	K	L	M	0.75832	0.167104	1.1068	0.281336	-0.109928	-0.052056	0.462712	0.694067	-0.0809919	0.358596	0.479661
62	K62M	K	M	M	-1.66799	-0.743684	-0.80773	-0.759177	-0.988315	-1.11186	-1.20583	-0.783454	-1.05009	-1.01312	0.351705
62	K62N	K	N	M	0.533776	0.638665	0.408713	0.366637	-0.862884	0.94479	0.586221	0.387675	0.0409528	0.338283	0.623677
62	K62P	K	P	M	-1.33074	-1.26625	-0.697146	0.582072	0.324249	-1.83092	-1.2985	-0.057537	-0.753335	-0.703123	0.968524
62	K62Q	K	Q	M	0.603999	0.311232	1.00416	0.530113	2.08695	1.11041	0.457615	0.767135	1.59868	0.941144	0.636381
62	K62R	K	R	M	0.615367	0.661932	0.207496	0.391319	0.163652	0.679107	0.638649	0.299408	0.421379	0.453145	0.231922
62	K62S	K	S	M	1.88041	1.55691	1.27745	0.0787613	4.07207	2.28043	1.71866	0.678104	3.17625	1.85767	1.31715
62	K62T	K	T	M	1.41673	1.01855	1.64724	0.61901	0.791089	1.01327	1.21764	1.13312	0.902177	1.08431	0.384511
62	K62V	K	V	M	0.477357	0.530928	-0.113465	0.610275	-0.350689	0.250082	0.504143	0.248405	-0.0503034	0.234081	0.387769
62	K62W	K	W	M	1.45048	0.776391	2.27117	0.630311	0.927717	1.22266	1.11343	1.45074	1.07519	1.21312	0.597956
62	K62Y	K	Y	M	1.52049	0.043316	1.05525	0.0855601	0.758106	0.6312	0.781904	0.570404	0.694653	0.68232	0.568227
62	K62X	K	Stop	N	-0.529368	1.48359	-0.390547	0.483056	2.96378	1.6366	0.47711	0.0462545	2.30019	0.941185	1.34273
62	K62K	K	K	S	1.34957	1.19303	0.74854	0.319162	0.217061	0.568035	1.2713	0.533851	0.392548	0.732567	0.459717
62	K62Fs	K	Fs	F	2.09231	2.11641	1.14758	0.925446	2.4377	2.3286	2.10436	1.03652	2.38315	1.84134	0.640606
63	I63A	I	A	M	-0.0907802	0.354193	-0.149204	0.40953	-0.341854	-0.297257	0.131706	0.130163	-0.319556	-0.0192287	0.324554
63	I63C	I	C	M	1.61498	1.07146	0.788441	1.06581	1.05839	1.35092	1.34322	0.927127	1.20466	1.15833	0.285842
63	I63D	I	D	M	1.79287	1.7649	1.26522	1.04211	0.352531	0.933514	1.77888	1.15367	0.643022	1.19186	0.545639
63	I63E	I	E	M	2.62979	2.57124	1.92609	0.943758	3.07884	1.75363	2.60052	1.43492	2.41623	2.15056	0.765852
63	I63F	I	F	M	0.482933	1.5865	0.763674	0.166795	4.1301	0.24662	1.03472	0.465235	2.18836	1.22944	1.51067
63	I63G	I	G	M	0.869724	1.18025	0.685452	0.653527	1.42793	1.33664	1.02499	0.669489	1.38228	1.02559	0.334954
63	I63H	I	H	M	1.15823	1.58963	1.14648	0.935859	1.66762	1.11681	1.37393	1.04117	1.39222	1.26911	0.290905
63	I63K	I	K	M	0.475246	0.889004	0.774584	-0.0373143	0.667399	0.458326	0.682125	0.368635	0.562863	0.537874	0.327778
63	I63L	I	L	M	0.911368	1.33773	0.698037	0.573477	1.7485	-0.215401	1.12455	0.635757	0.766547	0.842285	0.675755
63	I63M	I	M	M	-2.14394	-1.40617	-1.27248	-1.88852	-1.01384	-2.02348	-1.77505	-1.5805	-1.51866	-1.62474	0.456771
63	I63N	I	N	M	1.36997	1.49848	0.986904	1.77091	2.14984	2.02489	1.43422	1.37891	2.08736	1.6335	0.434612
63	I63P	I	P	M	2.15406	0.98637	0.950282	0.224191	0.511547	0.699553	1.57022	0.587237	0.60555	0.921001	0.667503
63	I63Q	I	Q	M	1.22443	1.07364	0.884295	0.0326585	1.23954	1.45643	1.14904	0.458477	1.34798	0.985166	0.503848
63	I63R	I	R	M	0.384356	-0.49637	3.34925	0.570162	0.671153	0.885642	-0.0560067	1.95971	0.778398	0.894033	1.29427
63	I63S	I	S	M	1.17206	2.03682	0.433812	0.95157	0.992132	0.978403	1.60444	0.692691	0.985268	1.09413	0.524381
63	I63T	I	T	M	-0.060163	0.15688	0.257126	-0.269043	-0.0489206	-0.480936	0.0483587	-0.00595882	-0.264928	-0.0741762	0.271075
63	I63V	I	V	M	-1.11031	-1.14096	-0.651968	-0.759946	-0.797091	-1.59654	-1.12563	-0.705957	-1.19682	-1.00947	0.348507
63	I63W	I	W	M	0.699658	1.11495	0.738726	1.31677	2.06432	0.613243	0.907304	1.02775	1.33878	1.09128	0.548523
63	I63Y	I	Y	M	2.43726	1.73627	0.787509	1.45599	3.18706	1.29424	2.08676	1.12175	2.24065	1.81639	0.863915
63	I63X	I	Stop	N	1.98431	1.91198	0.816125	0.992534	2.172	2.44208	1.94815	0.90433	2.30704	1.71984	0.660093
63	I63I	I	I	S	0.559491	0.705615	0.389346	1.23533	0.653186	1.14956	0.632553	0.812338	0.901373	0.782088	0.336667
63	I63Fs	I	Fs	F	2.34694	1.78936	0.872492	0.793508	2.39582	1.80759	2.06815	0.833	2.10171	1.66762	0.696056
64	V64A	V	A	M	1.48167	-0.456799	0.349696	0.043993	-0.468267	-0.511061	0.512437	0.196845	-0.489664	0.0732059	0.771563
64	V64C	V	C	M	0.776115	0.0105691	0.688103	-0.0544986	0.472365	0.606561	0.393342	0.316802	0.539463	0.416536	0.35467
64	V64D	V	D	M	-0.418009	-0.653794	-0.410733	0.166625	-0.645395	-0.557758	-0.535902	-0.122054	-0.601576	-0.419844	0.306156
64	V64E	V	E	M	1.92247	1.81345	1.17879	1.16563	2.01229	2.04143	1.86796	1.17221	2.02686	1.68901	0.408156
64	V64F	V	F	M	0.564841	0.0373529	0.167142	-0.682088	0.0928859	0.395677	0.301097	-0.257473	0.244282	0.0959683	0.429779
64	V64G	V	G	M	0.768014	-0.937676	0.747226	0.546112	0.552201	-0.524113	-0.0848309	0.646669	0.014044	0.191961	0.732693
64	V64H	V	H	M	-0.288577	0.068068	-0.423078	-0.651186	0.265758	-0.0155469	-0.110254	-0.537132	0.125106	-0.174094	0.340578
64	V64I	V	I	M	-0.495475	0.00552599	-0.342921	-0.978306	0.441745	-1.37667	-0.244975	-0.660614	-0.467462	-0.457683	0.65631
64	V64K	V	K	M	1.78681	1.38011	1.64416	0.968463	3.15544	2.15529	1.58346	1.30631	2.65536	1.84838	0.753874
64	V64L	V	L	M	1.25443	-0.631876	0.516961	-0.509775	-0.0136434	-0.25061	0.311275	0.00359329	-0.132127	0.0609139	0.712839
64	V64M	V	M	M	-1.50816	-1.52286	-1.92444	-2.22307	-1.39003	-1.46385	-1.51551	-2.07375	-1.42694	-1.67207	0.328426
64	V64N	V	N	M	-0.381317	-0.315612	-0.436263	0.748138	-0.545701	-0.00785494	-0.348464	0.155938	-0.276778	-0.156435	0.478763
64	V64P	V	P	M	-0.509061	0.206371	0.90765	-1.11025	1.1386	-1.53281	-0.151345	-0.101299	-0.197103	-0.149915	1.08345
64	V64Q	V	Q	M	1.79084	1.48361	0.592189	1.18377	2.45777	0.599133	1.63722	0.887979	1.52845	1.35122	0.721809
64	V64R	V	R	M	0.563192	0.153344	0.653421	0.13904	-1.36508	1.20249	0.358268	0.396231	-0.0812915	0.224402	0.871122
64	V64S	V	S	M	0.131899	-0.377992	-1.06327	-2.5964	-3.30309	0.0935694	-0.123047	-1.82983	-1.60476	-1.18588	1.45006
64	V64T	V	T	M	-2.63135	-0.357998	-0.749654	0.64773	-0.22596	0.912034	-1.49467	-0.050962	0.343037	-0.400866	1.26114
64	V64W	V	W	M	1.26616	1.31463	1.13748	0.382498	1.21899	1.37729	1.29039	0.759991	1.29814	1.11617	0.36861
64	V64Y	V	Y	M	-1.52022	-1.76594	-2.98705	-1.41187	0.0415625	-2.01305	-1.64308	-2.19946	-0.985744	-1.60943	0.985698
64	V64X	V	Stop	N	1.83241	1.52001	-0.13034	0.402203	3.09335	1.95558	1.67621	0.135932	2.52447	1.44554	1.15781
64	V64V	V	V	S	-0.690582	-0.672	-0.529376	-0.845681	-0.408452	-0.763414	-0.681291	-0.687528	-0.585933	-0.651584	0.158849
64	V64Fs	V	Fs	F	1.44479	1.07192	0.645261	0.519431	1.80031	1.77336	1.25835	0.582346	1.78684	1.20918	0.55423
65	A65C	A	C	M	0.369889	0.747349	-0.442867	0.168483	-0.58538	0.731582	0.558619	-0.137192	0.0731009	0.164843	0.571788
65	A65D	A	D	M	-0.806575	0.359968	0.212402	-0.7549	-0.894367	-1.61635	-0.223304	-0.271249	-1.25536	-0.583304	0.743795
65	A65E	A	E	M	-1.48195	-0.0584166	-0.247859	-0.255943	-1.75584	-0.0833786	-0.770183	-0.251901	-0.919607	-0.64723	0.761971
65	A65F	A	F	M	0.366616	0.198182	-0.453844	-0.785674	-0.422058	-1.98598	0.282399	-0.619759	-1.20402	-0.513792	0.840867
65	A65G	A	G	M	-0.457365	-0.115015	-0.177975	0.272427	-0.197127	-2.40026	-0.28619	0.0472261	-1.2987	-0.512553	0.954166
65	A65H	A	H	M	-0.304398	0.490613	0.548062	0.344303	-0.149554	-0.609846	0.0931079	0.446182	-0.3797	0.0531967	0.475305
65	A65I	A	I	M	-1.70507	0.455954	-0.421407	-1.0166	-0.0633097	-0.553346	-0.624557	-0.719004	-0.308328	-0.55063	0.750634
65	A65K	A	K	M	-2.32748	-2.00977	-0.638969	-2.81397	-2.97238	-5.51218	-2.16862	-1.72647	-4.24228	-2.71246	1.6036
65	A65L	A	L	M	-2.61507	-1.00742	-0.890936	-1.53921	-2.5255	-2.11207	-1.81124	-1.21507	-2.31879	-1.7817	0.749488
65	A65M	A	M	M	-1.90247	-1.63353	-1.56464	-2.33879	-1.67467	-1.73325	-1.768	-1.95171	-1.70396	-1.80789	0.284142
65	A65N	A	N	M	-1.32115	-0.658097	-2.54444	-1.563	-2.62995	-2.07346	-0.989623	-2.05372	-2.3517	-1.79835	0.76252
65	A65P	A	P	M	-1.21777	-0.744688	-0.329498	0.0360965	-1.50701	-1.04778	-0.981228	-0.146701	-1.2774	-0.801776	0.576067
65	A65Q	A	Q	M	-2.73066	-0.429719	-0.268705	-2.52985	-0.31037	-0.95084	-1.58019	-1.39928	-0.630605	-1.20336	1.13362
65	A65R	A	R	M	0.255399	0.973993	-0.316296	-0.362456	0.860317	0.0042768	0.614696	-0.339376	0.432297	0.235872	0.574745
65	A65S	A	S	M	-0.00457961	-0.330799	-0.860635	-0.680606	-1.11842	-0.578439	-0.16769	-0.770621	-0.84843	-0.59558	0.392563
65	A65T	A	T	M	-1.35414	-0.843997	-1.10824	-1.18346	-1.30854	-0.825498	-1.09907	-1.14585	-1.06702	-1.10398	0.226232
65	A65V	A	V	M	-0.761579	-0.803429	-0.615292	-0.975899	-1.54582	-1.05112	-0.782504	-0.795595	-1.29847	-0.958857	0.326938
65	A65W	A	W	M	-0.614636	-0.150682	-1.15805	-0.203643	-0.00854124	-1.54606	-0.382659	-0.680847	-0.7773	-0.613602	0.618766
65	A65Y	A	Y	M	-0.807791	-0.630526	-0.457222	-0.17293	1.90412	-1.02643	-0.719159	-0.315076	0.438844	-0.198464	1.0707
65	A65X	A	Stop	N	2.19921	0.736986	-0.372783	0.922133	1.55386	0.407085	1.4681	0.274675	0.980475	0.907749	0.894999
65	A65A	A	A	S	-0.615705	-0.593793	-0.206775	-0.398662	-0.686413	-0.661578	-0.604749	-0.302718	-0.673996	-0.527155	0.187012
65	A65Fs	A	Fs	F	1.33416	1.37418	0.342354	0.576867	1.96475	1.37363	1.35417	0.459611	1.66919	1.16099	0.596329
66	S66A	S	A	M	0.123488	1.59183	0.328011	0.630678	-0.434618	0.161042	0.857661	0.479344	-0.136788	0.400073	0.67956
66	S66C	S	C	M	0.517656	0.290689	0.471107	0.406185	1.5039	0.774709	0.404172	0.438646	1.13931	0.660708	0.443188
66	S66D	S	D	M	0.852656	1.18441	0.582669	1.19921	2.6168	1.12494	1.01853	0.890939	1.87087	1.26011	0.706153
66	S66E	S	E	M	-0.065385	0.323825	0.683912	1.64827	0.659451	0.601355	0.12922	1.16609	0.630403	0.641905	0.568846
66	S66F	S	F	M	0.998706	0.770292	0.753529	0.349404	1.82222	0.997166	0.884499	0.551466	1.40969	0.948553	0.489277
66	S66G	S	G	M	-0.129182	0.264672	0.647928	0.467669	1.62249	0.628989	0.067745	0.557799	1.12574	0.583762	0.584587
66	S66H	S	H	M	1.00511	0.758102	0.606385	0.829083	1.42398	0.920254	0.881605	0.717734	1.17212	0.923818	0.280706
66	S66I	S	I	M	0.493551	0.447465	0.395054	0.523499	0.375011	1.39821	0.470508	0.459277	0.886611	0.605465	0.392437
66	S66K	S	K	M	0.936007	1.0438	1.44636	1.00181	1.31353	0.691235	0.989905	1.22408	1.00238	1.07212	0.271174
66	S66L	S	L	M	0.00408761	0.367125	-0.0265983	-0.00533998	0.135231	-0.0786422	0.185606	-0.0159691	0.0282943	0.0659771	0.163638
66	S66M	S	M	M	-1.42372	-1.0951	-1.56081	-1.75837	-2.00034	-1.29411	-1.25941	-1.65959	-1.64722	-1.52208	0.325582
66	S66N	S	N	M	0.361158	0.279384	0.535312	0.0861591	0.767675	0.865131	0.320271	0.310735	0.816403	0.48247	0.297854
66	S66P	S	P	M	0.0840508	0.199999	0.261624	0.214445	-0.102737	0.0236197	0.142025	0.238034	-0.0395586	0.1135	0.13807
66	S66Q	S	Q	M	0.423976	0.752958	0.84332	0.21179	1.15237	-0.266322	0.588467	0.527555	0.443024	0.519682	0.506204
66	S66R	S	R	M	0.412955	0.893634	0.995441	-0.144322	-0.35502	0.205215	0.653295	0.42556	-0.0749025	0.334651	0.543516
66	S66T	S	T	M	0.0442919	-0.172842	-0.495103	0.148115	0.691926	0.106187	-0.0642748	-0.173494	0.399057	0.0537627	0.392835
66	S66V	S	V	M	-0.602383	-0.371136	0.101822	-1.16272	-0.544741	-0.873108	-0.48676	-0.530449	-0.708925	-0.575378	0.432573
66	S66W	S	W	M	0.193794	0.686299	0.427545	0.434403	1.02668	0.330189	0.440047	0.430974	0.678435	0.516485	0.297529
66	S66Y	S	Y	M	0.933821	1.0439	1.30913	0.867888	1.91425	1.46908	0.988859	1.08851	1.69166	1.25634	0.395203
66	S66X	S	Stop	N	1.06305	1.00249	0.48948	0.750935	1.6138	1.30974	1.03277	0.620207	1.46177	1.03825	0.397632
66	S66S	S	S	S	0.391836	0.480148	0.177272	0.346633	0.00800103	0.42171	0.435992	0.261952	0.214855	0.304267	0.177815
66	S66Fs	S	Fs	F	1.14361	1.22472	0.498987	0.607182	1.88577	1.15496	1.18417	0.553085	1.52036	1.08587	0.498156
67	S67A	S	A	M	-0.763218	0.401917	-0.0635563	0.70457	-0.498813	-0.39011	-0.180651	0.320507	-0.444462	-0.101535	0.562786
67	S67C	S	C	M	0.76606	1.49741	1.2961	-0.251433	2.26697	1.02017	1.13174	0.522334	1.64357	1.09921	0.836955
67	S67D	S	D	M	0.530927	0.872273	1.52232	0.317108	1.15829	0.638422	0.7016	0.919713	0.898357	0.83989	0.44215
67	S67E	S	E	M	-0.998605	0.0951961	-0.0755456	0.527024	-0.139438	-2.28306	-0.451704	0.225739	-1.21125	-0.479072	1.01435
67	S67F	S	F	M	0.773748	0.830586	-0.360277	-1.24775	2.23275	0.0448517	0.802167	-0.804015	1.1388	0.378983	1.19169
67	S67G	S	G	M	-0.30969	-0.337646	0.458479	0.777432	1.12614	0.447895	-0.323668	0.617956	0.78702	0.360436	0.585465
67	S67H	S	H	M	0.590876	0.817262	1.36182	1.02955	0.970809	0.0335814	0.704069	1.19568	0.502195	0.800649	0.453638
67	S67I	S	I	M	-0.6144	1.72285	1.50764	-0.353705	1.72371	0.811854	0.554227	0.576966	1.26778	0.799658	1.05236
67	S67K	S	K	M	0.0876172	0.683708	0.803363	0.449781	1.97085	0.501953	0.385663	0.626572	1.2364	0.749545	0.646238
67	S67L	S	L	M	-0.566281	-0.36429	-1.17249	-1.45276	-0.811768	-0.200574	-0.465286	-1.31262	-0.506171	-0.761359	0.481622
67	S67M	S	M	M	-1.51803	-1.07989	-1.65742	-1.6424	-1.12786	-1.45534	-1.29896	-1.64991	-1.2916	-1.41349	0.251974
67	S67N	S	N	M	1.33972	0.618271	1.64224	0.618275	1.05471	0.680368	0.978997	1.13026	0.867538	0.992264	0.429909
67	S67P	S	P	M	0.0877584	0.256791	0.783832	-0.488552	0.404895	-0.244427	0.172275	0.14764	0.0802342	0.133383	0.456871
67	S67Q	S	Q	M	-0.322098	-0.0467682	0.226391	0.213287	0.415791	0.220992	-0.184433	0.219839	0.318391	0.117932	0.261132
67	S67R	S	R	M	0.156409	0.937696	1.30682	0.840556	1.38256	0.746342	0.547053	1.07369	1.06445	0.895065	0.442655
67	S67T	S	T	M	-0.428974	-0.477678	0.201856	-0.269229	0.0758057	-0.152731	-0.453326	-0.0336864	-0.0384624	-0.175158	0.272182
67	S67V	S	V	M	-0.542223	-0.0592444	0.410889	-0.521786	0.0524364	-0.668418	-0.300734	-0.0554484	-0.307991	-0.221391	0.42286
67	S67W	S	W	M	-1.08879	0.628686	-0.717653	1.11599	-0.0707715	-0.492133	-0.230054	0.199167	-0.281452	-0.104113	0.839444
67	S67Y	S	Y	M	1.20041	1.06219	1.20041	0.739343	1.46892	0.889287	1.1313	0.969878	1.1791	1.09343	0.257648
67	S67X	S	Stop	N	0.772833	1.55245	0.474644	1.18059	2.11733	1.13028	1.16264	0.827617	1.62381	1.20469	0.579558
67	S67S	S	S	S	0.700716	0.216884	0.851587	0.00258147	0.40238	0.562233	0.4588	0.427084	0.482306	0.456064	0.314102
67	S67Fs	S	Fs	F	0.890314	1.19472	0.698203	0.67305	1.77943	1.02241	1.04252	0.685626	1.40092	1.04302	0.411054
68	H68A	H	A	M	-0.810306	-0.857396	0.789054	-0.328313	0.76369	-0.82635	-0.833851	0.23037	-0.0313302	-0.211604	0.789878
68	H68C	H	C	M	-2.01099	-1.69197	-2.38408	-5.87989	-2.37969	-1.65367	-1.85148	-4.13199	-2.01668	-2.66672	1.60581
68	H68D	H	D	M	0.710353	-0.120107	1.51644	-0.909026	0.173616	-0.169882	0.295123	0.303707	0.00186722	0.200232	0.832273
68	H68E	H	E	M	-0.830447	-1.69304	-0.650517	-0.241962	-1.10538	-1.48673	-1.26174	-0.446239	-1.29605	-1.00135	0.539223
68	H68F	H	F	M	-1.17115	-2.1807	-1.81632	-0.806168	-1.33945	-0.769257	-1.67592	-1.31125	-1.05435	-1.34717	0.560817
68	H68G	H	G	M	-0.318342	-0.387149	0.725951	-1.16449	0.718681	0.312898	-0.352745	-0.219271	0.51579	-0.0187422	0.741158
68	H68I	H	I	M	1.10416	-1.27698	0.0727041	-0.0961412	-0.205007	0.26883	-0.0864136	-0.0117185	0.0319117	-0.0220735	0.771461
68	H68K	H	K	M	-0.184108	0.429019	1.03008	-0.860035	2.06614	0.861601	0.122456	0.0850238	1.46387	0.557117	1.01663
68	H68L	H	L	M	-3.41158	-2.27725	-1.75915	-4.19678	-2.34614	-2.14569	-2.84442	-2.97797	-2.24591	-2.68943	0.921133
68	H68M	H	M	M	-1.86869	-2.43733	-0.49248	-1.84109	-2.72102	-2.09778	-2.15301	-1.16679	-2.4094	-1.90973	0.772904
68	H68N	H	N	M	-1.90099	-0.655797	-1.07957	-1.00321	-1.35468	-1.23273	-1.27839	-1.04139	-1.29371	-1.2045	0.416089
68	H68P	H	P	M	-1.61595	-0.877544	-0.279104	-2.55752	-0.649311	-0.726911	-1.24675	-1.41831	-0.688111	-1.11772	0.831188
68	H68Q	H	Q	M	-2.85916	-1.83526	-1.75025	-3.76416	-2.59134	-1.52537	-2.34721	-2.75721	-2.05836	-2.38759	0.850122
68	H68R	H	R	M	-2.01081	-2.34699	0.240323	-0.591129	-1.21223	-2.20507	-2.1789	-0.175403	-1.70865	-1.35432	1.02817
68	H68S	H	S	M	-1.91055	-1.09327	-1.25435	0.503268	0.0558676	-0.36293	-1.50191	-0.375543	-0.153531	-0.676996	0.900782
68	H68T	H	T	M	-1.29219	-0.779087	0.153691	-1.93945	0.899784	-1.07482	-1.03564	-0.892882	-0.0875197	-0.672014	1.03122
68	H68V	H	V	M	-0.802378	-1.37712	0.905831	-0.235176	1.10506	-1.34197	-1.08975	0.335328	-0.118453	-0.290958	1.08906
68	H68W	H	W	M	0.70151	-0.606927	-0.0786153	1.0611	-0.553966	-0.73211	0.0472916	0.491243	-0.643038	-0.0348346	0.752087
68	H68Y	H	Y	M	-1.25583	-1.64865	-0.966839	-2.40739	-1.42692	-0.43641	-1.45224	-1.68711	-0.931666	-1.35701	0.663808
68	H68X	H	Stop	N	3.58705	1.29845	-0.194405	2.72482	0.520038	0.5219	2.44275	1.26521	0.520969	1.40964	1.45846
68	H68H	H	H	S	-1.10262	-1.01029	0.174286	-0.803405	-0.535209	-1.05557	-1.05645	-0.31456	-0.795392	-0.722135	0.486641
68	H68Fs	H	Fs	F	1.14093	1.69448	0.87973	0.904073	1.98562	0.708109	1.4177	0.891902	1.34686	1.21882	0.508954
69	G69A	G	A	M	-0.493766	-1.01563	-0.994623	-0.509774	-1.20031	-1.01612	-0.754696	-0.752199	-1.10821	-0.871703	0.296138
69	G69C	G	C	M	-0.852377	-1.11467	-3.3731	-0.703177	-2.20997	-0.354951	-0.983521	-2.03814	-1.28246	-1.43471	1.14026
69	G69D	G	D	M	-0.45374	-0.0562126	0.789371	-0.498403	1.12506	-0.391008	-0.254976	0.145484	0.367024	0.0858441	0.70071
69	G69E	G	E	M	-1.51557	-0.524878	1.13281	0.0970071	-0.39126	-0.495829	-1.02022	0.61491	-0.443545	-0.282953	0.869906
69	G69F	G	F	M	-0.0632544	0.127804	0.387994	0.82832	1.3227	1.2092	0.0322746	0.608157	1.26595	0.63546	0.573729
69	G69H	G	H	M	0.849682	-0.0715721	-2.14946	0.248735	1.48887	1.31909	0.389055	-0.950361	1.40398	0.280892	1.3336
69	G69I	G	I	M	0.96341	-0.0540838	-1.20966	0.601202	1.33049	0.943797	0.454663	-0.304227	1.13714	0.429194	0.928602
69	G69K	G	K	M	-0.309962	0.672588	-1.60832	0.295553	0.13591	0.159535	0.181313	-0.656382	0.147722	-0.109116	0.799371
69	G69L	G	L	M	-2.87491	-1.51399	-2.70738	-2.24403	-1.24445	-1.5307	-2.19445	-2.4757	-1.38757	-2.01924	0.685639
69	G69M	G	M	M	-2.33758	-3.67738	-3.21414	-3.02359	-2.08797	-2.05655	-3.00748	-3.11886	-2.07226	-2.73287	0.669
69	G69N	G	N	M	-0.667023	-1.021	-0.393011	0.0705962	-3.69914	-1.49155	-0.844013	-0.161207	-2.59534	-1.20019	1.3351
69	G69P	G	P	M	0.587949	1.88451	3.1148	1.07078	3.09443	0.328823	1.23623	2.09279	1.71163	1.68021	1.22397
69	G69Q	G	Q	M	1.10578	1.02832	2.172	0.770891	0.832094	0.713732	1.06705	1.47144	0.772913	1.1038	0.544712
69	G69R	G	R	M	0.0714057	0.000311306	1.4828	0.694375	-0.713021	1.66155	0.0358585	1.08859	0.474266	0.532904	0.922084
69	G69S	G	S	M	-1.09152	-0.0495916	-0.0209661	-0.615393	-0.589009	-0.459975	-0.570556	-0.31818	-0.524492	-0.471076	0.400015
69	G69T	G	T	M	1.15902	1.04113	0.482844	2.22053	1.18131	0.911206	1.10007	1.35169	1.04626	1.16601	0.576115
69	G69V	G	V	M	-1.43708	-0.565669	-0.424078	-0.175742	-0.294609	-0.745108	-1.00137	-0.29991	-0.519858	-0.607048	0.453177
69	G69W	G	W	M	0.265241	0.728072	-0.150294	-0.304702	0.286166	-0.161066	0.496656	-0.227498	0.0625499	0.110569	0.387389
69	G69Y	G	Y	M	0.466665	0.425129	1.99889	0.54247	1.49798	0.684867	0.445897	1.27068	1.09142	0.935999	0.654942
69	G69X	G	Stop	N	1.85443	2.01685	3.23472	0.861772	1.48163	1.64916	1.93564	2.04825	1.56539	1.84976	0.787141
69	G69G	G	G	S	-0.244945	-0.0960802	-0.898434	-0.104069	-0.341622	-0.0829232	-0.170513	-0.501251	-0.212273	-0.294679	0.312989
69	G69Fs	G	Fs	F	0.875289	2.1359	0.60119	0.588463	2.18656	1.17286	1.5056	0.594826	1.67971	1.26004	0.730248
70	K70A	K	A	M	-1.47931	-2.54283	-3.38941	-2.39681	-0.808653	-0.809068	-2.01107	-2.89311	-0.80886	-1.90435	1.04273
70	K70C	K	C	M	1.14598	0.786441	-0.142324	1.49521	2.77856	0.744437	0.966211	0.676444	1.7615	1.13472	0.973321
70	K70D	K	D	M	-3.03188	-3.35751	-2.52972	-5.18843	-1.04996	-0.977795	-3.19469	-3.85908	-1.01388	-2.68922	1.57808
70	K70E	K	E	M	-0.371055	-0.155149	-0.240814	-0.430361	0.0725776	-0.180462	-0.263102	-0.335587	-0.0539421	-0.217544	0.178234
70	K70F	K	F	M	-1.36888	0.842558	0.0451977	-1.60686	-1.95294	-0.679389	-0.263163	-0.780832	-1.31616	-0.786719	1.07049
70	K70G	K	G	M	-2.78282	-2.44783	-5.9727	-2.18282	-3.15504	-2.66352	-2.61533	-4.07776	-2.90928	-3.20079	1.39658
70	K70H	K	H	M	-0.139454	0.902946	2.25337	0.432531	2.25944	1.40557	0.381746	1.34295	1.83251	1.18574	0.974109
70	K70I	K	I	M	0.931767	0.408019	-1.23338	-0.242192	-1.17757	0.917409	0.669893	-0.737787	-0.130078	-0.065991	0.981502
70	K70L	K	L	M	-2.28067	-1.07305	-0.345435	-1.07423	0.0913631	-0.483946	-1.67686	-0.709831	-0.196291	-0.860995	0.827148
70	K70M	K	M	M	-3.28266	-2.99845	-3.39926	-3.27909	-2.60327	-0.992352	-3.14056	-3.33917	-1.79781	-2.75918	0.911841
70	K70N	K	N	M	-0.0834416	-0.220298	2.5473	1.43953	3.22748	-0.129261	-0.15187	1.99341	1.54911	1.13022	1.509
70	K70P	K	P	M	-1.60128	-0.149166	-0.0370038	0.275059	-3.28072	-1.15684	-0.875222	0.119027	-2.21878	-0.991658	1.3315
70	K70Q	K	Q	M	0.840171	0.985621	1.91785	0.559497	0.571902	1.54129	0.912896	1.23867	1.0566	1.06939	0.549476
70	K70R	K	R	M	-0.282785	0.0269272	-1.50997	0.886685	0.0581513	0.0730458	-0.127929	-0.311645	0.0655985	-0.124658	0.782612
70	K70S	K	S	M	-1.62054	-1.40867	1.87174	0.423617	-0.25459	-1.65991	-1.51461	1.14768	-0.957249	-0.441392	1.41028
70	K70T	K	T	M	0.847873	0.490208	-1.47662	1.2573	-0.2391	-0.035538	0.66904	-0.109663	-0.137319	0.140686	0.965411
70	K70V	K	V	M	-1.30882	-0.910483	-2.71549	-2.49679	-1.38883	-0.788095	-1.10965	-2.60614	-1.08846	-1.60142	0.813945
70	K70W	K	W	M	0.519262	-1.6838	0.109651	-1.78133	0.294061	-0.495962	-0.582267	-0.835841	-0.10095	-0.506353	1.00837
70	K70Y	K	Y	M	1.1874	0.805122	1.80242	1.01858	0.991814	1.59387	0.99626	1.4105	1.29284	1.2332	0.385687
70	K70X	K	Stop	N	3.55754	4.41185	1.77349	0.995004	4.47301	3.42018	3.9847	1.38425	3.94659	3.10518	1.42186
70	K70K	K	K	S	1.11328	0.643962	0.502705	1.35253	0.0732103	0.62403	0.878622	0.927619	0.34862	0.718287	0.455038
70	K70Fs	K	Fs	F	1.8081	2.06093	1.26805	1.41977	2.55138	2.19429	1.93451	1.34391	2.37283	1.88375	0.48449
71	K71A	K	A	M	1.21484	-0.347086	0.0614187	1.55015	1.28225	0.385117	0.433876	0.805785	0.833682	0.691114	0.765465
71	K71C	K	C	M	0.986651	-0.822395	-1.72634	-0.863334	-0.829284	-1.46873	0.0821279	-1.29484	-1.14901	-0.787238	0.948875
71	K71D	K	D	M	1.62319	0.129095	1.74132	1.02842	1.85738	1.60972	0.87614	1.38487	1.73355	1.33152	0.654924
71	K71E	K	E	M	-0.27215	-0.227734	-0.198012	-2.62612	-0.583735	-0.167023	-0.249942	-1.41207	-0.375379	-0.679129	0.965712
71	K71F	K	F	M	1.8111	1.51498	3.05517	1.72217	1.21095	1.47545	1.66304	2.38867	1.3432	1.7983	0.650409
71	K71G	K	G	M	0.871508	0.832655	2.25279	0.403019	-1.10446	0.266373	0.852081	1.3279	-0.419042	0.586981	1.08755
71	K71H	K	H	M	1.12324	-1.2091	-0.258922	-1.00238	-1.04787	-0.584273	-0.0429326	-0.630652	-0.81607	-0.496552	0.866651
71	K71I	K	I	M	-1.01232	0.227018	-1.05063	-1.60157	-2.22581	-1.16556	-0.392653	-1.3261	-1.69568	-1.13814	0.810639
71	K71L	K	L	M	-0.0919442	-2.69579	-5.21206	-3.48255	0.0123799	-0.365128	-1.39387	-4.3473	-0.176374	-1.97251	2.16139
71	K71M	K	M	M	-2.31109	-1.57073	-2.76462	-2.39215	-1.60554	-0.230587	-1.94091	-2.57839	-0.918065	-1.81245	0.90497
71	K71N	K	N	M	-0.754452	-1.13681	2.08768	0.505713	0.311945	1.58629	-0.945629	1.29669	0.949117	0.433394	1.26193
71	K71P	K	P	M	0.93657	-0.427859	-0.98198	-0.933708	1.66672	0.475627	0.254355	-0.957844	1.07117	0.122562	1.078
71	K71Q	K	Q	M	0.0692175	-0.527527	-1.44374	-1.02143	0.225424	0.0864317	-0.229155	-1.23259	0.155928	-0.435271	0.68298
71	K71R	K	R	M	-1.15076	-0.873436	-0.46863	-1.40026	-0.339288	-1.06219	-1.0121	-0.934444	-0.700737	-0.882427	0.409579
71	K71S	K	S	M	1.92165	1.744	3.1435	0.0336818	-0.939344	1.59246	1.83282	1.58859	0.326559	1.24932	1.46085
71	K71T	K	T	M	0.851346	-0.64616	1.83268	0.820087	0.888217	0.491566	0.102593	1.32638	0.689892	0.706289	0.801381
71	K71V	K	V	M	-2.80464	-1.45215	3.58206	-2.61469	-2.24019	-3.01294	-2.12839	0.483686	-2.62656	-1.42376	2.51302
71	K71W	K	W	M	-1.53724	-1.74587	-3.8233	-3.13602	-4.21856	-0.596724	-1.64155	-3.47966	-2.40764	-2.50962	1.43015
71	K71Y	K	Y	M	1.64213	-1.86274	4.12756	1.53851	1.19807	1.16987	-0.110305	2.83304	1.18397	1.30223	1.90784
71	K71X	K	Stop	N	2.85019	0.570219	2.79338	1.04676	4.97878	1.81209	1.71021	1.92007	3.39543	2.3419	1.58191
71	K71K	K	K	S	-0.353775	-1.00637	0.192345	-0.841571	-0.598196	-0.820321	-0.68007	-0.324613	-0.709258	-0.571314	0.437158
71	K71Fs	K	Fs	F	1.99533	1.95527	1.27448	1.56241	2.97991	1.59919	1.9753	1.41845	2.28955	1.89443	0.595632
72	T72A	T	A	M	-1.46132	-0.767244	1.34754	-1.68954	0.0197767	-2.91192	-1.11428	-0.170997	-1.44607	-0.910451	1.47653
72	T72C	T	C	M	-0.978849	0.217542	-0.280353	-0.121449	-0.662432	-0.377903	-0.380654	-0.200901	-0.520168	-0.367241	0.417433
72	T72D	T	D	M	0.314555	2.09654	0.535131	2.36257	-1.98969	2.30119	1.20555	1.44885	0.155751	0.936717	1.69424
72	T72E	T	E	M	1.52549	0.579461	0.823089	2.23107	0.272105	0.129326	1.05248	1.52708	0.200715	0.926757	0.806913
72	T72F	T	F	M	0.84413	0.371799	-0.504698	1.0199	2.94438	1.62651	0.607964	0.257603	2.28545	1.05034	1.16973
72	T72G	T	G	M	-1.00291	0.40486	-2.94781	0.691625	1.17167	-1.1494	-0.299025	-1.12809	0.0111366	-0.471993	1.52937
72	T72H	T	H	M	1.93641	0.797945	1.36579	1.71704	2.57395	1.29219	1.36718	1.54142	1.93307	1.61389	0.611095
72	T72I	T	I	M	-0.040129	-0.0791553	-0.520494	0.559967	-0.8042	0.130636	-0.0596422	0.0197365	-0.336782	-0.125563	0.481988
72	T72K	T	K	M	-1.05393	-0.173472	-0.993312	0.598465	-1.35446	-0.599358	-0.613699	-0.197424	-0.976907	-0.59601	0.713876
72	T72L	T	L	M	2.24871	-2.24369	1.36965	-0.97444	-2.58142	2.5445	0.00250675	0.197605	-0.0184589	0.0605511	2.28178
72	T72M	T	M	M	-3.49504	-2.60926	-4.4922	-4.0179	-4.13228	-2.21162	-3.05215	-4.25505	-3.17195	-3.49305	0.906151
72	T72N	T	N	M	0.519943	0.811221	-0.32351	1.55257	3.40332	1.71309	0.665582	0.614528	2.5582	1.27944	1.27585
72	T72P	T	P	M	0.709785	-1.74737	0.924174	-1.23917	-3.76719	0.836761	-0.518791	-0.1575	-1.46521	-0.713834	1.8858
72	T72Q	T	Q	M	1.1707	2.7144	0.151496	-0.556892	3.0706	1.62799	1.94255	-0.202698	2.34929	1.36305	1.41443
72	T72R	T	R	M	-0.169034	0.532038	-0.419813	1.02279	-0.330106	-1.74304	0.181502	0.30149	-1.03657	-0.184527	0.946239
72	T72S	T	S	M	1.71636	0.610358	-0.472063	1.44492	4.60351	1.27429	1.16336	0.486431	2.9389	1.52956	1.69752
72	T72V	T	V	M	-3.32878	-1.81849	-2.29473	-1.48539	-2.03134	-3.61065	-2.57363	-1.89006	-2.821	-2.42823	0.853837
72	T72W	T	W	M	-2.28287	-1.77206	-2.22204	0.188576	2.36837	-0.747804	-2.02746	-1.01673	0.810284	-0.744636	1.79812
72	T72Y	T	Y	M	1.66349	1.47965	1.99667	1.81189	1.68626	3.05542	1.57157	1.90428	2.37084	1.9489	0.568517
72	T72X	T	Stop	N	4.73892	3.64731	1.19243	1.51154	5.73402	5.39125	4.19312	1.35199	5.56264	3.70258	1.95739
72	T72T	T	T	S	-0.443281	-0.0163985	-0.0825142	-0.224641	0.6514	0.100703	-0.22984	-0.153577	0.376051	-0.00245535	0.37107
72	T72Fs	T	Fs	F	3.13838	2.64553	0.58765	2.33014	5.50392	4.5659	2.89196	1.45889	5.03491	3.12859	1.73409
73	K73A	K	A	M	-0.91801	-0.827261	-0.360508	1.02679	-0.508014	0.680133	-0.872636	0.333141	0.0860597	-0.151145	0.811783
73	K73C	K	C	M	2.74845	1.39696	-0.340716	0.248234	2.14813	1.44883	2.07271	-0.0462411	1.79848	1.27498	1.15267
73	K73D	K	D	M	1.10055	-1.43299	0.286016	0.311651	-3.58332	-3.04707	-0.166223	0.298833	-3.31519	-1.06086	1.93989
73	K73E	K	E	M	-0.370151	-0.139313	-1.02892	-1.08442	0.117874	0.26386	-0.254732	-1.05667	0.190867	-0.373513	0.572281
73	K73F	K	F	M	0.536664	-0.691803	-1.48641	-2.23752	-2.73928	-2.13008	-0.0775692	-1.86196	-2.43468	-1.45807	1.20562
73	K73G	K	G	M	-0.76972	-0.165145	-0.931661	-2.11135	-1.58464	0.637518	-0.467433	-1.5215	-0.473564	-0.820834	0.981881
73	K73H	K	H	M	2.7935	1.13015	0.0342481	1.26842	1.60781	1.11617	1.96182	0.651332	1.36199	1.32505	0.893004
73	K73I	K	I	M	1.33229	-0.1632	-0.0342868	-1.37471	2.00464	1.71796	0.584544	-0.704498	1.8613	0.580448	1.31461
73	K73L	K	L	M	-1.31946	0.348239	0.0639381	0.617875	-0.187972	1.27297	-0.485608	0.340907	0.542498	0.132599	0.871594
73	K73M	K	M	M	-3.7123	-2.44999	-3.21414	-3.59324	-3.98699	-2.36668	-3.08115	-3.40369	-3.17683	-3.22056	0.676909
73	K73N	K	N	M	0.360105	-1.19286	-1.88279	-1.74242	5.05848	0.772872	-0.41638	-1.8126	2.91568	0.228897	2.60786
73	K73P	K	P	M	-0.451565	-0.394908	-0.750338	1.23134	-0.0929764	0.33319	-0.423236	0.240499	0.120107	-0.0208769	0.714997
73	K73Q	K	Q	M	1.26672	0.359596	-1.22764	2.47216	3.75442	1.35831	0.81316	0.622264	2.55636	1.3306	1.71291
73	K73R	K	R	M	-0.934004	0.0300149	-1.76711	-0.905696	-0.0701178	-0.624841	-0.451995	-1.3364	-0.347479	-0.711959	0.658825
73	K73S	K	S	M	-0.815056	2.42476	-0.175402	0.735643	0.273627	2.61365	0.804852	0.28012	1.44364	0.842871	1.39708
73	K73T	K	T	M	3.3384	-0.326907	0.576843	0.292378	0.165902	1.46662	1.50575	0.434611	0.81626	0.918872	1.32533
73	K73V	K	V	M	0.851261	0.385133	-0.881206	-0.252428	0.685126	1.13693	0.618197	-0.566817	0.911026	0.320802	0.756007
73	K73W	K	W	M	-0.947208	-1.7983	-1.2328	0.259715	-1.10407	0.447581	-1.37276	-0.486544	-0.328244	-0.729181	0.888529
73	K73Y	K	Y	M	1.16055	0.672627	0.317257	2.23544	5.67827	3.83087	0.916588	1.27635	4.75457	2.31583	2.08023
73	K73X	K	Stop	N	-0.283973	-0.203527	1.2291	4.25888	8.68877	6.02665	-0.24375	2.74399	7.35771	3.28598	3.65513
73	K73K	K	K	S	-0.926598	0.50144	-0.131753	0.0796094	1.20729	-0.563355	-0.212579	-0.026072	0.32197	0.027773	0.762105
73	K73Fs	K	Fs	F	3.56884	2.55613	0.643251	3.04682	4.76332	3.72157	3.06248	1.84504	4.24245	3.04999	1.39227
74	P74A	P	A	M	1.22147	1.92307	1.01403	0.431094	1.73306	0.622247	1.57227	0.722562	1.17766	1.1575	0.592655
74	P74C	P	C	M	2.78442	1.27362	0.99184	3.78924	4.58034	1.27526	2.02902	2.39054	2.9278	2.44912	1.50558
74	P74D	P	D	M	1.73074	-0.540417	0.710883	1.77072	1.99319	2.17864	0.595162	1.2408	2.08592	1.30729	1.03861
74	P74E	P	E	M	2.31614	0.966833	-3.72309	0.740089	2.90063	-0.706836	1.64149	-1.4915	1.0969	0.415628	2.39104
74	P74F	P	F	M	0.0148281	-0.437974	0.0771822	1.62193	1.165	0.456543	-0.211573	0.849557	0.810769	0.482918	0.773958
74	P74G	P	G	M	-1.62449	-1.8188	-1.6818	-6.33099	-1.9979	-2.7057	-1.72165	-4.00639	-2.3518	-2.69328	1.82465
74	P74H	P	H	M	0.0835545	-0.0981884	-0.782988	0.605277	-1.17084	1.38985	-0.00731696	-0.0888555	0.109506	0.0044446	0.927198
74	P74I	P	I	M	1.08399	0.714789	2.51874	0.51648	2.99512	2.57776	0.899391	1.51761	2.78644	1.73448	1.08276
74	P74K	P	K	M	2.42209	0.959892	2.23456	2.44751	2.08279	2.83256	1.69099	2.34104	2.45767	2.16323	0.641157
74	P74L	P	L	M	-1.76899	-2.15511	-3.37573	-0.816518	-4.07144	-1.28776	-1.96205	-2.09613	-2.6796	-2.24592	1.24948
74	P74M	P	M	M	-3.09095	-2.59671	-3.01108	-5.14435	-2.33092	-1.80289	-2.84383	-4.07772	-2.0669	-2.99615	1.15325
74	P74N	P	N	M	0.880162	-0.595882	-0.199156	2.44521	1.75775	1.58419	0.14214	1.12303	1.67097	0.978712	1.18326
74	P74Q	P	Q	M	2.97799	1.32693	1.11415	4.49034	0.472364	3.41405	2.15246	2.80225	1.94321	2.2993	1.56152
74	P74R	P	R	M	0.186943	0.0950467	-0.607574	2.22144	-1.69262	0.0349148	0.140995	0.806932	-0.828853	0.0396914	1.28099
74	P74S	P	S	M	-1.23962	-1.97224	-2.7253	-3.08379	-1.47135	-0.387969	-1.60593	-2.90454	-0.929657	-1.81338	0.994862
74	P74T	P	T	M	0.203382	1.0336	-0.915245	-0.730148	0.482476	-0.441145	0.618492	-0.822696	0.0206654	-0.0611797	0.75966
74	P74V	P	V	M	-2.90878	-4.96347	-3.12355	-4.95576	-3.13241	-2.56943	-3.93613	-4.03965	-2.85092	-3.6089	1.06603
74	P74W	P	W	M	-0.748249	-1.35752	-2.87716	-1.99575	-0.200137	0.572302	-1.05288	-2.43645	0.186083	-1.10108	1.24555
74	P74Y	P	Y	M	3.59839	2.01677	1.70821	3.31859	4.09547	3.32141	2.80758	2.5134	3.70844	3.00981	0.937849
74	P74X	P	Stop	N	5.07852	3.32463	0.979371	2.22908	-1.18058	3.46846	4.20157	1.60423	1.14394	2.31658	2.19076
74	P74P	P	P	S	0.591475	0.110114	0.499849	0.120765	-0.416112	-0.19518	0.350794	0.310307	-0.305646	0.118485	0.388179
74	P74Fs	P	Fs	F	3.33009	2.68188	1.09047	3.21895	3.61528	3.10972	3.00599	2.15471	3.3625	2.84107	0.910325
75	N75A	N	A	M	0.773751	2.43748	-0.258495	1.51993	1.47539	-1.01584	1.60561	0.630717	0.229775	0.822035	1.27053
75	N75C	N	C	M	-1.74976	-1.25495	-0.719846	1.21188	2.24561	0.645416	-1.50236	0.246016	1.44551	0.0630586	1.55299
75	N75D	N	D	M	-0.293111	-1.8564	-0.907751	-1.26704	-0.526389	-0.828507	-1.07475	-1.0874	-0.677448	-0.946532	0.556685
75	N75E	N	E	M	-1.48331	-0.355059	0.930973	0.455588	1.48462	0.915278	-0.919183	0.69328	1.19995	0.324683	1.07795
75	N75F	N	F	M	-0.243123	-2.33942	0.716544	-1.72963	3.11145	0.164679	-1.29127	-0.506542	1.63807	-0.0532484	1.93537
75	N75G	N	G	M	-4.59424	-3.12805	-0.739846	-7.33148	-2.79221	-1.68077	-3.86114	-4.03566	-2.23649	-3.37777	2.33903
75	N75H	N	H	M	-0.52741	1.97968	-0.741985	3.80787	0.290756	0.971936	0.726132	1.53294	0.631346	0.963474	1.71506
75	N75I	N	I	M	1.90117	2.344	2.56011	1.80598	2.84713	1.20234	2.12259	2.18305	2.02474	2.11012	0.593398
75	N75K	N	K	M	-1.15921	0.012207	-0.952448	1.8915	-0.79425	-2.41926	-0.5735	0.469526	-1.60676	-0.570243	1.43954
75	N75L	N	L	M	-0.0716814	-3.35402	-1.4226	-1.09335	-1.56994	0.926397	-1.71285	-1.25797	-0.321772	-1.09753	1.45391
75	N75M	N	M	M	-3.31205	-3.6436	-2.35557	-4.71575	-1.28775	-1.22094	-3.47783	-3.53566	-1.25434	-2.75594	1.38638
75	N75P	N	P	M	-0.759021	-0.830019	0.00838889	-4.32287	0.444818	-0.590705	-0.79452	-2.15724	-0.0729438	-1.00823	1.69705
75	N75Q	N	Q	M	1.59024	-0.113203	0.251553	1.03494	-0.842183	1.52059	0.738517	0.643245	0.339203	0.573655	0.971908
75	N75R	N	R	M	-0.782061	-2.36794	1.17619	-0.618278	2.70901	0.784646	-1.575	0.278955	1.74683	0.150261	1.77783
75	N75S	N	S	M	0.86035	0.908469	0.215101	3.30802	0.469262	0.47781	0.884409	1.76156	0.473536	1.03983	1.14155
75	N75T	N	T	M	2.68409	0.226259	4.01417	3.17023	2.43038	0.941086	1.45518	3.5922	1.68573	2.24437	1.41341
75	N75V	N	V	M	-2.12645	-1.63718	-1.36917	-2.54679	0.764969	-1.98223	-1.88181	-1.95798	-0.608628	-1.48281	1.17346
75	N75W	N	W	M	-2.03777	0.0555631	1.05976	-0.525922	-1.01287	1.44565	-0.991102	0.26692	0.216388	-0.169264	1.30378
75	N75Y	N	Y	M	1.43444	2.96914	-1.36735	1.23408	1.06356	0.868921	2.20179	-0.0666333	0.966243	1.0338	1.39569
75	N75X	N	Stop	N	3.41658	4.51429	0.784045	4.8888	3.72645	3.78884	3.96543	2.83642	3.75765	3.51983	1.44729
75	N75N	N	N	S	0.0761411	-1.30488	-0.280933	-0.558429	-0.487712	-1.02164	-0.614368	-0.419681	-0.754674	-0.596241	0.49957
75	N75Fs	N	Fs	F	3.01936	4.14364	0.815921	4.07363	3.28483	2.87679	3.5815	2.44478	3.08081	3.03569	1.20995
76	T76A	T	A	M	-0.310586	-0.764067	-0.52494	-0.886439	0.937745	0.155156	-0.537326	-0.705689	0.54645	-0.232188	0.681406
76	T76C	T	C	M	1.9443	0.938605	1.01827	0.460431	2.53567	1.58536	1.44145	0.739351	2.06052	1.41377	0.75639
76	T76D	T	D	M	1.42494	2.07729	3.87313	-0.261313	-3.54454	0.95586	1.75111	1.80591	-1.29434	0.754228	2.50915
76	T76E	T	E	M	0.338435	-0.255907	-0.002198	1.17032	1.21032	-0.154436	0.0412641	0.584062	0.527944	0.384423	0.656008
76	T76F	T	F	M	1.49826	0.853229	1.69389	2.06144	0.581126	0.83838	1.17574	1.87767	0.709753	1.25439	0.581592
76	T76G	T	G	M	0.878275	0.310032	0.739803	0.702228	2.57515	-0.35409	0.594153	0.721015	1.11053	0.808567	0.973862
76	T76H	T	H	M	0.837677	-3.37077	-2.12055	1.95713	5.44586	2.27766	-1.26655	-0.0817085	3.86176	0.837835	3.1945
76	T76I	T	I	M	-0.687867	-3.37454	-0.194468	-0.756358	-1.64481	-0.280637	-2.0312	-0.475413	-0.962723	-1.15645	1.20254
76	T76K	T	K	M	0.280371	2.78147	2.20315	1.84073	0.0231266	-0.433689	1.53092	2.02194	-0.205281	1.11586	1.32477
76	T76L	T	L	M	1.27096	-1.60522	0.341408	-0.25825	-0.847868	0.0845745	-0.16713	0.041579	-0.381647	-0.169066	0.992961
76	T76M	T	M	M	-3.16033	-2.50323	-2.22765	-4.59068	-1.35396	-1.36431	-2.83178	-3.40916	-1.35914	-2.53336	1.22292
76	T76N	T	N	M	-1.46821	-0.415216	-1.54309	-1.15699	-1.39196	-1.16898	-0.941712	-1.35004	-1.28047	-1.19074	0.411017
76	T76P	T	P	M	-1.50447	-0.870862	-2.90439	-2.42788	-0.954101	1.88917	-1.18767	-2.66613	0.467537	-1.12875	1.68444
76	T76Q	T	Q	M	1.84512	1.23161	-1.59588	2.07854	6.26617	2.33621	1.53836	0.241331	4.30119	2.02696	2.52427
76	T76R	T	R	M	-1.98109	-1.88296	-1.61993	-0.629603	0.205591	0.0205292	-1.93203	-1.12476	0.11306	-0.981244	0.975345
76	T76S	T	S	M	-3.65315	-2.13682	1.21166	-2.13693	0.554048	-1.69286	-2.89499	-0.462635	-0.569405	-1.30901	1.83509
76	T76V	T	V	M	-1.21776	-2.2555	0.333525	2.84287	0.725119	0.768429	-1.73663	1.5882	0.746774	0.199446	1.76867
76	T76W	T	W	M	2.41994	2.50108	1.17885	0.11116	3.00269	-1.1624	2.46051	0.645007	0.920147	1.34189	1.61721
76	T76Y	T	Y	M	0.766636	4.01227	0.739341	0.552648	0.0919963	0.943265	2.38945	0.645995	0.517631	1.18436	1.41563
76	T76X	T	Stop	N	4.63545	4.29976	1.31543	5.30138	7.89135	2.43602	4.46761	3.3084	5.16368	4.31323	2.29757
76	T76T	T	T	S	-0.362332	-0.0255646	-0.164827	0.438408	0.088881	0.792832	-0.193948	0.136791	0.440857	0.1279	0.421815
76	T76Fs	T	Fs	F	2.69067	5.14936	1.52828	4.9265	3.91991	2.2891	3.92001	3.22739	3.10451	3.4173	1.47645
77	K77A	K	A	M	1.71166	-0.881292	-1.13449	2.15105	0.0558077	0.460448	0.415182	0.508279	0.258128	0.393863	1.33453
77	K77C	K	C	M	-1.30372	-1.47514	4.18331	-0.0758529	1.31357	-0.0289183	-1.38943	2.05373	0.642327	0.43554	2.09617
77	K77D	K	D	M	1.90051	0.00937488	0.0233499	-2.87143	-5.42464	-0.34298	0.954942	-1.42404	-2.88381	-1.11764	2.60412
77	K77E	K	E	M	2.24096	1.07412	1.18736	1.20811	1.09559	0.185467	1.65754	1.19774	0.64053	1.16527	0.653085
77	K77F	K	F	M	0.424855	1.33697	1.87117	2.29041	2.25619	2.68346	0.880911	2.08079	2.46983	1.81051	0.817184
77	K77G	K	G	M	0.284818	0.325271	2.9412	-1.90847	0.702032	-0.413893	0.305045	0.516366	0.144069	0.321826	1.58257
77	K77H	K	H	M	-1.643	0.861221	-5.02245	-3.52216	-2.02538	-0.0400042	-0.390887	-4.27231	-1.03269	-1.89863	2.17011
77	K77I	K	I	M	2.89436	3.22355	3.29483	5.21935	4.62927	1.15848	3.05896	4.25709	2.89387	3.40331	1.42431
77	K77L	K	L	M	0.623029	0.785193	1.90782	4.73823	2.02079	-0.12925	0.704111	3.32303	0.945771	1.65764	1.71517
77	K77M	K	M	M	0.452975	-0.312686	-2.27974	-3.97308	-0.594898	-1.26465	0.0701445	-3.12641	-0.929775	-1.32868	1.59037
77	K77N	K	N	M	1.5692	0.490845	-0.920572	1.161	-0.712761	0.702488	1.03002	0.120215	-0.00513619	0.3817	1.0026
77	K77P	K	P	M	2.27554	1.95069	0.994878	1.80628	3.64652	1.22032	2.11311	1.40058	2.43342	1.98237	0.942679
77	K77Q	K	Q	M	1.63277	2.52666	2.8288	2.56731	2.58877	-0.0976211	2.07972	2.69805	1.24557	2.00778	1.11061
77	K77R	K	R	M	-0.407363	-1.07789	-1.68024	-3.08537	-0.788836	-0.63618	-0.742626	-2.38281	-0.712508	-1.27931	0.98769
77	K77S	K	S	M	4.60279	0.177978	7.30096	-0.153961	0.723489	1.00694	2.39038	3.5735	0.865215	2.27637	2.99971
77	K77T	K	T	M	0.467238	0.0780126	-0.936928	-2.75964	0.47319	-0.20281	0.272625	-1.84829	0.13519	-0.480157	1.23285
77	K77V	K	V	M	2.03901	1.78164	1.18767	0.923491	0.70009	0.458858	1.91032	1.05558	0.579474	1.18179	0.619042
77	K77W	K	W	M	0.730227	-0.249562	1.59363	-0.48061	1.58524	-0.6084	0.240333	0.556508	0.488419	0.42842	1.01469
77	K77Y	K	Y	M	2.43257	0.837689	3.61688	4.54692	2.68435	1.26941	1.63513	4.0819	1.97688	2.56464	1.39487
77	K77X	K	Stop	N	5.58392	3.70137	1.25291	4.06357	5.89603	2.51897	4.64264	2.65824	4.2075	3.83613	1.77628
77	K77K	K	K	S	1.07717	0.387307	-1.35841	-0.747727	0.424032	0.42426	0.73224	-1.05307	0.424146	0.0344398	0.901926
77	K77Fs	K	Fs	F	4.43001	3.26566	3.57196	5.61728	3.667	2.00859	3.84784	4.59462	2.8378	3.76008	1.20451
78	D78A	D	A	M	-1.04868	0.505216	2.73621	-2.86897	0.434292	3.45638	-0.27173	-0.0663774	1.94534	0.535743	2.3446
78	D78C	D	C	M	0.408053	-0.367899	1.31091	0.558779	-0.578536	-0.710942	0.0200772	0.934844	-0.644739	0.103394	0.788489
78	D78E	D	E	M	0.591255	-1.45749	-0.469965	-0.641357	-0.562255	-0.289025	-0.43312	-0.555661	-0.42564	-0.471474	0.659094
78	D78F	D	F	M	3.42049	4.44761	2.93125	4.87521	3.37388	2.07555	3.93405	3.90323	2.72472	3.52066	1.01601
78	D78G	D	G	M	0.32717	1.31774	0.491301	-0.222299	1.50243	-0.871851	0.822454	0.134501	0.315289	0.424081	0.902509
78	D78H	D	H	M	0.152489	-1.15275	-0.99276	0.344637	0.84317	0.121825	-0.500128	-0.324061	0.482497	-0.113897	0.787955
78	D78I	D	I	M	2.00122	1.09798	3.57282	1.53693	2.94027	1.23721	1.5496	2.55488	2.08874	2.06441	0.994277
78	D78K	D	K	M	2.79584	2.47929	4.38873	2.0327	3.31323	2.28966	2.63757	3.21071	2.80145	2.88324	0.859996
78	D78L	D	L	M	-1.15514	0.628127	-1.1823	0.181289	-0.565918	0.411999	-0.263506	-0.500503	-0.0769597	-0.280323	0.797257
78	D78M	D	M	M	-0.433293	-2.04786	-4.85831	-0.801931	-0.531172	-1.47352	-1.24058	-2.83012	-1.00235	-1.69102	1.66877
78	D78N	D	N	M	0.0246857	0.560536	-0.937639	1.26957	0.829596	0.282807	0.292611	0.165965	0.556201	0.338259	0.759931
78	D78P	D	P	M	2.41497	2.63358	4.92965	3.48669	3.26879	2.61038	2.52427	4.20817	2.93959	3.22401	0.933799
78	D78Q	D	Q	M	0.334092	-0.760528	-2.56928	0.525979	-0.244096	-0.00897968	-0.213218	-1.02165	-0.126538	-0.453802	1.13066
78	D78R	D	R	M	1.47723	1.35157	-0.424004	1.3011	2.50453	0.130801	1.4144	0.438547	1.31766	1.05687	1.0459
78	D78S	D	S	M	-0.236282	-1.04698	0.542633	-0.283572	-0.533274	0.334813	-0.64163	0.12953	-0.0992305	-0.203777	0.578652
78	D78T	D	T	M	1.25601	2.95282	-0.25047	1.19702	1.97392	1.60296	2.10442	0.473275	1.78844	1.45538	1.05351
78	D78V	D	V	M	-1.78184	-1.68017	-2.21878	-3.10031	-3.90419	-2.37526	-1.731	-2.65955	-3.13973	-2.51009	0.850183
78	D78W	D	W	M	-1.5022	-0.885242	-4.52972	-0.184071	0.859349	-0.38725	-1.19372	-2.3569	0.236049	-1.10486	1.85239
78	D78Y	D	Y	M	-0.336002	0.273524	-0.121539	0.439004	0.287936	0.725275	-0.031239	0.158733	0.506606	0.211366	0.383689
78	D78X	D	Stop	N	3.645	4.13379	4.1428	2.7525	4.62223	4.81026	3.8894	3.44765	4.71625	4.01776	0.743288
78	D78D	D	D	S	-0.481952	0.508265	-0.912494	-1.34876	-0.415026	-1.74347	0.0131563	-1.13063	-1.07925	-0.732239	0.792123
78	D78Fs	D	Fs	F	2.71735	3.93833	2.43726	3.69733	3.42704	3.00639	3.32784	3.06729	3.21671	3.20395	0.582432
79	H79A	H	A	M	2.52662	1.22821	-0.120693	-0.231155	-0.154777	0.759782	1.87741	-0.175924	0.302503	0.667998	1.08482
79	H79C	H	C	M	0.164447	0.289962	-3.06341	0.652897	1.91456	1.35587	0.227205	-1.20525	1.63522	0.219055	1.73999
79	H79D	H	D	M	0.595152	2.15033	1.02848	0.760102	-1.74652	2.50164	1.37274	0.894291	0.37756	0.881531	1.50064
79	H79E	H	E	M	1.89056	0.201793	0.707307	2.52315	3.1924	1.65181	1.04618	1.61523	2.42211	1.6945	1.11116
79	H79F	H	F	M	0.649172	-0.557716	-0.446137	-0.0320769	1.78027	1.15363	0.0457281	-0.239107	1.46695	0.424524	0.932892
79	H79G	H	G	M	-2.20898	0.38003	-0.331339	0.0150251	-0.630331	2.22187	-0.914473	-0.158157	0.795772	-0.0922858	1.4434
79	H79I	H	I	M	1.81181	2.76207	-0.0317996	1.02828	0.0935542	0.634592	2.28694	0.498239	0.364073	1.04975	1.07421
79	H79K	H	K	M	0.0336175	1.09272	0.502141	-0.306966	0.16413	0.642043	0.563169	0.0975878	0.403087	0.354615	0.495216
79	H79L	H	L	M	-1.70242	-1.65649	0.1585	0.716395	-1.47004	0.683448	-1.67946	0.437447	-0.393293	-0.545101	1.1854
79	H79M	H	M	M	-1.23645	0.3404	0.171428	-0.215138	-0.267226	0.896401	-0.448022	-0.021855	0.314588	-0.0517633	0.718221
79	H79N	H	N	M	-1.24712	-1.40232	-5.09589	0.554585	-2.47615	0.675322	-1.32472	-2.27065	-0.900413	-1.49859	2.14056
79	H79P	H	P	M	-0.597754	-1.40229	-0.141298	0.32842	0.129411	1.31905	-1.00002	0.0935612	0.72423	-0.0607442	0.914993
79	H79Q	H	Q	M	-1.07882	-0.844682	-1.62889	0.517726	-0.0870659	-0.939487	-0.961752	-0.555585	-0.513276	-0.676871	0.766808
79	H79R	H	R	M	-0.824343	0.0786935	-1.69165	0.770492	-0.535773	-0.0162167	-0.372825	-0.460579	-0.275995	-0.3698	0.849456
79	H79S	H	S	M	-0.0335907	-1.46862	0.603796	0.607582	1.05339	1.35486	-0.751106	0.605689	1.20413	0.352903	1.00893
79	H79T	H	T	M	2.09363	1.34886	1.85485	2.57131	3.24744	1.96371	1.72124	2.21308	2.60557	2.17997	0.654723
79	H79V	H	V	M	2.79483	2.66589	1.40995	0.91661	3.86273	1.75856	2.73036	1.16328	2.81065	2.23476	1.07651
79	H79W	H	W	M	0.466678	1.22381	0.997013	-0.0597615	1.0686	0.565547	0.845244	0.468626	0.817073	0.710314	0.479077
79	H79Y	H	Y	M	-1.18443	-0.602028	-0.96406	0.367803	-0.744268	-0.433986	-0.893227	-0.298128	-0.589127	-0.593494	0.540159
79	H79X	H	Stop	N	2.04523	5.82729	11.933	3.9797	5.04551	5.33328	3.93626	7.95635	5.18939	5.694	3.33904
79	H79H	H	H	S	-1.16893	-1.98608	-0.455859	-0.698485	-0.946299	0.331489	-1.57751	-0.577172	-0.307405	-0.820694	0.770809
79	H79Fs	H	Fs	F	3.12307	4.24365	1.73163	3.6253	4.16861	2.53043	3.68336	2.67847	3.34952	3.23711	0.980853
80	G80A	G	A	M	-0.186244	0.761716	-0.400287	0.376191	-0.120366	1.51449	0.287736	-0.012048	0.697065	0.324251	0.720277
80	G80C	G	C	M	2.02006	1.01649	1.34866	1.77527	0.232239	1.23778	1.51828	1.56196	0.735007	1.27175	0.627107
80	G80D	G	D	M	1.7039	1.65716	0.756672	2.80611	1.25152	1.57634	1.68053	1.78139	1.41393	1.62528	0.677958
80	G80E	G	E	M	1.42024	0.565451	-0.154333	1.08252	-0.152045	0.298152	0.992844	0.464093	0.0730535	0.509997	0.645586
80	G80F	G	F	M	-0.406867	-0.136571	-0.0625209	1.40019	-0.73245	1.63912	-0.271719	0.668836	0.453334	0.283484	0.988904
80	G80H	G	H	M	0.722326	-0.223065	0.330225	2.70358	0.153499	-0.3468	0.249631	1.5169	-0.0966502	0.556627	1.12024
80	G80I	G	I	M	0.37578	-0.589615	-0.281016	0.227198	-0.173966	-0.0367783	-0.106918	-0.026909	-0.105372	-0.0797329	0.350119
80	G80K	G	K	M	2.45464	-2.40123	2.38302	1.1941	1.48213	1.59836	0.0267027	1.78856	1.54025	1.1185	1.79672
80	G80L	G	L	M	0.31355	-0.369138	-0.482454	0.319431	0.0805092	0.560527	-0.027794	-0.0815118	0.320518	0.0704042	0.414803
80	G80M	G	M	M	-2.22481	-1.68536	-0.80245	-3.28379	-0.83723	-1.01063	-1.95509	-2.04312	-0.923928	-1.64071	0.978585
80	G80N	G	N	M	0.97589	0.606456	1.28638	2.03707	-0.196564	1.18758	0.791173	1.66172	0.495508	0.982801	0.745407
80	G80P	G	P	M	1.61423	0.505381	-0.312401	-0.168594	1.14597	-0.686286	1.05981	-0.240497	0.229843	0.349717	0.898621
80	G80Q	G	Q	M	1.60363	0.324727	-0.0193932	-0.7445	0.853633	0.441968	0.964176	-0.381947	0.647801	0.41001	0.793359
80	G80R	G	R	M	-0.390759	-0.477502	-0.206838	-0.945744	0.890656	-0.393524	-0.43413	-0.576291	0.248566	-0.253952	0.613041
80	G80S	G	S	M	1.57778	1.4368	1.68492	2.92736	1.50527	1.85833	1.50729	2.30614	1.6818	1.83174	0.556723
80	G80T	G	T	M	3.10683	1.111	0.530386	0.393631	0.643631	0.317186	2.10891	0.462009	0.480408	1.01711	1.0612
80	G80V	G	V	M	-1.71759	-1.10132	-1.32659	-1.58845	-1.01015	-0.264909	-1.40946	-1.45752	-0.637528	-1.16817	0.519407
80	G80W	G	W	M	0.682628	0.315135	-0.267833	0.29815	0.396587	1.06147	0.498881	0.0151585	0.72903	0.414357	0.442668
80	G80Y	G	Y	M	0.944945	-0.410968	-0.965398	1.10004	-0.0827887	1.2196	0.266988	0.0673195	0.568405	0.300904	0.911581
80	G80X	G	Stop	N	3.63528	2.03097	0.615212	4.42904	0.959399	1.47951	2.83313	2.52212	1.21946	2.19157	1.52489
80	G80G	G	G	S	1.03339	0.178445	0.596773	0.575509	0.243508	-0.0442516	0.605919	0.586141	0.099628	0.430563	0.383677
80	G80Fs	G	Fs	F	2.80224	2.36427	1.28836	3.19759	1.5281	2.43671	2.58325	2.24298	1.9824	2.26954	0.734086
81	Y81A	Y	A	M	-3.68181	-1.0773	-0.411928	-4.39682	-0.432726	0.614234	-2.37956	-2.40437	0.0907543	-1.56439	2.00492
81	Y81C	Y	C	M	0.160396	-0.00401442	0.445075	0.296327	0.171904	0.951095	0.0781907	0.370701	0.561499	0.336797	0.336209
81	Y81D	Y	D	M	1.28334	0.0643101	-0.0920327	0.110088	1.20826	0.203506	0.673825	0.00902772	0.70588	0.462911	0.614371
81	Y81E	Y	E	M	1.8216	1.37785	2.68131	1.12233	0.941702	1.26068	1.59972	1.90182	1.10119	1.53425	0.63536
81	Y81F	Y	F	M	2.17432	0.949052	0.424638	1.09309	0.79358	0.177691	1.56168	0.758864	0.485635	0.935394	0.694993
81	Y81G	Y	G	M	1.07749	0.721703	2.14887	1.4118	1.28961	0.543258	0.899597	1.78033	0.916431	1.19879	0.570668
81	Y81H	Y	H	M	1.16162	-0.38899	0.142009	0.0219739	0.10361	-0.183402	0.386313	0.0819915	-0.039896	0.142803	0.537276
81	Y81I	Y	I	M	0.674075	-1.858	0.0712101	-1.54421	-0.440458	-1.73378	-0.591964	-0.736498	-1.08712	-0.805194	1.05888
81	Y81K	Y	K	M	2.03342	1.5359	0.41841	2.39812	-0.171389	0.501798	1.78466	1.40826	0.165205	1.11938	1.01813
81	Y81L	Y	L	M	1.11656	-0.102524	-0.631682	-1.24905	0.907246	-1.01549	0.507019	-0.940366	-0.0541241	-0.16249	0.991189
81	Y81M	Y	M	M	-2.0643	-1.56141	-1.80566	-2.50679	-0.748777	-1.29779	-1.81285	-2.15623	-1.02328	-1.66412	0.612024
81	Y81N	Y	N	M	1.19577	0.952281	1.46786	0.820304	0.658947	0.586509	1.07402	1.14408	0.622728	0.946945	0.335318
81	Y81P	Y	P	M	1.55193	1.48748	-0.475372	1.15569	1.198	0.201238	1.5197	0.340157	0.699619	0.853159	0.811304
81	Y81Q	Y	Q	M	0.52956	0.313495	-0.348588	-1.12142	0.200468	0.772378	0.421528	-0.735003	0.486423	0.0576492	0.689147
81	Y81R	Y	R	M	0.152113	-0.696977	-0.0545332	0.167528	0.638766	-0.266991	-0.272432	0.0564973	0.185888	-0.0100157	0.451367
81	Y81S	Y	S	M	0.0930529	-0.281677	0.47937	-2.17527	0.934592	0.77272	-0.094312	-0.847947	0.853656	-0.0295344	1.14148
81	Y81T	Y	T	M	0.423134	1.21521	1.3893	1.56124	1.0337	2.89623	0.81917	1.47527	1.96497	1.4198	0.822807
81	Y81V	Y	V	M	-1.99055	-1.94649	-1.55857	-2.8386	-0.376147	-1.1257	-1.96852	-2.19859	-0.750925	-1.63934	0.839275
81	Y81W	Y	W	M	2.01741	1.32026	1.66301	2.43621	1.50231	0.948101	1.66883	2.04961	1.22521	1.64788	0.524681
81	Y81X	Y	Stop	N	1.6006	0.714267	1.92799	1.41505	1.76603	2.1055	1.15743	1.67152	1.93576	1.58824	0.491644
81	Y81Y	Y	Y	S	-0.640808	-0.00565332	-0.0701269	-1.04816	-0.443265	-0.52117	-0.323231	-0.559141	-0.482217	-0.454863	0.384945
81	Y81Fs	Y	Fs	F	2.81941	2.18889	1.396	2.32257	2.10035	2.02826	2.50415	1.85929	2.06431	2.14258	0.461489
82	T82A	T	A	M	-0.450334	0.668811	-0.369909	-0.00835397	-0.0513491	-0.019924	0.109239	-0.189131	-0.0356366	-0.0385098	0.395259
82	T82C	T	C	M	2.19461	1.79763	1.12015	2.3309	1.575	0.145924	1.99612	1.72553	0.860464	1.52737	0.805035
82	T82D	T	D	M	0.554312	0.087078	0.157515	1.19231	0.573609	1.01634	0.320695	0.674911	0.794974	0.59686	0.444021
82	T82E	T	E	M	-0.608711	0.930203	-0.711541	-1.26075	1.14472	0.147859	0.160746	-0.986147	0.646288	-0.0597041	0.963582
82	T82F	T	F	M	0.892258	0.470537	-1.45108	0.835293	0.449157	1.95285	0.681397	-0.307895	1.20101	0.524836	1.11207
82	T82G	T	G	M	1.21803	0.517304	-0.472572	1.60142	-0.0800853	0.453996	0.867667	0.564424	0.186955	0.539682	0.77512
82	T82H	T	H	M	1.24753	0.0415349	-0.0609373	0.221384	1.75906	1.05219	0.644534	0.0802235	1.40563	0.710128	0.746526
82	T82I	T	I	M	0.0724552	-0.611584	-1.65231	1.38176	-0.0323965	1.41319	-0.269564	-0.135274	0.690394	0.0951852	1.18004
82	T82K	T	K	M	-0.238027	0.723859	0.787413	1.02251	0.275605	0.261851	0.242916	0.904963	0.268728	0.472202	0.45888
82	T82L	T	L	M	1.85575	0.101241	1.20417	0.72111	1.2451	1.36875	0.978495	0.962637	1.30693	1.08269	0.602423
82	T82M	T	M	M	-1.59659	-1.50656	-1.25142	-1.9994	-0.475039	-0.835337	-1.55158	-1.62541	-0.655188	-1.27739	0.550556
82	T82N	T	N	M	0.568951	1.05065	0.0797884	0.885223	1.34351	0.675684	0.809802	0.482505	1.0096	0.767302	0.435115
82	T82P	T	P	M	1.24085	0.480665	-0.103867	1.30598	0.616536	1.57751	0.860758	0.601058	1.09702	0.852946	0.63098
82	T82Q	T	Q	M	2.44692	1.38256	1.94352	0.13885	1.22436	0.96938	1.91474	1.04118	1.09687	1.35093	0.798011
82	T82R	T	R	M	-0.280773	-0.326924	0.425664	0.326167	1.07678	-0.615088	-0.303849	0.375915	0.230847	0.100971	0.624485
82	T82S	T	S	M	0.92058	0.452049	0.511257	-0.490172	0.472978	1.32503	0.686315	0.0105426	0.899003	0.531953	0.60581
82	T82V	T	V	M	1.85406	-0.229597	-0.613941	-0.0658605	1.13668	-0.921684	0.81223	-0.339901	0.107499	0.193276	1.076
82	T82W	T	W	M	-0.511514	0.0430409	1.28943	-0.635181	0.343436	0.0232697	-0.234237	0.327122	0.183353	0.0920794	0.692415
82	T82Y	T	Y	M	1.97041	0.3004	0.722213	0.73551	1.428	1.49877	1.13541	0.728861	1.46338	1.10922	0.622678
82	T82X	T	Stop	N	3.5561	3.79776	1.40204	1.06357	2.30371	3.06518	3.67693	1.23281	2.68445	2.5314	1.13317
82	T82T	T	T	S	-0.273447	0.243738	-0.492264	0.547037	0.239026	0.883585	-0.0148544	0.0273862	0.561306	0.191279	0.508741
82	T82Fs	T	Fs	F	2.69327	2.49053	1.48426	2.60525	1.94916	2.53349	2.5919	2.04476	2.24133	2.29266	0.47473
83	T83A	T	A	M	-0.127008	-0.507283	0.0220558	-0.364326	0.156237	-0.399872	-0.317145	-0.171135	-0.121817	-0.203366	0.261858
83	T83C	T	C	M	1.40503	-0.0412982	0.606268	1.21271	0.501903	0.66269	0.681866	0.90949	0.582297	0.724551	0.520628
83	T83D	T	D	M	1.96975	1.2912	0.109469	1.38044	1.27294	1.34693	1.63047	0.744955	1.30993	1.22845	0.607403
83	T83E	T	E	M	3.00178	1.33217	2.14923	0.287101	0.844003	0.765471	2.16698	1.21817	0.804737	1.39663	1.00816
83	T83F	T	F	M	-0.67473	-0.694939	0.672848	0.172309	-0.0923855	-0.296798	-0.684834	0.422579	-0.194592	-0.152283	0.524995
83	T83G	T	G	M	-0.241049	0.720264	1.2063	-0.584218	0.830014	0.429421	0.239608	0.311041	0.629718	0.393456	0.680858
83	T83H	T	H	M	1.28788	0.756533	0.778876	-0.289909	1.55174	-0.158097	1.02221	0.244483	0.69682	0.654504	0.746232
83	T83I	T	I	M	-2.44244	-0.411491	-0.522156	-0.794317	0.192924	0.0561581	-1.42697	-0.658236	0.124541	-0.653554	0.950369
83	T83K	T	K	M	0.708623	-0.359273	1.05132	0.0749546	0.363046	0.572843	0.174675	0.563137	0.467945	0.401919	0.496555
83	T83L	T	L	M	2.24771	2.00646	1.51313	1.01157	1.12039	1.43069	2.12709	1.26235	1.27554	1.55499	0.48684
83	T83M	T	M	M	-1.74444	-0.933044	-0.100501	-1.6759	0.000309463	-0.64012	-1.33874	-0.8882	-0.319905	-0.848949	0.750713
83	T83N	T	N	M	-2.04982	-0.847999	0.137659	-0.0757902	-0.43348	-1.1475	-1.44891	0.0309346	-0.790492	-0.736156	0.799836
83	T83P	T	P	M	0.146948	-1.36087	1.10307	-0.188939	1.98145	-0.871512	-0.60696	0.457064	0.554967	0.135024	1.24115
83	T83Q	T	Q	M	-1.33194	-0.614318	1.3717	-1.12146	0.185303	-1.55109	-0.97313	0.125117	-0.682893	-0.510302	1.11072
83	T83R	T	R	M	3.52449	1.67657	1.50159	0.340008	1.72507	0.682394	2.60053	0.920799	1.20373	1.57502	1.11002
83	T83S	T	S	M	0.541662	-0.496224	1.95269	0.721173	0.836647	-0.164294	0.0227188	1.33693	0.336177	0.565276	0.858193
83	T83V	T	V	M	-2.0704	-1.60024	-0.507272	-1.26258	0.105866	-0.606451	-1.83532	-0.884928	-0.250292	-0.990181	0.799378
83	T83W	T	W	M	-0.224081	0.37143	-0.932539	-0.0625232	0.132151	-0.127805	0.0736747	-0.497531	0.00217306	-0.140561	0.442033
83	T83Y	T	Y	M	0.92615	1.30059	0.268552	-0.177443	0.871074	-0.681753	1.11337	0.0455547	0.0946606	0.417861	0.75217
83	T83X	T	Stop	N	7.41792	2.37617	1.63906	3.45849	0.371052	4.35897	4.89705	2.54877	2.36501	3.27028	2.46128
83	T83T	T	T	S	-0.137119	-0.175709	0.369213	-0.593019	-0.304524	-0.839593	-0.156414	-0.111903	-0.572059	-0.280125	0.415811
83	T83Fs	T	Fs	F	3.65884	2.22461	1.7342	2.24856	1.95315	2.43908	2.94173	1.99138	2.19611	2.37641	0.675208
84	L84A	L	A	M	0.789795	1.6906	1.38001	1.38774	0.605457	0.477887	1.2402	1.38388	0.541672	1.05525	0.495141
84	L84C	L	C	M	-0.166874	-0.367568	-0.0184401	-0.508808	-0.309612	0.275277	-0.267221	-0.263624	-0.0171679	-0.182671	0.280572
84	L84D	L	D	M	1.44122	1.39546	2.00031	-0.0826055	0.865097	0.576697	1.41834	0.958853	0.720897	1.0327	0.736843
84	L84E	L	E	M	-2.02587	-0.507724	-0.971312	-0.873821	-0.17007	-0.309324	-1.2668	-0.922567	-0.239697	-0.809687	0.672309
84	L84F	L	F	M	1.44547	2.55996	1.04068	2.88969	0.698029	1.18927	2.00271	1.96519	0.943649	1.63718	0.882668
84	L84G	L	G	M	0.984158	-0.00802453	1.30589	0.102436	0.0915156	-0.0376697	0.488067	0.704161	0.0269229	0.406384	0.583673
84	L84H	L	H	M	-0.402658	-0.574757	1.15473	0.520785	-0.0234144	-0.327774	-0.488707	0.837757	-0.175594	0.0578185	0.661063
84	L84I	L	I	M	0.809895	0.0327415	-0.639449	0.299546	1.26554	-0.109839	0.421318	-0.169952	0.577852	0.276406	0.679836
84	L84K	L	K	M	0.365534	-0.120341	0.487119	0.339921	0.156724	0.31584	0.122597	0.41352	0.236282	0.257466	0.213313
84	L84M	L	M	M	-1.86863	-1.17814	-0.433284	-2.08263	-0.623857	-0.719948	-1.52339	-1.25796	-0.671902	-1.15108	0.687383
84	L84N	L	N	M	2.64257	0.725343	2.04586	0.198671	1.59344	1.41736	1.68395	1.12227	1.5054	1.43721	0.881916
84	L84P	L	P	M	-2.81932	-0.791938	-0.996326	-1.30207	-0.508737	-1.59685	-1.80563	-1.1492	-1.05279	-1.33587	0.820387
84	L84Q	L	Q	M	-1.76907	-0.0776743	0.913813	-0.15716	0.6341	-0.746238	-0.923373	0.378327	-0.056069	-0.200372	0.970923
84	L84R	L	R	M	-2.87537	-1.02852	-0.383946	-2.53827	0.225255	-0.776459	-1.95195	-1.46111	-0.275602	-1.22955	1.22464
84	L84S	L	S	M	-0.906029	1.73256	3.23333	0.669113	1.48948	1.1778	0.413267	1.95122	1.33364	1.23271	1.35743
84	L84T	L	T	M	1.24844	0.0401634	1.22007	1.22283	-0.302969	-0.36007	0.644303	1.22145	-0.33152	0.511411	0.799538
84	L84V	L	V	M	-0.426221	-0.596949	0.274023	-2.53576	-0.142636	-1.41556	-0.511585	-1.13087	-0.779098	-0.807183	1.01568
84	L84W	L	W	M	0.0694054	-0.262438	0.00302695	0.674736	-0.173543	0.0125589	-0.0965163	0.338882	-0.0804923	0.0539577	0.329173
84	L84Y	L	Y	M	1.44119	1.0589	-0.34569	0.783516	-3.30347	-0.174428	1.25004	0.218913	-1.73895	-0.089997	1.722
84	L84X	L	Stop	N	3.01788	5.29621	0.677167	4.21968	2.01677	3.24381	4.15705	2.44842	2.63029	3.07859	1.62143
84	L84L	L	L	S	-0.102155	0.167274	0.408543	-0.200526	0.0444249	-0.40495	0.0325593	0.104009	-0.180263	-0.0145649	0.286433
84	L84Fs	L	Fs	F	3.14802	2.35698	1.98326	2.26773	2.34762	2.55064	2.7525	2.1255	2.44913	2.44238	0.391715
85	A85C	A	C	M	1.44761	1.85041	1.3991	1.0142	1.07852	1.95064	1.64901	1.20665	1.51458	1.45675	0.385025
85	A85D	A	D	M	-1.73937	-0.341257	0.188829	-0.915796	-0.651187	-0.0380314	-1.04031	-0.363484	-0.344609	-0.582802	0.693359
85	A85E	A	E	M	0.273952	0.452739	0.414964	0.456352	0.475226	0.75984	0.363346	0.435658	0.617533	0.472179	0.158716
85	A85F	A	F	M	1.42223	1.19011	0.861486	0.309904	-0.40436	1.09583	1.30617	0.585695	0.345734	0.745866	0.678785
85	A85G	A	G	M	-0.502857	0.812629	0.757966	-0.743273	-0.652065	0.828406	0.154886	0.00734654	0.0881705	0.0834677	0.78865
85	A85H	A	H	M	-0.48321	0.800566	1.28064	1.18734	0.694904	0.448153	0.158678	1.23399	0.571529	0.654733	0.638107
85	A85I	A	I	M	0.822524	1.13364	2.95303	-0.742047	2.0841	0.39291	0.978081	1.10549	1.2385	1.10736	1.29407
85	A85K	A	K	M	0.719757	-0.0872711	1.43094	1.76772	1.14476	0.599165	0.316243	1.59933	0.871963	0.929178	0.661411
85	A85L	A	L	M	0.308114	0.166307	-0.503847	0.458382	0.847049	0.557512	0.237211	-0.0227324	0.702281	0.305586	0.459257
85	A85M	A	M	M	-0.769053	-1.40821	-0.30562	-0.864843	-0.346689	-0.0418599	-1.08863	-0.585231	-0.194275	-0.622712	0.492174
85	A85N	A	N	M	0.993824	-0.505351	0.158284	-0.480778	1.21574	0.622206	0.244237	-0.161247	0.918975	0.333988	0.734187
85	A85P	A	P	M	1.13958	1.73101	1.36587	1.75456	0.659443	1.34506	1.4353	1.56021	1.00225	1.33259	0.407049
85	A85Q	A	Q	M	-0.722712	1.14729	0.51866	0.134049	0.300359	1.03367	0.212291	0.326354	0.667014	0.401886	0.680468
85	A85R	A	R	M	-0.356387	-0.449091	0.66002	-0.194267	0.186286	-0.406032	-0.402739	0.232876	-0.109873	-0.0932453	0.435765
85	A85S	A	S	M	-0.288462	-1.06852	-0.053459	-1.0604	-0.690629	-0.018875	-0.678489	-0.556927	-0.354752	-0.530056	0.478289
85	A85T	A	T	M	-0.0371591	-0.228182	-0.427984	0.203688	0.605178	0.594632	-0.132671	-0.112148	0.599905	0.118362	0.427523
85	A85V	A	V	M	-0.213314	-0.552483	-1.01107	-0.761327	-0.0172341	-0.356349	-0.382899	-0.886197	-0.186792	-0.485296	0.365192
85	A85W	A	W	M	-0.245212	0.253035	0.0602925	-1.076	0.0404463	0.152696	0.00391161	-0.507853	0.0965711	-0.13579	0.489874
85	A85Y	A	Y	M	-0.734406	-0.624419	2.73434	0.958162	0.295557	1.98442	-0.679413	1.84625	1.13999	0.768942	1.40011
85	A85X	A	Stop	N	2.66917	2.4325	3.45907	1.47245	2.50445	2.26418	2.55083	2.46576	2.38432	2.46697	0.641551
85	A85A	A	A	S	-0.0795278	-0.132391	-0.616669	0.20842	-0.243263	-0.0610077	-0.105959	-0.204124	-0.152135	-0.154073	0.271308
85	A85Fs	A	Fs	F	2.03925	2.17968	1.90912	2.1944	2.32668	3.1053	2.10947	2.05176	2.71599	2.29241	0.423149
86	T86A	T	A	M	0.0935006	-0.191688	0.524621	-0.459931	0.408756	-1.25427	-0.0490938	0.0323454	-0.422755	-0.146501	0.654788
86	T86C	T	C	M	1.39876	1.77284	1.11299	1.01994	1.14397	2.13758	1.5858	1.06646	1.64077	1.43101	0.440371
86	T86D	T	D	M	0.778035	0.728152	0.547769	2.35823	0.697952	-0.883135	0.753093	1.453	-0.0925916	0.7045	1.0282
86	T86E	T	E	M	-0.00722059	0.197972	0.0165381	-2.11268	-0.268379	-0.283954	0.0953758	-1.04807	-0.276166	-0.409621	0.854268
86	T86F	T	F	M	0.983878	2.7938	2.02398	2.46021	-0.899667	1.68003	1.88884	2.24209	0.39018	1.50704	1.33622
86	T86G	T	G	M	0.112727	-0.11631	-0.204584	0.732222	0.467458	-1.51288	-0.00179122	0.263819	-0.522711	-0.0868945	0.783104
86	T86H	T	H	M	-0.0146083	-0.586088	1.53422	0.915811	-0.665633	-1.48895	-0.300348	1.22502	-1.07729	-0.0508746	1.11183
86	T86I	T	I	M	0.132396	0.605278	1.02565	-0.356279	0.603743	-0.175863	0.368837	0.334684	0.21394	0.30582	0.528593
86	T86K	T	K	M	2.76342	1.96657	1.20833	2.29395	0.879645	0.758134	2.365	1.75114	0.81889	1.64501	0.817116
86	T86L	T	L	M	0.179931	0.234747	1.04825	-0.202417	1.29204	0.557565	0.207339	0.422914	0.924804	0.518352	0.56487
86	T86M	T	M	M	-1.31555	-0.687362	-0.162338	-2.42155	-0.141651	-1.40605	-1.00145	-1.29194	-0.773851	-1.02242	0.873889
86	T86N	T	N	M	-1.87732	-0.222305	0.674294	0.415505	-0.925469	-2.67359	-1.04981	0.544899	-1.79953	-0.768148	1.31646
86	T86P	T	P	M	1.22652	-0.287264	2.36026	2.36446	-0.504389	1.69612	0.46963	2.36236	0.595865	1.14262	1.26855
86	T86Q	T	Q	M	2.28938	1.01622	1.78456	1.41828	1.47485	0.387126	1.6528	1.60142	0.930988	1.39507	0.650826
86	T86R	T	R	M	-1.46523	0.0438	1.02222	-1.02037	0.171035	-1.05112	-0.710715	0.000921713	-0.440043	-0.383279	0.947376
86	T86S	T	S	M	-1.61554	-0.974831	0.176753	0.221881	-0.63381	-1.16111	-1.29519	0.199317	-0.897459	-0.664443	0.740503
86	T86V	T	V	M	-0.900227	0.457978	0.496359	-0.9259	0.748467	0.240128	-0.221124	-0.214771	0.494297	0.0194674	0.74019
86	T86W	T	W	M	-0.142637	0.687503	1.17678	-1.73874	0.86691	-0.190243	0.272433	-0.28098	0.338333	0.109929	1.05984
86	T86Y	T	Y	M	-0.121874	0.209871	1.49789	-0.0420991	0.429468	3.78545	0.0439984	0.727894	2.10746	0.959784	1.50275
86	T86X	T	Stop	N	3.119	-0.163608	1.41128	3.02499	0.19798	2.89161	1.47769	2.21813	1.54479	1.74687	1.48245
86	T86T	T	T	S	-0.375724	-0.353491	-0.245903	-0.308098	-0.371562	-0.11444	-0.364607	-0.277001	-0.243001	-0.29487	0.100978
86	T86Fs	T	Fs	F	0.726371	1.6335	1.05198	2.30717	1.34837	2.14692	1.17993	1.67957	1.74765	1.53572	0.616831
87	S87A	S	A	M	-0.68263	0.186401	1.36943	-0.626773	0.350932	0.56753	-0.248114	0.371327	0.459231	0.194148	0.773044
87	S87C	S	C	M	0.596621	1.77301	1.50711	1.42611	0.799515	0.287624	1.18482	1.46661	0.54357	1.065	0.58674
87	S87D	S	D	M	1.38222	2.20031	1.2946	2.50428	1.4578	1.6622	1.79126	1.89944	1.56	1.75024	0.491417
87	S87E	S	E	M	-0.268454	0.600783	0.541956	-0.974743	0.226101	0.0997144	0.166164	-0.216393	0.162907	0.0375595	0.588124
87	S87F	S	F	M	2.0596	1.76143	0.890718	1.34441	2.81517	1.83059	1.91051	1.11756	2.32288	1.78365	0.653167
87	S87G	S	G	M	-0.500759	-0.513776	0.264011	-1.13252	-0.0753436	-0.561938	-0.507267	-0.434255	-0.318641	-0.420054	0.475354
87	S87H	S	H	M	0.216498	1.82762	0.770816	0.830195	0.725823	2.00134	1.02206	0.800506	1.36358	1.06205	0.697846
87	S87I	S	I	M	0.136833	-0.104372	0.595084	1.7205	-1.23776	-1.24345	0.0162303	1.15779	-1.2406	-0.0221936	1.13306
87	S87K	S	K	M	0.517398	-0.470975	1.15669	-1.90707	0.474384	0.849044	0.0232117	-0.375192	0.661714	0.103245	1.12662
87	S87L	S	L	M	-0.776989	-0.00522659	0.615477	1.15971	1.02562	0.886146	-0.391108	0.887593	0.955884	0.484123	0.742749
87	S87M	S	M	M	-2.20017	-2.41035	-0.833503	-5.16755	-1.27599	-1.85416	-2.30526	-3.00053	-1.56508	-2.29029	1.52594
87	S87N	S	N	M	-0.166409	0.0313616	0.0916114	0.00808028	0.450926	0.40138	-0.0675239	0.0498458	0.426153	0.136158	0.240973
87	S87P	S	P	M	1.22118	1.56823	1.08898	2.06308	1.2399	1.52846	1.3947	1.57603	1.38418	1.45164	0.352934
87	S87Q	S	Q	M	1.06797	2.01811	1.04436	2.54085	1.65142	1.84128	1.54304	1.79261	1.74635	1.694	0.576132
87	S87R	S	R	M	-2.01919	-0.956808	0.484829	-2.35772	-2.08085	-1.58536	-1.488	-0.936445	-1.83311	-1.41918	1.05312
87	S87T	S	T	M	-1.4173	-2.52695	0.0570874	-1.12629	0.211208	-1.76282	-1.97212	-0.534603	-0.775804	-1.09418	1.06158
87	S87V	S	V	M	0.054279	0.260305	0.875608	0.11867	0.9212	0.0817403	0.157292	0.497139	0.50147	0.3853	0.403988
87	S87W	S	W	M	0.195022	0.696057	0.569351	0.863948	0.679275	2.69897	0.445539	0.716649	1.68912	0.950438	0.885322
87	S87Y	S	Y	M	0.963584	2.07156	1.41655	1.09481	0.823876	2.44236	1.51757	1.25568	1.63312	1.46879	0.651904
87	S87X	S	Stop	N	1.98087	3.7969	1.61339	2.94367	1.6758	7.08145	2.88888	2.27853	4.37862	3.18201	2.08866
87	S87S	S	S	S	0.662389	0.975775	0.70061	0.765661	0.861463	0.699915	0.819082	0.733136	0.780689	0.777636	0.119737
87	S87Fs	S	Fs	F	1.88262	2.03419	1.54387	2.75375	0.751579	2.68046	1.95841	2.14881	1.71602	1.94108	0.747248
88	V88A	V	A	M	-1.35147	-0.381244	-0.0197625	-1.58727	-0.00124775	0.00813543	-0.866355	-0.803518	0.00344384	-0.555476	0.726688
88	V88C	V	C	M	1.76544	1.65381	1.06118	1.30409	0.180646	2.02429	1.70963	1.18264	1.10247	1.33158	0.658853
88	V88D	V	D	M	1.05209	1.67849	1.19675	2.11958	0.559907	1.20981	1.36529	1.65816	0.884857	1.30277	0.5372
88	V88E	V	E	M	0.177363	0.816004	0.109911	0.20873	0.130369	-1.2053	0.496684	0.159321	-0.537467	0.0395125	0.665335
88	V88F	V	F	M	1.7633	2.27962	-0.0382854	1.0589	2.01332	2.42741	2.02146	0.510308	2.22036	1.58404	0.929433
88	V88G	V	G	M	-2.93873	-1.97602	-0.204539	-2.54721	-0.76868	-1.74325	-2.45738	-1.37588	-1.25596	-1.69641	1.04249
88	V88H	V	H	M	0.565742	0.397127	0.802162	0.279356	1.49404	1.39622	0.481435	0.540759	1.44513	0.822441	0.514277
88	V88I	V	I	M	0.664487	-2.63858	1.7216	1.15406	-1.9191	-0.596798	-0.987045	1.43783	-1.25795	-0.269056	1.74952
88	V88K	V	K	M	0.445324	0.768456	0.674963	0.813138	-0.202731	0.569957	0.60689	0.744051	0.183613	0.511518	0.374608
88	V88L	V	L	M	-1.53198	-0.478447	0.291237	-0.0904013	-0.801146	-2.08965	-1.00522	0.100418	-1.4454	-0.783399	0.893876
88	V88M	V	M	M	-1.44474	-0.381909	-0.657246	-1.99648	-0.530831	-1.36824	-0.913326	-1.32686	-0.949535	-1.06324	0.635926
88	V88N	V	N	M	1.00572	1.47817	1.11256	1.24915	-0.201791	3.32019	1.24194	1.18086	1.5592	1.32733	1.13913
88	V88P	V	P	M	0.33436	1.38125	0.49336	0.842116	2.21462	0.979199	0.857806	0.667738	1.59691	1.04082	0.683487
88	V88Q	V	Q	M	-0.35629	0.66377	1.33057	0.0501533	0.182117	0.857914	0.15374	0.690362	0.520015	0.454706	0.611409
88	V88R	V	R	M	0.810916	1.99295	1.38843	0.0522727	1.54092	1.35721	1.40193	0.720349	1.44906	1.19045	0.674289
88	V88S	V	S	M	1.27079	1.07874	1.72577	0.00455916	1.47014	0.463395	1.17477	0.865164	0.966767	1.00223	0.649017
88	V88T	V	T	M	0.852546	0.625396	1.04178	0.322917	1.10029	1.69066	0.738971	0.682349	1.39548	0.938932	0.466252
88	V88W	V	W	M	0.181754	1.4861	0.712802	2.31066	1.10993	1.11141	0.833925	1.51173	1.11067	1.15211	0.719972
88	V88Y	V	Y	M	-0.144411	0.928538	0.873855	-0.233241	1.1791	0.679194	0.392063	0.320307	0.929146	0.547172	0.592664
88	V88X	V	Stop	N	1.17365	1.00686	-0.716981	0.60019	2.68858	6.03931	1.09025	-0.0583957	4.36394	1.7986	2.34765
88	V88V	V	V	S	-0.285426	-0.227747	-0.523675	-0.429886	-0.740904	0.178682	-0.256586	-0.47678	-0.281111	-0.338159	0.312131
88	V88Fs	V	Fs	F	1.51176	2.62242	0.848854	1.52663	1.6563	3.74559	2.06709	1.18774	2.70094	1.98526	1.03334
89	T89A	T	A	M	-0.713375	-0.452295	0.578056	-0.989633	-0.09148	-0.711008	-0.582835	-0.205789	-0.401244	-0.396623	0.565162
89	T89C	T	C	M	0.449546	1.10436	1.78304	-0.285659	1.52263	1.27302	0.776955	0.748692	1.39782	0.97449	0.764688
89	T89D	T	D	M	-0.569954	0.171939	0.105579	-0.403387	1.30398	1.24516	-0.199007	-0.148904	1.27457	0.308887	0.800825
89	T89E	T	E	M	-0.734783	-1.35788	0.57516	-1.17018	-0.359602	0.303947	-1.04633	-0.29751	-0.0278272	-0.457223	0.781185
89	T89F	T	F	M	-0.587852	-0.469486	0.0219352	0.139798	0.0824153	0.197209	-0.528669	0.0808665	0.139812	-0.102663	0.337181
89	T89G	T	G	M	-0.890265	0.568247	0.610872	0.158732	-0.0304883	-0.23308	-0.161009	0.384802	-0.131784	0.0306697	0.559187
89	T89H	T	H	M	-0.483174	-0.0568672	1.19062	-0.483381	-0.324845	0.0146067	-0.27002	0.35362	-0.155119	-0.0238397	0.630913
89	T89I	T	I	M	0.193162	0.959187	0.162523	-0.295121	0.279326	-0.394098	0.576174	-0.0662991	-0.057386	0.15083	0.48326
89	T89K	T	K	M	-1.10896	-0.159172	0.721709	0.642458	0.980254	-0.0890336	-0.634068	0.682084	0.44561	0.164542	0.773968
89	T89L	T	L	M	-0.413445	0.0944123	0.0101622	-0.661283	1.10849	-0.368381	-0.159517	-0.325561	0.370055	-0.0383407	0.628154
89	T89M	T	M	M	-0.787603	-0.550697	-0.102483	-1.86499	0.522644	-2.16834	-0.66915	-0.983736	-0.822846	-0.825244	1.02965
89	T89N	T	N	M	-3.57554	0.342725	-0.175544	-0.449203	-1.34879	-3.5188	-1.61641	-0.312374	-2.4338	-1.45419	1.71159
89	T89P	T	P	M	0.338307	0.857751	1.40052	1.20005	0.913181	1.48784	0.598029	1.30029	1.20051	1.03294	0.423681
89	T89Q	T	Q	M	-0.398436	0.148196	0.381538	0.679997	0.982354	1.17384	-0.12512	0.530768	1.0781	0.494581	0.576876
89	T89R	T	R	M	0.182359	0.625987	1.04316	-0.27013	1.10369	-0.809485	0.404173	0.386514	0.147101	0.312596	0.758071
89	T89S	T	S	M	-2.21805	-0.287532	-0.274322	-1.45699	0.0428314	-1.19119	-1.25279	-0.865656	-0.57418	-0.897542	0.870375
89	T89V	T	V	M	-0.443775	-0.0319182	0.0105821	-0.924701	0.612654	-0.51058	-0.237847	-0.45706	0.0510373	-0.214623	0.531563
89	T89W	T	W	M	-0.421806	-0.97889	0.370858	-1.20025	-0.0584378	0.394792	-0.700348	-0.414696	0.168177	-0.315622	0.674663
89	T89Y	T	Y	M	1.23734	1.31928	1.40599	1.59007	0.753102	0.456988	1.27831	1.49803	0.605045	1.12713	0.431308
89	T89X	T	Stop	N	1.75157	2.06304	2.02065	1.55763	2.59113	5.81168	1.9073	1.78914	4.20141	2.63262	1.59618
89	T89T	T	T	S	-0.42598	-0.689778	-0.119873	-0.323114	-0.149862	-1.2646	-0.557879	-0.221494	-0.707229	-0.495534	0.429969
89	T89Fs	T	Fs	F	1.38051	1.55765	1.21721	1.02011	1.14363	2.25276	1.46908	1.11866	1.6982	1.42865	0.445187
90	L90A	L	A	M	0.20657	0.822751	0.224616	0.647589	1.51652	1.32344	0.51466	0.436103	1.41998	0.790248	0.546588
90	L90C	L	C	M	0.175847	1.46988	1.45848	0.498609	1.52484	1.6405	0.822865	0.978545	1.58267	1.12803	0.624335
90	L90D	L	D	M	-0.413761	0.824252	1.84733	1.23591	2.44445	0.164554	0.205246	1.54162	1.3045	1.01712	1.05696
90	L90E	L	E	M	0.517717	1.60958	1.26786	1.36318	2.65497	1.98774	1.06365	1.31552	2.32135	1.56684	0.720351
90	L90F	L	F	M	0.812462	0.0843404	1.06752	1.29821	1.7134	0.926172	0.448401	1.18286	1.31979	0.983683	0.544037
90	L90G	L	G	M	0.207639	0.436722	0.951432	0.0770939	1.5614	1.50256	0.322181	0.514263	1.53198	0.789475	0.648236
90	L90H	L	H	M	0.562788	1.34334	0.804182	0.216062	1.89857	1.66196	0.953065	0.510122	1.78026	1.08115	0.658489
90	L90I	L	I	M	1.1158	1.28441	0.589778	0.85233	1.31021	0.335787	1.20011	0.721054	0.822998	0.91472	0.394503
90	L90K	L	K	M	1.14375	1.08684	2.0246	0.468128	1.62578	1.05493	1.1153	1.24637	1.34036	1.23401	0.534224
90	L90M	L	M	M	-0.601537	-0.563873	-1.06868	-1.18699	-1.51781	-0.170001	-0.582705	-1.12783	-0.843904	-0.85148	0.492612
90	L90N	L	N	M	0.0912427	0.201685	1.66318	-0.776819	-0.143423	-0.0535768	0.146464	0.443182	-0.0985	0.163715	0.810093
90	L90P	L	P	M	-0.10292	0.476841	0.455013	0.00149233	-0.248115	0.222715	0.186961	0.228253	-0.0126998	0.134171	0.299386
90	L90Q	L	Q	M	-0.276331	0.378316	1.10495	0.528402	1.32236	1.14187	0.0509922	0.816675	1.23212	0.699927	0.605427
90	L90R	L	R	M	0.32998	0.721212	0.970211	0.116813	0.654774	0.850999	0.525596	0.543512	0.752887	0.607331	0.323669
90	L90S	L	S	M	1.74297	1.47553	1.37203	1.19848	2.42099	2.19203	1.60925	1.28526	2.30651	1.73367	0.482998
90	L90T	L	T	M	0.787064	0.599208	0.581159	-0.0567177	1.03391	0.195737	0.693136	0.262221	0.614824	0.523394	0.395758
90	L90V	L	V	M	0.523878	-0.0659592	-0.0348926	0.599893	2.3043	0.611175	0.228959	0.2825	1.45774	0.656399	0.864646
90	L90W	L	W	M	0.0172883	0.820254	0.170882	0.376103	1.08206	0.400056	0.418771	0.273492	0.741056	0.477773	0.401262
90	L90Y	L	Y	M	1.26137	-0.694435	1.03325	0.781634	2.08552	-0.0413181	0.283467	0.907441	1.0221	0.737669	0.983667
90	L90X	L	Stop	N	0.928026	1.77156	3.03299	1.54248	-1.10995	3.85132	1.34979	2.28774	1.37069	1.66941	1.72749
90	L90L	L	L	S	-0.0508328	0.33482	0.332055	0.00809413	0.103619	0.10741	0.141993	0.170075	0.105515	0.139194	0.161888
90	L90Fs	L	Fs	F	0.911664	1.13676	1.05309	0.64213	1.80837	1.72381	1.02421	0.847609	1.76609	1.21264	0.461188
91	L91A	L	A	M	0.744932	0.940581	1.97626	0.197321	0.44832	0.959383	0.842756	1.08679	0.703851	0.877799	0.613575
91	L91C	L	C	M	0.124341	0.742075	0.283898	-0.624074	2.07075	2.17656	0.433208	-0.170088	2.12366	0.795592	1.11927
91	L91D	L	D	M	-0.176064	-0.41793	0.339937	-0.520243	0.327273	0.668553	-0.296997	-0.090153	0.497913	0.0369211	0.477025
91	L91E	L	E	M	1.07489	1.10306	-2.03964	0.537822	2.13727	0.595243	1.08897	-0.750908	1.36625	0.568107	1.40052
91	L91F	L	F	M	-0.888097	-0.350507	0.598004	-0.142501	0.751384	-0.265922	-0.619302	0.227751	0.242731	-0.0496067	0.618064
91	L91G	L	G	M	0.648031	0.415882	0.838983	0.394655	0.948074	2.08291	0.531957	0.616819	1.51549	0.888089	0.62573
91	L91H	L	H	M	0.731757	0.623341	1.16005	0.306697	0.496027	-0.158145	0.677549	0.733376	0.168941	0.526622	0.440654
91	L91I	L	I	M	0.0287846	0.293444	0.966065	0.352321	0.265666	0.956893	0.161114	0.659193	0.61128	0.477196	0.390968
91	L91K	L	K	M	1.88297	1.85561	3.00104	0.955269	0.950608	2.71634	1.86929	1.97815	1.83347	1.89364	0.857272
91	L91M	L	M	M	0.743631	1.18037	0.35236	-0.377039	1.19238	1.20006	0.962003	-0.0123391	1.19622	0.715296	0.633187
91	L91N	L	N	M	0.49829	1.04415	1.45971	0.030671	1.91871	1.49469	0.77122	0.745189	1.7067	1.07437	0.701448
91	L91P	L	P	M	1.06311	1.30927	1.17143	0.480767	1.39308	0.621617	1.18619	0.826101	1.00735	1.00655	0.373109
91	L91Q	L	Q	M	1.95697	1.02954	1.23433	1.5166	0.962605	0.735486	1.49326	1.37547	0.849046	1.23926	0.439626
91	L91R	L	R	M	0.639893	1.46	-1.26542	0.794604	0.780839	2.83457	1.04995	-0.235408	1.8077	0.87408	1.32922
91	L91S	L	S	M	0.285126	0.139791	0.504099	0.234206	0.400278	-0.294346	0.212458	0.369153	0.0529661	0.211526	0.278643
91	L91T	L	T	M	0.410525	0.989642	-0.777043	0.19535	0.79688	0.532809	0.700084	-0.290846	0.664844	0.358027	0.622845
91	L91V	L	V	M	-0.234137	-0.344675	1.17157	0.471274	-0.303568	0.559071	-0.289406	0.821422	0.127752	0.219923	0.613647
91	L91W	L	W	M	1.18348	0.642728	1.23523	0.733789	1.49779	1.74998	0.913105	0.984512	1.62389	1.17383	0.428128
91	L91Y	L	Y	M	0.447823	1.10874	1.19021	0.728617	1.50104	1.58399	0.778284	0.959414	1.54252	1.0934	0.439612
91	L91X	L	Stop	N	-0.00392852	1.47693	0.225562	-0.677729	1.94472	-0.0950844	0.736501	-0.226083	0.924819	0.478412	1.01087
91	L91L	L	L	S	0.424166	0.645678	0.319086	0.195441	0.127675	0.632074	0.534922	0.257264	0.379875	0.390687	0.217638
91	L91Fs	L	Fs	F	0.470176	1.46891	1.05941	1.09684	1.45297	2.81162	0.969545	1.07812	2.13229	1.39332	0.783894
92	K92A	K	A	M	0.000589271	0.828971	-0.800367	-0.851667	0.766434	-0.661676	0.41478	-0.826017	0.0523791	-0.119619	0.773628
92	K92C	K	C	M	-1.37136	-0.199097	1.22894	-0.339181	-2.65071	-0.681711	-0.78523	0.444877	-1.66621	-0.668855	1.29247
92	K92D	K	D	M	0.122524	-0.247627	-0.239641	-0.282893	1.58232	1.31689	-0.0625514	-0.261267	1.44961	0.375263	0.84933
[truncated: 6,420 more rows]

## Sheet: Supp. Fig. 2B, C
Supplementary Figure 2B,C: ClinVar-annotated SMARCB1 missense variants as of December 4, 2024, with corresponding z-score from DMS functional data. ClinVar classification, associated condition(s), and amino acid substitution are included for each variant.
ClinVar Annotation (Dec 4, 2024)	All rep z-score	Mutation	Condition(s)
Uncertain significance	3.11488	E362K	SMARCB1-related disorder
Uncertain significance	2.26918	T118P	Hereditary cancer-predisposing syndrome|not provided
Uncertain significance	2.19818	M2V	not provided
Uncertain significance	1.73841	D170N	not provided
Benign/Likely benign	1.70437	M1V	Hereditary cancer-predisposing syndrome|Rhabdoid tumor predisposition syndrome 1|Schwannomatosis 1|not provided
Likely benign	1.55826	A180P	Autism spectrum disorder
Uncertain significance	1.51406	N209K	not provided
Uncertain significance	1.51236	M3I	Hereditary cancer-predisposing syndrome
Uncertain significance	1.48686	R316Q	not provided|Rhabdoid tumor predisposition syndrome 1|Hereditary cancer-predisposing syndrome
Uncertain significance	1.41899	L222P	not provided
Uncertain significance	1.40988	D277N	not provided
Uncertain significance	1.32456	P230Q	not provided
Uncertain significance	1.30806	E122D	Hereditary cancer-predisposing syndrome|not provided
Uncertain significance	1.28656	P230L	not provided|Hereditary cancer-predisposing syndrome
Uncertain significance	1.23544	D282G	not provided
Uncertain significance	1.20403	D225N	Hereditary cancer-predisposing syndrome|not provided
Uncertain significance	1.18249	I176V	not provided
Uncertain significance	1.17741	I221T	Hereditary cancer-predisposing syndrome
Uncertain significance	1.08431	K62T	Hereditary cancer-predisposing syndrome
Uncertain significance	1.06492	I176L	not provided
Uncertain significance	1.05939	R316W	Hereditary cancer-predisposing syndrome|not provided
Uncertain significance	1.02303	M156I	Hereditary cancer-predisposing syndrome
Conflicting classifications of pathogenicity	1.01496	K296N	Hereditary cancer-predisposing syndrome|not specified|not provided
Conflicting classifications of pathogenicity	0.984964	R377H	not provided|Hereditary cancer-predisposing syndrome
Uncertain significance	0.96516	A359T	not provided|Hereditary cancer-predisposing syndrome
Uncertain significance	0.953745	M27V	Rhabdoid tumor predisposition syndrome 1|Hereditary cancer-predisposing syndrome|not provided
Uncertain significance	0.939213	D225Y	not provided|Rhabdoid tumor predisposition syndrome 1|Hereditary cancer-predisposing syndrome
Uncertain significance	0.938604	M2R	not provided
Uncertain significance	0.938534	S111C	Hereditary cancer-predisposing syndrome|not provided
Uncertain significance	0.915524	V276M	not provided
Uncertain significance	0.911139	E330D	Hereditary cancer-predisposing syndrome
Uncertain significance	0.896505	A5V	Hereditary cancer-predisposing syndrome|not provided
Uncertain significance	0.855498	M4L	not provided
Uncertain significance	0.852946	T82P	not provided
Uncertain significance	0.834086	A346V	Rhabdoid tumor predisposition syndrome 1|not provided
Uncertain significance	0.81619	A294T	Hereditary cancer-predisposing syndrome|not provided
Conflicting classifications of pathogenicity	0.8104	M27R	not provided
Uncertain significance	0.803152	I112V	Hereditary cancer-predisposing syndrome|not provided
Uncertain significance	0.793491	I189T	Hereditary cancer-predisposing syndrome
Uncertain significance	0.793338	S314N	Hereditary cancer-predisposing syndrome
Likely benign	0.792452	P290S	Intellectual disability, autosomal dominant 15
Uncertain significance	0.761531	T205S	not provided
Uncertain significance	0.752888	E184K	not provided|Hereditary cancer-predisposing syndrome
Uncertain significance	0.731331	P383L	not provided
Uncertain significance	0.724844	E210D	not provided|Hereditary cancer-predisposing syndrome
Uncertain significance	0.722645	G305E	not provided
Uncertain significance	0.720807	K8E	not provided
Conflicting classifications of pathogenicity	0.706885	S299L	Hereditary cancer-predisposing syndrome|not provided
Uncertain significance	0.706098	N154S	not provided|Hereditary cancer-predisposing syndrome
Uncertain significance	0.703358	Q257K	not provided
Uncertain significance	0.695766	M213L	not provided
Uncertain significance	0.694618	C223Y	not provided|Hereditary cancer-predisposing syndrome
Uncertain significance	0.691611	Q244L	not provided
Pathogenic/Likely pathogenic	0.684154	R53L	Hereditary cancer-predisposing syndrome|not provided
Uncertain significance	0.684016	M4T	not provided|Hereditary cancer-predisposing syndrome
Uncertain significance	0.667591	V15M	not provided
Uncertain significance	0.665961	Q12P	Hereditary cancer-predisposing syndrome
Uncertain significance	0.665022	D367H	not provided
Conflicting classifications of pathogenicity	0.661218	R341Q	Hereditary cancer-predisposing syndrome|not provided
Uncertain significance	0.657799	V145G	not provided
Uncertain significance	0.638427	M1L	not provided
Uncertain significance	0.625933	E246K	not provided|Hereditary cancer-predisposing syndrome
Uncertain significance	0.624277	S329N	not provided
Uncertain significance	0.618749	D256G	not provided
Uncertain significance	0.593209	V308D	Hereditary cancer-predisposing syndrome
Uncertain significance	0.580535	A294V	Hereditary cancer-predisposing syndrome|not provided
Likely pathogenic	0.569575	R377G	NK-cell enteropathy
Uncertain significance	0.560893	S7I	Hereditary cancer-predisposing syndrome
Uncertain significance	0.556319	R341W	Hereditary cancer-predisposing syndrome|not provided
Uncertain significance	0.555629	V262I	not provided|Hereditary cancer-predisposing syndrome
Uncertain significance	0.541878	E285K	Hereditary cancer-predisposing syndrome
Likely pathogenic	0.539105	R201Q	Intellectual disability, autosomal dominant 15
Uncertain significance	0.536057	I253T	Hereditary cancer-predisposing syndrome|not provided
Uncertain significance	0.534187	M283I	Hereditary cancer-predisposing syndrome
Uncertain significance	0.534187	M283I	Hereditary cancer-predisposing syndrome
Uncertain significance	0.525517	L6V	Hereditary cancer-predisposing syndrome
Uncertain significance	0.525097	S139P	not provided
Uncertain significance	0.524294	L222V	not provided
Uncertain significance	0.514569	Q318R	not provided
Conflicting classifications of pathogenicity	0.510157	R374W	not provided|Intellectual disability, autosomal dominant 15
Uncertain significance	0.505449	A125V	not provided
Uncertain significance	0.503397	T381M	not provided|Rhabdoid tumor predisposition syndrome 1|Hereditary cancer-predisposing syndrome
Uncertain significance	0.495935	R366H	not provided
Uncertain significance	0.48747	G29S	not provided
Likely pathogenic	0.486561	T357I	not provided
Uncertain significance	0.485872	R376T	not specified
Uncertain significance	0.48328	S320G	Hereditary cancer-predisposing syndrome
Uncertain significance	0.482213	S258P	Hereditary cancer-predisposing syndrome
Uncertain significance	0.477678	R53Q	not provided|Hereditary cancer-predisposing syndrome
Uncertain significance	0.474628	R341L	Hereditary cancer-predisposing syndrome
Uncertain significance	0.474154	S329R	not provided
Uncertain significance	0.465583	W321R	not provided
Uncertain significance	0.459315	A312V	not provided
Uncertain significance	0.452018	V276A	not provided
Uncertain significance	0.448327	A93T	not provided
Uncertain significance	0.447129	C298R	Hereditary cancer-predisposing syndrome
Uncertain significance	0.43412	M156V	Hereditary cancer-predisposing syndrome|not provided
Uncertain significance	0.432939	N288D	Hereditary cancer-predisposing syndrome
Uncertain significance	0.431936	R261S	Hereditary cancer-predisposing syndrome
Uncertain significance	0.424081	D78G	not provided
Uncertain significance	0.420015	A240G	Rhabdoid tumor predisposition syndrome 1
Uncertain significance	0.417247	M2I	not provided
Uncertain significance	0.416792	D345Y	not provided|Hereditary cancer-predisposing syndrome
Uncertain significance	0.414595	L212V	not provided
Uncertain significance	0.411794	S7N	not provided
Uncertain significance	0.402498	F279C	not provided
Uncertain significance	0.400073	S66A	Hereditary cancer-predisposing syndrome|not provided
Uncertain significance	0.387297	L228M	not provided
Uncertain significance	0.386249	S94L	Hereditary cancer-predisposing syndrome|not provided
Uncertain significance	0.370449	P116H	not provided|Hereditary cancer-predisposing syndrome
Uncertain significance	0.37023	T357A	Hereditary cancer-predisposing syndrome
Likely pathogenic	0.359956	R366G	Intellectual disability, autosomal dominant 15
Uncertain significance	0.356412	F218V	not provided
Uncertain significance	0.352182	S252G	Hereditary cancer-predisposing syndrome|not provided
Uncertain significance	0.350498	E330K	not provided|Hereditary cancer-predisposing syndrome
Uncertain significance	0.349766	C147Y	not provided
Uncertain significance	0.348616	I241V	not provided
Uncertain significance	0.347357	I263T	Hereditary cancer-predisposing syndrome
Uncertain significance	0.338872	S252N	Hereditary cancer-predisposing syndrome|not provided
Uncertain significance	0.337225	L275V	Hereditary cancer-predisposing syndrome
Uncertain significance	0.336797	Y81C	not provided|Hereditary cancer-predisposing syndrome
Conflicting classifications of pathogenicity	0.328323	T214M	Ovarian cancer|not provided|Hereditary cancer-predisposing syndrome
Uncertain significance	0.304438	L378F	not provided
Uncertain significance	0.304423	V185M	Hereditary cancer-predisposing syndrome|not provided
Uncertain significance	0.303793	A5S	not provided
Uncertain significance	0.30126	H322Y	Hereditary cancer-predisposing syndrome
Uncertain significance	0.30108	P351L	Hereditary cancer-predisposing syndrome|not provided
Uncertain significance	0.299476	F168L	not provided
Conflicting classifications of pathogenicity	0.299015	A238T	Hereditary cancer-predisposing syndrome|not provided
Uncertain significance	0.29811	S138T	not provided|Hereditary cancer-predisposing syndrome
Pathogenic/Likely pathogenic	0.289958	P14H	Hereditary cancer-predisposing syndrome|not provided
Uncertain significance	0.281777	A327T	Hereditary cancer-predisposing syndrome|not provided
Uncertain significance	0.279618	Q323K	Hereditary cancer-predisposing syndrome|not provided|Rhabdoid tumor predisposition syndrome 1
Conflicting classifications of pathogenicity	0.276754	R37H	not provided|SMARCB1-related BAFopathy|Intellectual disability, autosomal dominant 15|Coffin-Siris syndrome
Uncertain significance	0.274385	P48S	Hereditary cancer-predisposing syndrome
Uncertain significance	0.26989	D170G	not provided
Uncertain significance	0.269841	T214R	Hereditary cancer-predisposing syndrome|not provided|Rhabdoid tumor predisposition syndrome 1
Uncertain significance	0.264331	I245V	Hereditary cancer-predisposing syndrome
Uncertain significance	0.258706	W206R	not provided
Uncertain significance	0.258061	P188S	not provided
Uncertain significance	0.256089	R316G	not provided
Uncertain significance	0.25589	L50V	not provided
Uncertain significance	0.253334	E337D	not provided
Likely pathogenic	0.251198	H269Y	SMARCB1-related disorder
Uncertain significance	0.250912	C298W	not provided
Uncertain significance	0.245307	Q12R	not provided|Hereditary cancer-predisposing syndrome
Conflicting classifications of pathogenicity	0.235729	G11R	Intellectual disability|not provided
Uncertain significance	0.229716	N272S	Hereditary cancer-predisposing syndrome
Conflicting classifications of pathogenicity	0.22876	T114P	Hereditary cancer-predisposing syndrome|not provided
Uncertain significance	0.224571	T150A	not provided
Uncertain significance	0.21927	K364N	not provided
Uncertain significance	0.217153	T343M	Hereditary cancer-predisposing syndrome|not provided
Uncertain significance	0.216189	L186P	Hereditary cancer-predisposing syndrome|not provided
Uncertain significance	0.21476	P183L	Hereditary cancer-predisposing syndrome
Uncertain significance	0.20254	A5P	not provided
Uncertain significance	0.20229	G157C	not provided
Conflicting classifications of pathogenicity	0.195057	R190W	Hereditary cancer-predisposing syndrome|Autism spectrum disorder|Schwannomatosis 1|not provided
Uncertain significance	0.193775	P116T	not provided
Uncertain significance	0.192453	A144T	Hereditary cancer-predisposing syndrome
Uncertain significance	0.189009	I264V	not provided|Hereditary cancer-predisposing syndrome
Uncertain significance	0.187272	E24K	Hereditary cancer-predisposing syndrome|not provided
Uncertain significance	0.184426	L135V	not provided|not specified
Uncertain significance	0.181559	K199E	Inborn genetic diseases
Uncertain significance	0.180702	R261H	not provided|Hereditary cancer-predisposing syndrome
Uncertain significance	0.177357	L19Q	Hereditary cancer-predisposing syndrome
Uncertain significance	0.171531	E184D	not provided
Uncertain significance	0.169521	V336A	Hereditary cancer-predisposing syndrome
Uncertain significance	0.166004	N34S	not provided|Hereditary cancer-predisposing syndrome
Conflicting classifications of pathogenicity	0.161252	T250M	Hereditary cancer-predisposing syndrome|not provided|Rhabdoid tumor predisposition syndrome 1
Uncertain significance	0.154387	T250A	not provided|Hereditary cancer-predisposing syndrome
Uncertain significance	0.152151	E95K	not provided
Uncertain significance	0.145534	L120F	Hereditary cancer-predisposing syndrome|not provided
Uncertain significance	0.136158	S87N	not provided|Hereditary cancer-predisposing syndrome
Uncertain significance	0.133923	T372M	Hereditary cancer-predisposing syndrome|not provided
Uncertain significance	0.105968	D21G	not provided
Uncertain significance	0.105825	F218L	not provided|Hereditary cancer-predisposing syndrome
Uncertain significance	0.0807402	G23S	Hereditary cancer-predisposing syndrome|SMARCB1-related disorder|not provided
Uncertain significance	0.0762469	K62I	not provided
Uncertain significance	0.0712632	I189V	not provided
Uncertain significance	0.0659771	S66L	not provided|Hereditary cancer-predisposing syndrome
Uncertain significance	0.0619491	P183S	not provided
Uncertain significance	0.0499035	E354G	Hereditary cancer-predisposing syndrome
Uncertain significance	0.0490022	R261C	Hereditary cancer-predisposing syndrome|Rhabdoid tumor predisposition syndrome 1|not provided
Uncertain significance	0.0471888	S329G	not provided
Uncertain significance	0.0391058	I245T	Hereditary cancer-predisposing syndrome
Uncertain significance	0.0388841	K211R	Rhabdoid tumor predisposition syndrome 1
Uncertain significance	0.0378003	A238S	Rhabdoid tumor predisposition syndrome 2
Likely pathogenic	0.0292213	L378P	not provided
Uncertain significance	0.0222801	I340M	not provided
Uncertain significance	0.0167922	R158L	not provided
Uncertain significance	0.00029691	G23D	Hereditary cancer-predisposing syndrome|not provided
Uncertain significance	-0.0015482	M1T	Hereditary cancer-predisposing syndrome
Uncertain significance	-0.0072371	V15A	not provided
Uncertain significance	-0.0078617	I264L	not provided
Conflicting classifications of pathogenicity	-0.0110779	T381R	Hereditary cancer-predisposing syndrome|not provided
Uncertain significance	-0.0111151	E31G	not provided
Uncertain significance	-0.0130924	G29R	not provided
Uncertain significance	-0.0176387	K8R	not provided|Hereditary cancer-predisposing syndrome
Uncertain significance	-0.0222509	V110A	Rhabdoid tumor predisposition syndrome 1|Hereditary cancer-predisposing syndrome|not provided
Uncertain significance	-0.0322045	F164L	not provided
Uncertain significance	-0.0328459	T205I	not provided
Uncertain significance	-0.0328824	Q198R	Hereditary cancer-predisposing syndrome
Uncertain significance	-0.0379786	I340V	not provided
Uncertain significance	-0.0385098	T82A	not provided
Uncertain significance	-0.0392373	A312T	Hereditary cancer-predisposing syndrome|not provided
Uncertain significance	-0.0465227	A382V	not provided|Hereditary cancer-predisposing syndrome
Uncertain significance	-0.0495953	I315F	not provided
Uncertain significance	-0.0623354	I338V	not provided
Uncertain significance	-0.0642981	D277E	not provided
Uncertain significance	-0.0709888	R155C	not provided
Likely pathogenic	-0.0764488	G271E	SMARCB1-related BAFopathy|Intellectual disability, autosomal dominant 15
Conflicting classifications of pathogenicity	-0.0789669	R374Q	Intellectual disability, autosomal dominant 15|SMARCB1-related BAFopathy|Hereditary cancer-predisposing syndrome|not provided
Uncertain significance	-0.0797418	Y248H	Hereditary cancer-predisposing syndrome
Conflicting classifications of pathogenicity	-0.0884459	K363N	not provided|Intellectual disability, autosomal dominant 15|SMARCB1-related BAFopathy
Uncertain significance	-0.0895692	L200R	not provided
Uncertain significance	-0.0925211	Q182H	not provided|Hereditary cancer-predisposing syndrome
Pathogenic	-0.0985299	R37C	not provided
Conflicting classifications of pathogenicity	-0.101518	V57M	Hereditary cancer-predisposing syndrome|Rhabdoid tumor predisposition syndrome 1|not provided
Uncertain significance	-0.102993	D369V	Inborn genetic diseases
Uncertain significance	-0.109001	M283L	not provided
Uncertain significance	-0.109021	I263V	not provided|Hereditary cancer-predisposing syndrome
Conflicting classifications of pathogenicity	-0.115719	A125G	Hereditary cancer-predisposing syndrome|not provided
Uncertain significance	-0.120829	M27L	not provided|Intellectual disability, autosomal dominant 15|Rhabdoid tumor predisposition syndrome 1|Hereditary cancer-predisposing syndrome
Uncertain significance	-0.127482	V96M	not provided
Uncertain significance	-0.13229	D172V	not provided
Conflicting classifications of pathogenicity	-0.135242	A203T	Rhabdoid tumor predisposition syndrome 2|Hereditary cancer-predisposing syndrome|not provided|Schwannomatosis 1|Rhabdoid tumor predisposition syndrome 1
Uncertain significance	-0.135673	R37L	Developmental disorder
Uncertain significance	-0.145241	R155H	Hereditary cancer-predisposing syndrome
Uncertain significance	-0.148583	A238V	not provided
Uncertain significance	-0.15203	I189M	Hereditary cancer-predisposing syndrome
Uncertain significance	-0.16662	T163A	SMARCB1-related disorder|Intellectual disability, autosomal dominant 15
Uncertain significance	-0.168412	I28M	Intellectual disability, autosomal dominant 15
Uncertain significance	-0.171956	E255D	not provided
Uncertain significance	-0.175186	T163S	not provided
Uncertain significance	-0.176599	P173S	not provided
Uncertain significance	-0.180502	L36F	not provided
Uncertain significance	-0.181283	Q257H	not provided
Uncertain significance	-0.201395	S289L	not provided
Uncertain significance	-0.205629	V145M	not specified|Hereditary cancer-predisposing syndrome
Uncertain significance	-0.209959	N154Y	Hereditary cancer-predisposing syndrome
Uncertain significance	-0.216151	H171R	not provided|Hereditary cancer-predisposing syndrome
Conflicting classifications of pathogenicity	-0.219163	T357R	Intellectual disability, autosomal dominant 15|Hereditary cancer-predisposing syndrome
Conflicting classifications of pathogenicity	-0.22083	A174S	Hereditary cancer-predisposing syndrome|not provided
Uncertain significance	-0.22911	Q323H	not provided
Uncertain significance	-0.229678	W385C	not provided
Uncertain significance	-0.229678	W385C	not provided
Pathogenic/Likely pathogenic	-0.234106	K363E	Intellectual disability, autosomal dominant 15|not provided
Conflicting classifications of pathogenicity	-0.242375	T232M	not provided|Hereditary cancer-predisposing syndrome|Rhabdoid tumor predisposition syndrome 1
Uncertain significance	-0.244269	P173A	not provided|Hereditary cancer-predisposing syndrome
Uncertain significance	-0.253952	G80R	not provided|Hereditary cancer-predisposing syndrome
Uncertain significance	-0.263223	R158Q	not provided|Hereditary cancer-predisposing syndrome
Uncertain significance	-0.264533	Y248C	not provided|Hereditary cancer-predisposing syndrome
Uncertain significance	-0.265115	Q18H	not provided
Uncertain significance	-0.277297	N103H	not provided
Uncertain significance	-0.280505	A180S	not provided|not specified
Uncertain significance	-0.29137	A93V	not provided
Uncertain significance	-0.306981	H177Y	Rhabdoid tumor predisposition syndrome 1|Hereditary cancer-predisposing syndrome
Uncertain significance	-0.308542	P117S	Hereditary cancer-predisposing syndrome
Uncertain significance	-0.309803	R40Q	not provided
Uncertain significance	-0.310174	A180V	not provided
Uncertain significance	-0.321795	K108R	not provided
Uncertain significance	-0.336518	I195M	not provided
Uncertain significance	-0.337251	Y326S	Hereditary cancer-predisposing syndrome
Uncertain significance	-0.339973	W51C	not provided
Uncertain significance	-0.346466	R127K	Hereditary cancer-predisposing syndrome
Uncertain significance	-0.350005	N207S	Intellectual disability, autosomal dominant 15|Hereditary cancer-predisposing syndrome|not provided
Pathogenic/Likely pathogenic	-0.356828	R366C	not provided|Intellectual disability, autosomal dominant 15
Uncertain significance	-0.357123	D101H	not provided
Uncertain significance	-0.359446	P332L	not provided
Uncertain significance	-0.365234	N342S	not provided
Uncertain significance	-0.366884	M3K	not provided
Uncertain significance	-0.391702	E105G	Hereditary cancer-predisposing syndrome|not provided
Uncertain significance	-0.393752	M193I	not provided
Uncertain significance	-0.399977	P146R	See cases
Uncertain significance	-0.400832	T9S	Rhabdoid tumor predisposition syndrome 1
Uncertain significance	-0.403939	V15L	Hereditary cancer-predisposing syndrome
Uncertain significance	-0.410639	D104A	not provided
Uncertain significance	-0.411982	I28V	not provided|SMARCB1-related disorder
Uncertain significance	-0.422468	I253M	not provided
Uncertain significance	-0.44066	A180T	not provided
Uncertain significance	-0.442417	V234L	Rhabdoid tumor predisposition syndrome 1|not provided
Uncertain significance	-0.442417	V234L	Rhabdoid tumor predisposition syndrome 1|not provided
Uncertain significance	-0.44449	P290A	not provided|Hereditary cancer-predisposing syndrome
Uncertain significance	-0.451279	N179K	not provided
Uncertain significance	-0.454249	K364M	not provided
Uncertain significance	-0.462276	P249S	not provided
Uncertain significance	-0.471076	G69S	not provided
Uncertain significance	-0.474117	I28F	Hereditary cancer-predisposing syndrome
Uncertain significance	-0.477889	I264F	not provided
Uncertain significance	-0.525112	M193V	Hereditary cancer-predisposing syndrome
Uncertain significance	-0.525584	L43R	not provided
Uncertain significance	-0.530532	K286R	not provided
Uncertain significance	-0.531454	T56S	not provided|Hereditary cancer-predisposing syndrome
Uncertain significance	-0.533945	T114A	not provided
Uncertain significance	-0.539626	E95G	not provided
Uncertain significance	-0.551062	D22N	not provided|Hereditary cancer-predisposing syndrome
Uncertain significance	-0.587976	S284A	not provided
Uncertain significance	-0.588378	R37P	Adenoid cystic carcinoma
Uncertain significance	-0.58984	P215S	Hereditary cancer-predisposing syndrome
Uncertain significance	-0.59558	A65S	not provided
Uncertain significance	-0.608605	D21N	Hereditary cancer-predisposing syndrome|not provided
Uncertain significance	-0.615569	I28K	not provided
Uncertain significance	-0.633789	M156T	not provided|Hereditary cancer-predisposing syndrome
Uncertain significance	-0.648178	D101N	Hereditary cancer-predisposing syndrome|not provided
Uncertain significance	-0.66188	S129T	not provided
Uncertain significance	-0.663404	D345N	not provided
Uncertain significance	-0.673026	P230T	Hereditary cancer-predisposing syndrome
Uncertain significance	-0.678758	I237S	not provided|Intellectual disability, autosomal dominant 15
Uncertain significance	-0.681077	L295V	not provided
Uncertain significance	-0.68723	M193T	not provided
Uncertain significance	-0.697919	D101Y	not provided
Uncertain significance	-0.699714	A384P	not specified
Uncertain significance	-0.721762	S49L	not provided
Uncertain significance	-0.730987	E184Q	Hereditary cancer-predisposing syndrome
Uncertain significance	-0.741657	T325P	not provided
Uncertain significance	-0.75598	P116L	not provided
Uncertain significance	-0.762442	I338T	Hereditary cancer-predisposing syndrome|not provided
Uncertain significance	-0.76582	I311M	not provided
Uncertain significance	-0.768148	T86N	not provided
Uncertain significance	-0.776393	E194D	not provided
Uncertain significance	-0.783399	V88L	not provided
Uncertain significance	-0.801617	N103S	not provided
Conflicting classifications of pathogenicity	-0.817119	E31V	not provided
Uncertain significance	-0.820447	F233Y	not provided
Uncertain significance	-0.828635	V187F	not provided|Hereditary cancer-predisposing syndrome
Uncertain significance	-0.835128	K126R	not provided|Hereditary cancer-predisposing syndrome
Uncertain significance	-0.884987	S274A	not provided
Uncertain significance	-0.920805	A236P	not provided
Uncertain significance	-0.926207	P332R	not provided
Uncertain significance	-0.980028	A93S	Hereditary cancer-predisposing syndrome
Uncertain significance	-1.04827	F25V	Hereditary cancer-predisposing syndrome
Uncertain significance	-1.05778	V57A	not provided
Uncertain significance	-1.07278	E24A	Hereditary cancer-predisposing syndrome|not provided
Uncertain significance	-1.07994	C167W	not provided|Hereditary cancer-predisposing syndrome
Uncertain significance	-1.11944	T134P	not provided
Uncertain significance	-1.14598	D169H	not provided|Hereditary cancer-predisposing syndrome
Uncertain significance	-1.16679	I338L	not provided
Uncertain significance	-1.25855	M208V	not provided|Hereditary cancer-predisposing syndrome
Uncertain significance	-1.27739	T82M	Hereditary cancer-predisposing syndrome|not provided
Uncertain significance	-1.28374	P48L	not provided
Uncertain significance	-1.33464	I195F	Hereditary cancer-predisposing syndrome|not provided
Uncertain significance	-1.35701	H68Y	not provided
Uncertain significance	-1.46517	E20A	not provided
Uncertain significance	-1.48279	F25S	not provided|Hereditary cancer-predisposing syndrome
Uncertain significance	-1.49859	H79N	Hereditary cancer-predisposing syndrome
Uncertain significance	-1.60849	D101G	not provided
Uncertain significance	-1.72691	D196I	not provided
Uncertain significance	-1.98222	D104N	Hereditary cancer-predisposing syndrome
Uncertain significance	-2.68943	H68L	not provided
Uncertain significance	-3.39644	Q348E	not provided

## Sheet: Supp. Fig. 2D
Supplementary Figure 2D: Functional z-scores for all missense and silent substitutions across SMARCB1 residue positions. Substitutions are grouped by introduced amino acid identity and ordered from most to least deleterious based on the mean z-score. Within each group, variants are listed in residue sequence order.
Residue	Substitution	Wildtype_Amino_Acid	Mutant_Amino_Acid	Mutation_Type	G401_R1_zscore	G401_R2_zscore	BT16_R1_zscore	BT16_R2_zscore	RCRF1009T_R1_zscore	RCRF1009T_R2_zscore	G401_average_zscore	BT16_average_zscore	RCRF1009T_average_zscore	all_reps_zscore	all_reps_zscore_sd
1	M1K	M	K	M	0.7046647132039523	0.6825968629544722	-1.48313	-0.0751007	3.251670619425986	-0.499463	0.6936307880792123	-0.779114	1.3761036203897563	0.4302068708269952	1.6050018158466526
2	M2K	M	K	M	6.525630803510505	1.027683966927358	1.748109588136331	1.6735942341677503	0.7004321353964407	0.604152	3.776657385218931	1.7108519111520408	0.6522919680927648	2.0466004214879123	2.2459279318653187
3	M3K	M	K	M	-1.29181	-0.693784	-2.61905	-1.14811	3.4777274541730954	0.0737301	-0.992797	-1.88358	1.775728768409098	-0.366884	2.0794285500540446
4	M4K	M	K	M	0.12623302029224845	0.4124004673982742	-1.96635	0.0453329	-0.681312	0.24986943035544784	0.26931674384526133	-0.960507	-0.215721	-0.302304	0.8980959517556119
5	A5K	A	K	M	-0.00911315	0.2987950872721196	0.0308628	0.6824879073813046	0.3371775142312614	0.32190000343325814	0.14484096780826056	0.35667535993235067	0.3295387588322598	0.277018	0.25019075162559135
6	L6K	L	K	M	-0.788577	0.3008458531194976	0.3893	-0.868186	0.29956097444102936	-0.679232	-0.243866	-0.239443	-0.189836	-0.224381	0.6110113725639504
7	S7K	S	K	M	-0.616085	-1.11984	-1.28426	-0.16125	-1.19704	-1.02795	-0.86796	-0.722754	-1.11249	-0.90107	0.4305665641786642
8	K8K	K	K	S	0.564087	0.7844450162424199	1.129117449973655	0.392313	1.0759966822592868	0.4750602558438322	0.6742658962015269	0.760715	0.7755284690515595	0.7368365834051315	0.3124887308186771
9	T9K	T	K	M	0.7266468401394972	3.183180674925998	1.9800518839596697	0.917817	0.0962249	-1.09152	1.9549137575327475	1.4489342006144488	-0.497648	0.9687333391833634	1.4828120966605425
10	F10K	F	K	M	0.47625580413175667	-3.5254	4.879447069623377	-4.702	-2.5664	-0.332454	-1.52457	0.0887239	-1.44943	-0.961758	3.456013039145502
11	G11K	G	K	M	-0.596788	-5.97645	-0.870478	-4.2365	-2.57332	-0.892931	-3.28662	-2.55349	-1.73313	-2.52441	2.1892085854532612
12	Q12K	Q	K	M	0.5795544325592518	0.3440087633429338	-0.901246	-1.18681	-1.20473	-0.00102385	0.4617815979510927	-1.04403	-0.602879	-0.395042	0.7987520260259502
13	K13K	K	K	S	-0.636257	-0.198053	0.7514583745581375	-0.65075	0.3743184526368969	-1.07947	-0.417155	0.0503542	-0.352575	-0.239792	0.6917482551026286
14	P14K	P	K	M	0.3824656092609172	0.978559	-3.88875	-1.88579	2.9675841378825036	-4.23364	0.6805122008099767	-2.88727	-0.633029	-0.946597	2.8683265400101536
15	V15K	V	K	M	-0.398165	-0.87508	-3.17145	-2.56712	-0.880842	-1.15595	-0.636623	-2.86929	-1.01839	-1.5081	1.0989447998779815
16	K16K	K	K	S	0.7369432747047514	0.41628747567203783	0.5802873055563402	0.1437809946873134	0.5323081761118705	-0.265922	0.5766153751883947	0.3620341501218268	0.13319292804111646	0.3572808177837793	0.36385606001964166
17	F17K	F	K	M	-5.34896	-2.66284	0.44624144926220294	-0.00832136	0.9233958563438308	-1.94264	-4.0059	0.2189600435605027	-0.509622	-1.43219	2.3757472415294636
18	Q18K	Q	K	M	1.090238008660212	1.4907862685337023	-2.5705	0.5891333777556471	-0.74793	1.92988	1.2905121385969571	-0.990686	0.5909765130477236	0.2969343159071609	1.6805036629804844
19	L19K	L	K	M	-1.44088	-1.04136	1.070179014690371	-0.621171	0.36340357298996295	2.1111116751008634	-1.24112	0.22450419431820945	1.2372576240454132	0.0735467	1.3600080228549782
20	E20K	E	K	M	0.22439053608612872	0.44790686794220186	-0.393352	0.3127366264549268	1.8608580904436436	-0.906251	0.3361487020141653	-0.0403077	0.4773034741298713	0.25771480887040343	0.936919
21	D21K	D	K	M	0.0626429	-2.09373	-1.21792	-1.62941	-1.25638	-1.38926	-1.01555	-1.42366	-1.32282	-1.25401	0.7210043059208594
22	D22K	D	K	M	-2.43198	-2.05458	-4.60501	-1.86388	-0.606786	-0.541835	-2.24328	-3.23444	-0.57431	-2.01734	1.4872559677989088
23	G23K	G	K	M	-2.14243	-2.54614	-1.35042	-0.916136	-0.156082	-0.0661811	-2.34429	-1.13328	-0.111131	-1.19623	1.0177146745631878
24	E24K	E	K	M	0.2769636033866309	-0.46873	-0.20417	0.963877	0.33009969679870826	0.22559092633165853	-0.095883	0.3798535216154706	0.2778453115651834	0.1872719356128843	0.4932735563284229
25	F25K	F	K	M	-7.03215	-2.54182	4.276225280231842	-4.96442	-3.07641	1.5453723895878884	-4.78698	-0.344098	-0.765518	-1.96553	4.183684923631555
26	Y26K	Y	K	M	-0.0774543	-0.338622	-2.16356	-2.55142	3.914079424297248	-0.394374	-0.208038	-2.35749	1.759852504700043	-0.268558	2.295830955361101
27	M27K	M	K	M	0.2839248476807902	-0.468623	-0.695829	-0.599404	5.223812261662809	0.36118529981727665	-0.0923493	-0.647616	2.792498780740043	0.6841777243937535	2.269526748439367
28	I28K	I	K	M	-1.13725	-4.02782	0.5242737004913717	-1.00127	2.051123259970511	-0.10247	-2.58254	-0.238499	0.9743264893952588	-0.61557	2.036572208754089
29	G29K	G	K	M	-0.980985	-3.01334	0.3850489941259085	-1.43094	1.006199647248616	0.7144436316197061	-1.99716	-0.522944	0.8603216394341611	-0.553262	1.544324235001529
30	S30K	S	K	M	-2.80372	-2.57575	-2.75771	-1.19018	-0.400819	0.3658762236302775	-2.68974	-1.97394	-0.0174716	-1.56038	1.3566556032831023
31	E31K	E	K	M	0.057567	0.271182	0.19220640100744585	-0.313217	0.62137	1.250115956911797	0.16437440972671327	-0.0605051	0.935743	0.3465374187400514	0.5367053239741195
32	V32K	V	K	M	0.0869703	0.13415190149864212	-1.04066	-0.460026	0.9386414215777468	0.48531839983605224	0.11056109733034548	-0.750341	0.7119799107068995	0.024066612405199684	0.6976039874212866
33	G33K	G	K	M	-2.78298	-1.03187	0.0403273	-1.46946	0.0585621	0.4679247824651126	-1.90743	-0.714567	0.2632434255769367	-0.786251	1.2234331816003805
34	N34K	N	K	M	-0.822696	0.658287	0.2580439888243086	0.3031280323460701	0.12001904122027962	-0.988326	-0.0822044	0.2805860105851894	-0.434154	-0.0785907	0.6667499236066331
35	Y35K	Y	K	M	-0.591806	-1.29723	-0.372033	-1.89829	-0.719915	-0.77533	-0.944516	-1.13516	-0.747622	-0.942433	0.5595128037610232
36	L36K	L	K	M	-0.570226	-1.26587	-0.369292	-2.20046	0.19079735569265271	-1.61646	-0.918047	-1.28488	-0.712832	-0.971919	0.8817696845269133
37	R37K	R	K	M	0.19109921156852344	0.5241255147121657	2.200813051586818	1.7882881100071135	1.580813112693859	-2.86483	0.3576123631403446	1.994550580796966	-0.642009	0.5700512019472554	1.849824854146122
38	M38K	M	K	M	1.9752644074540835	0.28956845299745865	2.4947851786020987	-1.39444	0.81093984460294255	-0.568546	1.132416430225771	0.5501723684140527	0.1211967710333784	0.601262	1.480926062309562
39	F39K	F	K	M	0.2276250826356921	-0.419093	0.15690578194047472	-1.40604	0.4300812988257717	-1.96072	-0.0957337	-0.624569	-0.765318	-0.495207	0.9784714413718082
40	R40K	R	K	M	-0.338796	-0.0724898	-0.372565	-0.672867	0.4801113089004423	0.22939885683202524	-0.205643	-0.522716	0.35475508286623375	-0.124535	0.4246573963833508
41	G41K	G	K	M	0.5472240874500285	1.4901187177447044	-0.903792	0.6899237644001083	0.5557847057395131	3.3716984492017574	1.0186714025973664	-0.106934	1.9637415774706353	0.9584930369524264	1.4126383497754036
42	S42K	S	K	M	-1.36437	-0.51279	-0.463252	-1.785	-1.70535	-0.519375	-0.938579	-1.12412	-1.11236	-1.05836	0.6296897962332197
43	L43K	L	K	M	1.383441514533455	0.7769608516762495	0.34981896312900485	0.892197	0.5185768226039772	1.1267833192401069	1.0802011831048524	0.6210081038358864	0.8226800709220421	0.8412964526209269	0.38153690820441455
44	Y44K	Y	K	M	0.3710924759441687	-3.76194	0.10453209069642268	0.6903785478267855	1.120458847251332	-4.89853	-1.69542	0.3974553192616041	-1.88904	-1.06234	2.5790372050372907
45	K45K	K	K	S	1.3012727928580048	0.8877705571563598	0.7133914011113462	1.045708960538345	-0.0486486	0.9529812312574312	1.0945216750071822	0.8795501808248456	0.4521663158026906	0.8087460572115728	0.4626015062581245
46	R46K	R	K	M	-0.651713	-0.402704	0.24311767602008963	0.3978353579482195	-0.206465	0.6271813878392432	-0.527209	0.3204765169841546	0.2103582425474928	0.00120868	0.4980472667818242
47	Y47K	Y	K	M	0.4881052942143726	3.367960974707106	1.355133598608968	-0.626555	0.7332563611097579	1.446199560371275	1.928033134460739	0.36428946366858345	1.0897279607405164	1.1273501862899464	1.327705775834366
48	P48K	P	K	M	0.15609604771296243	0.9364043886701472	0.0532246	0.11202703591982208	0.6161003241018554	0.5969901477908583	0.5462502181915548	0.0826258	0.6065452359463569	0.4118070946885197	0.35639
49	S49K	S	K	M	0.18580050307414572	0.5079780513197524	0.0439982	-0.527327	0.3601586107002395	-0.27454	0.34688927719694906	-0.241665	0.042809350264407936	0.0493447	0.390653
50	L50K	L	K	M	0.4564704816842918	0.9237893953306836	0.5183846676288226	0.44886	0.33655317777604843	1.2454467673202447	0.6901299385074877	0.4836225720847998	0.7909999725481466	0.6549174943801447	0.35294608189812243
51	W51K	W	K	M	0.1061050006897952	0.1151827100806874	2.2443512797558833	0.4612426414728833	2.0849157503777795	1.6436117084531146	0.1106438553852413	1.3527969606143833	1.864263729415447	1.1092348484716903	0.9940124958048652
52	R52K	R	K	M	0.0817126	0.11965457331173689	-0.56116	0.591234	0.5768100293519185	0.2872810636056589	0.10068357520463432	0.015036709560338424	0.4320455464787887	0.18258861041458715	0.42442
53	R53K	R	K	M	0.6695529133819924	0.652395	0.31384702836097994	0.37047431601325864	0.4461443930758595	1.0834753569946602	0.6609738429336163	0.3421606721871193	0.7648098750352599	0.5893147967186652	0.2824476269750749
54	L54K	L	K	M	0.85917	0.5452507246487369	-0.573654	0.7368476674924542	-0.232302	0.6004257705267919	0.7022102933571724	0.0815969	0.18406182674069171	0.32262299196821553	0.5826587956280603
55	A55K	A	K	M	0.2373667328531041	0.15384535686669693	0.4046476207557759	-0.456588	1.4697601854364006	1.013426657017361	0.19560604485990052	-0.0259702	1.2415934212268809	0.47040974341314495	0.6799618187082224
56	T56K	T	K	M	2.1367966296396803	2.7473074269698765	2.3598411220700193	0.8798015629539827	3.8361520394491944	1.3081892464579945	2.4420520283047784	1.619821342512001	2.572170642953594	2.211348004590125	1.052953981539791
57	V57K	V	K	M	-0.132059	-0.414154	1.3270324100866009	1.3072278379510365	-2.36573	-2.1208	-0.273106	1.317130124018819	-2.24327	-0.399748	1.5996571553882044
58	E58K	E	K	M	1.0096747047441594	1.920072007652218	1.5049091666115382	0.7260161565474186	0.2746383892261645	0.3948156723831967	1.4648733561981886	1.1154626615794785	0.3347270308046806	0.9716876828607826	0.6425285246812226
59	E59K	E	K	M	0.17247048181960953	-1.58164	0.141823	0.34481396599324654	1.1137277634285274	1.0518445382444388	-0.704585	0.2433184430985828	1.082786150836483	0.20717305048038737	0.9756626792830352
60	R60K	R	K	M	1.0258075461389429	1.00456	-0.371664	0.13541698565143032	-1.0843	1.3843877618524998	1.0151847938655114	-0.118123	0.15004408804386635	0.34903519747521733	0.956993
61	K61K	K	K	S	-0.498205	-0.558585	0.6832668669040749	-0.0727559	0.0768275	-0.219174	-0.528395	0.30525548142107695	-0.0711735	-0.0981043	0.4535560429300865
62	K62K	K	K	S	1.3495696791997385	1.1930338092797537	0.7485401995483576	0.3191617320732394	0.21706141426684403	0.5680351241841747	1.271301744239746	0.5338509658107985	0.39254826922550934	0.732567	0.45971682464815206
63	I63K	I	K	M	0.4752457811806208	0.8890043643188668	0.7745839593754148	-0.0373143	0.6673990532401267	0.458326	0.6821250727497438	0.36863485450975614	0.5628626045579413	0.5378741772724804	0.3277781425524488
64	V64K	V	K	M	1.7868108327101366	1.3801063726284926	1.644163328255528	0.968463	3.155439763782317	2.155290171022885	1.5834586026693147	1.306313385733954	2.655364967402601	1.8483789852686232	0.7538736800750655
65	A65K	A	K	M	-2.32748	-2.00977	-0.638969	-2.81397	-2.97238	-5.51218	-2.16862	-1.72647	-4.24228	-2.71246	1.6036000182128742
66	S66K	S	K	M	0.9360070687702152	1.0438036987931432	1.4463555596936013	1.001813181920951	1.3135307332181556	0.6912345256627207	0.9899053837816792	1.2240843708072762	1.002382629440438	1.072124128009798	0.2711740151052103
67	S67K	S	K	M	0.0876172	0.6837082109149306	0.8033631837029314	0.4497808025789325	1.9708470194018193	0.5019532576439694	0.3856627275434265	0.6265719931409319	1.2364001385228942	0.7495449530690843	0.6462380522938973
68	H68K	H	K	M	-0.184108	0.4290188323119677	1.030082390428391	-0.860035	2.066143076264819	0.8616012679491738	0.12245564187814836	0.0850238	1.4638721721069965	0.5571172127505039	1.0166325452515317
69	G69K	G	K	M	-0.309962	0.6725879282189352	-1.60832	0.29555319194278634	0.13590974574794068	0.1595348154644458	0.1813129005109482	-0.656382	0.14772228060619325	-0.109116	0.7993714677656621
70	K70K	K	K	S	1.11328	0.6439621383810938	0.5027047663874918	1.3525338103113782	0.0732103	0.6240304733004725	0.8786220380948719	0.927619	0.3486203778974468	0.7182872347805846	0.4550380568878925
71	K71K	K	K	S	-0.353775	-1.00637	0.1923445694861014	-0.841571	-0.598196	-0.820321	-0.68007	-0.324613	-0.709258	-0.571314	0.4371575622082838
72	T72K	T	K	M	-1.05393	-0.173472	-0.993312	0.5984649806100908	-1.35446	-0.599358	-0.613699	-0.197424	-0.976907	-0.59601	0.7138764169244141
73	K73K	K	K	S	-0.926598	0.5014395717877477	-0.131753	0.0796094	1.2072947033831856	-0.563355	-0.212579	-0.026072	0.32197009981595215	0.027773	0.7621052463113505
74	P74K	P	K	M	2.42209	0.9598921231357836	2.2345602454376015	2.4475109148165006	2.082785936332312	2.832561528441694	1.690992718112742	2.341035580127051	2.4576737323870033	2.163234010208932	0.6411570549330212
75	N75K	N	K	M	-1.15921	0.012206986562327438	-0.952448	1.8915001878331812	-0.79425	-2.41926	-0.5735	0.4695260764952347	-1.60676	-0.570243	1.439543927691928
76	T76K	T	K	M	0.2803711446647178	2.781466434040848	2.203148767437185	1.840732045765594	0.0231266	-0.433689	1.530918789352783	2.0219404066013897	-0.205281	1.115859366608102	1.3247709629369184
77	K77K	K	K	S	1.0771737304509086	0.3873065861974161	-1.35841	-0.747727	0.4240322522929958	0.42426	0.7322401583241623	-1.05307	0.4241459459324004	0.034439806818241436	0.9019263913015756
78	D78K	D	K	M	2.79584	2.4792927545075085	4.388730721740105	2.0326982474418025	3.313232062323568	2.289659647083278	2.6375672646197694	3.2107144845909534	2.801445854703423	2.8832425346380486	0.8599960723169313
79	H79K	H	K	M	0.0336175	1.0927213006874927	0.502141	-0.306966	0.16413028272308802	0.6420433530936677	0.5631693771517787	0.0975878	0.40308681790837786	0.35461464932687387	0.4952156348272683
80	G80K	G	K	M	2.4546378037854812	-2.40123	2.383023151167998	1.1941028812003214	1.4821277400446695	1.598364404803214	0.0267027	1.7885630161841597	1.5402460724239415	1.1185039353226467	1.7967197753836914
81	Y81K	Y	K	M	2.033423543390599	1.5359016263963403	0.4184097226355404	2.398117281212716	-0.171389	0.5017981235799764	1.7846625848934696	1.408263501924128	0.16520458169105917	1.1193768895028855	1.018134186756959
82	T82K	T	K	M	-0.238027	0.7238591862996414	0.7874129355644955	1.02251	0.2756047995530807	0.2618509399406869	0.2429160442886736	0.9049626373478276	0.2687278697468838	0.4722021837944617	0.4588799715858633
83	T83K	T	K	M	0.7086233030032417	-0.359273	1.0513200406432288	0.0749546	0.36304631504774304	0.5728431850151396	0.1746753822851346	0.563137	0.4679447500314413	0.40191915555342395	0.4965548635222466
84	L84K	L	K	M	0.365534	-0.120341	0.48711943691014015	0.33992097402738963	0.15672438757607668	0.31584040282983133	0.12259650770582352	0.4135202054687649	0.236282	0.25746636945918083	0.21331316396645905
85	A85K	A	K	M	0.7197574349811642	-0.0872711	1.4309400460775317	1.7677157419842264	1.1447617425537144	0.5991650357523686	0.3162431820413468	1.599327894030879	0.8719633891530415	0.9291781550750892	0.6614108086543369
86	T86K	T	K	M	2.763424073427837	1.9665730658380085	1.2083322607621798	2.293950370869581	0.8796450987369544	0.7581340542217572	2.3649985696329225	1.7511413158158804	0.8188895764793558	1.6450098206427195	0.817116
87	S87K	S	K	M	0.5173981726572795	-0.470975	1.1566856833175287	-1.90707	0.4743837645335048	0.8490437852084797	0.0232117	-0.375192	0.6617137748709923	0.10324456049132492	1.126615459950851
88	V88K	V	K	M	0.4453242814930139	0.768456	0.6749630215605262	0.813138	-0.202731	0.5699571223450158	0.60689	0.7440506061875236	0.183613	0.5115179611225988	0.37460763356517024
89	T89K	T	K	M	-1.10896	-0.159172	0.721709	0.6424582660004088	0.9802536283050842	-0.0890336	-0.634068	0.6820836660858939	0.4456100147879355	0.16454186627000858	0.7739682063064609
90	L90K	L	K	M	1.1437515241492715	1.0868411798395563	2.024602579300063	0.46812803860286534	1.6257842529335091	1.0549300691319397	1.115296351994414	1.246365308951464	1.3403571610327245	1.2340062739928674	0.5342235011951798
91	L91K	L	K	M	1.882966791167148	1.8556062226163683	3.0010370992823994	0.9552688410617228	0.950608	2.716339518291417	1.869286506891758	1.978152970172061	1.8334737992570709	1.8936377587736304	0.8572715966507579
92	K92K	K	K	S	-1.12431	-1.26193	-0.754295	-0.68748	-0.70898	-0.510148	-1.19312	-0.720887	-0.609564	-0.841189	0.2882428718711394
93	A93K	A	K	M	0.7526626947406698	0.3830112210557079	0.28815697838302107	0.7435289251248093	0.7626207020503267	0.8531322622620091	0.5678369578981889	0.5158429517539151	0.8078764821561679	0.630519	0.23373904425427047
94	S94K	S	K	M	-2.95191	-1.64486	-1.22423	-1.56019	8.692751449205883	-1.34524	-2.29839	-1.39221	3.67376	-0.0056133	4.306406568122636
95	E95K	E	K	M	0.9355039027382516	-1.44456	0.6080875639817558	-0.840718	1.1689921119859714	0.4856001407153566	-0.254527	-0.116315	0.827296	0.1521513974140943	1.0489938064485176
96	V96K	V	K	M	2.6429246397297264	2.408345283056616	1.6495143049588563	-0.0140387	3.2569930313422377	1.4640405451427445	2.5256349613931715	0.8177377931103084	2.3605167882424913	1.9012965142486569	1.1461343634206655
97	E97K	E	K	M	0.9626154083991711	0.8606509335658699	0.9773186174539636	1.333501844888838	1.728467266053121	1.002481711411143	0.9116331709825204	1.1554102311714007	1.365474488732132	1.1441726302953512	0.3281798069072622
98	E98K	E	K	M	0.4751860781044334	-1.53421	-1.33782	0.7640101402324454	1.7473680567698897	2.0322621055414243	-0.529513	-0.286907	1.8898150811556569	0.3577984382430647	1.507869878546355
99	I99K	I	K	M	-2.04796	-0.156911	-1.25412	-1.79007	-7.92365	-1.19238	-1.10243	-1.5221	-4.55802	-2.39418	2.7860114732363512
100	L100K	L	K	M	1.4115598461760517	0.46615487014152474	2.244664558370226	1.5274801287986772	0.9866714895453422	0.985344	0.9388573581587882	1.8860723435844515	0.986008	1.270312449892512	0.6072523048290827
101	D101K	D	K	M	-2.21329	-2.297	1.1243407596032131	-0.0607104	-0.422255	-0.535048	-2.25515	0.531815	-0.478651	-0.733994	1.3171782988781373
102	G102K	G	K	M	0.12796938612418535	-0.274383	2.038345947729831	-1.49891	-0.369488	-0.111518	-0.0732067	0.26971805366720236	-0.240503	-0.014664	1.152468183565728
103	N103K	N	K	M	-3.23521	-0.442484	-1.20989	-0.235764	-0.580524	-1.172	-1.83885	-0.722828	-0.876261	-1.14598	1.0966120202539988
104	D104K	D	K	M	-3.20962	-4.34743	-5.27365	-0.93285	0.15499044265329026	0.8699414938312077	-3.77853	-3.10325	0.512466	-2.1231	2.514709612302602
105	E105K	E	K	M	2.8552644670197274	-0.538375	-0.0989316	-0.152149	2.256662601577475	1.8001962354525571	1.1584447747616764	-0.12554	2.028429418515016	1.0204446218331666	1.453320938780718
106	K106K	K	K	S	0.31073038845587303	0.8694954101331611	-0.453386	-1.37997	0.1406190254884549	-0.110786	0.590113	-0.91668	0.014916529657600937	-0.103884	0.7654748812587698
107	Y107K	Y	K	M	3.447380964595661	5.17691	0.00297086	-0.5076	2.850980923112235	5.291965631138711	4.312147756452935	-0.252314	4.071473277125473	2.7104355431695497	2.489850335402807
108	K108K	K	K	S	0.5358438024534524	0.0427404	0.951344	1.0157733634313777	0.8759262422426999	1.1747768125837987	0.2892921043981764	0.9835588624250758	1.0253515274132492	0.7660674980788338	0.41279481934237056
109	A109K	A	K	M	-0.620589	-1.31665	-1.27159	-1.03791	-1.72524	0.6709925856465553	-0.968622	-1.15475	-0.527121	-0.883499	0.8433468084644453
110	V110K	V	K	M	-0.0434605	-3.49442	-1.63989	-2.01706	-4.07255	-0.757176	-1.76894	-1.82848	-2.41486	-2.00409	1.551212484610662
111	S111K	S	K	M	-0.889657	1.228479860197184	5.291403648313354	3.612143340158141	5.220483669293308	-4.84213	0.16941123045283568	4.451773494235748	0.18917544657327623	1.60345	3.9653627336207578
112	I112K	I	K	M	-0.162137	0.858399	1.7263903603360435	0.0930071	1.123226663728551	-0.201533	0.34813128133086824	0.9096987308776646	0.46084691548349505	0.5728923092306759	0.7855229821171509
113	S113K	S	K	M	0.3972195509035791	0.4334072168861562	1.073867022024293	0.6972624072593907	2.9529500803695794	0.792977	0.4153133838948676	0.8855647146418418	1.8729635295984308	1.0579472093783802	0.9610622572917183
114	T114K	T	K	M	0.0975994	1.200364526624908	0.5014611877792298	2.1219928277756797	-0.0704681	-1.49249	0.6489819459762491	1.3117270077774548	-0.781479	0.393077	1.2255736837055211
115	E115K	E	K	M	0.4561141359265062	0.9384636359796804	2.3402074473232872	1.1309159704486271	0.3847705760635721	-0.0505347	0.6972888859530932	1.7355617088859572	0.16711793223457225	0.8666561756912076	0.8352652898174676
116	P116K	P	K	M	-1.73222	-2.06183	0.6930218861293085	-2.38833	-1.49795	0.16359729976557968	-1.89703	-0.847653	-0.667174	-1.13728	1.2606535973745945
117	P117K	P	K	M	-0.753827	-1.09231	-1.03926	-1.11839	-1.20453	-0.602439	-0.923066	-1.07883	-0.903482	-0.968458	0.23604882996679305
118	T118K	T	K	M	-1.71795	-0.674208	-0.915162	-0.760397	0.46841233684688655	-1.55895	-1.19608	-0.83778	-0.545269	-0.859709	0.7793293098530758
119	Y119K	Y	K	M	-0.360629	-2.72297	0.9201056529014482	-0.88865	0.5168864085700154	0.7130742891088553	-1.5418	0.015727952931855083	0.6149803488394354	-0.303697	1.3713624738747698
120	L120K	L	K	M	0.613671	0.22436750211889567	0.14617622513253675	-0.45282	0.10799811071262938	0.0184853	0.41901908305750535	-0.153322	0.0632417	0.1096463751733408	0.34444647218047364
121	R121K	R	K	M	0.4619187819963232	0.8121115247021099	1.2508495643308553	1.1590859221079164	0.2700282346528793	1.989316359787831	0.6370151533492165	1.204967743219386	1.1296722972203552	0.9905517312629858	0.6203446348782373
122	E122K	E	K	M	0.9979866335387164	0.7346017507915896	1.9352250292085191	0.5882186905075665	1.3996171647327424	0.7470374116003597	0.866294	1.2617218598580429	1.073327288166551	1.0671144467299156	0.512115
123	Q123K	Q	K	M	0.0535759	0.4639602226468773	0.4637159805725294	2.2063107934325044	0.0796655	-0.520989	0.25876807070668334	1.335013387002517	-0.220662	0.4577065094262187	0.9297068633311256
124	K124K	K	K	S	-0.269134	-0.800718	0.10632978310031646	0.0500294	0.0755373	-0.312784	-0.534926	0.0781796	-0.118624	-0.19179	0.3493511534826999
125	A125K	A	K	M	2.1972216792237265	0.9260276658861324	0.7692974183874106	3.3294454899028256	3.6694271451707823	4.585434701181227	1.5616246725549294	2.0493714541451182	4.1274309231760045	2.5794756832920176	1.5447377966602165
126	K126K	K	K	S	-0.909829	-0.0179934	-0.1355	-0.439285	0.684225	-0.31416	-0.463911	-0.287392	0.18503264074792553	-0.188757	0.5277367174523535
127	R127K	R	K	M	0.23476914822675052	-1.09069	1.135210041043896	-0.400178	1.273583648142591	-3.23149	-0.42796	0.36751615417491945	-0.978956	-0.346466	1.6755836661990346
128	N128K	N	K	M	-0.803574	-0.332892	-0.455174	0.6319728956484196	-1.4997	-1.4626	-0.568233	0.0883995	-1.48115	-0.65366	0.7984705505715272
129	S129K	S	K	M	1.6476274617289577	-0.0354692	0.7738859182180708	1.0275819652973237	-0.279849	2.206536300191458	0.8060791305488648	0.9007339417576972	0.9633435032532603	0.8900521918532742	0.9554809336202396
130	Q130K	Q	K	M	1.1493900115995177	-0.528793	-1.6803	0.4073943666160219	-1.83469	0.6328902301256921	0.3102982657835782	-0.636455	-0.600898	-0.309018	1.247700643015656
131	W131K	W	K	M	0.76645	-0.0477418	-0.249088	0.4001510002159403	0.4698617660627043	-1.75333	0.35935386678943015	0.0755317	-0.641736	-0.0689501	0.9031404971549398
132	V132K	V	K	M	-0.0475776	1.285447117204391	0.32211792375189574	-0.263045	1.6645623359935124	-0.00322958	0.6189347819537897	0.029536233200534473	0.8306663800796006	0.49304579841130824	0.79244
133	P133K	P	K	M	0.6455142181792827	-0.880088	-0.450091	0.569836	0.991817	-0.575837	-0.117287	0.0598724	0.2079902261113241	0.0501919	0.7770088002717518
134	T134K	T	K	M	-0.0601085	-0.624804	1.029775208885897	0.3946076352811654	0.983522	0.1323221792322985	-0.342456	0.7121914220835311	0.5579219906337152	0.3092191029633423	0.6358097937645396
135	L135K	L	K	M	0.016702	-0.271112	1.5441618429410755	1.0585498693037616	0.5799203308145027	0.0457826	-0.127205	1.3013558561224186	0.3128514852993814	0.495668	0.6990035809238846
136	P136K	P	K	M	1.4025981099572076	0.6766318224556933	0.16579579772198672	0.5922337047081524	1.8742610412718104	1.81492	1.0396149662064504	0.3790147512150696	1.844592906785575	1.0877408747356985	0.7086700509066635
137	N137K	N	K	M	-1.10262	0.3863993355877291	-0.364399	0.7845483570575118	-0.608454	-1.81763	-0.358109	0.2100748157586776	-1.21304	-0.453692	0.9541856913997646
138	S138K	S	K	M	1.9370702548057104	2.309686231826784	0.5876869492580625	1.1489715962823654	1.6310126682541233	0.15634190924511135	2.1233782433162474	0.868329	0.8936772887496173	1.2951282682786929	0.8213288098879292
139	S139K	S	K	M	1.0574492545770438	0.29477591325776825	-0.326575	0.5097678858866624	0.4314519545772718	-1.50259	0.676113	0.0915966	-0.535571	0.0773793	0.8921459536909339
140	H140K	H	K	M	1.0257670478179517	0.3139909357337702	0.511784	1.1301089031284766	0.6028437768485516	1.963737652170065	0.669879	0.8209466791684803	1.2832907145093082	0.9247054618178832	0.5965002673554968
141	H141K	H	K	M	-2.80753	-0.353566	-1.47355	-1.99336	0.4019692534287123	1.2796491552784677	-1.58055	-1.73346	0.840809	-0.824399	1.5409968452065963
142	L142K	L	K	M	-0.986834	-0.983376	-0.37399	-0.214657	1.8893768339333117	0.2430861344051168	-0.985105	-0.294324	1.0662314841692142	-0.0710657	1.070079427283139
143	D143K	D	K	M	2.6986242219200456	-0.406187	-0.0405318	0.0557203	0.0933007	2.294822837883912	1.146218772296039	0.00759427	1.1940617486702605	0.7826249309236208	1.3455269647431711
144	A144K	A	K	M	-1.2288	0.23659060447447552	-1.40067	-0.907447	-1.01332	1.3791227461298576	-0.496103	-1.15406	0.18290149939398423	-0.489086	1.0811853550239738
145	V145K	V	K	M	-2.84759	-1.78248	-3.02778	1.1987447873547463	2.128585368831809	-0.821529	-2.31504	-0.914517	0.653528	-0.858675	2.1294272855489225
146	P146K	P	K	M	0.26089334524183283	0.4361606782254536	1.0492347023248934	0.6738551335952032	1.1452531906805137	-0.67898	0.3485270117336432	0.8615449179600483	0.23313667292977425	0.48106953420782195	0.6629218349754958
147	C147K	C	K	M	-0.145474	-0.244366	0.353986	0.18201227157680583	0.4113556745440477	1.4073664785894586	-0.19492	0.2679989772950394	0.9093610765667532	0.3274799687482446	0.5908886540306801
148	S148K	S	K	M	2.2351535154973123	-1.35644	0.7956927109983685	0.926428	-2.02355	1.226105117290202	0.43935903055838177	0.8610601708426913	-0.398721	0.30056597461441914	1.636047855996006
149	T149K	T	K	M	-0.569895	0.9795447556831436	-0.175004	-0.555733	-0.582025	-1.12288	0.2048249510669135	-0.365368	-0.852453	-0.337665	0.7126373892489014
150	T150K	T	K	M	3.6909573042732826	-0.806899	2.103594145361389	-1.77576	0.1159333884782361	2.021986442146316	1.4420293680913796	0.1639177164747292	1.0689599153122762	0.8916356666261283	2.058371356439312
151	I151K	I	K	M	0.3445813658808387	-0.479746	-0.76004	-0.198781	-0.114302	0.6157574401175199	-0.0675822	-0.479411	0.2507279527104749	-0.098755	0.509858
152	N152K	N	K	M	0.3017182626054684	0.0869606	-0.0322889	-0.051731	-0.21245	-0.894668	0.1943394305037424	-0.0420099	-0.553559	-0.133743	0.410014
153	R153K	R	K	M	0.9600298841203124	-0.877014	-0.367544	-0.152914	-0.121637	0.40295940044833856	0.0415081	-0.260229	0.14066103111896736	-0.0260199	0.6359860341876367
154	N154K	N	K	M	0.2765869349404624	1.184728065986234	-0.0742996	0.46417022413035103	0.4892605643848387	-0.735594	0.7306575004633482	0.19493532149511103	-0.123167	0.267475	0.6406671069510046
155	R155K	R	K	M	-0.0203339	-1.1598	-0.948009	-1.70012	0.1749543860087256	-0.0455422	-0.590069	-1.32406	0.0647061	-0.616475	0.7598830583676744
156	M156K	M	K	M	1.6715168735294406	0.680931	0.6817189112132815	0.8714442358882066	2.1133142268590603	0.8859349976247964	1.1762237751664888	0.7765815735507441	1.4996246122419283	1.150809986986387	0.5977603298731133
157	G157K	G	K	M	-0.912661	-0.950647	-0.847608	-0.644011	-4.29091	-2.39829	-0.931654	-0.74581	-3.3446	-1.67402	1.4296485773879526
158	R158K	R	K	M	-3.03252	-1.58538	-0.809277	1.128002993698381	-0.004494	-0.170011	-2.30895	0.1593630360480407	-0.0872526	-0.745614	1.4373745553133714
159	D159K	D	K	M	0.2839405615135536	-0.556279	-0.87357	-1.82322	1.1239312974906268	-0.710358	-0.136169	-1.3484	0.206786	-0.425926	1.0155477525188912
160	K160K	K	K	S	1.100626700034112	2.0219023637589433	0.1987839991131257	0.1167339313889983	0.3745221318042178	0.3724097949355125	1.5612645318965277	0.157759	0.3734659633698651	0.6974964868391516	0.7365538647105523
161	K161K	K	K	S	1.2439839207324328	-0.627092	1.0387930072138625	0.1720121543507443	1.5153137174718556	0.9206271597311498	0.30844572004107673	0.6054025807823034	1.217970438601503	0.710606	0.7954096644908688
162	R162K	R	K	M	0.3640957389713896	0.32477847308422075	2.023170727804596	-0.839387	0.17266894681238026	0.991484	0.3444371060278052	0.5918920773626639	0.5820765794081636	0.5061352542662109	0.9499109969683296
163	T163K	T	K	M	0.18249665029079348	-0.692374	-1.11856	-2.47793	-0.644552	0.3598479548733003	-0.254939	-1.79824	-0.142352	-0.731845	1.0232642019423412
164	F164K	F	K	M	-0.891767	-0.367477	0.364391	-0.821641	1.1581081931373918	0.19985069573818595	-0.629622	-0.228625	0.6789794444377889	-0.0597558	0.787133
165	P165K	P	K	M	-1.51927	-0.956198	-1.98742	-1.1289	-0.992579	-1.8317	-1.23774	-1.55816	-1.41214	-1.40268	0.4431831590821678
166	L166K	L	K	M	-1.84487	-0.835893	-0.060454	-2.41966	0.9869049077280108	-0.106565	-1.34038	-1.24006	0.4401701563748578	-0.713423	1.2563585662916432
167	C167K	C	K	M	0.1277575734194825	-1.67377	1.5491635285969192	-0.79556	0.9330994028674544	-0.36382	-0.773005	0.3768019870971253	0.2846397853914741	-0.0371877	1.1700755030473613
168	F168K	F	K	M	-2.59256	0.1425129074886245	0.561755	1.1998113953072056	-0.385105	0.4357245266131724	-1.22502	0.8807833484790952	0.025309526720100173	-0.10631	1.3241699531871571
169	D169K	D	K	M	-3.16022	-1.80946	0.40951928702300994	0.19300018525494972	-1.53105	-1.59314	-2.48484	0.30125973613897983	-1.56209	-1.24856	1.341260537711298
170	D170K	D	K	M	-3.88621	-2.2933	-0.296031	-4.56903	0.8027558717604371	-1.19202	-3.08975	-2.43253	-0.19463	-1.90564	2.078559886582802
171	H171K	H	K	M	-0.912436	1.183183265677747	0.4691268382381268	1.0196230026064346	1.429494015981489	1.4067639228453672	0.1353736634881228	0.7443749204222807	1.418128969413428	0.7659591844412772	0.8938064760539504
172	D172K	D	K	M	-1.22986	-1.70114	-2.11514	-3.21232	0.523179	0.40167574519499954	-1.4655	-2.66373	0.46242720816051475	-1.22227	1.460867911833984
173	P173K	P	K	M	-1.59197	-0.872429	-2.15658	-1.8891	-0.47677	-0.809696	-1.2322	-2.02284	-0.643233	-1.29942	0.6733399320527331
174	A174K	A	K	M	-3.59196	-1.73261	-2.52475	-1.47493	-0.256084	-0.862896	-2.66229	-1.99984	-0.55949	-1.74054	1.190565418045643
175	V175K	V	K	M	1.3375970908180976	-1.64586	2.128787204482215	2.023167052568866	-0.401231	0.0210639	-0.15413	2.0759771285255404	-0.190084	0.5772544026696352	1.5023346744104735
176	I176K	I	K	M	0.00560395	0.5678377844799083	-0.00397371	-1.20202	-0.437799	-0.405461	0.2867208680526974	-0.602994	-0.42163	-0.245968	0.5933621030567187
177	H177K	H	K	M	-0.417314	0.9348076926663336	-0.425818	0.14706937774055023	-0.635304	-1.28421	0.25874666103570576	-0.139374	-0.959758	-0.280129	0.7527212795047704
178	E178K	E	K	M	0.6163692820266178	-0.580131	-0.53394	-0.642428	0.7752197122227317	1.5268972150310782	0.018119	-0.588184	1.151058463626905	0.1936643914379311	0.907922
179	N179K	N	K	M	-0.766247	0.15815204059199123	0.4339870730274391	0.15502474146929046	-1.2647	-1.42389	-0.304048	0.2945059072483648	-1.34429	-0.451279	0.803683
180	A180K	A	K	M	0.12979290108194338	-1.5834	-1.91817	-0.565094	-6.83642	-5.18804	-0.726805	-1.24163	-6.01223	-2.66022	2.7464305691431266
181	S181K	S	K	M	0.0390933	0.8735111502889379	-0.776762	0.7367756846245875	-1.57461	0.25715898937171416	0.4563022278995331	-0.0199931	-0.658725	-0.0741388	0.9405631429322616
182	Q182K	Q	K	M	0.7947540338342102	0.24024318156111005	-1.10191	1.3965220209348377	-1.53316	2.05161	0.5174986076976601	0.1473077323395603	0.2592206955878573	0.3080090118750259	1.4031596330406828
183	P183K	P	K	M	-0.261346	-0.118639	-0.133048	-0.106156	-0.645803	-0.158012	-0.189993	-0.119602	-0.401907	-0.237167	0.20779191306134012
184	E184K	E	K	M	0.8413580575037563	-0.259459	0.843496	0.8796026280809968	1.69836	0.513964	0.29094946083748796	0.8615492585725568	1.1061643750722814	0.7528876981607755	0.633711
185	V185K	V	K	M	-1.00619	-1.82191	-0.754035	-3.01608	-4.40262	-1.49727	-1.41405	-1.88506	-2.94994	-2.08302	1.3847872336567129
186	L186K	L	K	M	-0.646511	-4.31531	0.0928312	-4.22926	1.0191494877283975	0.534814	-2.48091	-2.06821	0.7769819380164233	-1.25738	2.398907058617833
187	V187K	V	K	M	-0.750984	0.2124812021233139	-1.06198	0.00935264	-3.1072	1.1999290596842087	-0.269251	-0.526315	-0.953633	-0.583066	1.469129889365139
188	P188K	P	K	M	-0.794453	-1.2268	-1.4498	-1.06275	2.6267612300787464	0.44655723094284905	-1.01063	-1.25628	1.5366592305107978	-0.243414	1.5563639615429261
189	I189K	I	K	M	0.3200249062269271	0.10430940485778682	1.0146420774616507	-3.73298	2.3757963986140576	-0.409783	0.21216715554235696	-1.35917	0.9830067132635972	-0.0546657	2.043152780180692
190	R190K	R	K	M	-2.33041	-1.02476	-1.65087	-1.53853	1.173553627557757	2.7281810715855497	-1.67759	-1.5947	1.9508673495716533	-0.440472	1.9610961453793223
191	L191K	L	K	M	0.5889652694911742	-0.319042	1.1452679034646345	-3.22055	1.7861928642860836	-0.382599	0.13496148072024738	-1.03764	0.7017971067922447	-0.0669604	1.7573955962150605
192	D192K	D	K	M	-0.792948	0.42399138051714647	-1.37981	-13.4464	-2.70963	-0.742113	-0.184478	-7.41311	-1.72587	-3.10782	5.166428912373458
193	M193K	M	K	M	-0.187638	-1.4877	2.452974695509982	-0.246965	-2.58841	1.1269605819840505	-0.837667	1.1030049278381464	-0.730726	-0.155129	1.7973342592886823
194	E194K	E	K	M	-1.96705	0.7951077138114596	0.9328368317335204	0.5986513224015606	0.7186015149814913	1.2840851932713784	-0.585969	0.7657440770675406	1.0013433541264347	0.3937061788048673	1.1802769030088585
195	I195K	I	K	M	-0.677671	-1.48771	-0.0315957	-1.20999	-0.951681	-1.74366	-1.08269	-0.620792	-1.34767	-1.01705	0.6127451553586246
196	D196K	D	K	M	-1.278	-1.76077	-1.24192	-2.81755	-0.499198	-0.64946	-1.51938	-2.02974	-0.574329	-1.37448	0.8426536076581752
197	G197K	G	K	M	-4.64886	-4.33038	-0.589038	-1.67249	-2.70704	-2.13641	-4.48962	-1.13076	-2.42173	-2.6807	1.567392112633765
198	Q198K	Q	K	M	1.7315690675283952	0.694589	-0.647595	-0.859008	-1.01558	0.3292643981917675	1.2130792428042545	-0.753301	-0.343158	0.0388735	1.0741330267199345
199	K199K	K	K	S	0.4433669148303986	-0.166133	-0.867273	-0.95852	0.3686682775032225	0.0986943	0.13861689394520255	-0.912896	0.2336812731218138	-0.180199	0.607606
200	L200K	L	K	M	-2.32457	1.661016366433839	-2.32159	-1.3076	-0.943623	-2.78784	-0.331779	-1.81459	-1.86573	-1.33737	1.6243988209432627
201	R201K	R	K	M	-3.13872	-0.353416	1.2207572757167833	0.32835241780598245	-0.173808	0.0790306	-1.74607	0.7745548467613829	-0.0473886	-0.339634	1.4777598441948827
202	D202K	D	K	M	1.0457028026388375	-1.9779	-1.09163	0.4244888736732881	2.6441290494445884	-2.54406	-0.466101	-0.333569	0.0500329	-0.249879	1.973143818890468
203	A203K	A	K	M	-0.593713	-2.87071	-0.850877	-4.21813	-0.954921	0.9166939556387412	-1.73221	-2.5345	-0.0191137	-1.42861	1.8230044238901757
204	F204K	F	K	M	-1.48118	-0.480034	-0.538491	-2.30017	1.0327060275152833	0.5032762983328379	-0.980608	-1.41933	0.7679911629240606	-0.543983	1.2287685266275574
205	T205K	T	K	M	-0.977999	-1.22347	-3.93611	0.3982164237227357	0.48753458987622866	-1.04342	-1.10073	-1.76895	-0.277943	-1.04921	1.6016425030809138
206	W206K	W	K	M	0.3416487295531372	-0.800091	2.490309353822189	3.8791744400865977	0.19014189645370225	2.7298482864156934	-0.229221	3.1847418969543932	1.4599950914346975	1.471838558453244	1.8164183549403432
207	N207K	N	K	M	-1.15091	-0.664035	0.0441581	1.1313613067502808	0.17200077477363773	0.2744212412179623	-0.907473	0.5877596894634596	0.223211	-0.0321674	0.7932401979665296
208	M208K	M	K	M	-2.83598	-2.65469	2.052721412837256	-7.12354	-2.68765	-1.70343	-2.74534	-2.53541	-2.19554	-2.4921	2.9295237128656835
209	N209K	N	K	M	2.751244440612204	-0.734844	4.240839951073295	0.3609220730927782	-0.0599857	2.5261802249137606	1.0082001271847814	2.3008810120830367	1.233097283559083	1.5140594742756337	1.9419195885279477
210	E210K	E	K	M	1.8378122031168391	2.3098609382403374	1.2732588603363897	1.4859029852107206	2.229628855645904	5.004446049868687	2.0738365706785884	1.3795809227735552	3.617037452757295	2.3568183154031463	1.3586961929639587
211	K211K	K	K	S	0.3454657008723537	0.5961571612242541	0.32717910184581867	-0.449195	-0.193263	-0.0710132	0.4708114310483039	-0.0610082	-0.132138	0.0925551	0.3935905112662358
212	L212K	L	K	M	-0.393225	-1.92301	-0.920632	-2.77169	0.951029	-1.16121	-1.15812	-1.84616	-0.105093	-1.03646	1.2798303712830992
213	M213K	M	K	M	0.845235	-1.39813	4.0871287449377816	2.338366318683577	1.4895624817172373	1.432058891385717	-0.276446	3.2127475318106793	1.4608106865514772	1.4657040887678603	1.8012005648333331
214	T214K	T	K	M	-0.347924	0.3228036179659102	1.5344752959999408	0.13335986231521613	-0.805371	-1.31087	-0.0125602	0.8339175791575785	-1.05812	-0.0789211	0.9927018751174528
215	P215K	P	K	M	0.6602333135681021	0.35108967609590697	-6.17753	-0.367431	3.0184877762874396	-1.34451	0.5056614948320045	-3.27248	0.8369875168676408	-0.643277	3.075457824262435
216	E216K	E	K	M	0.7716674062964533	0.32418959606902314	-0.17744	2.4296183273064726	1.333916025951452	-0.8664	0.5479285011827382	1.1260889569533363	0.23375778707703765	0.635925	1.1609200873873158
217	M217K	M	K	M	-0.931173	-0.0417801	-0.32061	-0.497163	0.3846633898622379	-1.72691	-0.486477	-0.408886	-0.671125	-0.522163	0.7366228126883176
218	F218K	F	K	M	-1.55423	-0.34879	-1.91046	0.24005514297628047	0.5664827773827034	-0.555014	-0.951509	-0.835201	0.00573442	-0.593658	0.9756136175638476
219	S219K	S	K	M	-0.414831	1.1371185901681184	0.4531990395045273	-0.351209	0.7736862245963928	-0.281922	0.3611435688192376	0.0509948	0.24588202540079215	0.21934012537563927	0.6607981885485438
220	E220K	E	K	M	0.5337369476984009	0.15638043630422907	0.7430214633098879	-0.17214	-0.246886	-0.182655	0.34505869200131495	0.2854409721963269	-0.214771	0.13857631830634892	0.4171662075627251
221	I221K	I	K	M	-0.578594	-0.227939	-1.25531	0.5491635021701443	-0.809366	-2.98037	-0.403266	-0.353072	-1.89487	-0.883735	1.1929661110214862
222	L222K	L	K	M	0.27273579312398294	-1.64352	0.21222763434358308	0.4242280342070457	0.24307863405624133	-0.0282457	-0.685392	0.31822783427531437	0.10741647005335296	-0.0865825	0.7765895609453115
223	C223K	C	K	M	0.00317986	-6.23774	1.550298556886039	1.667875080153432	1.036608774301275	-4.99407	-3.11728	1.6090868185197356	-1.97873	-1.16231	3.521482557007584
224	D224K	D	K	M	1.5338292725952245	-0.452298	2.2032722302826655	-3.32158	-0.787036	-0.808748	0.5407654026449569	-0.559156	-0.797892	-0.272094	1.9633556899871003
225	D225K	D	K	M	1.382942613368792	-3.24905	-2.36565	0.963567	0.12068072058945233	0.5362657699524925	-0.933054	-0.701042	0.32847324527097244	-0.435208	1.905745829651561
226	L226K	L	K	M	-0.537938	-0.097481	0.9986	-0.900215	-0.282046	-0.058991	-0.317709	0.0491928	-0.170519	-0.146345	0.642028
227	D227K	D	K	M	0.5166557146413733	-0.291004	-1.20933	-1.67047	-2.18228	-2.31781	0.11282580328463351	-1.4399	-2.25005	-1.19237	1.1143284586473805
228	L228K	L	K	M	0.0386568	-1.28656	-1.84986	-1.17412	1.679054635169919	-1.34464	-0.623951	-1.51199	0.16720533362004442	-0.656246	1.3038877595176157
229	N229K	N	K	M	0.16288716723199123	0.19639875674313895	0.7623340326135901	1.7049515189219793	-1.25286	-2.38225	0.17964296198756508	1.2336427757677848	-1.81756	-0.134757	1.4621173436728685
230	P230K	P	K	M	-1.31249	2.141210001472644	-0.727147	-0.659749	0.6655979032970283	-5.13041	0.4143598566079695	-0.693448	-2.2324	-0.837164	2.442557684713173
231	L231K	L	K	M	-1.89344	0.3187207712904263	-1.3146	-0.354065	-0.461384	-0.253907	-0.78736	-0.834332	-0.357646	-0.659779	0.8007153991207908
232	T232K	T	K	M	-0.352524	-1.34569	-1.58163	0.6345300423042317	-0.460841	-1.14081	-0.849109	-0.47355	-0.800827	-0.707829	0.8181743554821429
233	F233K	F	K	M	-2.3981	-0.0729306	0.25396520750450324	-2.4492	0.1367217680259523	1.706071987793792	-1.23552	-1.09762	0.921397	-0.470579	1.638291685254411
234	V234K	V	K	M	-1.36794	-0.914029	-2.27828	-1.98738	-0.208228	1.0912515694211062	-1.14099	-2.13283	0.4415118036008529	-0.944101	1.243638078084503
235	P235K	P	K	M	-0.460628	-0.955518	0.5127109331495787	-1.32421	1.3685496339746148	0.5372238904251438	-0.708073	-0.405749	0.9528867621998792	-0.0536449	1.0281890735781405
236	A236K	A	K	M	-1.93437	-2.57085	-0.827437	-1.71433	-1.11087	-0.761515	-2.25261	-1.27088	-0.936191	-1.48656	0.7112485004284901
237	I237K	I	K	M	0.5599419616377914	1.0484311808825926	-0.327757	-0.724651	0.833497	0.48463689554104167	0.804187	-0.526204	0.6590668388409848	0.31234983302874797	0.691303
238	A238K	A	K	M	-0.700318	0.6050413068100369	-4.30343	-0.873841	-0.123274	-0.461338	-0.0476382	-2.58864	-0.292306	-0.976194	1.7117220192014584
239	S239K	S	K	M	-0.236102	1.0761992443950457	1.216552166666694	-1.69688	-2.48174	0.17962455477716557	0.4200485161701229	-0.240166	-1.15106	-0.323725	1.4923725040686633
240	A240K	A	K	M	-0.540136	0.21655576655770173	0.8400315788069703	-0.865147	-0.0884844	0.7075845751519778	-0.16179	-0.0125575	0.30955007575608995	0.0450675	0.6766230178611214
241	I241K	I	K	M	-1.26207	-0.574467	1.9728554979470232	-1.79077	-0.706409	-0.06365	-0.918268	0.091044	-0.385029	-0.404085	1.3073024428010669
242	R242K	R	K	M	-1.03563	0.7815967675885978	-1.19173	0.5390799879870092	1.2935783540985892	0.6164659696083603	-0.127016	-0.326323	0.9550221618534748	0.16722772416767673	1.0276
243	Q243K	Q	K	M	-1.01939	0.10718914890186598	0.4137499205232421	0.9937799849283664	0.0917463	-1.38063	-0.4561	0.7037649527258043	-0.644444	-0.13226	0.8965540374223372
244	Q244K	Q	K	M	-0.0874631	-0.307603	-0.0830172	0.5316033208823578	-1.50255	0.1410203457985647	-0.197533	0.2242930363405597	-0.680763	-0.218001	0.6905288560976731
245	I245K	I	K	M	-0.865741	-1.18176	-1.32151	-0.518393	-0.0442417	-0.0908064	-1.02375	-0.919952	-0.0675241	-0.670408	0.5430828889167147
246	E246K	E	K	M	0.5997944243013849	0.3080637995415978	1.3621418234057536	0.2816650362641192	0.5484097827465666	0.6555259707230632	0.4539291119214913	0.8219034298349364	0.6019678767348149	0.6259334728304142	0.39220747299946945
247	S247K	S	K	M	-1.03228	-1.36219	-1.05173	-0.352658	-0.870501	0.7821253550271469	-1.19723	-0.702196	-0.0441881	-0.647873	0.7749487828189029
248	Y248K	Y	K	M	-1.16708	-1.17967	1.8870463408976097	-1.55856	-0.944281	0.5109258737087958	-1.17337	0.16424220489966068	-0.216678	-0.408603	1.3337709726966824
249	P249K	P	K	M	0.49349890874383096	-1.68314	-2.24629	-2.76946	-2.20767	-1.9984	-0.594822	-2.50788	-2.10303	-1.73524	1.1483219808486878
250	T250K	T	K	M	-0.819692	-0.241509	1.1092398604544251	0.9272037330140837	0.4226764442675463	-1.04241	-0.530601	1.0182217967342544	-0.309866	0.059251736815741675	0.9016149160657326
251	D251K	D	K	M	-2.43693	0.7897082326320428	-0.233066	-1.49846	1.410805080521668	-0.0221597	-0.823609	-0.86576	0.6943227040015022	-0.331682	1.4277759531157543
252	S252K	S	K	M	-0.363629	-1.2589	1.0811368001695956	-0.824443	-0.266191	-1.91764	-0.811265	0.1283468637275662	-1.09191	-0.591611	1.0211548935355734
253	I253K	I	K	M	-3.52078	-2.14605	0.14382908197619274	-1.6283	-2.14099	-1.36888	-2.83341	-0.742237	-1.75494	-1.77686	1.1989743199758145
254	L254K	L	K	M	1.2053731864132815	0.8697276359724161	-0.503003	0.111819	0.4419717447286079	-2.81392	1.0375504111928489	-0.195592	-1.18597	-0.114671	1.4497881358488784
255	E255K	E	K	M	0.7447841403062073	1.9473934958581505	-0.6315	0.7563129478457671	0.2946404681456164	-0.118915	1.3460888180821788	0.062406543618150345	0.0878625	0.498786	0.8861236374324096
256	D256K	D	K	M	-0.399464	-0.145647	-0.752574	-2.05423	0.21346700118052916	-0.539677	-0.272555	-1.4034	-0.163105	-0.613022	0.7809070203887312
257	Q257K	Q	K	M	1.3765514447341207	1.832417353918544	-0.293873	1.039602429753555	-0.637716	0.903168	1.6044843993263322	0.37286487571031546	0.13272577205697794	0.7033583490312085	0.9668399302471185
258	S258K	S	K	M	-0.640673	0.2495284500703772	-0.802111	0.0689643	0.0354652	0.6609986844133359	-0.195572	-0.366573	0.3482319284644898	-0.0713045	0.552908
259	D259K	D	K	M	0.3874817955153282	-1.67456	-0.389923	0.42868153791486857	0.9872360276965292	0.8276498939627288	-0.643539	0.019379043039139565	0.907443	0.0944275	0.98957
260	Q260K	Q	K	M	1.2377194186376312	1.821624286100688	0.4377930033600998	1.076689532617993	-0.454311	0.8637167819572027	1.5296718523691597	0.7572412679890465	0.20470306336313668	0.8305387279071142	0.7765081895246415
261	R261K	R	K	M	-0.277754	-1.31438	-1.4509	-1.33198	-0.532432	-0.27594	-0.796066	-1.39144	-0.404186	-0.863896	0.5595937177158233
262	V262K	V	K	M	-1.78068	-3.63689	0.25029357844734185	-1.8096	0.1434551265651695	-1.24172	-2.70878	-0.779651	-0.549131	-1.34586	1.4442668779585066
263	I263K	I	K	M	-2.11078	-1.73334	0.2695129392427292	-1.52157	-0.0345329	-0.260158	-1.92206	-0.626029	-0.147346	-0.898478	1.0072699884469172
264	I264K	I	K	M	-0.750816	-2.12253	-1.03436	-1.93762	3.6840726777678414	-1.6274	-1.43668	-1.48599	1.028337774387523	-0.631443	2.1781482140997355
265	K265K	K	K	S	-0.457812	1.169639785587283	0.9266179674363456	-0.106109	0.7073354794665333	-0.0222087	0.3559138700462627	0.4102543547416343	0.3425633671820107	0.3695771973233026	0.6525062466231372
266	L266K	L	K	M	1.1361249725731362	-2.83409	0.0800214	-0.976847	0.6817563710217004	-1.93851	-0.848984	-0.448413	-0.628377	-0.641925	1.551367820263564
267	N267K	N	K	M	-1.6435	0.41475237650095514	1.0159518002519397	0.900448	-1.37693	-0.551412	-0.614373	0.9581996604734349	-0.964169	-0.206781	1.1540801096657145
268	I268K	I	K	M	-0.818021	-0.707468	1.1416937932019258	-1.52809	2.108177250196396	-0.96838	-0.762745	-0.193197	0.5698984949902489	-0.128681	1.4206341383137815
269	H269K	H	K	M	-2.36673	0.12776197646300225	0.7199368359609826	-2.37901	-0.149363	0.7892819561191617	-1.11949	-0.829535	0.31995922834426893	-0.54302	1.4609435389782084
270	V270K	V	K	M	-1.66008	-0.476329	-1.36511	0.25798338262635323	0.11930935914435949	0.29548046679828804	-1.0682	-0.553565	0.20739491297132376	-0.471458	0.8579919201620616
271	G271K	G	K	M	-0.217227	0.11863423497679304	-1.0155	0.43972201737569666	-0.278828	-0.180788	-0.0492962	-0.28789	-0.229808	-0.188998	0.4862032116783385
272	N272K	N	K	M	-0.535669	0.574897	0.47760087030399184	1.5539725954088943	-1.36709	-2.08594	0.0196142	1.0157867328564432	-1.72652	-0.230372	1.3536647831118636
273	I273K	I	K	M	0.00331664	-1.16338	-0.249183	-0.777825	-1.5753	-2.10369	-0.580031	-0.513504	-1.83949	-0.977676	0.7990652393502761
274	S274K	S	K	M	-0.468363	-1.18169	0.7737752767461045	-0.500816	-0.35702	-0.272122	-0.825026	0.13648	-0.314571	-0.334372	0.6318197018518059
275	L275K	L	K	M	0.5565647875889318	-1.15303	-0.773518	-1.62644	-0.258979	-0.428851	-0.298232	-1.19998	-0.343915	-0.614042	0.7578352152093135
276	V276K	V	K	M	1.360386336843269	-1.70697	-0.642013	-1.15261	-0.0856982	-1.49063	-0.173291	-0.897314	-0.788162	-0.619589	1.1341127284139825
277	D277K	D	K	M	2.9408036496302556	4.215603956623076	4.607720868154511	2.2774807078950827	5.155775700570529	6.647724201106349	3.578203803126666	3.442600788024797	5.901749950838439	4.30752	1.5673950150829854
278	Q278K	Q	K	M	0.9976148341334456	1.6409019469849158	-1.62063	1.7947322691828138	-0.283695	0.9793735814638382	1.3192583905591806	0.0870515	0.3478391361061395	0.5847163550988972	1.3056487887400186
279	F279K	F	K	M	1.0176927634572923	0.3961243392410055	0.9478757683232903	0.480727	2.2086157135136166	-1.95804	0.7069085513491489	0.7143011977319491	0.12528931184709335	0.5154996869760639	1.374018389003743
280	E280K	E	K	M	-2.10105	1.7112083666705395	3.020430309879322	-2.82272	2.4487801178624906	14.340946024945987	-0.194922	0.0988549	8.39486	2.766265201935065	6.167322378135397
281	W281K	W	K	M	2.2333545267945825	1.386774180697876	-0.278544	-0.730582	3.240257267854716	0.9234322961504928	1.810064353746229	-0.504563	2.0818447820026043	1.1291152904149744	1.4983283304885526
282	D282K	D	K	M	-4.69332	-0.424071	-1.23759	-1.39366	0.3485093014742807	-2.3519	-2.5587	-1.31563	-1.0017	-1.62534	1.759747418361122
283	M283K	M	K	M	-0.616709	-0.134327	0.5054710873859946	-0.265875	-0.575254	-0.112712	-0.375518	0.1197981516752082	-0.343983	-0.199901	0.4070436253729736
284	S284K	S	K	M	-1.60734	0.0795077	0.0776446	-0.680733	-1.44087	0.7796137212119707	-0.763915	-0.301544	-0.330629	-0.465363	0.9427427420808576
285	E285K	E	K	M	3.069726784130332	-2.14059	1.2508573912830951	-0.509336	-0.196398	1.7770051097074022	0.4645695828387335	0.3707605597347616	0.7903036099132172	0.5418779174955708	1.8581676328498056
286	K286K	K	K	S	0.0643464	0.4567656437674172	0.6677465354203656	0.5426312544927435	0.3363634950650513	0.4001389610667295	0.2605560066365134	0.6051888949565545	0.3682512280658904	0.4113320432196528	0.2055221218329055
287	E287K	E	K	M	0.3186301500966402	-0.0483169	0.2707293404337657	0.9857755734476166	0.9413458453722396	0.633802	0.13515664971256636	0.6282524569406911	0.7875737044885408	0.5169942703805994	0.408178
288	N288K	N	K	M	0.0534218	0.510474	-0.967047	1.0010758954048615	-1.37222	-1.46154	0.2819479319409857	0.017014404854702236	-1.41688	-0.372638	1.037948510703921
289	S289K	S	K	M	-0.401306	-2.62852	-0.689583	-0.46137	-1.05109	0.5270241217224997	-1.51491	-0.575476	-0.262034	-0.784141	1.044205632922856
290	P290K	P	K	M	0.995319	-0.026695	0.6939518789688618	0.8827087062714958	1.2326093085977643	1.5242790743446768	0.4843121419328028	0.7883302926201787	1.3784441914712209	0.8836955420080673	0.5309166504182665
291	E291K	E	K	M	0.3656567406600375	-0.174771	-0.115426	0.9271602616056988	2.266680355841516	1.0726782644536097	0.0954429	0.4058669523282225	1.6696793101475629	0.7236630530382415	0.9147183543814522
292	K292K	K	K	S	0.9982537450908708	-0.529508	-0.501473	0.2519525145067398	0.9071613982303296	-0.076003	0.23437292246316216	-0.12476	0.41557920176082414	0.17506404072371978	0.6688314675508532
293	F293K	F	K	M	-0.882385	-1.08717	-0.174623	-0.481174	0.4310046904722696	1.3436220461058692	-0.984779	-0.327898	0.8873133682890694	-0.141788	0.9047688515785616
294	A294K	A	K	M	1.6058372369508076	-1.95304	-3.90377	0.4806449698622994	3.319329365688195	2.0911235525329466	-0.173604	-1.71156	2.7052264591105706	0.27335398182047765	2.713150265833404
295	L295K	L	K	M	-0.690101	-2.00651	-0.344307	-0.580831	-1.47628	-0.690703	-1.3483	-0.462569	-1.08349	-0.964788	0.6371499573554603
296	K296K	K	K	S	0.7292883991069967	0.3423633423740146	1.688631856989581	0.8556821333330757	1.4000228121034688	0.18470016606822184	0.5358258707405057	1.2721569951613283	0.7923614890858454	0.8667814516625598	0.5863550468951869
297	L297K	L	K	M	0.6798997920723063	-2.01985	1.3526768415854864	0.7882168136382813	1.1070123028971497	3.160187504886484	-0.669976	1.070446827611884	2.1335999038918168	0.8446902813020508	1.6687921225225033
298	C298K	C	K	M	-3.55957	1.512411411355566	0.7254206242183455	0.8210169781162435	-2.26123	2.079864314093794	-1.02358	0.7732188011672945	-0.0906818	-0.113681	2.2591893749483485
299	S299K	S	K	M	2.115283959895885	-1.71413	-0.0846461	-1.14286	-1.7883	-6.56766	0.2005781740616999	-0.613753	-4.17798	-1.53039	2.8637634798481724
300	E300K	E	K	M	4.215568477748232	4.197509571861062	5.659341626502582	0.023873526765910147	3.113863915413041	1.9709818976596176	4.206539024804647	2.841607576634246	2.5424229065363297	3.1968565026584077	1.9839551870076193
301	L301K	L	K	M	2.2026789600327707	1.304916046027074	-0.465375	0.7992772369562255	-1.51562	0.0642353	1.7537975030299222	0.1669513315711262	-0.725691	0.39835248247417426	1.3235659553817634
302	G302K	G	K	M	-0.0842386	0.034548	-0.47554	-0.090674	-0.64917	0.0382491	-0.0248453	-0.283107	-0.305461	-0.204471	0.2879877064190564
303	L303K	L	K	M	2.0107526049438196	0.7512597954037982	0.927817	-0.52895	-0.740005	-3.78752	1.3810062001738088	0.1994334225834359	-2.26376	-0.227775	2.016421951100432
304	G304K	G	K	M	-0.950854	-0.203023	0.24415196481439785	-0.0953396	2.16098	-1.38948	-0.576938	0.0744062	0.3857540402753096	-0.038926	1.2333246258617734
305	G305K	G	K	M	-0.966636	-0.949372	-1.88604	-0.256046	1.0391677724530384	1.5980858582044872	-0.958004	-1.07104	1.3186268153287628	-0.236807	1.3233053917657414
306	E306K	E	K	M	0.7041508861067813	0.9696430838637592	1.8141033746628343	0.3455344880725638	3.205503982836824	1.0509376017217376	0.8368969849852703	1.0798189313676991	2.128220792279281	1.34831	1.0313536372847112
307	F307K	F	K	M	-0.667003	0.7025013170368506	-0.0555832	-1.35378	-0.408706	-0.243493	0.017748932376224047	-0.704683	-0.326099	-0.337678	0.680645
308	V308K	V	K	M	-2.54512	0.13594437926590225	1.247002769824592	-0.7353	0.5706287008503239	-0.269766	-1.20459	0.25585129074631024	0.15043153312580734	-0.266101	1.308840362169497
309	T309K	T	K	M	1.9137148126983528	-2.7651	1.4245334617755925	-1.70628	2.1665966702676593	-0.9074	-0.425695	-0.140872	0.6295981593966851	0.0210103	2.0863201039086854
310	T310K	T	K	M	-1.40984	0.16490112184656308	1.442106727540357	-0.36843	-1.22343	-1.28355	-0.622472	0.5368381166912846	-1.25349	-0.446373	1.111668681956551
311	I311K	I	K	M	-1.27736	-0.172377	-2.684	-0.221716	-0.632024	-1.13421	-0.724868	-1.45286	-0.883119	-1.02028	0.9332100948363848
312	A312K	A	K	M	-0.427929	0.19193318080219024	-1.95239	-0.740129	-0.381084	-0.908781	-0.117998	-1.34626	-0.644932	-0.703063	0.719012
313	Y313K	Y	K	M	-1.6826	0.7042886379105345	-0.0050859	-2.82313	0.16044915196415488	-1.71037	-0.489157	-1.41411	-0.774963	-0.892743	1.3759692868653697
314	S314K	S	K	M	-0.116557	-1.35125	-0.593003	-2.85709	-3.15495	-0.492512	-0.733906	-1.72505	-1.82373	-1.42756	1.2901791371731108
315	I315K	I	K	M	1.5739253031008291	2.6329143539998072	-0.0836833	0.5979717090842191	1.10471	1.77749	2.1034198285503183	0.25714419904511854	1.4411	1.2672215221102456	0.9506633020813738
316	R316K	R	K	M	-0.937633	-2.34486	-0.880074	0.0617196	-2.47241	2.4544263015026035	-1.64125	-0.409177	-0.00899385	-0.686472	1.814686340391975
317	G317K	G	K	M	-0.220337	-4.14462	0.7536468847571369	-1.61867	-6.3399	-2.73055	-2.18248	-0.432511	-4.53522	-2.3834	2.6069524475462305
318	Q318K	Q	K	M	0.31474418234555845	-0.706552	0.1659989899130104	1.049670104583087	-0.843824	0.15280497660671516	-0.195904	0.6078345472480486	-0.34551	0.022140272977548323	0.7014400498965566
319	L319K	L	K	M	-0.408824	-2.13081	-0.62628	-1.35293	3.1109627575719623	0.7822596257685825	-1.26982	-0.989605	1.9466111916702724	-0.10427	1.8522908376499605
320	S320K	S	K	M	2.0209636784030938	-0.216754	-0.0705765	0.4234844511790081	-0.704691	0.99988	0.9021049168645516	0.1764539795160042	0.14759483284869002	0.408718	0.9807797149160388
321	W321K	W	K	M	0.2371129745368926	-1.28412	1.052148117980299	1.2735773174027205	-0.836127	0.19150237368314071	-0.523502	1.1628627176915098	-0.322313	0.10568289247989222	1.0102435683615023
322	H322K	H	K	M	-0.129352	-2.99388	-0.833472	0.16811786131534406	-3.36611	-0.746129	-1.56162	-0.332677	-2.05612	-1.31681	1.4957659960962697
323	Q323K	Q	K	M	0.12927748816885548	0.6463425746551911	-2.29841	3.1436285316773267	-2.03243	2.0892967576627344	0.3878100314120233	0.42261069529494977	0.028432682816932564	0.2796178031746352	2.173769478758396
324	K324K	K	K	S	0.8559216384463235	0.0920999	-1.00787	-0.0566126	1.4249075680726164	0.7762971009591415	0.4740107643004728	-0.532242	1.1006023345158789	0.3474571787156545	0.8565899978103532
325	T325K	T	K	M	-1.86149	-2.11097	-1.54176	0.0822791	-0.546791	-0.312265	-1.98623	-0.729739	-0.429528	-1.0485	0.9061478422688366
326	Y326K	Y	K	M	0.34562801959205647	0.7950039055399364	-1.1895	-1.10916	0.8348177010941933	-1.27698	0.5703159625659964	-1.14933	-0.221079	-0.266699	1.0293169193777687
327	A327K	A	K	M	-1.09506	-1.87464	-0.871362	-2.85203	0.8145022172286539	-1.09872	-1.48485	-1.86169	-0.142108	-1.16288	1.21355
328	F328K	F	K	M	-1.07368	-1.88527	-0.209062	-0.938059	0.21625153368891784	-0.589425	-1.47948	-0.573561	-0.186587	-0.746541	0.7322499072062374
329	S329K	S	K	M	-0.807434	0.2444217725681739	0.8054736204153354	-0.520387	0.1787977961624994	-1.70844	-0.281506	0.14254345749995612	-0.764821	-0.301261	0.8986065584512776
330	E330K	E	K	M	-2.07486	0.6353655714301336	2.6439345617707546	-0.980446	0.34008254325843557	1.538915172830407	-0.719749	0.8317441031228718	0.9394988580444212	0.3504981236024927	1.6974823893112398
331	N331K	N	K	M	-0.969274	0.6582700155852313	-0.67411	2.064358688903034	-0.565699	-2.16922	-0.155502	0.6951244636537898	-1.36746	-0.275946	1.4599642786408118
332	P332K	P	K	M	-0.872827	-0.184041	0.2723661506687019	-1.22547	-0.213195	-0.759552	-0.528434	-0.47655	-0.486374	-0.497119	0.5497736221172136
333	L333K	L	K	M	-1.09557	-1.06466	-0.0239721	-0.0186592	-2.96079	-0.191048	-1.08012	-0.0213156	-1.57592	-0.89245	1.127712479331447
334	P334K	P	K	M	-1.01075	0.26289987530474335	1.4861	-2.18633	-0.96843	-0.96051	-0.373925	-0.350117	-0.96447	-0.562837	1.2679908998227607
335	T335K	T	K	M	-0.995625	0.1417863055445744	-0.662858	0.2471480744581311	-2.15717	-1.42415	-0.426919	-0.207855	-1.79066	-0.808477	0.9242936942966842
336	V336K	V	K	M	-0.112575	-0.272933	-2.22463	-0.268994	1.169613961196714	0.20719395352192843	-0.192754	-1.24681	0.6884039573593213	-0.250387	1.108446408182868
337	E337K	E	K	M	-0.524091	-0.627818	1.3420115319478625	1.3268248099525632	2.203426867622198	0.8988478843292789	-0.575954	1.334418170950213	1.5511373759757383	0.7698671140211051	1.1258001927414671
338	I338K	I	K	M	-2.06643	-3.50327	0.880507	-0.1052	-4.1258	0.7126576292029848	-2.78485	0.38765355270192714	-1.70657	-1.36792	2.174039819913686
339	A339K	A	K	M	-1.44445	0.84324	-1.27046	-0.997757	-0.130628	-0.959312	-0.300604	-1.13411	-0.54497	-0.659894	0.8639039326960949
340	I340K	I	K	M	-1.56072	-0.976026	0.7406898794306929	0.6707121530840309	-0.141617	-4.34231	-1.26837	0.7057010162573618	-2.24196	-0.934877	1.89835
341	R341K	R	K	M	-0.587022	-0.49973	0.7601634046101361	-0.528011	-1.1668	-0.661075	-0.543376	0.11607622044877702	-0.913939	-0.447079	0.6403336569959603
342	N342K	N	K	M	-0.437356	-1.14904	-0.818044	1.146904340296821	0.062239	-2.95487	-0.793198	0.16443027147294903	-1.44631	-0.691694	1.3682560790388356
343	T343K	T	K	M	0.2744472806852961	-0.573523	0.6793944529439667	0.2937672567845685	0.6972057435641215	-1.43816	-0.149538	0.4865808548642676	-0.37048	-0.0111455	0.8373522973921799
344	G344K	G	K	M	-1.13534	-0.756572	-1.04055	-2.47057	0.0831298	-0.382223	-0.945958	-1.75556	-0.149547	-0.950354	0.8696921417700634
345	D345K	D	K	M	-0.738896	-0.181029	-0.0666459	1.9119146651858456	-0.897542	-0.347953	-0.459962	0.9226343913916906	-0.622748	-0.0533586	1.0147086688680802
346	A346K	A	K	M	-0.192778	-2.96613	2.0014843768412445	-1.3972	-0.690022	0.7964268956939381	-1.57946	0.3021413411100107	0.0532023	-0.408037	1.7265385116999534
347	D347K	D	K	M	4.911071724729264	-1.19409	3.9048158749420714	1.217832454646208	-0.174512	0.2920496984152246	1.8584913208406972	2.5613241647941396	0.058769	1.4928614983833346	2.4091123577339744
348	Q348K	Q	K	M	2.9301596763357662	3.060186060228226	-6.41641	2.651827572974246	-0.952322	0.26734747042283435	2.995172868281996	-1.88229	-0.342487	0.2567983491507537	3.653375991485253
349	W349K	W	K	M	-1.84498	-1.65707	0.0877882	0.14623299829187114	-0.994508	3.920399098085371	-1.75102	0.1170105944941606	1.4629455701417795	-0.0570222	2.122167424467022
350	C350K	C	K	M	0.7444295221201273	1.6019393548541705	1.0574219740022588	0.11609517095174308	0.9002216677799909	0.6732672497470246	1.1731844384871488	0.5867585724770009	0.7867444587635077	0.8488958232425525	0.4882514635444219
351	P351K	P	K	M	-2.05536	-0.353255	0.6825785566796856	-2.91568	1.425698596747017	-0.174973	-1.20431	-1.11655	0.6253629892078248	-0.565165	1.640923939206031
352	L352K	L	K	M	-0.986979	0.3670491771005968	-0.470785	-0.179656	-0.947494	-0.41649	-0.309965	-0.32522	-0.681992	-0.439059	0.5054382904110015
353	L353K	L	K	M	-1.6646	0.30341614430789265	-0.561835	-2.40257	0.3551978675411766	-0.551305	-0.68059	-1.4822	-0.0980538	-0.753615	1.0930159207086998
354	E354K	E	K	M	-0.5939	0.8538274322356261	-0.648356	0.049178941710487534	-0.197868	-0.254246	0.12996366577107665	-0.299588	-0.226057	-0.131894	0.5484412702204822
355	T355K	T	K	M	-1.48616	0.34668733684554415	-0.655621	2.3513169929138535	0.927694	-1.05406	-0.569738	0.8478481794405446	-0.0631808	0.071643025824432785	1.4302627867690156
356	L356K	L	K	M	0.5212073582255512	0.00345942	0.11326355859496048	-1.6016	-0.531924	0.7509578968089516	0.26233338972237485	-0.744167	0.10951689489831816	-0.124105	0.8490086416554715
357	T357K	T	K	M	-2.18158	0.7529520680692752	-0.162099	1.9769898093045928	-3.75637	-1.49251	-0.714314	0.9074455099454924	-2.62444	-0.810436	2.081250948953852
358	D358K	D	K	M	-2.35138	0.3107797460902718	-1.6643	3.7086957604074864	-0.0461348	-0.765027	-1.0203	1.022199747381194	-0.405581	-0.134561	2.127376206812702
359	A359K	A	K	M	-3.1902	-1.6106	-0.162868	-2.18214	-0.37363	-0.058464	-2.4004	-1.1725	-0.216047	-1.26298	1.2752973456829442
360	E360K	E	K	M	1.4154214884651892	1.364882835269174	0.17155667375098602	3.374949118385042	1.118527552654507	0.7876136237930461	1.3901521618671815	1.773252896068014	0.9530705882237768	1.3721585487196577	1.0826413069436231
361	M361K	M	K	M	-1.59369	-0.128086	0.4548179461979102	-0.980604	-0.434158	-1.19231	-0.860889	-0.262893	-0.813232	-0.645671	0.7527868745437644
362	E362K	E	K	M	0.4185140397210436	16.10241818067637	1.8815959721176585	0.3104077405575079	0.24630781792246845	-0.269941	8.260466110198706	1.096001856337583	-0.0118168	3.114883719950019	6.403410247971767
363	K363K	K	K	S	-0.807205	0.192304	0.3135583956217187	-0.987012	-0.0189116	0.5343353538491938	-0.30745	-0.336727	0.25771186564819554	-0.128822	0.6240793682580139
364	K364K	K	K	S	0.3509187017305064	-2.25307	0.7422639839876355	-0.969975	0.2752754497583917	-0.0607807	-0.951076	-0.113855	0.10724737517522905	-0.319228	1.1098924621468251
365	I365K	I	K	M	-0.856004	-1.64255	0.35416232243716056	0.3142765178127034	-0.969639	-0.177889	-1.24928	0.334219	-0.573764	-0.496275	0.7936048247112955
366	R366K	R	K	M	-1.36523	-0.731334	-0.544653	1.518090829548257	-1.54562	-0.316876	-1.04828	0.48671914982766334	-0.931249	-0.497605	1.095778921904269
367	D367K	D	K	M	1.2726138080822875	1.1851406642846531	0.7705967006745646	0.2448758757688428	-2.61055	-0.946857	1.2288772361834703	0.5077362882217037	-1.7787	-0.0140297	1.5091856607956682
368	Q368K	Q	K	M	1.427617372700115	0.7645097686098412	-0.738457	1.1428811093834823	-0.138322	0.0783449	1.096063570654978	0.20221214419074357	-0.0299884	0.4227624538138705	0.8278845907385846
369	D369K	D	K	M	-1.2049	-0.085911	-2.66906	0.0832179	-0.62866	-0.533729	-0.645408	-1.29292	-0.581194	-0.83984	1.003797945578682
370	R370K	R	K	M	0.0881342	-1.73943	0.5535785368878443	-0.0793097	0.5134724273844534	-0.121654	-0.825646	0.2371344123004697	0.19590904524935515	-0.130868	0.8392626151871282
371	N371K	N	K	M	0.3132203516655092	1.2610851350987038	-0.77917	0.9385936416512264	-0.146046	-0.831184	0.7871527433821065	0.079712	-0.488615	0.12608328210907027	0.8710132460966422
372	T372K	T	K	M	1.424767130294584	-0.0834216	0.4293128472822582	0.5541425578584186	-0.0875006	-0.873799	0.6706727805081918	0.4917277025703384	-0.48065	0.22725025937378796	0.7732565842853654
373	R373K	R	K	M	0.11999417664681918	1.5408408571535572	0.9873370016567729	-0.132106	0.12210801251279504	-0.0880328	0.8304175169001882	0.42761526294162905	0.0170376	0.4250234686100699	0.6811264296319951
374	R374K	R	K	M	0.6141615499756266	1.6811112688817689	0.813295	-0.0471714	0.14279623471688033	-0.190818	1.1476364094286975	0.3830618196662624	-0.0240106	0.5022291968404666	0.6943198966097837
375	M375K	M	K	M	0.6989821649133883	0.6196825130352586	0.3085973296727883	-0.119009	-0.0496855	0.21312412006379589	0.6593323389743234	0.094794	0.0817193	0.27861522842702563	0.33588982273185336
376	R376K	R	K	M	0.5578424515765764	1.0507315175221776	-0.283848	0.614202	0.0921586	-0.200258	0.804287	0.16517714549348386	-0.0540499	0.30513808729056136	0.5221072696981119
377	R377K	R	K	M	-0.432433	-0.322533	-0.496561	2.2516405052434214	0.2533506404677149	0.4121803004108799	-0.377483	0.8775397835630907	0.3327654704392974	0.2776074229369818	1.0372239250742623
378	L378K	L	K	M	0.12235889964891206	-1.0576	-1.02555	0.8594558914911579	-0.553527	-1.07152	-0.467623	-0.0830456	-0.812523	-0.454397	0.7924134455516291
379	A379K	A	K	M	0.28066070330423093	-0.45165	1.0599857679758675	-1.39946	3.1354522148476485	0.7587539302825362	-0.0854948	-0.169739	1.9471030725650924	0.5639564762771655	1.540344962917933
380	N380K	N	K	M	-1.27856	0.5755947616820731	-1.87491	2.270724778992558	-0.265419	-0.874138	-0.351482	0.1979066642707985	-0.569778	-0.241118	1.491525698808302
381	T381K	T	K	M	-0.821014	-0.432562	-1.87627	1.629354774562182	-0.926923	-0.420145	-0.626788	-0.123458	-0.673534	-0.474593	1.1593653894185347
382	A382K	A	K	M	0.6279121626213832	0.0908867	-0.941269	-1.25194	-0.566039	0.5153932369920472	0.3593994341392335	-1.0966	-0.0253227	-0.254175	0.7815708369220257
383	P383K	P	K	M	-3.10183	-0.959511	-5.1336	-1.83935	-1.30851	0.15264805728034792	-2.03067	-3.48648	-0.577931	-2.03169	1.8573067760715316
384	A384K	A	K	M	-0.791852	-0.187203	-0.250788	-0.808001	0.8916965475490851	-0.33026	-0.489527	-0.529394	0.28071845416267927	-0.246068	0.6194727937698918
385	W385K	W	K	M	-1.43981	-1.30891	0.5286311421897567	-1.53566	-0.228491	-0.691787	-1.37436	-0.503512	-0.460139	-0.779337	0.8137030706687075
386	X386K	X	K	M	-0.499756	-0.648946	-0.886577	-1.23959	-0.853114	-0.838735	-0.574351	-1.06308	-0.845924	-0.827786	0.2503534983515634
1	M1P	M	P	M	-6.22124	0.3434622632317308	-14.5001	-7.05604	3.187166046595227	-1.37867	-2.93889	-10.7781	0.9042494527112004	-4.2709	6.347871626153575
2	M2P	M	P	M	3.6318925530440302	2.5550216477395655	2.0803211930246217	0.55921	-0.729599	1.4894294973056414	3.093457100391798	1.3197654422704193	0.37991544976032104	1.597712664140846	1.5358275086027902
3	M3P	M	P	M	6.019651871504993	2.338217063387316	-2.21731	-4.94678	-0.0209367	-2.10736	4.178934467446155	-3.58205	-1.06415	-0.155753	3.882947723595609
4	M4P	M	P	M	1.574463434013721	-1.65366	-4.51269	-0.575247	-7.0255	1.0328223596252089	-0.0396002	-2.54397	-2.99634	-1.85997	3.333955047220643
5	A5P	A	P	M	-0.4281	-0.120764	-0.139526	0.9820766218221452	1.5159690444255487	-0.594417	-0.274432	0.42127528317359114	0.4607759623714925	0.20253983845879445	0.8470129480860596
6	L6P	L	P	M	-0.0729723	0.2670050543704136	0.9918373494607952	0.6599524161911134	0.1927046128598633	0.16492573699604166	0.0970164	0.8258948828259544	0.17881517492795246	0.3672421417389933	0.38756418833871337
7	S7P	S	P	M	-1.44879	0.7171742140373478	-0.815327	-0.264345	-1.12073	-0.356435	-0.365806	-0.539836	-0.738581	-0.548075	0.7653392613376836
8	K8P	K	P	M	-1.34395	0.3220289258963529	-0.463281	-1.19884	0.17031645987792138	-0.918496	-0.510962	-0.831059	-0.37409	-0.572037	0.7029986751460098
9	T9P	T	P	M	-0.606132	1.418851001673921	0.9353878443822146	-0.231102	-5.57504	-0.432837	0.40635942085901144	0.3521429664726829	-3.00394	-0.748479	2.4986407459257287
10	F10P	F	P	M	-3.23253	-3.19853	-0.702305	-0.679586	-0.139034	-0.966901	-3.21553	-0.690945	-0.552967	-1.48648	1.3661176749442054
11	G11P	G	P	M	0.9939012297549012	1.0705701154879244	1.8873016829953373	0.1488383147322202	0.8423516313729417	1.5519495407913622	1.0322356726214128	1.0180699988637787	1.197150586082152	1.0824854191891145	0.6009119843621812
12	Q12P	Q	P	M	2.701243862196387	-0.515649	0.43352688814400614	-0.117838	1.8555671296886949	-0.361084	1.092797201407523	0.15784443563543984	0.7472418066347752	0.6659611478925793	1.3173404498894494
13	K13P	K	P	M	-2.44428	-3.99766	0.250858	-3.18446	0.3235815070451736	-0.04163	-3.22097	-1.4668	0.1409757640448177	-1.5156	1.922691494323733
14	P14P	P	P	S	0.6976639634234523	-0.422894	-0.0272592	-0.10542	-0.711287	-0.0275043	0.1373852229388479	-0.0663398	-0.369396	-0.09945	0.4742939910601116
15	V15P	V	P	M	0.31251156760671334	-1.12504	-3.70305	-1.81544	-1.54391	-2.18771	-0.406262	-2.75925	-1.86581	-1.67711	1.3164659624652713
16	K16P	K	P	M	-2.77419	-2.22215	-1.21498	-1.20447	0.2914100429231165	-1.39007	-2.49817	-1.20972	-0.549332	-1.41908	1.0483881354579347
17	F17P	F	P	M	-0.0208225	-1.18055	0.0161007	-1.05989	-0.0144509	-0.138937	-0.600686	-0.521896	-0.0766942	-0.399759	0.5618598535680511
18	Q18P	Q	P	M	-1.40398	-0.181692	1.4263171878728262	-0.267816	-0.558345	0.4163324859095071	-0.792834	0.5792506026507906	-0.0710063	-0.0948633	0.9530325526812362
19	L19P	L	P	M	0.0733169	0.722324	0.8553013920228851	-0.411482	-0.854545	0.0635739	0.3978205312912548	0.2219096090674192	-0.395486	0.0747481	0.6524954034956284
20	E20P	E	P	M	-1.05229	-1.67966	-1.21781	1.0242219898577432	-2.91659	-1.65177	-1.36598	-0.0967919	-2.28418	-1.24898	1.2911815803169298
21	D21P	D	P	M	-1.11698	-1.90897	-3.20287	-0.786791	-0.427509	-0.832439	-1.51297	-1.99483	-0.629974	-1.37926	1.0228183886962856
22	D22P	D	P	M	-0.820995	-2.01303	-2.08319	-4.69399	-0.972529	0.2448802130883164	-1.41701	-3.38859	-0.363825	-1.72314	1.6905636997316462
23	G23P	G	P	M	-1.40709	-2.37054	4.632917166039506	-0.712856	-1.54236	0.8891864805284677	-1.88882	1.9600307179050276	-0.326587	-0.0851249	2.557245365885198
24	E24P	E	P	M	0.3662053113413109	-0.874	-9.29381	-5.27525	-1.37264	0.2626880562620927	-0.253898	-7.28453	-0.554974	-2.6978	3.8310721571752646
25	F25P	F	P	M	0.1252804261654549	-2.89587	-4.98433	2.4653693245008843	2.25122	-0.750993	-1.38529	-1.25948	0.7501111765592612	-0.631554	2.9176050449934308
26	Y26P	Y	P	M	1.2741874564753728	-1.3888	-0.972062	0.16107090771259192	1.5151965245446153	1.876395123562418	-0.0573084	-0.405496	1.6957958240535167	0.4109972364372337	1.365748644696274
27	M27P	M	P	M	-0.858845	-3.93843	-3.50357	-1.45726	3.0073583110087414	0.5905657357082622	-2.39864	-2.48041	1.7989620233585015	-1.0267	2.5967573985888635
28	I28P	I	P	M	-0.803937	-0.985663	-0.575259	-1.80667	1.0645849487092969	-2.39561	-0.8948	-1.19096	-0.665515	-0.917092	1.186488149985856
29	G29P	G	P	M	-1.31448	-1.07843	-0.878344	-1.32271	2.7222054344038935	1.3893662411087182	-1.19646	-1.10053	2.055785837756306	-0.0803987	1.7154517292092624
30	S30P	S	P	M	0.13401053447757855	-0.219418	-0.161683	-0.0960459	0.635547	-1.02295	-0.0427039	-0.128864	-0.193702	-0.121757	0.5409013138122665
31	E31P	E	P	M	-1.13848	-0.711648	-0.873597	-2.43023	0.36998202239070965	0.4234257705989154	-0.925063	-1.65191	0.3967038964948125	-0.726757	1.0600815750131314
32	V32P	V	P	M	0.9602663069798396	1.554157108300835	0.9090370043580565	1.866517892929124	1.5581048189163185	1.1632685025354748	1.2572117076403373	1.38778	1.3606866607258965	1.335225272336608	0.3825383865503496
33	G33P	G	P	M	-0.263265	-1.28957	-1.45471	-1.99523	1.4020845834424729	-0.618361	-0.776418	-1.72497	0.3918620390068704	-0.703175	1.200907740614651
34	N34P	N	P	M	-0.950821	-0.700211	0.0778013	-2.12124	-0.625729	1.0800169974772276	-0.825516	-1.02172	0.22714421460623968	-0.54003	1.068479256801948
35	Y35P	Y	P	M	-0.768381	0.3086610712800169	0.21794340027141684	-1.1128	1.2313992484700984	1.3119031085131634	-0.22986	-0.447429	1.271651178491631	0.1981208937960118	0.9973392596124104
36	L36P	L	P	M	0.1560219401753234	-0.0294105	1.1753979900125116	0.8675909187178079	0.4638514834842277	-0.988285	0.0633057	1.0214944543651598	-0.262217	0.27419441827558316	0.7616105044889464
37	R37P	R	P	M	-1.38214	-0.819661	0.2314527594314575	0.0548567	0.32100277609913447	-1.93578	-1.1009	0.14315472918189678	-0.807389	-0.588378	0.9393497330175076
38	M38P	M	P	M	-1.86169	1.82352	0.3947699476637374	-1.89946	1.6325463811266034	-3.85221	-0.0190851	-0.752345	-1.10983	-0.627088	2.26717
39	F39P	F	P	M	1.258784016710398	1.1817158869083009	0.0848191	-2.22083	0.5469798993488357	-0.38133	1.2202499518093497	-1.06801	0.082825	0.0783557	1.2905853634640043
40	R40P	R	P	M	-0.169853	0.0724748	0.9271839278021274	0.7264618457601414	0.6598988526832461	1.0015195865966786	-0.0486889	0.8268228867811345	0.8307092196399624	0.5362810758173692	0.4763282435406088
41	G41P	G	P	M	0.36026521902573555	0.8197975953140114	0.0399163	1.3754222194671344	1.828277635297857	1.1080236123252547	0.5900314071698735	0.707669	1.4681506238115558	0.9219504310402444	0.6581183133669617
42	S42P	S	P	M	0.0742065	0.5631052509399908	1.1441047590622635	0.0600276	0.4276459689959942	0.18627768758739072	0.3186558625559581	0.6020661942682479	0.3069618282916925	0.4092279617052995	0.41181268661784054
43	L43P	L	P	M	1.2539659739615447	0.6703947246486901	0.6593734151641122	0.3735806501340071	1.50598	0.9768053283039904	0.9621803493051174	0.5164770326490596	1.2413939991888352	0.9066837937143374	0.42092160665136413
44	Y44P	Y	P	M	1.0352113580769238	1.6220362175315763	1.8564901451136324	0.9653356537410782	0.4821663220325394	1.7630785502307569	1.3286237878042502	1.4109128994273554	1.122622436131648	1.2873863744544178	0.5436618257270219
45	K45P	K	P	M	0.19861466042875153	0.2077166002415909	-0.516731	1.0351946490538235	-0.0547263	0.3560024454893768	0.2031656303351712	0.25923197750313104	0.15063808228705294	0.20434523004178504	0.5099849820780903
46	R46P	R	P	M	-0.506374	-0.570217	-1.08776	3.244727824918503	-0.488085	0.0395589	-0.538296	1.078483835734868	-0.224263	0.1053082458527684	1.5790058215696037
47	Y47P	Y	P	M	0.11322807504278803	2.872774496710318	-1.16206	-0.785496	-0.0413836	0.93622	1.493001285876553	-0.973778	0.447418	0.32221370961071116	1.4483323651048898
48	P48P	P	P	S	0.7010332583607368	0.3309402096099878	0.13867370271909363	-0.0496717	0.13278940341923387	-0.208433	0.5159867339853623	0.044500993275627815	-0.037822	0.17422191900040335	0.31674107692002973
49	S49P	S	P	M	-0.542279	1.4554373798928275	2.359312356176604	0.2992491694377178	-0.485474	0.026109	0.4565793801883518	1.3292807628071608	-0.229682	0.5187258993604107	1.1567347267061892
50	L50P	L	P	M	0.035302	0.903461	0.8806161295562829	1.0120472764516384	-0.201721	0.5984519134815898	0.46938168862896706	0.9463317030039606	0.198365	0.5380262129015899	0.5058094635887638
51	W51P	W	P	M	0.5213088567202725	2.6825859983321547	7.094553960409221	0.5681085435787006	3.0575647347597132	NA	1.6019474275262136	3.831331251993961	3.0575647347597132	2.7848244187600124	2.678429608353747
52	R52P	R	P	M	1.1584499838143276	1.8969214235379308	2.563418647818646	2.419630114326112	4.226050194561078	1.6664849145012126	1.527685703676129	2.491524381072379	2.946267554531145	2.3218258797598845	1.06372
53	R53P	R	P	M	0.7337805137145703	0.7506847552925233	0.6849363420515898	0.7033550306572998	2.1401992155945844	0.6259591223974257	0.7422326345035468	0.6941456863544448	1.3830791689960051	0.9398191632846656	0.589665
54	L54P	L	P	M	0.622532	0.26403996957642184	0.22606419993735807	0.11446716220744028	0.6067355016372387	0.23348907046011724	0.4432858360276604	0.17026568107239917	0.4201122860486779	0.3445546010495792	0.21531765194105645
55	A55P	A	P	M	0.31897545698901125	-0.149022	1.956981556303535	0.0277615	0.5052535456191468	-0.287969	0.0849767	0.992372	0.10864209821343893	0.39533010044685735	0.8191449928449396
56	T56P	T	P	M	-1.59451	2.2491973505892355	2.7004679487592993	-0.12374	-0.359376	1.2993948770196253	0.3273432935860301	1.2883641619874453	0.47000957997750614	0.6952390118503272	1.662926708211624
57	V57P	V	P	M	-5.98505	NA	NA	-1.34202	2.014406728688872	1.03264	-5.98505	-1.34202	1.5235216200490012	-1.07001	3.5668058978433175
58	E58P	E	P	M	-3.82776	1.0028207209247413	-0.432877	0.18735862072965884	-4.23694	1.922544071165683	-1.41247	-0.122759	-1.1572	-0.897476	2.5571456578200076
59	E59P	E	P	M	-0.223147	0.7908362669730602	-0.0287786	-0.30678	-2.84969	0.6646826559399845	0.2838444723623315	-0.167779	-1.0925	-0.325479	1.318868423826057
60	R60P	R	P	M	-0.837162	-0.110644	-0.76314	0.47511111359619135	-0.840436	-1.21293	-0.473903	-0.144014	-1.02668	-0.548199	0.6157240804995195
61	K61P	K	P	M	-2.48552	-0.724668	-2.40782	-1.06771	-1.37669	-0.395568	-1.60509	-1.73776	-0.886128	-1.40966	0.8682618201900915
62	K62P	K	P	M	-1.33074	-1.26625	-0.697146	0.582072	0.32424919653592094	-1.83092	-1.2985	-0.057537	-0.753335	-0.703123	0.968524
63	I63P	I	P	M	2.1540615601420505	0.9863697859253598	0.950282	0.2241911767418849	0.5115474936459232	0.6995528750127115	1.5702156730337051	0.5872365964942644	0.6055501843293174	0.9210008179524288	0.6675034347145278
64	V64P	V	P	M	-0.509061	0.20637103067534912	0.9076503557538776	-1.11025	1.1386045441284909	-1.53281	-0.151345	-0.101299	-0.197103	-0.149915	1.083447279217684
65	A65P	A	P	M	-1.21777	-0.744688	-0.329498	0.036096528573241145	-1.50701	-1.04778	-0.981228	-0.146701	-1.2774	-0.801776	0.5760670434326145
66	S66P	S	P	M	0.0840508	0.1999989958800507	0.2616240989365122	0.214445	-0.102737	0.023619691093139716	0.14202492074687068	0.2380344699703701	-0.0395586	0.11350027545773514	0.1380701059254155
67	S67P	S	P	M	0.0877584	0.2567907929489193	0.7838318726132257	-0.488552	0.4048950116576119	-0.244427	0.17227461072506278	0.14763986256383996	0.0802342	0.13338290733109476	0.45687130572578505
68	H68P	H	P	M	-1.61595	-0.877544	-0.279104	-2.55752	-0.649311	-0.726911	-1.24675	-1.41831	-0.688111	-1.11772	0.8311881028214819
69	G69P	G	P	M	0.5879491951871388	1.8845131274309284	3.1148	1.0707750152553803	3.0944279271880415	0.32882306422062724	1.2362311613090335	2.09279	1.7116254957043344	1.6802145900086527	1.2239681069002644
70	K70P	K	P	M	-1.60128	-0.149166	-0.0370038	0.2750585927343325	-3.28072	-1.15684	-0.875222	0.11902738942923909	-2.21878	-0.991658	1.3314994508153433
71	K71P	K	P	M	0.9365701577795476	-0.427859	-0.98198	-0.933708	1.666720631883703	0.47562685067179233	0.2543554135183057	-0.957844	1.0711737412777476	0.12256161201323491	1.0779957630365808
72	T72P	T	P	M	0.709785	-1.74737	0.9241738682783212	-1.23917	-3.76719	0.836761	-0.518791	-0.1575	-1.46521	-0.713834	1.8858014062678576
73	K73P	K	P	M	-0.451565	-0.394908	-0.750338	1.231335779471305	-0.0929764	0.3331895470575044	-0.423236	0.24049886529432568	0.12010655947994496	-0.0208769	0.7149968676702229
74	P74P	P	P	S	0.5914746917403055	0.1101136261237286	0.499849	0.12076484836337792	-0.416112	-0.19518	0.35079415893201704	0.3103071717927155	-0.305646	0.118485	0.3881785733168612
75	N75P	N	P	M	-0.759021	-0.830019	0.00838889	-4.32287	0.4448176831329606	-0.590705	-0.79452	-2.15724	-0.0729438	-1.00823	1.697049307664849
76	T76P	T	P	M	-1.50447	-0.870862	-2.90439	-2.42788	-0.954101	1.88917	-1.18767	-2.66613	0.4675367116960958	-1.12875	1.6844386716623558
77	K77P	K	P	M	2.2755367889986453	1.9506905360199425	0.9948779705924652	1.8062834705259103	3.646520089997387	1.2203153959706736	2.113113662509294	1.4005807205591878	2.4334177429840302	1.9823707086841704	0.9426791681344266
78	D78P	D	P	M	2.414967053785866	2.6335781740844095	4.929645609635669	3.4866881194460517	3.268792480156589	2.6103798745066564	2.5242726139351377	4.2081668645408605	2.9395861773316225	3.2240085519358734	0.933799
79	H79P	H	P	M	-0.597754	-1.40229	-0.141298	0.32842023107528584	0.12941112468592195	1.3190486207996288	-1.00002	0.0935612	0.7242298727427754	-0.0607442	0.9149926874675766
80	G80P	G	P	M	1.614230602061946	0.5053807329196947	-0.312401	-0.168594	1.1459720220202387	-0.686286	1.0598056674908205	-0.240497	0.22984304485313065	0.3497170733552703	0.8986207704023114
81	Y81P	Y	P	M	1.5519281513207523	1.4874767946133096	-0.475372	1.155686362769124	1.1979992623808753	0.20123786196865012	1.519702472967031	0.34015722716974384	0.6996185621747627	0.8531594207705125	0.8113039563625303
82	T82P	T	P	M	1.240849898133526	0.480665	-0.103867	1.3059834273574715	0.6165363797418656	1.5775083304416355	0.8607575945524586	0.6010579726264187	1.0970223550917506	0.8529459740902092	0.6309797762007123
83	T83P	T	P	M	0.1469480375678165	-1.36087	1.1030669901707848	-0.188939	1.981447256076927	-0.871512	-0.60696	0.4570642190045977	0.5549674488907027	0.1350238230340727	1.2411518527075576
84	L84P	L	P	M	-2.81932	-0.791938	-0.996326	-1.30207	-0.508737	-1.59685	-1.80563	-1.1492	-1.05279	-1.33587	0.820387
85	A85P	A	P	M	1.1395784602735106	1.731013530833873	1.3658698812196175	1.754559737990894	0.6594433990551909	1.3450594445521278	1.435295995553692	1.5602148096052555	1.0022514218036591	1.3325874089875356	0.4070485494469976
86	T86P	T	P	M	1.2265249866344643	-0.287264	2.360262771912053	2.3644550333901546	-0.504389	1.6961192883913632	0.4696304364248063	2.3623589026511036	0.595865	1.1426182303398853	1.2685536751833568
87	S87P	S	P	M	1.221182872950028	1.568226440990402	1.0889808325211243	2.063075868580052	1.2399005766090436	1.5284564340632951	1.394704656970215	1.576028350550588	1.3841785053361693	1.451637170952324	0.35293419406052545
88	V88P	V	P	M	0.33436044705346896	1.3812515476228944	0.4933601859446207	0.8421157559065064	2.214616850578369	0.9791992449229432	0.8578059973381816	0.6677379709255635	1.596908047750656	1.0408173386714672	0.6834867265769127
89	T89P	T	P	M	0.3383071704583959	0.8577509884346739	1.4005248538605626	1.200049615197318	0.9131810031658094	1.4878414309507957	0.5980290794465349	1.3002872345289402	1.2005112170583023	1.0329425103445926	0.423681
90	L90P	L	P	M	-0.10292	0.47684098863985314	0.4550127022959923	0.00149233	-0.248115	0.22271522820306133	0.18696064376560345	0.22825251778271777	-0.0126998	0.1341711267623941	0.2993861233733761
91	L91P	L	P	M	1.063113427922017	1.3092702139321042	1.171434120086804	0.4807672042030174	1.3930793849204877	0.6216172410391297	1.1861918209270603	0.8261006621449106	1.0073483129798086	1.00655	0.37310895593272536
92	K92P	K	P	M	-0.885087	-0.902027	0.037058	-0.373788	-0.652357	-1.16347	-0.893557	-0.168365	-0.907911	-0.656611	0.43139664254728755
93	A93P	A	P	M	-1.64776	-0.913949	-1.25935	-0.786309	0.1102919569250123	-2.63045	-1.28085	-1.02283	-1.26008	-1.18792	0.9186024696399988
94	S94P	S	P	M	-0.686809	-0.285934	-0.0562723	0.4507922944131968	0.0691933	-1.87932	-0.486371	0.1972599877676516	-0.905064	-0.398059	0.8180195096785623
95	E95P	E	P	M	-0.581619	-1.21681	-0.320695	-0.925925	0.4726398059593393	-0.789935	-0.899212	-0.62331	-0.158648	-0.56039	0.5902952754703419
96	V96P	V	P	M	-0.224663	-3.3883	0.8189132837032431	1.0006730069466008	-1.87421	2.4995231475917445	-1.80648	0.909793	0.3126563819867869	-0.194678	2.132413028224306
97	E97P	E	P	M	0.4059349747768191	1.6282848329266333	3.0856292576970232	-1.86003	4.52229	-0.0772643	1.0171099038517262	0.6127984288559686	2.222510718837192	1.2841396838482957	2.2960780938458005
98	E98P	E	P	M	-2.73921	-1.59794	1.1346879591838792	-4.05243	-5.50558	-2.0315	-2.16857	-1.45887	-3.76854	-2.46533	2.268819634335755
99	I99P	I	P	M	0.652786	0.9344680694469674	-0.79015	1.358935894482089	1.504212768862934	-0.570359	0.7936268844051452	0.2843927476547454	0.46692713211881487	0.5149822547262352	0.9764352208359612
100	L100P	L	P	M	-0.140094	-2.23359	1.7297626884487465	1.1969690759302702	0.2899965949756095	0.5788276229453169	-1.18684	1.4633658821895084	0.4344121089604632	0.23697821475147984	1.379533496171808
101	D101P	D	P	M	-2.16146	-0.944116	-0.308954	-2.43796	-2.82425	-4.5583	-1.55279	-1.37346	-3.69127	-2.20584	1.4941520222081004
102	G102P	G	P	M	-4.10666	-3.8523	-3.00452	-3.03494	-1.20183	-0.235694	-3.97948	-3.01973	-0.718764	-2.57266	1.531756928286609
103	N103P	N	P	M	1.6499890099114922	-2.58829	-0.0362745	1.0094254811631762	1.4102816553024096	-0.357866	-0.469149	0.4865755116970416	0.5262075848199097	0.1812114551454819	1.5723793087316766
104	D104P	D	P	M	1.1584510338187144	-1.84231	-0.231087	-1.29067	-1.05129	0.19103643587330263	-0.34193	-0.760879	-0.430124	-0.510978	1.0982217304573985
105	E105P	E	P	M	-7.74782	-6.69528	-12.6202	-0.1442	0.477564	-0.731499	-7.22155	-6.38221	-0.126967	-4.57691	5.276755008319779
106	K106P	K	P	M	-9.92499	-2.83242	-1.51399	-1.63556	1.3170072283519227	0.0320437	-6.3787	-1.57477	0.6745254756618461	-2.42632	3.9473688310027018
107	Y107P	Y	P	M	-0.904186	-3.944	-2.65793	-0.345977	-0.57179	-0.735118	-2.42409	-1.50195	-0.653454	-1.5265	1.4452049139629428
108	K108P	K	P	M	0.7248833849494701	0.28622147050323465	-3.72676	0.04998	-0.882854	2.6592997623085495	0.5055524277263523	-1.83839	0.8882226975782739	-0.148206	2.1079926959688486
109	A109P	A	P	M	-0.334374	-2.25047	-0.605772	-0.499352	-0.827088	0.4441513867032661	-1.29242	-0.552562	-0.191468	-0.678817	0.8842302735114518
110	V110P	V	P	M	1.4893743809526796	-1.71984	2.267500782306211	2.4712354854183785	-2.93484	-1.26368	-0.115232	2.3693681338622947	-2.09926	0.0516255	2.3073288395452645
111	S111P	S	P	M	-0.00351921	0.0764081	1.036111028281535	1.0172398449944973	0.9179451666989576	-0.543524	0.0364445	1.026675436638016	0.18721072157074525	0.41677686942423087	0.6648273705077611
112	I112P	I	P	M	-0.78367	1.6271059284176164	0.4541388596484112	0.6030094172583126	2.763198787768999	0.11378418877548648	0.4217178508727365	0.5285741384533619	1.4384914882722428	0.7962611591994471	1.2389914098212764
113	S113P	S	P	M	-0.0665942	0.4534795930801872	-1.87635	0.47337508861510175	2.6121427308660756	-0.386404	0.19344268776439244	-0.70149	1.112869221901351	0.20160746883950445	1.4617518042186846
114	T114P	T	P	M	-1.51277	-0.243458	1.3038045182822218	0.3423358761286148	2.6832512365137005	-1.20061	-0.878112	0.8230701972054183	0.741323	0.2287604616147556	1.5806411731607886
115	E115P	E	P	M	-1.05225	0.18510323398696032	0.4200662457704262	-4.09483	-4.12646	0.5456711030979834	-0.433576	-1.83738	-1.79039	-1.35378	2.2097347733504353
116	P116P	P	P	S	0.4641011115774161	-0.0717243	-0.110303	0.5186952481980002	0.0394202	-0.153498	0.1961883850480177	0.20419601399719003	-0.057039	0.11444847967874903	0.29942301212694894
117	P117P	P	P	S	-0.125539	-0.290166	-0.487925	-0.0208771	-0.531297	0.42023183233955064	-0.207853	-0.254401	-0.0555326	-0.172595	0.3517382680715441
118	T118P	T	P	M	2.3481029578954087	1.9369270636940887	3.0411117743815166	2.5143154738249622	2.5378435740617213	1.236764968704919	2.1425150107947486	2.7777136241032396	1.8873	2.269177635427103	0.6181669393670515
119	Y119P	Y	P	M	-1.53661	0.29437350853336874	-1.3848	-1.194	2.6738545327373138	2.0216629443698326	-0.62112	-1.2894	2.347758738553573	0.14574751821219004	1.838493364899335
120	L120P	L	P	M	-0.0792714	0.6907443660416561	-0.136372	0.11478807088422878	0.3118047355876961	0.28182995456860305	0.30573646666844906	-0.0107919	0.2968173450781496	0.1972539545060329	0.3027807573055592
121	R121P	R	P	M	0.8792570703475464	0.24592889911305088	3.0378364624410183	-2.96007	-0.682748	1.6401011636681695	0.5625929847302986	0.0388857	0.47867644070329346	0.3600517035066505	2.0592359462181684
122	E122P	E	P	M	0.7034247936153781	1.389817153929218	0.0580457	0.7113042418564128	0.0658619	0.0507249	1.046620973772298	0.3846749815084037	0.0582934	0.4965297844274986	0.5409955703301113
123	Q123P	Q	P	M	1.0223095485806166	3.192860559701743	1.571035035987104	1.8378780560682648	-2.90293	-0.0693542	2.10759	1.7044565460276844	-1.48614	0.7752999432637743	2.0933557358146655
124	K124P	K	P	M	1.6652557823862486	1.6412847207326522	1.6239502142917048	4.7116294214400165	2.91176	4.015637957817927	1.6532702515594504	3.167789817865861	3.4637003432966287	2.7615868042406464	1.3527083049627102
125	A125P	A	P	M	1.647570976477416	2.2297519041471183	1.5662172941119177	1.8598128376330367	1.285404977606248	2.371334228772528	1.9386614403122673	1.7130150658724772	1.828369603189388	1.826682036458044	0.4130647617675532
126	K126P	K	P	M	1.2727343244406024	2.339396552010757	-1.59358	1.0046599655644024	2.0771610799075333	3.497336616143722	1.8060654382256796	-0.294459	2.787248848025627	1.4329518446122904	1.724373237634918
127	R127P	R	P	M	1.141038913348489	0.51121	1.2463589964571873	1.3724159898865675	1.341571427070121	2.4747512844504196	0.8261245690729155	1.3093874931718774	1.9081613557602704	1.347891139335021	0.6361739959935079
128	N128P	N	P	M	0.4375268514550495	0.24552432739596736	0.4589150749299262	0.7862397518288424	-0.31033	-0.709354	0.3415255894255084	0.6225774133793843	-0.509842	0.15142038034858207	0.5554109716669037
129	S129P	S	P	M	-1.32604	-0.643881	-0.886323	-1.2944	0.3765908588332441	-1.48327	-0.984962	-1.09036	-0.553341	-0.876221	0.6883811378182007
130	Q130P	Q	P	M	1.4487190693886696	-0.114729	-0.382027	0.6751161393132408	0.3721367218462047	1.0761587558342758	0.6669949469344733	0.14654465845510783	0.7241477388402402	0.5125624480766071	0.6977045003091044
131	W131P	W	P	M	0.3315667006053768	-0.867801	2.348839074620382	-0.698646	1.4350978735671716	2.572231428041408	-0.268117	0.8250965615466839	2.0036646508042897	0.8535480117824661	1.4948432350584275
132	V132P	V	P	M	-6.58739	-2.02163	0.41832871705406954	-0.581409	-2.96414	1.7746159868303624	-4.30451	-0.0815399	-0.59476	-1.66027	2.9458475033582388
133	P133P	P	P	S	0.4245435097326044	-0.0368334	-0.144565	-0.195296	-0.532749	0.17306462617924762	0.1938550451485972	-0.169931	-0.179842	-0.0519726	0.32808526193676624
134	T134P	T	P	M	-2.13371	0.0724446	-0.44485	-0.535122	-1.99821	-1.67718	-1.03063	-0.489986	-1.83769	-1.11944	0.9304988302462786
135	L135P	L	P	M	-0.172483	-0.205347	-0.42526	-0.302312	-0.496649	-0.818407	-0.188915	-0.363786	-0.657528	-0.40341	0.23839929657267647
136	P136P	P	P	S	0.42542859449830334	0.0594574	0.0501994	0.2637862967632484	-0.407772	0.15010595521950604	0.24244300166428456	0.15699282964468167	-0.128833	0.0902009	0.2816454082126632
137	N137P	N	P	M	-0.275096	-0.615063	1.0628609797608752	-0.324781	2.4228768786469126	0.4456262945263083	-0.445079	0.3690399105584909	1.4342515865866106	0.4527373523519953	1.1426482308528632
139	S139P	S	P	M	0.5486151576675651	0.5586158183322895	0.7322800785991769	0.40674950559092343	0.5036644586397485	0.4006595705305045	0.5536154879999273	0.5695147920950502	0.4521620145851265	0.5250974315600346	0.12210782128449076
140	H140P	H	P	M	-0.47219	0.0351422	0.46083319002942896	1.8655704818012873	-0.111687	-0.40028	-0.218524	1.1632018359153582	-0.255983	0.22956489515242215	0.8687250714086607
141	H141P	H	P	M	4.359270267548909	1.1365965022871878	2.7377342615319256	0.9783766028272068	0.33092359748237815	0.14351445339422483	2.7479333849180483	1.858055432179566	0.23721902543830148	1.6144026141786387	1.6272572359633652
142	L142P	L	P	M	3.1443614825870285	-0.340454	1.0618766547477694	1.4217613978140695	0.579504	-0.501367	1.4019535639718217	1.2418190262809194	0.0390684	0.8942803343078222	1.3372117588133403
143	D143P	D	P	M	-6.37526	-0.545559	-1.48763	0.79225034033850406	-1.01341	-1.42907	-3.46041	-0.34769	-1.22124	-1.67644	2.4490267159341275
144	A144P	A	P	M	-2.88187	0.81451	0.269684	1.4082139286037527	0.5191598089939251	-1.17305	-1.03368	0.8389490498534119	-0.326946	-0.173893	1.5804148634406414
145	V145P	V	P	M	-2.48838	0.27652291944235186	NA	-0.162206	2.4906228014369662	-5.65832	-1.10593	-0.162206	-1.58385	-1.10835	3.0972726806005246
146	P146P	P	P	S	-0.340951	0.2136916763971387	-0.0649357	0.2721902883109531	0.9538067810916476	0.1390698372528707	-0.0636294	0.10362728813701463	0.5464383091722592	0.19547872016831497	0.4335970075813054
147	C147P	C	P	M	0.25286364475230755	0.2953800698676659	2.5749856546053627	1.216908975412057	0.2672887099419432	2.341112041114686	0.2741218573099867	1.8959473150087096	1.3042003755283147	1.158089849282337	1.0740413617570006
148	S148P	S	P	M	-0.431206	-0.789505	0.7922515546183914	0.7675424802372336	0.31640902459814696	-0.0183118	-0.610356	0.7798970174278125	0.1490486136068456	0.106197	0.641689
149	T149P	T	P	M	0.13976124498676468	2.2166771487679684	2.050530839914425	1.1020514238600836	0.5022892715174804	0.6244301103410922	1.1782191968773663	1.5762911318872543	0.5633596909292863	1.1059566732313024	0.8550732542110747
150	T150P	T	P	M	3.0784639282206125	-0.110955	0.2843491395096371	0.7687903727712652	1.1425920780283554	-0.0219391	1.4837542471708791	0.5265697561404511	0.5603264858146842	0.8568834963753382	1.1884146043421528
151	I151P	I	P	M	-0.68361	-1.08315	1.3152635262178285	-0.100987	1.8583819112658473	-1.13965	-0.883379	0.6071380750260807	0.3593680016282714	0.027708918415777304	1.2750230941980167
152	N152P	N	P	M	NA	-6.90941	NA	NA	-0.910805	1.0335743558644943	-6.90941	NA	0.0613849	-2.26221	4.1403464160694154
153	R153P	R	P	M	-1.53561	-1.91639	0.349262	0.5532273908664496	1.570085081763239	-1.09506	-1.726	0.45124473687217825	0.23751136747330692	-0.345748	1.37155
154	N154P	N	P	M	0.7250362399688148	2.478219516923316	1.529979170562436	3.326130131252689	0.7305372917401995	2.8036997427103305	1.6016278784460654	2.4280546509075625	1.767118517225265	1.9322670155262975	1.1012456131001247
155	R155P	R	P	M	-0.00376313	-0.37623	-0.522688	-0.981929	-0.00890106	-1.04016	-0.189997	-0.752308	-0.524533	-0.488946	0.45311434221853514
156	M156P	M	P	M	-2.75189	-2.66383	-5.66715	-5.19879	-4.82921	0.9129145908062284	-2.70786	-5.43297	-1.95815	-3.36633	2.448456253872517
157	G157P	G	P	M	-0.394889	-0.979364	-1.06208	-1.76139	-1.06489	-0.777301	-0.687127	-1.41174	-0.921095	-1.00665	0.44803913475506735
158	R158P	R	P	M	1.6893881756106317	1.2888630700710846	-2.39288e-05	-2.62524	-0.529306	-0.0498887	1.489125622840858	-1.31263	-0.289597	-0.0377008	1.528476334558755
159	D159P	D	P	M	-2.13236	-0.668317	1.6772018175712846	0.705837	-1.52341	-0.500163	-1.40034	1.1915196208842458	-1.01179	-0.406869	1.4058818608789492
160	K160P	K	P	M	-4.94404	-2.20945	-2.15326	-2.26529	1.9594891306993305	-0.0517552	-3.57674	-2.20927	0.9538669768065134	-1.61072	2.339617982515755
161	K161P	K	P	M	-0.388687	-0.392752	0.9297599963759544	-0.550144	1.5434464751548542	-1.61734	-0.390719	0.1898077639572598	-0.0369452	-0.0792856	1.1342603109882283
162	R162P	R	P	M	-3.71845	4.740050974396685	-1.79724	2.048338217864091	-0.334193	0.919147	0.5108005955761517	0.12554903960046326	0.2924771547287548	0.30960892996845657	2.969918649632232
163	T163P	T	P	M	-1.10289	-0.771225	-0.74054	-0.677373	0.0850396	-0.645885	-0.937059	-0.708957	-0.280423	-0.642146	0.3920929058611032
164	F164P	F	P	M	-3.07418	-0.384419	NA	-1.61247	-3.34752	-0.616331	-1.7293	-1.61247	-1.98192	-1.80698	1.3654852432879512
165	P165P	P	P	S	0.3317668975853099	0.6936601808971146	-0.0685999	0.8837126041728479	0.28068752106362893	0.29060263788764895	0.5127135392412122	0.40755632907322015	0.28564507947563894	0.4019716492633571	0.3378271087474973
166	L166P	L	P	M	-0.0311825	-1.1897	0.3690248768241229	-0.249835	-1.82095	-0.811696	-0.610439	0.059594698177383054	-1.31632	-0.622388	0.8081377549676985
167	C167P	C	P	M	1.4703244352205584	0.00140291	-1.82422	3.547758909193272	2.506479883969419	4.27422	0.7358636705080803	0.8617678019832137	3.3903475560044396	1.6626596761652446	2.2821469667800356
168	F168P	F	P	M	-2.22944	0.16168367412011725	-2.24376	-1.66365	-1.88082	-1.36836	-1.03388	-1.9537	-1.62459	-1.53739	0.8974629534314127
169	D169P	D	P	M	1.0638568467622047	-1.84512	-2.49529	-2.86229	0.30840153251186725	0.8058951116400416	-0.390633	-2.67879	0.5571483220759544	-0.837425	1.7602463504800296
170	D170P	D	P	M	-3.40817	1.6134682551566877	0.2764756221281092	-4.18785	-4.87397	1.4096728643003882	-0.897352	-1.95569	-1.73215	-1.5284	2.951618920075694
171	H171P	H	P	M	2.2568076070479126	2.2707716537623934	3.040496818710017	2.196954477191911	1.221094309959954	0.848092	2.263789630405153	2.6187256479509644	1.0345930050834964	1.9723694278132045	0.7987112426081098
172	D172P	D	P	M	-0.818871	0.9559421889180127	-0.598983	-1.94853	0.0214962	-4.42219	0.0685357	-1.27375	-2.20035	-1.13519	1.874256926101624
173	P173P	P	P	S	0.2901086094475997	-0.74333	0.24936657254068148	-0.453761	-0.468633	-0.444091	-0.226611	-0.102197	-0.456362	-0.261723	0.4267609111519867
174	A174P	A	P	M	0.0638062	-2.30489	0.15690387712649345	-0.451647	2.111144719347678	-1.67633	-1.12054	-0.147372	0.2174071300950192	-0.350169	1.5541238819332277
175	V175P	V	P	M	1.2107108083761446	0.9622433061950184	1.0797048610024509	-0.495299	-1.45114	-1.749	1.0864770572855815	0.29220302302117157	-1.60007	-0.073795	1.3367811830839085
176	I176P	I	P	M	-1.72504	-2.80437	0.1355109548746986	-2.25407	2.547619551190515	0.693388	-2.2647	-1.05928	1.620503692157546	-0.567826	2.048219197695506
177	H177P	H	P	M	-2.15374	-7.85681	-2.27957	-1.38125	0.4288679860816871	-0.634172	-5.00527	-1.83041	-0.102652	-2.31278	2.897058381196014
178	E178P	E	P	M	-0.534191	0.3459594768916204	-0.815812	-0.859935	0.79606	0.2437141369688195	-0.094116	-0.837873	0.5198868851677497	-0.137367	0.6913716461282378
179	N179P	N	P	M	-1.05155	0.5547267511819011	-0.21854	0.270892	-0.513749	-2.31663	-0.248412	0.026175908418115665	-1.41519	-0.545809	1.0371022145185884
180	A180P	A	P	M	1.2805876165287775	1.5399396659447828	0.23479318324085535	1.6102192829685344	2.3218638333081505	2.362127875304884	1.4102636412367802	0.9225062331046948	2.341995854306517	1.558255242882664	0.782432
181	S181P	S	P	M	0.19321259689751905	-0.811481	-0.719898	-0.278244	1.3229743350347416	0.9700984022223677	-0.309134	-0.499071	1.1465363686285546	0.1127771304247592	0.883917
182	Q182P	Q	P	M	0.9863800637148624	1.4758144156085895	0.8895682725768392	0.24470474113196605	0.6326999393089734	0.34539974042150173	1.231097239661726	0.5671365068544026	0.48904983986523753	0.762428	0.454757
183	P183P	P	P	S	0.24337919324499369	0.0328225	-0.280492	-0.302503	-0.52466	-0.193731	0.1381008654758769	-0.291498	-0.359196	-0.170864	0.27134016945219525
184	E184P	E	P	M	-0.0762928	0.0573447	0.6336567470764808	-1.68181	-0.378056	-1.01111	-0.00947405	-0.524075	-0.694584	-0.409378	0.8244800014170985
185	V185P	V	P	M	-0.477996	-1.30101	-1.20197	-0.280984	0.9057221384775042	-0.428346	-0.889501	-0.741479	0.23868812085376176	-0.464097	0.7945170035292262
186	L186P	L	P	M	-0.219347	0.6494629249972754	-0.0366687	-0.858241	1.9845840816153375	-0.222656	0.2150579757593854	-0.447455	0.8809642675562448	0.21618906520606035	0.99152
187	V187P	V	P	M	-1.18212	2.4012636589856036	-1.84843	-1.72569	-0.644071	-1.37635	0.6095722218999592	-1.78706	-1.01021	-0.729234	1.5922732094178504
188	P188P	P	P	S	0.22365374156793763	0.25772056466958787	0.3080354014033586	-0.52031	-0.522035	-0.16802	0.24068715311876276	-0.106137	-0.345028	-0.0701593	0.3881408928676584
189	I189P	I	P	M	0.2457083163777871	-0.471915	-0.0925897	-1.49181	-0.462758	1.1137030806967012	-0.113103	-0.7922	0.3254722938180497	-0.193277	0.8657355603671916
190	R190P	R	P	M	-0.359051	0.2602192785195268	-0.169243	2.4177982256897668	0.39678151734273015	-1.48435	-0.0494161	1.1242775963781515	-0.543783	0.17702618991222233	1.2840339986098546
191	L191P	L	P	M	1.5946480089331547	0.25440898158365366	2.054664529117185	0.3907441677280424	-1.18767	-0.0484229	0.9245284952584042	1.2227043484226134	-0.618048	0.5097284463227819	1.169266853296698
192	D192P	D	P	M	-1.83034	-0.397827	5.961615059275716	-14.9284	2.366834521761336	-1.45689	-1.11409	-4.48342	0.4549702614989327	-1.71418	7.0993218284953095
193	M193P	M	P	M	-0.969911	-4.31241	0.2268797453353023	-2.87663	-1.18946	-1.86824	-2.64116	-1.32487	-1.52885	-1.83163	1.5899703609275924
194	E194P	E	P	M	-1.90598	-5.46286	0.0947222	-1.47909	-2.78761	-0.823651	-3.68442	-0.692185	-1.80563	-2.06075	1.930876844938802
195	I195P	I	P	M	-0.732667	-0.21724	1.164433334489323	-0.245211	0.8259388363923211	-0.391313	-0.474953	0.45961137961566434	0.21731313193132476	0.0673238	0.749417
196	D196P	D	P	M	-0.35521	-1.26923	-1.0238	0.8540475236653351	-0.388606	1.121553144843327	-0.812221	-0.0848773	0.36647361423170466	-0.176875	0.9732293418002907
197	G197P	G	P	M	-3.69774	-2.25814	-1.62628	-2.73357	-4.30702	-1.08868	-2.97794	-2.17992	-2.69785	-2.61857	1.2234223012444825
198	Q198P	Q	P	M	-0.188502	-1.17911	-1.60023	-1.72154	0.8677	0.2698603674920239	-0.683804	-1.66088	0.56878	-0.591969	1.065215006849399
199	K199P	K	P	M	-2.99935	-1.43436	-0.785395	0.14382066021528458	-0.268625	-1.65044	-2.21685	-0.320787	-0.959534	-1.16572	1.12549
200	L200P	L	P	M	0.0511991	2.6682945356451357	-0.697577	-0.472566	0.22688506602528463	-0.767171	1.35975	-0.585071	-0.270143	0.1681774401163807	1.288617522038475
201	R201P	R	P	M	-1.38757	0.935118	0.5392337935074392	0.2284351802863784	1.7062874422138496	3.5773117585666983	-0.226227	0.3838344868969088	2.641799600390274	0.9331357610661554	1.650871200518757
202	D202P	D	P	M	0.7078973422244519	-0.73773	1.255717266934545	-0.732149	-0.198992	-0.466278	-0.0149162	0.26178434017409896	-0.332635	-0.0285889	0.825874
203	A203P	A	P	M	-1.11468	0.3190879869511231	0.30219855228729037	-4.38203	0.9164647199751944	-1.98557	-0.397796	-2.03991	-0.534553	-0.990754	1.9763926449293816
204	F204P	F	P	M	-0.657811	-2.25394	-0.970405	-3.24401	1.0993229803050966	-0.943214	-1.45587	-2.10721	0.0780546	-1.16168	1.4818548026422518
205	T205P	T	P	M	1.0897463441205864	0.48842159733841367	-0.331674	-1.81233	-0.219012	0.38928121862089365	0.789084	-1.072	0.0851347	-0.0659271	0.9994062637892702
206	W206P	W	P	M	-0.896079	0.14756050037885596	-1.13805	-1.56944	0.8169710428865126	0.0737448	-0.374259	-1.35375	0.44535792514786166	-0.427549	0.9120450267229148
207	N207P	N	P	M	-4.09151	-0.509206	-2.38732	-2.91827	-3.03022	-2.69418	-2.30036	-2.65279	-2.8622	-2.60512	1.1778241849827684
208	M208P	M	P	M	-1.5026	-3.4246	4.112782607198415	-3.73778	3.5611670170134384	2.0247656500769007	-2.4636	0.18749976810374913	2.7929663335451695	0.17228770233562662	3.506428770902812
209	N209P	N	P	M	5.647814518262603	-2.62488	6.2692730582896425	-2.77556	-4.88088	5.304905050359997	1.511469528012569	1.7468551568397348	0.2120110684006642	1.156778584417656	5.093751637106359
210	E210P	E	P	M	0.27465330304889785	-0.567728	-4.02109	-0.383758	1.110335952393692	1.3042634800445143	-0.146537	-2.20242	1.207299716219103	-0.380554	1.937998633437485
211	K211P	K	P	M	1.1719773428132476	0.6887776882360233	-0.570817	1.3191300198583662	-0.184126	3.3481725871140213	0.9303775155246354	0.3741564852860776	1.5820232514194963	0.9621857507434032	1.385874112849871
212	L212P	L	P	M	0.3079871051630277	-1.53439	0.0688636	0.3423059781569084	0.1542105292062785	0.6003069818300519	-0.613202	0.20558477706785633	0.3772587555181652	-0.0101196	0.7687215192936445
213	M213P	M	P	M	3.773398660485398	-5.12465	-7.4704	-2.26694	6.086778300186917	2.1477432611171636	-0.675626	-4.86867	4.117260780652041	-0.475678	5.324481335609662
214	T214P	T	P	M	0.00904336	1.139476914539498	1.507076550516077	0.4934182815663079	-0.365621	0.1589767746037518	0.5742601388122818	1.0002474160411925	-0.103322	0.49039510661777824	0.7112326056480915
215	P215P	P	P	S	-0.321037	-0.381575	-0.663073	-0.130274	-0.481802	0.3067877424133852	-0.351306	-0.396673	-0.0875073	-0.278496	0.3365098224537675
216	E216P	E	P	M	2.4017922824091418	-0.502486	1.82842	-0.33072	0.4457023448911432	1.1544579662481873	0.949653	0.7488511380555726	0.8000801555696653	0.8328614214696892	1.1698783623526985
217	M217P	M	P	M	-0.0182887	2.2921480013293274	3.5512229654880363	-0.69867	0.9336901686853571	2.5430527144064485	1.1369296743643078	1.426276403237415	1.7383714415459028	1.4338591730492083	1.6344285329767527
218	F218P	F	P	M	-0.400165	1.9095887130513576	-1.10219	-0.579228	-4.58442	-2.80179	0.7547120734489245	-0.840709	-3.6931	-1.2597	2.222738391565327
219	S219P	S	P	M	0.5707141430642024	0.4419924608893815	0.8834162039362432	-0.173902	0.9186820639500036	0.15034325661195336	0.506353	0.35475690704744833	0.5345126602809784	0.4652076231017396	0.4242191021221268
220	E220P	E	P	M	-0.831983	0.10989549643046936	0.0952064	1.1887049764922304	1.38364	-1.2165	-0.361044	0.6419556841887153	0.0835706	0.12149420636989508	1.0423160753939438
221	I221P	I	P	M	-4.24159	0.5131125868105241	4.6784163519941915	0.16211261607733746	-0.557838	2.8560672492272015	-1.86424	2.4202644840357643	1.1491147204419463	0.5683806727438454	3.0560814171288917
222	L222P	L	P	M	2.6206639442211492	1.3323165227207523	1.4986935292550716	0.21076618061682967	2.2770495584160537	0.5744222610933764	1.9764902334709509	0.8547298549359507	1.425735909754715	1.4189853327205388	0.9345855639206672
223	C223P	C	P	M	-0.832098	-0.124876	-0.984474	-1.14752	-0.5411	-2.41079	-0.478487	-1.066	-1.47594	-1.00681	0.7767458922656777
224	D224P	D	P	M	-2.09993	-4.43788	0.7095135087721299	0.4964480532719589	-1.32387	-2.13512	-3.2689	0.6029807810220444	-1.7295	-1.46514	1.9123750860507829
225	D225P	D	P	M	0.9564948286115992	1.4508126383533186	-1.22647	-2.66744	-3.31947	0.8040022537119618	1.2036537334824589	-1.94695	-1.25774	-0.667011	2.0315055489632967
226	L226P	L	P	M	0.986167	1.114633357127805	-0.501074	-0.404087	0.8839788581605642	0.8234298741822184	1.0503999571803049	-0.45258	0.8537043661713912	0.48384138119552905	0.7326845650660063
227	D227P	D	P	M	0.8588727952445318	-0.502695	-1.99592	-1.05654	-1.39333	-1.40035	0.17808898580338706	-1.52623	-1.39684	-0.914992	0.9969346621150112
228	L228P	L	P	M	0.975185	0.1350845633829879	-1.04855	2.9757377397322924	1.5893816199596351	-0.685195	0.5551350000612574	0.963592	0.452093	0.6569399273397856	1.5053187114134312
229	N229P	N	P	M	-1.04824	1.465390605091754	-1.22172	-0.999131	0.7755428930779517	-2.90139	0.20857285031694273	-1.11043	-1.06292	-0.654926	1.56096
230	P230P	P	P	S	0.403771	0.8720388434965194	0.0869827	0.2532487548501605	-0.144847	0.30511478741147435	0.6379050502608227	0.17011570521159483	0.0801337	0.29605147600140214	0.3415789347036242
231	L231P	L	P	M	0.25717157341593505	0.5115543360684223	-0.787302	1.135498037507839	-0.785063	0.8771881697013464	0.38436295474217863	0.17409789460781722	0.0460625	0.20150778595092184	0.8220920377020287
232	T232P	T	P	M	-0.0854841	0.5697501825121882	-1.87322	-0.321528	-2.65175	-0.0608605	0.242133	-1.09737	-1.3563	-0.737182	1.2425057685799044
233	F233P	F	P	M	-1.77396	9.09276781471498e-4	-3.14716	-0.176905	-1.58742	0.4850546700351758	-0.886523	-1.66203	-0.551181	-1.03325	1.373494699186131
234	V234P	V	P	M	0.31500656959973083	-1.54964	-1.72573	1.4992403149099305	-3.30496	1.14113	-0.617316	-0.113245	-1.08191	-0.604158	1.884748102098782
235	P235P	P	P	S	-0.0188555	0.1042430032124771	-0.407059	0.18477175625102343	0.026256223034053217	-0.444405	0.042693770447132406	-0.111144	-0.209075	-0.0925082	0.26754397025718724
236	A236P	A	P	M	0.8222776776482844	-1.52064	-0.289309	-2.7674	-0.648234	-1.12153	-0.349181	-1.52835	-0.884883	-0.920805	1.2100750592764828
237	I237P	I	P	M	0.741482	0.7412504591054168	3.528074949258171	0.5780734167715912	1.7313195627803968	0.5685108811279593	0.7413663990769179	2.053074183014881	1.1499152219541782	1.3147852680153256	1.168712134744218
238	A238P	A	P	M	-0.0737507	0.7670749025567466	2.9303955813673763	-0.420286	0.4668370439943018	0.42602809274899667	0.34666209842055734	1.2550545858308706	0.4464325683716493	0.6827164175410257	1.1798752919680169
239	S239P	S	P	M	0.6394935714702441	-0.666163	3.4024162000800593	-0.466886	1.7423637013325428	-0.297674	-0.0133349	1.4677651132203908	0.7223448196989785	0.7255916749167358	1.588249705857093
240	A240P	A	P	M	0.6921160246280433	0.5401104402566472	3.0882189228664756	0.45182251000424106	0.6496539806040326	0.2213727445317282	0.6161132324423453	1.7700207164353583	0.4355133625678804	0.9405491038151946	1.0653866961558176
241	I241P	I	P	M	2.226311036116844	0.5730485424511302	0.6226060557807186	-0.0533359	1.0567935961284127	0.854921	1.3996797892839872	0.28463507578257835	0.9558572897469458	0.8800573849378371	0.7584227144316301
242	R242P	R	P	M	-1.53425	-3.72015	-0.0496159	-0.28618	-0.449979	-0.224489	-2.6272	-0.167898	-0.337234	-1.04411	1.4134824748149175
243	Q243P	Q	P	M	0.35403541014511103	-0.726331	0.7635092000027248	-1.79485	0.9735570176864712	-0.425517	-0.186148	-0.515672	0.27401989057155435	-0.1426	1.0453910397783026
244	Q244P	Q	P	M	0.00411354	-0.415224	0.5417531840316826	-0.138183	1.235133004989486	1.5739696869289546	-0.205555	0.20178529430928024	1.4045513459592205	0.4669271776113302	0.7974743643326437
245	I245P	I	P	M	0.31880440696224854	-1.20139	-2.08143	-0.676897	-0.922957	-0.409566	-0.441294	-1.37917	-0.666262	-0.828907	0.8040656317035639
246	E246P	E	P	M	-1.3276	-0.482071	0.2158956767749922	0.19505687669323837	-0.713929	-0.510724	-0.904837	0.20547627673411528	-0.612327	-0.437229	0.5836264375458435
247	S247P	S	P	M	-0.195423	0.6608867503144582	-0.0940808	-0.0524295	1.0220099881690434	-0.398289	0.2327319766897419	-0.0732551	0.3118603145433982	0.1571123856555045	0.5552646990771973
248	Y248P	Y	P	M	-1.58263	-1.34567	-1.10831	-0.126367	-0.216812	-0.373409	-1.46415	-0.617341	-0.295111	-0.7922	0.6294162385890877
249	P249P	P	P	S	-0.1441	0.524405	0.3662283372362973	0.647023	-0.624536	-0.178971	0.1901525380699106	0.5066256878372727	-0.401754	0.0983415	0.4924584728513507
250	T250P	T	P	M	0.14752154017659994	0.22353734216644783	-1.06169	0.6856429599170806	-1.01846	-1.586	0.18552944117152387	-0.188025	-1.30223	-0.43491	0.9040829469805532
251	D251P	D	P	M	-0.43288	-1.6272	0.2951411491249116	-0.322678	-1.20947	0.1338318736756113	-1.03004	-0.0137687	-0.53782	-0.52721	0.7535824634744483
252	S252P	S	P	M	-1.13235	-1.33456	-0.765875	-0.235686	1.438701891353961	-1.09973	-1.23345	-0.50078	0.1694840257674377	-0.521583	1.0346351183808844
253	I253P	I	P	M	-0.270147	1.6047496282789222	0.7800382793676991	-0.0846783	0.8991747956409236	0.4243819146304618	0.6673011771547748	0.34768	0.6617783551356927	0.5589198438817415	0.6896517989335111
254	L254P	L	P	M	0.9123955839252218	0.1078328542854462	-0.0376042	0.2832605237345778	0.5213975385450088	-0.889322	0.510114	0.1228281377614408	-0.183962	0.1496601197205373	0.6089504914471154
255	E255P	E	P	M	-2.87049	-2.58904	-0.430122	-2.37352	-0.4812	-0.893873	-2.72976	-1.40182	-0.687537	-1.60637	1.1233302211955252
256	D256P	D	P	M	-1.15513	-1.83292	1.6633508641976646	0.26748013751530997	0.3990948172749665	-0.48333	-1.49403	0.9654155008564872	-0.0421174	-0.190243	1.2416074175761231
257	Q257P	Q	P	M	0.5696407942133788	2.2406797184535048	0.17714272284504165	0.7860380071619186	0.1792732955320667	1.930762412745859	1.4051602563334418	0.4815903650034801	1.0550178541389628	0.9805894918252948	0.8927507410442133
258	S258P	S	P	M	0.7762187480020384	1.6086564022500522	-0.0574895	0.6057064317236153	-0.0706839	0.0308722	1.1924375751260454	0.274108	-0.0199059	0.4822133909962696	0.6589760338680709
259	D259P	D	P	M	0.0721448	0.9218297183227608	0.25127742714714935	0.42232449563180974	1.0356454872092562	-0.408937	0.4969872398339277	0.33680096138947957	0.31335432311206185	0.3823808414451563	0.5401802456297115
260	Q260P	Q	P	M	-0.0149629	0.2477354623307011	1.5925813597760698	0.1841345922228852	0.26018309494067116	-0.285617	0.11638626751477138	0.8883579759994775	-0.0127171	0.3306757019107885	0.6519220337234399
261	R261P	R	P	M	-1.72328	0.0882325	0.576176	0.3322521816143601	0.49661128387435816	-0.641832	-0.817523	0.45421430320979805	-0.0726101	-0.145306	0.8890143291123828
262	V262P	V	P	M	-1.37937	-1.02	-1.26739	-0.568364	-0.0171819	-0.6485	-1.19969	-0.917876	-0.332841	-0.816802	0.5079852738046238
263	I263P	I	P	M	-0.61913	-0.216443	-1.25117	-0.276273	0.0320036	-0.695259	-0.417787	-0.76372	-0.331628	-0.504378	0.45385891221772334
264	I264P	I	P	M	-0.619517	-1.70517	-0.410115	-1.76565	1.0880878383120638	0.00274423	-1.16234	-1.08788	0.5454160365266228	-0.56827	1.079211143930888
265	K265P	K	P	M	1.5929579598388608	-3.2853	0.13455404070813978	-0.596627	1.4628594622988966	-0.91351	-0.846169	-0.231036	0.2746746174218953	-0.26751	1.8027666346126257
266	L266P	L	P	M	-0.520786	-1.12399	1.1259886533762151	-0.402343	0.5317817874103016	-0.282574	-0.82239	0.3618228639657833	0.12460386270037987	-0.111988	0.8064368035339173
267	N267P	N	P	M	-0.700445	-1.38164	0.0463787	-2.11161	-0.613068	-1.65157	-1.04104	-1.03261	-1.13232	-1.06866	0.7889149249575407
268	I268P	I	P	M	-0.0132079	-1.65102	0.8401449246810104	-1.25495	-1.08039	-1.95561	-0.832116	-0.207402	-1.518	-0.852506	1.0618714785610497
269	H269P	H	P	M	1.3036993495306772	-0.898944	0.5776709561966273	-0.431637	2.9403379948959945	0.079119	0.20237761251838984	0.0730168	1.509728485595976	0.5950409723633834	1.382400218819129
270	V270P	V	P	M	-1.01211	0.11257621589668802	0.9798319171180324	-1.95187	-0.974138	-0.373815	-0.449767	-0.486018	-0.673976	-0.536587	1.0166639329145215
271	G271P	G	P	M	-0.889435	-2.52017	-1.77666	-1.05154	1.964716958399587	-2.5895	-1.7048	-1.4141	-0.312392	-1.14376	1.680537524190295
272	N272P	N	P	M	-1.00188	-1.86726	0.8570808823019598	-1.3888	-0.773259	-1.38388	-1.43457	-0.26586	-1.07857	-0.926333	0.9506076248586658
273	I273P	I	P	M	0.9515557425030212	-1.90947	-0.743286	1.3593602916259229	-0.964604	-0.0402812	-0.478959	0.30803712849927006	-0.502443	-0.224455	1.2313965857207834
274	S274P	S	P	M	0.755968	1.371341801892453	0.8002517885271823	0.23665334626296297	1.4078116726195986	-0.295249	1.0636547941640926	0.5184525673950726	0.5562815113816489	0.7127962909802713	0.6586512763639288
275	L275P	L	P	M	1.0053400009656857	1.3390904317541448	2.050071041537258	0.6424165963592597	1.6410580024249346	0.3475421827257524	1.172215216359915	1.3462438189482588	0.9943000925753436	1.1709197092945058	0.6335457683538541
276	V276P	V	P	M	-0.758089	3.899555424235152	0.00252942	1.9451735928169231	0.8536753059350564	0.3762205135833883	1.5707332613643694	0.973852	0.6149479097592223	1.0531775589236874	1.6601291258513988
277	D277P	D	P	M	1.213683635174014	4.106324536100266	3.691266010807763	-0.205468	1.4687851053971894	1.935543753030125	2.66	1.7428987845565524	1.7021644292136573	2.0350224331357833	1.6160663780105466
278	Q278P	Q	P	M	3.32568	2.429753522351729	3.7587799616531217	2.746212029715196	1.8403616997390864	4.550331353346282	2.8777152215980495	3.252495995684159	3.195346526542684	3.1085192479416306	0.9745800732280704
279	F279P	F	P	M	-0.581574	-0.0836912	2.115653563715999	0.21804532511467975	4.70242	-1.67139	-0.332633	1.1668494444153394	1.5155155203542936	0.7832440856040946	2.2844785932722877
280	E280P	E	P	M	0.5127995453744446	-1.69284	-2.06436	-2.88681	2.1318781314999717	-4.8594	-0.590021	-2.47559	-1.36376	-1.47646	2.482059868784972
281	W281P	W	P	M	8.125066543579356	6.935799802824928	2.263281189508339	1.010009260246962	6.618518443169935	8.489389039583239	7.530433173202142	1.6366452248776504	7.553953741376587	5.573677379818793	3.154166169788151
282	D282P	D	P	M	-1.07389	0.5023594780502818	0.6862844515987725	-0.354959	-0.270331	0.45406149481818586	-0.285765	0.16566284778309978	0.0918654	-0.0094123	0.6754710181942195
283	M283P	M	P	M	-2.68116	-0.455432	2.7011567959526586	-0.890581	0.0300224	1.182990625526319	-1.5683	0.9052878537714996	0.6065065060956933	-0.0188336	1.837587941151453
284	S284P	S	P	M	-0.347669	-0.440896	2.136289080996375	0.33009572122738956	0.6561593784615031	-1.34071	-0.394282	1.2331924011118822	-0.342275	0.1655449027367633	1.1875668359210432
285	E285P	E	P	M	-1.88292	0.33886366995781414	-2.13633	-0.869316	-0.356572	-2.3812	-0.77203	-1.50282	-1.36889	-1.21458	1.088658340848483
286	K286P	K	P	M	-0.998898	0.5265817002106105	0.5172463150630743	0.49790166162893423	-1.68573	-0.483833	-0.236158	0.5075739883460042	-1.08478	-0.271122	0.9407740236177224
287	E287P	E	P	M	1.1712927909144168	0.3233786344600511	2.494059816462522	1.939483859733086	-3.23259	0.9890470993315206	0.747336	2.216771838097804	-1.12177	0.6141119398846642	2.030935134802602
288	N288P	N	P	M	0.1839686564859619	-1.40319	-0.606233	0.9930155374034226	-1.01398	-0.571698	-0.609613	0.19339145396667812	-0.792837	-0.40302	0.8645038543400151
289	S289P	S	P	M	1.615124357954036	1.1073228937126445	1.0652094408699722	1.6389967209267775	1.5123968546750528	0.23683111170509044	1.36122	1.3521030808983747	0.8746139831900717	1.1959802299739288	0.532352
290	P290P	P	P	S	-0.15459	0.5523461693658859	0.4883621462503026	-0.496782	-0.0642108	-0.0833469	0.1988781744991099	-0.00420994	-0.0737789	0.0402965	0.4038814629007017
291	E291P	E	P	M	0.9132983571821748	0.6148201475198263	0.24858011945654565	-0.526159	-1.24916	0.31233954797658514	0.7640592523510006	-0.138789	-0.468412	0.052286077160184734	0.7990386475959637
292	K292P	K	P	M	-0.0786879	-0.167644	0.00504034	-0.263476	-0.575183	-0.729358	-0.123166	-0.129218	-0.652271	-0.301552	0.29015185576481817
293	F293P	F	P	M	0.8167845900063807	-1.84273	-3.06823	-0.992634	1.089736172000803	-0.146275	-0.512972	-2.03043	0.47173075556119526	-0.690558	1.6006161242881034
294	A294P	A	P	M	-0.773423	-1.19983	-0.714428	-1.17809	0.13485197710605204	-2.74952	-0.986627	-0.946257	-1.30733	-1.08007	0.950238
295	L295P	L	P	M	-0.154936	0.3433445249262821	-1.43452	0.2051582833469232	1.3731595659066955	0.11228413292045183	0.0942041	-0.614681	0.7427218494135737	0.0740815	0.9063198516102478
296	K296P	K	P	M	0.9301292053907928	-1.10866	2.818227628804701	0.3322356574000147	0.0649459	-0.333963	-0.0892654	1.575231643102358	-0.134509	0.4504858141144183	1.3450040641465264
297	L297P	L	P	M	1.410427146747275	1.5153897297512913	1.2819476764219344	0.9663096503081932	0.4563667099097223	1.9887043864374023	1.4629084382492832	1.1241286633650638	1.2225355481735625	1.2698575499293032	0.5197771604359247
298	C298P	C	P	M	1.2107499445928591	0.7000561133577515	0.9890385999783168	0.4327525159706862	3.5109574027397876	1.0189112249473913	0.9554030289753052	0.7108955579745015	2.2649343138435896	1.310410966931132	1.112061746232106
299	S299P	S	P	M	-0.146043	0.4678725277659378	-0.568874	0.940356	0.2858303293540231	0.3077559632356313	0.1609147370120892	0.1857410659578733	0.2967931462948272	0.2144829830882632	0.5193295743054042
300	E300P	E	P	M	5.051389603496544	1.4577627594390148	1.635690215388144	0.39586981003149974	4.363943386193084	1.0164778381510644	3.254576181467779	1.015780012709822	2.690210612172074	2.3201889354498917	1.9105692069421152
301	L301P	L	P	M	4.888790558446976	3.3354131257052257	2.2825146385400377	1.4337405593233583	1.7792512912710512	1.4635548005142351	4.1121	1.858127598931698	1.6214030458926432	2.530544162300147	1.354735706887159
302	G302P	G	P	M	0.3908561697632298	-0.661411	1.1179598131611892	-0.784314	-0.592455	-1.88698	-0.135277	0.16682270347455713	-1.23972	-0.402724	1.038632114523618
303	L303P	L	P	M	-0.777097	-0.472674	0.22921447886236543	-2.0473	1.3542776488638235	-0.758757	-0.624886	-0.909045	0.2977604788708423	-0.412057	1.1368668377766369
304	G304P	G	P	M	1.1724957276839687	-0.796209	-0.792892	0.034082	-0.717929	-0.582113	0.188143	-0.379405	-0.650021	-0.280428	0.7772997415566093
305	G305P	G	P	M	-2.41632	-0.51523	1.0029924616260506	-1.4681	2.0319096660938025	0.35275188718351164	-1.46577	-0.232554	1.192330776638657	-0.168666	1.6338766841318957
306	E306P	E	P	M	-1.37724	0.0876469	-3.1748	-1.35982	-3.61929	-0.121941	-0.644795	-2.26731	-1.87061	-1.59424	1.529537025288154
307	F307P	F	P	M	-0.642187	0.4241193839526407	-0.899598	0.22526581203573745	-1.68586	-2.04883	-0.109034	-0.337166	-1.86734	-0.771181	0.9923495548071674
308	V308P	V	P	M	0.40718501715912864	-1.42345	1.4378948164797805	-0.464596	0.38184720421084856	-1.75456	-0.508133	0.4866493343323132	-0.686358	-0.235947	1.2137278731955448
309	T309P	T	P	M	-1.35018	-0.152234	0.3799635133406537	-0.437305	1.3077111648108768	-1.16805	-0.751208	-0.0286705	0.0698285	-0.236683	0.99198
310	T310P	T	P	M	-1.84673	-0.782483	-1.05652	-1.20893	0.4893707781598872	-1.14764	-1.3146	-1.13273	-0.329134	-0.925488	0.7768930895341354
311	I311P	I	P	M	-0.237176	1.2759367834982225	2.261891626019996	-0.0919414	0.6284176664827505	0.3767231556642205	0.5193802457039305	1.0849751127218326	0.5025704110734855	0.7023085898330829	0.9366193661732684
312	A312P	A	P	M	-0.170974	0.6793383120099978	-0.135564	-0.905479	0.0757277	-0.0582034	0.2541822536711791	-0.520522	0.00876218	-0.0858592	0.5087032353682912
313	Y313P	Y	P	M	-1.08947	-0.82554	0.7119502398635928	-1.15006	0.6487033524866793	0.0769091	-0.957505	-0.219054	0.3628062205342143	-0.271251	0.8582815021293704
314	S314P	S	P	M	-0.509357	-0.511097	-1.64663	-1.66151	-0.600556	0.9770903935032428	-0.510227	-1.65407	0.18826718189454056	-0.658678	0.9700445540068297
315	I315P	I	P	M	0.9952885732174253	4.0629814650823395	-1.63431	0.3618263469616933	6.6087510689663045	3.3252001825073747	2.5291350191498823	-0.636242	4.96698	2.2866229537798612	2.9550290922056863
316	R316P	R	P	M	0.94921	2.1661523876555737	3.1435320775779294	0.7114213376631658	1.4798632952835604	2.3536601498510965	1.5576811644993869	1.9274767076205477	1.9167617225673284	1.8006398648957542	0.922715
317	G317P	G	P	M	-0.792893	-0.108503	-0.521393	-0.240205	-3.60488	-6.13181	-0.450698	-0.380799	-4.86835	-1.89995	2.4456286495976265
318	Q318P	Q	P	M	0.3876519362790829	-1.99759	1.212586881442306	-0.158065	1.167275402792295	2.3535569211816885	-0.804969	0.527261	1.7604161619869916	0.4942360342065094	1.488095246272446
319	L319P	L	P	M	1.1185994955907668	0.6285500573982531	0.4950148304809172	0.7433986359653292	0.7704813134389623	1.2759049295963352	0.8735747764945099	0.6192067332231233	1.0231931215176489	0.8386582104117606	0.29849974905280713
320	S320P	S	P	M	0.7453112487604979	-2.28861	-3.28937	0.4614678102805098	-0.928035	-0.3819	-0.771648	-1.41395	-0.654967	-0.946855	1.5782268519574936
321	W321P	W	P	M	-1.67219	-0.638025	1.3845779935590978	0.30654381155250654	-0.788044	0.8520455021184522	-1.15511	0.8455609025558022	0.0320005	-0.0925159	1.141049773356817
322	H322P	H	P	M	-0.587655	-3.31278	-1.29694	-0.219597	-5.20151	0.4477462693986479	-1.95022	-0.758268	-2.37688	-1.69512	2.1478228566880504
323	Q323P	Q	P	M	0.8154570199882871	-1.64974	-1.25437	0.7746888977614093	-2.47766	0.14142475142714722	-0.417143	-0.239842	-1.16812	-0.608368	1.3782859914870669
324	K324P	K	P	M	-1.79992	-1.40241	-1.76014	-1.30277	3.1161105404220897	-0.307008	-1.60116	-1.53145	1.4045513154721243	-0.576022	1.8876092992536464
325	T325P	T	P	M	-1.77666	-1.05672	-0.721256	0.26990137331014524	-0.34963	-0.815586	-1.41669	-0.225677	-0.582608	-0.741657	0.6860468799145318
326	Y326P	Y	P	M	-0.809834	-0.423924	-1.99326	-2.62446	0.44455309935333986	-0.354856	-0.616879	-2.30886	0.044848515364781155	-0.960297	1.1390297815563577
327	A327P	A	P	M	0.12568323207847165	-1.91986	-2.53328	-0.39254	-0.65613	-0.854677	-0.897091	-1.46291	-0.755403	-1.03847	0.9963701429838806
328	F328P	F	P	M	-1.36754	-1.26959	0.3410843384347904	-1.04055	-0.153415	-1.04292	-1.31856	-0.349734	-0.598168	-0.755489	0.6881496769938339
329	S329P	S	P	M	-1.03835	-0.865734	0.4503955667123497	-0.232795	0.6619433335287385	-1.59397	-0.952043	0.1088004647569575	-0.466012	-0.436418	0.885535
330	E330P	E	P	M	0.26751881943123956	-1.39833	0.12607617624054773	1.1604736856517648	1.4018012549931516	-0.299627	-0.565405	0.6432749309461563	0.5510871801454038	0.20965242929694924	1.0178979695708323
331	N331P	N	P	M	-0.61046	1.5983895223987667	-1.45485	-1.03373	-1.10753	0.0557002	0.4939646965662866	-1.24429	-0.525916	-0.425413	1.1186202787604582
332	P332P	P	P	S	-0.217885	-0.377919	0.5873612808056675	-0.652381	-0.092093	-0.232442	-0.297902	-0.03251	-0.162267	-0.164227	0.4151095284386024
333	L333P	L	P	M	-0.224515	-0.369872	1.809252254433268	1.6048730273095746	-3.80017	-0.128765	-0.297193	1.7070626408714211	-1.96447	-0.184865	2.0143985930017454
334	P334P	P	P	S	0.23542619467433276	1.2454735142357196	-0.29647	1.0527125426702502	-0.875935	0.22338752883732815	0.7404498544550262	0.3781213882069501	-0.326274	0.26409918768959045	0.8001751580833117
335	T335P	T	P	M	-0.0577904	-0.264979	0.6993129005329551	-0.359233	0.0638929	-0.765385	-0.161385	0.17004019119635502	-0.350746	-0.11403	0.4906158791621415
336	V336P	V	P	M	-0.829417	-0.821141	-1.17108	-2.76516	0.9269342498290624	0.5144380124024567	-0.825279	-1.96812	0.7206861311157595	-0.690905	1.3144969568704032
337	E337P	E	P	M	0.35506151233095473	0.7110968503135247	-0.232751	0.3561209192941069	0.8841787194447001	-0.15465	0.5330791813222397	0.061684777516200856	0.3647645543393486	0.3198428377259297	0.4482442592494896
338	I338P	I	P	M	-1.91397	-1.83379	-2.90223	1.0005496200645736	-1.22797	1.2904267077706193	-1.87388	-0.95084	0.031226360497258132	-0.931166	1.6982834092278511
339	A339P	A	P	M	-0.817932	-0.784789	-0.0103418	0.42923303761402487	1.1704493601646897	-1.29434	-0.80136	0.2094456145419467	-0.0619465	-0.217954	0.9197287573771332
340	I340P	I	P	M	1.1266037913288909	-1.96574	-3.32909	0.0312683	-0.448386	-0.0588034	-0.419566	-1.64891	-0.253595	-0.774025	1.6016882362288711
341	R341P	R	P	M	0.44529982491027703	-0.184383	0.3388143474677297	-0.366045	0.4555899534193064	-0.346365	0.13045844194668874	-0.0136153	0.054612478561915534	0.057151886382480886	0.39724196647849674
342	N342P	N	P	M	-1.09189	-0.840701	-1.47161	0.7625959821741215	0.12196274900412708	-0.0315124	-0.966293	-0.354506	0.045225192998074135	-0.425191	0.8458505758169821
343	T343P	T	P	M	0.4749753702541105	-1.29033	1.083680108432329	-1.16215	-0.502088	-0.203203	-0.407677	-0.0392342	-0.352645	-0.266519	0.9254938114047044
344	G344P	G	P	M	-0.24506	0.3692325139950057	-1.68799	-3.05956	-0.679174	0.0433978	0.0620864	-2.37378	-0.317888	-0.876526	1.2852999809153358
345	D345P	D	P	M	-1.17235	-2.47352	-2.4972	-0.804292	-1.29293	-0.99429	-1.82294	-1.65075	-1.14361	-1.5391	0.7513930235310635
346	A346P	A	P	M	-0.275717	-0.266171	0.599095	2.380880387042048	-0.144015	-0.769572	-0.270944	1.4899879315795714	-0.456794	0.2540833599259569	1.1313713155746377
347	D347P	D	P	M	-2.85358	-4.0484	-1.51852	-2.8873	-0.584025	0.3591943270651671	-3.45099	-2.20291	-0.112415	-1.9221	1.641829375299591
348	Q348P	Q	P	M	-2.07795	-3.27571	5.775518099965356	-8.98468	-1.66366	-0.0516437	-2.67683	-1.60458	-0.857651	-1.71302	4.7810664709983834
349	W349P	W	P	M	-1.48696	1.1459597922503393	2.5627019739082564	-0.689893	-2.38491	2.4117064554023724	-0.170498	0.9364045275747328	0.013399532292356133	0.25976880991191237	2.0816764927463236
350	C350P	C	P	M	-1.98522	-0.917578	0.2697123120351935	-0.411879	1.2684137361978685	-0.556371	-1.4514	-0.0710834	0.3560212894577314	-0.38882	1.0987961314777497
351	P351P	P	P	S	0.18037377348779823	0.40993586666636334	0.5466731353796765	-0.345339	0.2281928948730206	-0.830111	0.29515482007708077	0.10066707135189117	-0.300959	0.0316209	0.5203556475860812
352	L352P	L	P	M	1.8346064469760577	0.9738539564829284	1.0075968619423994	0.9481901368299348	0.4339232698225058	-0.34831	1.404230201729493	0.9778934993861672	0.042806733705196054	0.8083101449402854	0.723589
353	L353P	L	P	M	0.0578123	0.39986019964383673	0.14735257831720938	1.884531893533662	0.3475562199257326	-0.53576	0.22883625709298816	1.0159422359254358	-0.0941017	0.3835589429312751	0.8076549419799098
354	E354P	E	P	M	-1.00081	-0.716083	1.7513953867897425	-3.22012	1.1942458640019686	-0.939567	-0.858446	-0.734364	0.1273391824906665	-0.48849	1.779227007022942
355	T355P	T	P	M	-1.01167	-0.901469	-0.5088	2.3713785474656777	1.079662762079805	0.241191	-0.956569	0.9312895016574546	0.6604269061482355	0.21171578330154395	1.3170677596785534
356	L356P	L	P	M	-0.0589582	0.1210405902876652	1.8565365970507033	1.0811922058733316	-0.714825	0.0464347	0.031041177456983995	1.4688644014620174	-0.334195	0.38857010187433566	0.9209823591824364
357	T357P	T	P	M	0.5843456208588567	-1.21106	1.6333485608826537	-0.730465	1.969247030044276	0.5072785071753966	-0.313356	0.4514415532474553	1.2382627686098364	0.45878265952348773	1.2555401632057168
358	D358P	D	P	M	-0.90899	-1.14094	0.506158	-0.240466	1.3660159582338376	-0.787763	-1.02496	0.1328459551166712	0.28912637843239186	-0.200997	0.9681108213859096
359	A359P	A	P	M	-2.55461	-0.6488	-2.01601	4.689362087014109	-1.37125	-0.596797	-1.6017	1.336673865050802	-0.984025	-0.416352	2.6152555465827785
360	E360P	E	P	M	-3.90912	-0.71473	-0.460477	-3.2625	-0.393963	-1.03667	-2.31193	-1.86149	-0.715317	-1.62958	1.545624519014625
361	M361P	M	P	M	-2.53055	0.6515441399328593	-2.01782	-0.474348	-0.0398046	-0.940687	-0.939502	-1.24608	-0.490246	-0.891944	1.203152532520326
362	E362P	E	P	M	-1.86302	0.9174674346820492	1.7165906140488996	-0.149046	0.0891306	-1.99281	-0.472777	0.7837724893363436	-0.951839	-0.213615	1.4823589628613498
363	K363P	K	P	M	1.1527194105630756	-0.265919	0.5116095537074522	-1.03991	-0.290126	-0.466032	0.4433999668957959	-0.26415	-0.378079	-0.0662765	0.7768701099005846
364	K364P	K	P	M	-1.71463	-1.45224	1.048700954577188	-0.784952	-1.20616	0.1422248062551673	-1.58343	0.13187459531999202	-0.531969	-0.661176	1.059905923540179
365	I365P	I	P	M	-1.55028	1.0975172459457867	2.416196895527386	-0.368423	0.4801269005656817	-1.31367	-0.226383	1.0238868439935962	-0.41677	0.12691113369781787	1.5126977074245167
366	R366P	R	P	M	-0.00991077	0.284591	1.561506668170846	1.3370914696041507	0.4767718674426815	-1.00502	0.13734017660996034	1.4492990688874985	-0.264126	0.44083791140285594	0.935795
367	D367P	D	P	M	-2.07748	0.474145	1.4143028263598552	-0.652639	1.1501295789498056	-0.58293	-0.801666	0.3808319601185661	0.2835996027520434	-0.0457447	1.31278
368	Q368P	Q	P	M	0.0977758	-0.772427	2.6918854322843746	0.1335808563646901	1.2650756749223555	-0.223084	-0.337326	1.4127331443245323	0.5209960006817764	0.5321344835423987	1.2507177963170408
369	D369P	D	P	M	0.5574928036551741	0.13913633074194895	3.052240195344945	-0.223436	0.28666481623030876	-0.588141	0.3483145671985615	1.4144020284259595	-0.150738	0.5373260885903963	1.2955324945694116
370	R370P	R	P	M	1.0279242406024782	0.11071469626314329	-0.55098	-0.121091	0.9857879887962164	0.11588664672639525	0.5693194684328108	-0.336035	0.5508373177613058	0.2613738334255069	0.6264882648130536
371	N371P	N	P	M	-0.306373	0.0930035	0.6934634857295453	-1.63055	0.4231767211659307	-1.46869	-0.106685	-0.468541	-0.522755	-0.365994	0.9771895732148412
372	T372P	T	P	M	0.44410902401536134	0.38796403090813225	0.5964967744083185	0.5486440244977805	0.1930497402510867	-0.0727256	0.4160365274617468	0.57257039945304955	0.0601621	0.3495896681226454	0.2505382919288632
373	R373P	R	P	M	1.2385951657518666	1.5063840532124857	-0.0391747	-0.275271	-0.261281	0.2713699677136814	1.372489609482176	-0.157223	0.00504462	0.4067705332648602	0.7784285575880405
374	R374P	R	P	M	-0.189898	0.10899484942684914	0.31813333471241095	-0.00378752	-0.290678	-0.142592	-0.0404515	0.15717290721723415	-0.216635	-0.0333045	0.22241181623100303
375	M375P	M	P	M	0.13450654907869414	-0.191492	-1.02667	-0.558328	-0.241015	0.3393288533354748	-0.0284929	-0.792499	0.0491568	-0.257278	0.4892081390614998
376	R376P	R	P	M	-0.0240564	2.841139340082295	0.38498062808519606	0.38786218331927297	0.438774	-0.713589	1.4085414844539297	0.3864214057022345	-0.137407	0.5525184871427782	1.203442658137963
377	R377P	R	P	M	0.00388954	1.2912549469448682	0.37593591050121855	2.928059309393646	0.2530113320441998	-0.795254	0.6475722423045582	1.6519976099474325	-0.271121	0.6761495646257808	1.291169027838289
378	L378P	L	P	M	0.11740410097072589	0.0840726	0.660695	-0.000992797	-0.39268	-0.293171	0.10073833365755652	0.32985121855253835	-0.342926	0.029221333319116225	0.372128
379	A379P	A	P	M	0.990638	-0.178427	0.2221129721270933	1.478111852644321	0.6379340740112035	-0.156691	0.4061054285760568	0.8501124123857072	0.24062175081152004	0.4989465305910947	0.6610861635191607
380	N380P	N	P	M	0.2724506711852537	0.0610135	0.40041472018273183	2.9463001082596505	0.32855822838661725	0.1989641044966201	0.16673208973879886	1.673357414221191	0.2637611664416187	0.7012835568005362	1.1059578431910602
381	T381P	T	P	M	-0.47191	-0.389206	-0.517727	-1.03099	-0.262398	0.19194866179384296	-0.430558	-0.774358	-0.0352245	-0.41338	0.3963732378892425
382	A382P	A	P	M	0.7409725090717589	0.0816467	-0.790431	0.47921858478838975	0.19507976494961551	0.5638098799884899	0.4113095803900265	-0.155606	0.3794448224690527	0.21171607717684013	0.5471989490959864
383	P383P	P	P	S	0.5682276711578503	0.17172055771517544	0.28095826001727614	0.5884506959519883	-0.0518258	0.12862946007738862	0.3699741144365129	0.4347044779846322	0.0384018	0.2810268067025256	0.254149
384	A384P	A	P	M	-0.936642	-0.393697	-0.367276	-1.16527	-0.942053	-0.393345	-0.66517	-0.766274	-0.667699	-0.699714	0.35486038784089263
385	W385P	W	P	M	-1.31437	-1.07499	-0.129804	-2.59357	-0.324346	-0.643622	-1.19468	-1.36169	-0.483984	-1.01345	0.8925892691821321
386	X386P	X	P	M	-1.34935	-0.51652	-0.928223	-1.8945	-0.792941	-1.30484	-0.932935	-1.41136	-1.04889	-1.13106	0.48863483582246425
1	M1D	M	D	M	-7.99835	-0.584816	-4.76064	-0.235127	-0.333458	-0.135696	-4.29158	-2.49789	-0.234577	-2.34135	3.294626106524861
2	M2D	M	D	M	3.065029143237646	-1.7649	3.3365107177538533	2.180845315906352	2.9399593411578966	3.347845659079269	0.6500666910631097	2.7586780168301024	3.1439025001185827	2.1842157360039316	1.9811255363715088
3	M3D	M	D	M	-21.321	NA	-0.995478	-2.05962	-1.6606	2.9486019000731507	-21.321	-1.52755	0.6440005017952671	-4.61761	9.547994138968262
4	M4D	M	D	M	0.33419893126720546	-0.69292	-1.40319	-0.698536	1.1791487161261505	0.29360450235207497	-0.17936	-1.05086	0.7363766092391127	-0.164615	0.9341004171737196
5	A5D	A	D	M	-0.206782	0.6255756167166645	0.1915543476093512	0.49583879886954224	4.364156560932528	-0.457292	0.20939658922465693	0.3436965732394467	1.9534324144130797	0.8355085256257277	1.7766926717799156
6	L6D	L	D	M	0.18778175467226144	-0.284999	-0.33677	0.6160139663535593	-0.583892	-0.162624	-0.0486087	0.1396222265929109	-0.373258	-0.0940815	0.4298003938555685
7	S7D	S	D	M	-0.337661	0.18767064955410304	0.0768066	-1.52659	-2.06708	-0.992263	-0.074995	-0.724893	-1.52967	-0.776521	0.9083102869003464
8	K8D	K	D	M	-1.63294	0.0203761	-1.54198	-1.68305	-0.70542	-1.27564	-0.806284	-1.61252	-0.990532	-1.13644	0.6712885915061423
9	T9D	T	D	M	0.5188299573088184	-0.996238	1.7973253400399611	-2.12677	-4.22541	-2.88988	-0.238704	-0.164725	-3.55764	-1.32036	2.2253368323170526
10	F10D	F	D	M	-2.2549	0.1152777896080645	-3.08892	-6.10619	-0.29319	-0.837566	-1.06981	-4.59755	-0.565378	-2.07758	2.3157826004689155
11	G11D	G	D	M	-1.58264	-1.51394	-0.351424	-3.10248	0.6474981707671976	-0.619216	-1.54829	-1.72695	0.014141158304895818	-1.08703	1.2851837837279712
12	Q12D	Q	D	M	0.13981564762687254	1.1869450391243874	2.1972370079055987	-0.352109	1.2101715093446803	-0.760435	0.66338	0.922564	0.2248682700117875	0.6036041657642438	1.116867657166399
13	K13D	K	D	M	0.12120997385765744	-0.736451	0.10833014948079488	-1.47783	-2.57844	-0.994807	-0.30762	-0.684749	-1.78663	-0.926331	1.0239365611823943
14	P14D	P	D	M	-2.28772	-0.14384	2.0001383949566756	-2.10871	1.4554354644595051	-1.26225	-1.21578	-0.0542859	0.0965952	-0.391157	1.8163197590788076
15	V15D	V	D	M	-0.799703	-1.41911	0.551035	-2.13986	-1.09589	1.2200480117949513	-1.10941	-0.794414	0.0620804	-0.613914	1.2620777967118748
16	K16D	K	D	M	-1.58087	-0.87473	-0.57982	-6.21223	-1.70944	-0.271731	-1.2278	-3.39603	-0.990583	-1.87147	2.198815601969451
17	F17D	F	D	M	-0.132634	-0.852126	0.46603797878820336	-0.429678	0.6379413944096993	0.9613472446306116	-0.49238	0.01818	0.7996443195201555	0.10848145191651094	0.6936962994782482
18	Q18D	Q	D	M	-0.587454	-1.36681	-9.03003	-1.53907	-1.48902	0.3047035683166274	-0.97713	-5.28455	-0.592157	-2.28461	3.3798462827023044
19	L19D	L	D	M	-0.0520472	2.400746736540963	-2.89716	0.0301407	-2.76394	1.8215165824710189	1.1743497768110864	-1.43351	-0.471214	-0.243458	2.2254179093272923
20	E20D	E	D	M	-0.386506	0.9921550160453974	-0.0872111	-0.181921	-3.80306	0.3252042262863831	0.3028245670490409	-0.134566	-1.73893	-0.523556	1.679214332930784
21	D21D	D	D	S	0.30646814736011635	-0.589172	-1.67967	-0.166164	0.5775518951439247	0.7269414333362978	-0.141352	-0.922915	0.6522466642401112	-0.13734	0.8987511978130956
22	D22D	D	D	S	1.2238656113622892	0.9003875757101631	0.4118598400161969	1.3885429160540632	0.6497396252086939	0.849214	1.062126593536226	0.9002013780351301	0.7494768102397669	0.9039349272703744	0.3597111765305374
23	G23D	G	D	M	-0.718663	-0.182428	0.4248924090977499	0.8083731586113401	0.8633756484468627	-1.19377	-0.450545	0.616633	-0.165197	2.9690741139611526e-4	0.8431202337145948
24	E24D	E	D	M	-0.0402087	0.19439975426224687	-1.02729	-0.0839368	0.223594	-1.15261	0.0770955	-0.555615	-0.464509	-0.314343	0.6143978572847445
25	F25D	F	D	M	-1.30645	1.4846735220694929	-2.19351	-3.82095	2.0485414545662204	-4.20942	0.0891133	-3.00723	-1.08044	-1.33285	2.6297890987642356
26	Y26D	Y	D	M	1.376134234139316	-2.3793	0.570547	-1.67278	1.3616759873719595	0.1599146102781254	-0.50158	-0.551117	0.7607952988250425	-0.0973006	1.5812298865389391
27	M27D	M	D	M	1.0989712811915462	-0.430324	-0.608833	0.6607154581625363	1.6281729396805884	2.094104094058561	0.3343237566060214	0.0259413	1.8611385168695749	0.7404678470441216	1.0905596865825975
28	I28D	I	D	M	-2.25633	-5.24414	-0.5706	-2.05474	-0.778995	-1.41257	-3.75023	-1.31267	-1.09578	-2.05289	1.700321978762409
29	G29D	G	D	M	-0.342419	-0.722123	1.0578977621348802	0.3582889221404847	1.3838642656565556	-0.896328	-0.532271	0.7080933421376825	0.2437680323094213	0.1398634441768255	0.947348
30	S30D	S	D	M	-0.638652	-1.63827	-1.38736	-0.507499	0.6562850554567258	-0.643101	-1.13846	-0.947431	0.00659181	-0.693101	0.8045004684201856
31	E31D	E	D	M	0.0735535	-0.244656	-0.0398911	-0.0209798	-0.0676855	0.7860890574942188	-0.0855513	-0.0304354	0.3592017589196834	0.0810717	0.36066046039083666
32	V32D	V	D	M	0.3547355361940248	0.0220513	0.18685086047087793	-1.75692	1.8176130322600623	1.2652196445256327	0.18839343147347712	-0.785036	1.5414163383928474	0.3149247291137158	1.2294262225413826
33	G33D	G	D	M	0.6217642681806764	1.2967569426674384	0.8655179177997536	0.6781059622033837	1.9027978231611784	0.8576498433002628	0.9592606054240572	0.7718119400015686	1.3802238332307206	1.037098792885449	0.4857731379695269
34	N34D	N	D	M	0.33124722991713024	-0.136249	0.1590447753576457	-0.0915386	0.1531265518994451	0.12016772728215168	0.0974989	0.033753077581700465	0.13664713959079838	0.0892997	0.17435858979725224
35	Y35D	Y	D	M	0.2757774154631836	0.21529325856928183	0.4833934488949071	2.143760612777878	1.883796263583978	1.934898527632544	0.2455353370162327	1.3135770308363923	1.9093473956082612	1.1561532544869622	0.9191476213492594
36	L36D	L	D	M	0.9254945942810726	-0.592178	0.6500483171756846	-2.26527	0.9464443601183208	-0.793479	0.16665819454094044	-0.807611	0.0764828	-0.188157	1.2707617708784458
37	R37D	R	D	M	0.13446091236637334	1.1395466171215194	0.2876146130743669	1.9957338255239123	1.5668704502954072	0.11997223738206086	0.6370037647439464	1.1416742192991396	0.843421	0.874033	0.8084794352908327
38	M38D	M	D	M	-4.29043	-1.1405	-1.37474	-0.248295	2.5400975249310025	1.3661105656555332	-2.71547	-0.811517	1.953104045293268	-0.524626	2.380212763118352
39	F39D	F	D	M	-1.06884	-0.251643	1.859761724149317	-0.12552	0.21781564576787352	-0.40849	-0.660244	0.8671206688504238	-0.0953373	0.037179865611296374	0.9885581437649934
40	R40D	R	D	M	-0.806397	-0.852173	-1.34063	-0.352734	0.619265	0.0861851	-0.829285	-0.846682	0.35272489330498835	-0.441081	0.7101812190648267
41	G41D	G	D	M	0.5146180736808423	0.18749403190528469	0.6104796559862373	-0.907649	0.33989893745414745	-0.280166	0.3510560527930635	-0.148585	0.029866554142940677	0.0774459	0.5752452760060269
42	S42D	S	D	M	2.342191312393301	0.17276764098304115	-0.0580285	-0.306898	0.6585788374830371	0.5210653276614476	1.2574794766881712	-0.182463	0.5898220825722424	0.5549461132412998	0.9455904498065364
43	L43D	L	D	M	-0.793638	-0.493993	0.4785987284210176	-2.0911	0.7315391156240493	-0.493041	-0.643816	-0.806251	0.11924928233602632	-0.443606	1.0072903536946225
44	Y44D	Y	D	M	2.137607878791488	1.5907154288730152	1.22503	1.6497677102728814	0.8822305131252629	0.6281048281039059	1.8641616538322516	1.4373991820490557	0.7551676706145845	1.352242835498631	0.5520251545408135
45	K45D	K	D	M	-0.27621	1.9101736920200405	-0.102257	1.2424144902891192	0.553221	-0.70104	0.8169817353070776	0.5700789629856702	-0.0739091	0.4377172020675102	0.9926769867060686
46	R46D	R	D	M	1.3862414705474997	1.968902736334483	-0.770992	-1.84714	-0.118069	-1.11859	1.6775721034409914	-1.30906	-0.618328	-0.0832735	1.4851369105401069
47	Y47D	Y	D	M	1.4480311456560222	2.3313178808974473	0.8485803500621538	2.8445068750001488	-0.102652	0.8347537818186802	1.8896745132767347	1.8465436125311512	0.3660508161151178	1.3674229806410012	1.0799465658246037
48	P48D	P	D	M	-0.366559	0.3090420006149806	-1.75563	-0.030022	-1.41202	0.7760759689501012	-0.0287585	-0.892827	-0.317973	-0.413186	0.9884109326311638
49	S49D	S	D	M	0.6144077463936689	1.9997738875374336	-3.03744	-2.40099	0.6535123928329662	-1.07422	1.3070908169655513	-2.71922	-0.210354	-0.540826	1.959258129002209
50	L50D	L	D	M	1.3487999073254602	1.6322254294770144	3.4157784364177894	1.443627638709981	3.5172790385385415	1.8658002231096535	1.4905126684012373	2.4297030375638853	2.6915396308240975	2.2039184455964067	0.9943789365261976
51	W51D	W	D	M	-0.930928	1.225815770526482	1.129602721718137	-0.428141	1.6439183051553632	-0.447064	0.14744385161258045	0.3507310960879212	0.5984271642060728	0.3655340373021915	1.0889628818723152
52	R52D	R	D	M	1.1182437660008404	1.2505024131901363	0.7778563978060288	1.3535339898939085	1.720171972365756	2.9550513019887754	1.1843730895954885	1.0656951938499686	2.3376116371772655	1.5292266402075745	0.7630799895391005
53	R53D	R	D	M	0.6154031671927853	0.35561682790898225	0.549465	0.34888102388601044	0.2823905577409716	-0.539064	0.48550999755088375	0.44917277592671967	-0.128337	0.26878201825814274	0.4160974406883811
54	L54D	L	D	M	0.00447311	1.1356773626925856	0.691289	1.8798335119661416	3.0010680707898207	1.844527760243944	0.5700752370738056	1.2855613397518573	2.4227979155168824	1.4261448307808484	1.0494565813192362
55	A55D	A	D	M	-0.113956	0.8313045746725224	0.27451164364420105	0.19795331103620348	0.3158076688103807	0.7428863888375756	0.35867430316966165	0.23623247734020225	0.5293470288239781	0.37475126977794737	0.3542820908923099
56	T56D	T	D	M	1.0632995300302934	-1.46224	0.4573307083346462	2.898118966146628	0.7978076370641976	-1.87854	-0.199471	1.677724837240637	-0.540368	0.3126285745425571	1.7581812034625637
57	V57D	V	D	M	-8.51826	-5.11254	-3.49172	-2.37287	-4.8698	-0.541476	-6.8154	-2.93229	-2.70564	-4.15111	2.725408870466936
58	E58D	E	D	M	-1.66899	-0.091381	0.6335376459547251	0.160632	-1.32703	0.6696223976435723	-0.880187	0.397085	-0.328704	-0.270602	0.999111
59	E59D	E	D	M	0.4926738785826591	0.5686328588644295	0.2900971477166332	-0.129308	-1.24018	0.364978	0.5306533687235443	0.0803945	-0.437603	0.057814938675547635	0.6809047941021088
60	R60D	R	D	M	0.0546165	-0.679425	0.13745530945692114	-0.120853	-0.93584	-0.00431284	-0.312404	0.00830139	-0.470076	-0.25806	0.4414401502283371
61	K61D	K	D	M	-0.857616	1.6818178897883318	0.8179679490452152	-0.504883	0.2810795830358373	4.157875745119065	0.412101	0.15654251398538926	2.219477664077451	0.9293736508349708	1.8260624128932144
62	K62D	K	D	M	0.22182716859870025	0.31672442230713654	0.285219	-1.21063	-0.499691	-0.34466	0.2692757954529184	-0.462706	-0.422175	-0.205202	0.6020521048970213
63	I63D	I	D	M	1.792866461798058	1.7649028934999682	1.2652162836916845	1.0421138067619746	0.35253092589568424	0.9335137070596085	1.778884677649013	1.1536650452268296	0.6430223164776463	1.191857346451163	0.5456387254091802
64	V64D	V	D	M	-0.418009	-0.653794	-0.410733	0.1666253263518357	-0.645395	-0.557758	-0.535902	-0.122054	-0.601576	-0.419844	0.30615638708691467
65	A65D	A	D	M	-0.806575	0.35996778549641956	0.21240212677540513	-0.7549	-0.894367	-1.61635	-0.223304	-0.271249	-1.25536	-0.583304	0.7437951183564158
66	S66D	S	D	M	0.8526562550237413	1.1844065295409003	0.5826687399617995	1.199210030285416	2.616800066134066	1.1249434421337916	1.0185313922823207	0.8909393851236078	1.8708717541339288	1.2601141771799524	0.7061533786162427
67	S67D	S	D	M	0.5309269556738833	0.8722727346510355	1.5223174103738493	0.31710799267526363	1.1582924778115018	0.6384216751283001	0.7015998451624594	0.9197127015245564	0.8983570764699009	0.8398898743856389	0.44215034223164373
68	H68D	H	D	M	0.7103530609906882	-0.120107	1.5164407659038956	-0.909026	0.1736163648918576	-0.169882	0.2951228148405044	0.3037074613301449	0.00186722	0.20023249858930145	0.8322730364950682
69	G69D	G	D	M	-0.45374	-0.0562126	0.7893713860880045	-0.498403	1.125056154744727	-0.391008	-0.254976	0.1454843426092778	0.3670241518531404	0.0858441	0.7007103629322948
70	K70D	K	D	M	-3.03188	-3.35751	-2.52972	-5.18843	-1.04996	-0.977795	-3.19469	-3.85908	-1.01388	-2.68922	1.5780774247121037
71	K71D	K	D	M	1.6231860247551082	0.12909496621891567	1.741324973575039	1.0284198121142063	1.8573794363918303	1.6097177535257818	0.8761404954870119	1.3848723928446227	1.733548594958806	1.3315204944301469	0.6549239664313391
72	T72D	T	D	M	0.31455469434233574	2.0965426784528503	0.5351305681427841	2.3625729433148512	-1.98969	2.301190062679569	1.205548686397593	1.4488517557288176	0.15575138267954014	0.936717	1.694240078765197
73	K73D	K	D	M	1.100548182714716	-1.43299	0.2860157853871699	0.31165106438280255	-3.58332	-3.04707	-0.166223	0.2988334248849862	-3.31519	-1.06086	1.9398896235778185
74	P74D	P	D	M	1.7307409882257478	-0.540417	0.710883	1.7707154305972324	1.9931885532527267	2.178644911201137	0.595162	1.2407990408379106	2.0859167322269316	1.307292667459948	1.0386059138188697
75	N75D	N	D	M	-0.293111	-1.8564	-0.907751	-1.26704	-0.526389	-0.828507	-1.07475	-1.0874	-0.677448	-0.946532	0.5566847579640558
76	T76D	T	D	M	1.4249350720855904	2.0772928766345227	3.873131736418431	-0.261313	-3.54454	0.9558602743386336	1.7511139743600566	1.8059093593711049	-1.29434	0.7542278615066068	2.5091549437268075
[truncated: 6,848 more rows]

## Sheet: Supp. Fig. 2E
Supplementary Figure 2E: All individual amino acid substitution z-scores are shown for each identified intolerant residues. Silent substitutions are included.
[truncated: 1,981 more rows]

[truncated: 1 more sheets: Supp. Fig. 2F]
