# Supplementary material for: SMARCB1 missense mutants disrupt SWI/SNF complex stability and remodeling activity
Source: Nat Commun. 2026 Apr 8;17:4987. doi: 10.1038/s41467-026-71531-8 (PMC13237135; doi:10.1038/s41467-026-71531-8)
Supplement: Supplementary file 4 — Source Data [file 41467_2026_71531_MOESM4_ESM.zip › Source Data/Supp Data 5 - Figure5.xlsx]

## Sheet: Fig. 5A
Fig 5A: Genomic coordinates and annotations for chromatin accessibility regions classified as SMARCB1-dependent (gained upon re-expression) or SMARCB1-independent (persistent). Differential accessibility analysis performed using DESeq2 with Benjamini-Hochberg correction for multiple testing (padj < 0.05, |log₂FC| > 1).
Chr	Start	End	Peak Type	Annotation	Detailed Annotation	Distance to TSS	Nearest PromoterID	Entrez ID	Nearest Refseq	Nearest Ensembl	Gene Name	Gene Alias	Gene Description	Gene Type
chr3	151037815	151038371	Gained	intron (NR_024066, intron 1 of 5)	intron (NR_024066, intron 1 of 5)	-48705	NM_053002	116931	NM_053002	ENSG00000144893	MED12L	NIZIDS|NOPAR|TNRC11L|TRALP|TRALPUSH	mediator complex subunit 12L	protein-coding
chr1	64039492	64040087	Gained	intron (NM_001083592, intron 2 of 6)	intron (NM_001083592, intron 2 of 6)	72416	NR_110666	101927034	NR_110665	ENSG00000223949	ROR1-AS1	-	ROR1 antisense RNA 1	ncRNA
chr2	234840264	234840688	Gained	Intergenic	Intergenic	-111541	NM_014521	23677	NM_014521	ENSG00000130147	SH3BP4	BOG25|TTP	SH3 domain binding protein 4	protein-coding
chr12	64013361	64014040	Gained	intron (NM_001346201, intron 3 of 21)	intron (NM_001346201, intron 3 of 21)	169000	NM_020762	57522	NM_020762	ENSG00000196935	SRGAP1	ARHGAP13|NMTC2	SLIT-ROBO Rho GTPase activating protein 1	protein-coding
chr16	66250628	66251233	Gained	Intergenic	Intergenic	-115761	NM_001795	1003	NM_001795	ENSG00000179776	CDH5	7B4|CD144	cadherin 5	protein-coding
chr8	120843045	120843565	Gained	Intergenic	MLT1K|LTR|ERVL-MaLR	-31259	NM_021021	6641	NM_021021	ENSG00000172164	SNTB1	59-DAP|A1B|BSYN2|DAPA1B|SNT2|SNT2B1|TIP-43	syntrophin beta 1	protein-coding
chr17	78862036	78862648	Gained	intron (NM_003255, intron 3 of 4)	intron (NM_003255, intron 3 of 4)	-20903	NM_001385176	57602	NM_025090	ENSG00000055483	USP36	DUB1	ubiquitin specific peptidase 36	protein-coding
chr7	96657434	96658330	Gained	intron (NR_163952, intron 2 of 6)	intron (NR_163952, intron 2 of 6)	6456	NR_038948	7979	NM_006304	ENSG00000127922	SEM1	C7orf76|DSS1|ECD|PSMD15|SHFD1|SHFM1|SHSF1|Shfdg1	SEM1 26S proteasome subunit	protein-coding
chr12	104784617	104784964	Gained	Intergenic	LTR88a|LTR|Gypsy?	173500	NM_001352171	84102	NM_032148	ENSG00000136052	SLC41A2	SLC41A1-L1	solute carrier family 41 member 2	protein-coding
chr7	40909482	40909998	Gained	Intergenic	Intergenic	70199	NR_110831	101928744	NR_110831	ENSG00000232458	LINC01450	-	long intergenic non-protein coding RNA 1450	ncRNA
chr20	50286676	50287109	Gained	Intergenic	MLT1N2|LTR|ERVL-MaLR	-5828	NR_034124	284751	NM_001025463	ENSG00000203999	LINC01270	-	long intergenic non-protein coding RNA 1270	ncRNA
chr3	197730133	197730501	Gained	intron (NM_001145642, intron 1 of 20)	MLT1K|LTR|ERVL-MaLR	6587	NM_014687	9711	NM_014687	ENSG00000145016	RUBCN	KIAA0226|RUBICON|SCAR15	rubicon autophagy regulator	protein-coding
chr5	141603904	141604715	Gained	intron (NM_005219, intron 1 of 27)	intron (NM_005219, intron 1 of 27)	14691	NM_001314007	1729	NM_005219	ENSG00000131504	DIAPH1	DFNA1|DIA1|DRF1|LFHL1|SCBMS|hDIA1|mDia1	diaphanous related formin 1	protein-coding
chr9	91795597	91796245	Gained	intron (NM_001318204, intron 1 of 7)	intron (NM_001318204, intron 1 of 7)	154307	NM_001318204	4920	NM_004560	ENSG00000169071	ROR2	BDB|BDB1|NTRKR2	receptor tyrosine kinase like orphan receptor 2	protein-coding
chr3	177449379	177449970	Gained	intron (NR_047568, intron 1 of 3)	intron (NR_047568, intron 1 of 3)	7753	NR_047568	100505566	NR_047568	ENSG00000228221	LINC00578	-	long intergenic non-protein coding RNA 578	ncRNA
chr9	18904824	18905836	Gained	intron (NM_001040272, intron 26 of 28)	intron (NM_001040272, intron 26 of 28)	127879	NM_153707	158297	NM_153707	ENSG00000155875	SAXO1	C9orf138|FAM154A	stabilizer of axonemal microtubules 1	protein-coding
chr5	127935437	127935750	Gained	intron (NM_001317938, intron 6 of 6)	intron (NM_001317938, intron 6 of 6)	147582	NR_152798	644873	NR_015360	ENSG00000245937	SLC12A2-DT	LINC01184	SLC12A2 divergent transcript	ncRNA
chr7	35848750	35849510	Gained	intron (NM_001788, intron 2 of 12)	intron (NM_001788, intron 2 of 12)	47911	NM_001363715	989	NM_001788	ENSG00000122545	SEPTIN7	CDC10|CDC3|NBLA02942|SEPT7|SEPT7A|Septin-7	septin 7	protein-coding
chr2	207311263	207311790	Gained	Intergenic	Intergenic	-42102	NR_031633	100302130	NR_031633	ENSG00000221628	MIR1302-4	MIRN1302-4|hsa-mir-1302-4	microRNA 1302-4	ncRNA
chr2	100690745	100691089	Gained	Intergenic	(AC)n|Simple_repeat|Simple_repeat	87178	NR_146956	105373507	NR_146956	ENSG00000234988	LINC01849	-	long intergenic non-protein coding RNA 1849	ncRNA
chrX	46819179	46819545	Gained	Intergenic	L1M1|LINE|L1	-17681	NM_006915	6102	NM_006915	ENSG00000102218	RP2	DELXp11.3|NM23-H10|NME10|TBCCD2|XRP2	RP2 activator of ARL3 GTPase	protein-coding
chr4	119550908	119551627	Gained	intron (NM_001083, intron 9 of 20)	MamRep605|LTR?|LTR?	76470	NM_033430	8654	NM_001083	ENSG00000138735	PDE5A	CGB-PDE|CN5A|PDE5	phosphodiesterase 5A	protein-coding
chr1	6686273	6686718	Gained	intron (NM_018198, intron 1 of 15)	MLT1I|LTR|ERVL-MaLR	15321	NM_018198	55735	NM_018198	ENSG00000007923	DNAJC11	dJ126A5.1	DnaJ heat shock protein family (Hsp40) member C11	protein-coding
chr6	71350447	71351111	Gained	Intergenic	Intergenic	26252	NR_029598	407032	NR_029598	ENSG00000199094	MIR30C2	MIRN30C2|mir-30c-2	microRNA 30c-2	ncRNA
chr15	44482005	44482423	Gained	intron (NM_016396, intron 2 of 12)	AluJr|SINE|Alu	54585	NM_016396	51496	NM_016396	ENSG00000137770	CTDSPL2	HSPC058|HSPC129|SCP4	CTD small phosphatase like 2	protein-coding
chr3	11385400	11386107	Gained	intron (NM_001144912, intron 16 of 16)	L2c|LINE|L2	113356	NM_001349238	10533	NM_006395	ENSG00000197548	ATG7	APG7-LIKE|APG7L|GSA7|SCAR31	autophagy related 7	protein-coding
chr12	19382029	19382532	Gained	Intergenic	Intergenic	-57212	NM_001114176	121536	NM_153207	ENSG00000139154	AEBP2	-	AE binding protein 2	protein-coding
chr2	63378382	63378919	Gained	intron (NR_148704, intron 12 of 18)	intron (NR_148704, intron 12 of 18)	59357	NR_122106	51057	NM_015910	ENSG00000143951	WDPCP	BBS15|C2orf86|CHDTHP|CPLANE5|FRITZ|FRTZ	WD repeat containing planar cell polarity effector	protein-coding
chr10	118522942	118523217	Gained	Intergenic	LTR33|LTR|ERVL	72569	NM_004248	2834	NM_004248	ENSG00000119973	PRLHR	GPR10|GR3|PrRPR	prolactin releasing hormone receptor	protein-coding
chr3	45139012	45139417	Gained	intron (NM_022842, intron 1 of 8)	MSTB1|LTR|ERVL-MaLR	7164	NM_022842	64866	NM_022842	ENSG00000163814	CDCP1	CD318|SIMA135|TRASK	CUB domain containing protein 1	protein-coding
chr7	109647157	109647647	Gained	Intergenic	LTR7|LTR|ERV1	312811	NR_003024	442720	NR_003024	ENSG00000237064	EIF3IP1	RG208K23	eukaryotic translation initiation factor 3 subunit I pseudogene 1	pseudo
chr17	69950958	69951495	Gained	Intergenic	Intergenic	-10481	NR_110874	102723487	NR_110874	ENSG00000237560	LINC01497	-	long intergenic non-protein coding RNA 1497	ncRNA
chr1	45872211	45872563	Gained	intron (NM_001324321, intron 1 of 28)	intron (NM_001324321, intron 1 of 28)	8039	NM_001324321	23139	NM_015112	ENSG00000086015	MAST2	MAST205|MTSSK	microtubule associated serine/threonine kinase 2	protein-coding
chr14	74374292	74374540	Gained	Intergenic	Tigger3|DNA|TcMar-Tigger	25945	NM_018228	55237	NM_018228	ENSG00000133980	VRTN	C14orf115|vertnin	vertebrae development associated	protein-coding
chr3	143085096	143085440	Gained	Intergenic	MER54A|LTR|ERVL	-34503	NM_004267	9435	NM_004267	ENSG00000175040	CHST2	C6ST|GST-2|GST2|Gn6ST-1|HEL-S-75|glcNAc6ST-1	carbohydrate sulfotransferase 2	protein-coding
chr16	19789777	19790093	Gained	intron (NM_001305121, intron 7 of 8)	intron (NM_001305121, intron 7 of 8)	-71708	NM_001348527	400506	NM_001012991	ENSG00000103550	KNOP1	101F10.1|C16orf88|FAM191A|TSG118	lysine rich nucleolar protein 1	protein-coding
chr14	23142142	23142421	Gained	intron (NR_049767, intron 2 of 6)	intron (NR_049767, intron 2 of 6)	12112	NM_182728	23428	NM_012244	ENSG00000092068	SLC7A8	LAT2|LPI-PC1	solute carrier family 7 member 8	protein-coding
chr2	151049718	151050115	Gained	Intergenic	MLT1A|LTR|ERVL-MaLR	211947	NM_198557	375287	NM_198557	ENSG00000184898	RBM43	C2orf38	RNA binding motif protein 43	protein-coding
chr6	106908354	106908932	Gained	Intergenic	Intergenic	65396	NM_001291739	100133941	NM_013230	ENSG00000272398	CD24	CD24A	CD24 molecule	protein-coding
chr1	111130227	111130466	Gained	intron (NM_178454, intron 3 of 8)	MIR|SINE|MIR	-9037	NM_001007794	10390	NM_006090	ENSG00000134255	CEPT1	-	choline/ethanolamine phosphotransferase 1	protein-coding
chr6	52410995	52411314	Gained	Intergenic	Intergenic	-9188	NM_018100	114327	NM_018100	ENSG00000096093	EFHC1	EJM1|POC9|RIB72|dJ304B14.2	EF-hand domain containing 1	protein-coding
chr3	156668117	156668443	Gained	Intergenic	Intergenic	-6310	NM_015508	25976	NM_015508	ENSG00000163659	TIPARP	ARTD14|PARP7|pART14	TCDD inducible poly(ADP-ribose) polymerase	protein-coding
chr9	110556076	110556352	Gained	intron (NM_153366, intron 1 of 47)	intron (NM_153366, intron 1 of 47)	23527	NM_153366	79987	NM_024500	ENSG00000165124	SVEP1	C9orf13|CCP22|POLYDOM|SEL-OB|SELOB	sushi, von Willebrand factor type A, EGF and pentraxin domain containing 1	protein-coding
chr7	56046787	56047079	Gained	intron (NM_001370518, intron 1 of 10)	LTR40c|LTR|ERVL	4511	NM_001370509	5723	NM_004577	ENSG00000146733	PSPH	PSP|PSPHD	phosphoserine phosphatase	protein-coding
chr15	64013285	64014032	Gained	intron (NM_001385000, intron 2 of 11)	intron (NM_001385000, intron 2 of 11)	32827	NM_001385000	23604	NM_014326	ENSG00000035664	DAPK2	DRP-1|DRP1	death associated protein kinase 2	protein-coding
chr2	149199863	149200571	Gained	intron (NM_001317002, intron 4 of 7)	intron (NM_001317002, intron 4 of 7)	82043	NM_001317002	130576	NM_177964	ENSG00000150556	LYPD6B	CT116|LYPD7	LY6/PLAUR domain containing 6B	protein-coding
chr3	121432137	121432505	Gained	exon (NM_199420, exon 30 of 30)	exon (NM_199420, exon 30 of 30)	113667	NM_199420	10721	NM_006596	ENSG00000051341	POLQ	PRO0327	DNA polymerase theta	protein-coding
chr10	89278138	89278585	Gained	Intergenic	Intergenic	-23685	NM_001547	3433	NM_001547	ENSG00000119922	IFIT2	G10P2|GARG-39|IFI-54|IFI-54K|IFI54|IFIT-2|ISG-54|ISG-54 K|ISG-54K|ISG54|P54|cig42	interferon induced protein with tetratricopeptide repeats 2	protein-coding
chr3	30597143	30597892	Gained	Intergenic	Intergenic	-8985	NM_001024847	7048	NM_003242	ENSG00000163513	TGFBR2	AAT3|FAA3|LDS1B|LDS2|LDS2B|MFS2|RIIC|TAAD2|TBR-ii|TBRII|TGFR-2|TGFbeta-RII|tbetaR-II	transforming growth factor beta receptor 2	protein-coding
chr15	36115921	36116414	Gained	Intergenic	Intergenic	189311	NR_039735	100616293	NR_039735	ENSG00000265098	MIR4510	mir-4510	microRNA 4510	ncRNA
chr10	99457597	99458203	Gained	Intergenic	L1PB1|LINE|L1	-27276	NM_002079	2805	NM_002079	ENSG00000120053	GOT1	AST|AST1|ASTQTL1|GIG18|SGOT|cAspAT|cCAT	glutamic-oxaloacetic transaminase 1	protein-coding
chr3	34807635	34807933	Gained	Intergenic	L2|LINE|L2	586239	NR_110817	101928135	NR_110817		LOC101928135	-	uncharacterized LOC101928135	ncRNA
chr1	115158181	115158657	Gained	Intergenic	Intergenic	-68916	NM_005725	10100	NM_005725	ENSG00000134198	TSPAN2	NET3|TSN2|TSPAN-2	tetraspanin 2	protein-coding
chr14	19823781	19824331	Gained	intron (NM_001004723, intron 1 of 1)	intron (NM_001004723, intron 1 of 1)	20286	NM_001004723	390429	NM_001004723	ENSG00000176294	OR4N2	OR14-13|OR14-8	olfactory receptor family 4 subfamily N member 2	protein-coding
chr19	7792445	7792648	Gained	Intergenic	LTR14C|LTR|ERVK	5062	NR_002931	440508	NR_002931		CLEC4GP1	-	C-type lectin domain family 4 member G pseudogene 1	pseudo
chr21	28228678	28229075	Gained	promoter-TSS (NR_126012)	promoter-TSS (NR_126012)	-209	NR_126012	101927973	NR_126012	ENSG00000236532	LINC01695	-	long intergenic non-protein coding RNA 1695	ncRNA
chr12	68676270	68676543	Gained	intron (NR_038930, intron 2 of 2)	AluJb|SINE|Alu	10453	NR_038930	100507250	NR_038930	ENSG00000247363	LOC100507250	-	uncharacterized LOC100507250	ncRNA
chr6	133983366	133984025	Gained	intron (NM_004865, intron 4 of 6)	intron (NM_004865, intron 4 of 6)	30471	NM_004865	9519	NM_004865	ENSG00000028839	TBPL1	MGC:8389|MGC:9620|STUD|TLF|TLP|TRF2	TATA-box binding protein like 1	protein-coding
chr3	5194803	5195076	Gained	intron (NM_014674, intron 1 of 11)	intron (NM_014674, intron 1 of 11)	7232	NM_014674	9695	NM_014674	ENSG00000134109	EDEM1	EDEM	ER degradation enhancing alpha-mannosidase like protein 1	protein-coding
chr1	86388081	86388582	Gained	intron (NM_020729, intron 1 of 17)	intron (NM_020729, intron 1 of 17)	7730	NM_001366784	57489	NM_020729	ENSG00000122417	ODF2L	-	outer dense fiber of sperm tails 2 like	protein-coding
chr1	222031290	222031683	Gained	Intergenic	Intergenic	-52966	NR_149057	105372950	NR_149057	ENSG00000238042	LINC02257	-	long intergenic non-protein coding RNA 2257	ncRNA
chr8	107020329	107020669	Gained	Intergenic	L1P4e|LINE|L1	-250255	NM_139166	137735	NM_139166	ENSG00000174429	ABRA	STARS	actin binding Rho activating protein	protein-coding
chr8	127087654	127088236	Gained	non-coding (NR_109833, exon 1 of 1)	non-coding (NR_109833, exon 1 of 1)	-5724	NR_119373	103164619	NR_119373	ENSG00000254166	PCAT2	CARLO4|CARLo-4|PCA2|TCONS_00015167	prostate cancer associated transcript 2	ncRNA
chr3	69231838	69232443	Gained	intron (NM_015123, intron 7 of 22)	intron (NM_015123, intron 7 of 22)	-109545	NM_001304418	56203	NM_198271	ENSG00000163380	LMOD3	NEM10	leiomodin 3	protein-coding
chr9	107085739	107085985	Gained	intron (NR_126029, intron 3 of 4)	intron (NR_126029, intron 3 of 4)	17126	NR_126029	340512	NR_126029	ENSG00000230782	LOC340512	-	uncharacterized LOC340512	ncRNA
chr3	61185159	61185577	Gained	intron (NR_148921, intron 2 of 4)	intron (NR_148921, intron 2 of 4)	66084	NM_001354590	2272	NM_002012	ENSG00000189283	FHIT	AP3Aase|FRA3B	fragile histidine triad diadenosine triphosphatase	protein-coding
chr4	173565293	173565793	Gained	intron (NR_136196, intron 3 of 4)	intron (NR_136196, intron 3 of 4)	35085	NR_003679	79804	NR_003679	ENSG00000237125	HAND2-AS1	DEIN|NBLA00301|UPH	HAND2 antisense RNA 1	ncRNA
chr17	45293361	45293878	Gained	intron (NM_003954, intron 1 of 15)	intron (NM_003954, intron 1 of 15)	23401	NM_003954	9020	NM_003954	ENSG00000006062	MAP3K14	FTDCR1B|HS|HSNIK|IMD112|NIK	mitogen-activated protein kinase kinase kinase 14	protein-coding
chr6	19367033	19367300	Gained	Intergenic	ERV3-16A3_I-int|LTR|ERVL	-82655	NR_134615	105374960	NR_134615		LOC105374960	-	uncharacterized LOC105374960	ncRNA
chr19	40928925	40929218	Gained	intron (NR_001278, intron 1 of 8)	HERV1_LTRc|LTR|ERV1	4806	NR_001278	1556	NR_001278	ENSG00000291083	CYP2B7P	CYP2B|CYP2B7|CYP2B7P1	cytochrome P450 family 2 subfamily B member 7, pseudogene	pseudo
chr3	177822681	177823179	Gained	intron (NR_110826, intron 1 of 2)	intron (NR_110826, intron 1 of 2)	6065	NR_110826	102724550	NR_110826	ENSG00000231574	LINC02015	KCCAT211	long intergenic non-protein coding RNA 2015	ncRNA
chr22	40155990	40156321	Gained	exon (NM_001024843, exon 4 of 24)	exon (NM_001024843, exon 4 of 24)	-21770	NM_015088	23112	NM_015088	ENSG00000100354	TNRC6B	GDSBA	trinucleotide repeat containing adaptor 6B	protein-coding
chr9	82489891	82490572	Gained	Intergenic	Intergenic	501459	NM_001001670	389763	NM_001001670	ENSG00000214929	SPATA31D1	FAM75D1	SPATA31 subfamily D member 1	protein-coding
chr14	79510710	79511067	Gained	intron (NR_158975, intron 17 of 21)	intron (NR_158975, intron 17 of 21)	231508	NM_138970	9369	NM_004796	ENSG00000021645	NRXN3	C14orf60	neurexin 3	protein-coding
chr17	28130262	28130569	Gained	intron (NM_016231, intron 2 of 10)	intron (NM_016231, intron 2 of 10)	87738	NM_016231	51701	NM_016231	ENSG00000087095	NLK	-	nemo like kinase	protein-coding
chr15	75054243	75054759	Gained	Intergenic	L1ME4b|LINE|L1	11215	NM_001301105	60490	NM_021823	ENSG00000138621	PPCDC	MDS018|PPC-DC|coaC	phosphopantothenoylcysteine decarboxylase	protein-coding
chr6	83696585	83696916	Gained	intron (NM_001376720, intron 2 of 29)	L2a|LINE|L2	6176	NM_001376728	9892	NM_014841	ENSG00000065609	SNAP91	AP180|CALM	synaptosome associated protein 91	protein-coding
chr3	39151713	39152532	Gained	intron (NM_001320560, intron 1 of 4)	intron (NM_001320560, intron 1 of 4)	1469	NM_033027	64651	NM_033027	ENSG00000144655	CSRNP1	AXUD1|CSRNP-1|FAM130B|TAIP-3|URAX1	cysteine and serine rich nuclear protein 1	protein-coding
chr9	91045108	91045362	Gained	Intergenic	Intergenic	29897	NR_033912	100129316	NR_033912		LOC100129316	-	uncharacterized LOC100129316	ncRNA
chr1	74334174	74334685	Gained	intron (NM_015978, intron 6 of 24)	intron (NM_015978, intron 6 of 24)	99042	NM_015978	51086	NM_015978	ENSG00000116783	TNNI3K	CARK|CCDD	TNNI3 interacting kinase	protein-coding
chr4	25253005	25253358	Gained	intron (NM_018323, intron 2 of 9)	intron (NM_018323, intron 2 of 9)	19148	NR_144633	55300	NM_018323	ENSG00000038210	PI4K2B	PI4KIIB|PIK42B	phosphatidylinositol 4-kinase type 2 beta	protein-coding
chr6	25263552	25263898	Gained	Intergenic	Intergenic	-2318	NR_110862	101928663	NR_110862		LOC101928663	-	uncharacterized LOC101928663	ncRNA
chr13	24502493	24503603	Gained	intron (NM_006437, intron 2 of 33)	intron (NM_006437, intron 2 of 33)	9730	NM_006437	143	NM_006437	ENSG00000102699	PARP4	ADPRTL1|ARTD4|PARP-4|PARPL|PH5P|VAULT3|VPARP|VWA5C|p193	poly(ADP-ribose) polymerase family member 4	protein-coding
chr8	100961648	100962058	Gained	Intergenic	Intergenic	-8471	NM_003406	7534	NM_003406	ENSG00000164924	YWHAZ	14-3-3-zeta|HEL-S-3|HEL-S-93|HEL4|KCIP-1|POPCHAS|YWHAD	tyrosine 3-monooxygenase/tryptophan 5-monooxygenase activation protein zeta	protein-coding
chr2	46493511	46493857	Gained	Intergenic	Intergenic	14119	NM_001145051	388946	NM_001145051	ENSG00000284701	TMEM247	-	transmembrane protein 247	protein-coding
chr5	173812884	173813718	Gained	Intergenic	L1PA16|LINE|L1	-22359	NR_108028	101928154	NR_108028	ENSG00000254211	LINC01485	-	long intergenic non-protein coding RNA 1485	ncRNA
chr18	34901352	34901632	Gained	Intergenic	Intergenic	-75436	NM_001143826	10982	NM_014268	ENSG00000166974	MAPRE2	CSCSC2|EB1|EB2|RP1	microtubule associated protein RP/EB family member 2	protein-coding
chr18	2529135	2529623	Gained	Intergenic	Intergenic	42126	NM_001308401	64863	NM_022840	ENSG00000101574	METTL4	HsT661	methyltransferase 4, N6-adenosine	protein-coding
chr7	17584911	17585278	Gained	Intergenic	Intergenic	-26185	NR_110013	101927630	NR_110013	ENSG00000236039	LINC02889	-	long intergenic non-protein coding RNA 2889	ncRNA
chr14	50018368	50018953	Gained	intron (NR_131171, intron 6 of 8)	OldhAT1|DNA|hAT-Ac	-11140	NR_126498	283551	NM_001012706	ENSG00000214900	LINC01588	C14orf182	long intergenic non-protein coding RNA 1588	ncRNA
chr9	69131580	69132126	Gained	intron (NM_001369871, intron 1 of 24)	intron (NM_001369871, intron 1 of 24)	8838	NM_001369871	9414	NM_004817	ENSG00000119139	TJP2	C9DUPq21.11|DFNA51|DUP9q21.11|FHCA1|PFIC4|X104|ZO2	tight junction protein 2	protein-coding
chr7	2151869	2152160	Gained	intron (NM_001304524, intron 8 of 16)	intron (NM_001304524, intron 8 of 16)	-62962	NR_145797	109623488	NR_145797		SNORA114	-	small nucleolar RNA, H/ACA box 114	snoRNA
chr1	198780421	198780764	Gained	Intergenic	Intergenic	78390	NR_029612	406955	NR_029612	ENSG00000207975	MIR181B1	MIRN181B1|mir-181b-1	microRNA 181b-1	ncRNA
chr6	150287039	150287437	Gained	Intergenic	Intergenic	-81774	NR_134655	389434	NM_203395	ENSG00000009765	IYD	C6orf71|DEHAL1|IYD-1|TDH4	iodotyrosine deiodinase	protein-coding
chr1	178417821	178418274	Gained	intron (NM_170692, intron 4 of 17)	intron (NM_170692, intron 4 of 17)	76596	NM_004841	9462	NM_004841	ENSG00000075391	RASAL2	NGAP	RAS protein activator like 2	protein-coding
chr5	167263216	167263552	Gained	intron (NM_001122679, intron 1 of 29)	MIRb|SINE|MIR	-94983	NR_134280	101927908	NR_134280	ENSG00000253469	LOC101927908	-	uncharacterized LOC101927908	ncRNA
chr9	129626942	129627414	Gained	intron (NM_001286799, intron 1 of 3)	intron (NM_001286799, intron 1 of 3)	734	NM_001286799	28989	NM_014064	ENSG00000148335	NTMT1	AD-003|C9orf32|HOMT1A|METTL11A|NRMT|NRMT1|NTM1A	N-terminal Xaa-Pro-Lys N-methyltransferase 1	protein-coding
chr10	5018977	5019250	Gained	Intergenic	Intergenic	-1080	NM_001354	1646	NM_001354	ENSG00000151632	AKR1C2	AKR1C-pseudo|BABP|DD|DD-2|DD/BABP|DD2|DDH2|HAKRD|HBAB|MCDR2|SRXY8|TDD	aldo-keto reductase family 1 member C2	protein-coding
chr5	61409541	61409908	Gained	intron (NM_020928, intron 1 of 13)	intron (NM_020928, intron 1 of 13)	77466	NM_020928	57688	NM_020928	ENSG00000130449	ZSWIM6	AFND|NEDMAGA	zinc finger SWIM-type containing 6	protein-coding
chr22	35648162	35648709	Gained	promoter-TSS (NM_030641)	promoter-TSS (NM_030641)	-11	NM_030641	80830	NM_030641	ENSG00000221963	APOL6	APOL-VI|APOLVI	apolipoprotein L6	protein-coding
chr1	63874325	63874678	Gained	intron (NM_001083592, intron 1 of 6)	intron (NM_001083592, intron 1 of 6)	100484	NM_005012	4919	NM_005012	ENSG00000185483	ROR1	NTRKR1|dJ537F10.1	receptor tyrosine kinase like orphan receptor 1	protein-coding
chr13	31965718	31966006	Gained	Intergenic	Intergenic	65777	NR_103839	100507099	NR_103839		FRY-AS1	-	FRY antisense RNA 1	ncRNA
chr12	42483866	42484614	Gained	promoter-TSS (NM_001144882)	promoter-TSS (NM_001144882)	-230	NM_001144883	144165	NM_153026	ENSG00000139174	PRICKLE1	EPM1B|RILP	prickle planar cell polarity protein 1	protein-coding
chr11	114160010	114160315	Gained	intron (NM_001354752, intron 2 of 4)	intron (NM_001354752, intron 2 of 4)	96951	NM_001354752	7704	NM_006006	ENSG00000109906	ZBTB16	PLZF|ZNF145	zinc finger and BTB domain containing 16	protein-coding
chr15	48475884	48476334	Gained	intron (NM_000138, intron 32 of 65)	intron (NM_000138, intron 32 of 65)	143912	NM_001948	1854	NM_001948	ENSG00000128951	DUT	BMFDMS|dUTPase	deoxyuridine triphosphatase	protein-coding
chr2	102063917	102064591	Gained	Intergenic	Intergenic	-6136	NM_001320978	3554	NM_000877	ENSG00000115594	IL1R1	CD121A|CRMO3|D2S1473|IL-1R-alpha|IL-1RT1|IL1R|IL1RA|P80	interleukin 1 receptor type 1	protein-coding
chr9	115944180	115945219	Gained	Intergenic	Intergenic	-19492	NR_024032	58483	NR_024032	ENSG00000204148	LINC00474	C9orf27|EST-YD1	long intergenic non-protein coding RNA 474	ncRNA
chr15	59199876	59200526	Gained	intron (NM_004998, intron 16 of 27)	intron (NM_004998, intron 16 of 27)	-6642	NM_033195	92483	NM_033195	ENSG00000171989	LDHAL6B	LDH6B|LDHAL6|LDHL	lactate dehydrogenase A like 6B	protein-coding
chr22	35191389	35191742	Gained	intron (NR_126356, intron 2 of 5)	MER68|LTR|ERVL	39491	NR_126356	104310353	NR_126356	ENSG00000293220	LINC01399	-	long intergenic non-protein coding RNA 1399	ncRNA
chrX	110086816	110088007	Gained	intron (NM_001353849, intron 3 of 7)	AluJb|SINE|Alu	5293	NR_039774	100616491	NR_039774	ENSG00000265584	MIR3978	-	microRNA 3978	ncRNA
chr12	15193917	15194374	Gained	intron (NM_032918, intron 2 of 4)	intron (NM_032918, intron 2 of 4)	27272	NM_032918	85004	NM_032918	ENSG00000134533	RERG	-	RAS like estrogen regulated growth inhibitor	protein-coding
chr17	34821001	34821232	Gained	Intergenic	Intergenic	140344	NM_001193530	10693	NM_006584	ENSG00000132141	CCT6B	CCT-zeta-2|CCTZ-2|Cctz2|TCP-1-zeta-2|TSA303	chaperonin containing TCP1 subunit 6B	protein-coding
chr17	17028035	17028534	Gained	Intergenic	Intergenic	-14173	NM_001364716	23164	NM_015134	ENSG00000133030	MPRIP	M-RIP|MRIP|RHOIP3|RIP3|p116Rip	myosin phosphatase Rho interacting protein	protein-coding
chr2	15259365	15259869	Gained	intron (NR_052013, intron 44 of 50)	MER67B|LTR|ERV1	301717	NM_015909	51594	NM_015909	ENSG00000151779	NBAS	ILFS2|NAG|SOPH	NBAS subunit of NRZ tethering complex	protein-coding
chr3	41137739	41138604	Gained	Intergenic	LTR16A2|LTR|ERVL	-61334	NM_001330729	1499	NM_001904	ENSG00000168036	CTNNB1	CTNNB|EVR7|MRD19|NEDSDV|armadillo	catenin beta 1	protein-coding
chr5	154262347	154262605	Gained	intron (NM_198321, intron 1 of 11)	intron (NM_198321, intron 1 of 11)	71743	NM_198321	55568	NM_017540	ENSG00000164574	GALNT10	GALNACT10|PPGALNACT10|PPGANTASE10	polypeptide N-acetylgalactosaminyltransferase 10	protein-coding
chr14	81330569	81331239	Gained	intron (NM_001366849, intron 5 of 8)	intron (NM_001366849, intron 5 of 8)	96871	NM_001256430	85439	NM_033104	ENSG00000140022	STON2	STN2|STNB|STNB2	stonin 2	protein-coding
chr1	166952441	166952788	Gained	intron (NM_199351, intron 3 of 9)	intron (NM_199351, intron 3 of 9)	22926	NM_199351	387597	NM_199351	ENSG00000143195	ILDR2	C1orf32|dJ782G3.1	immunoglobulin like domain containing receptor 2	protein-coding
chr3	55191874	55192586	Gained	Intergenic	Intergenic	14058	NR_147142	105377096	NR_147142	ENSG00000243572	LINC02017	-	long intergenic non-protein coding RNA 2017	ncRNA
chr16	20427433	20427899	Gained	intron (NM_001324371, intron 6 of 13)	MLT1F|LTR|ERVL-MaLR	18132	NM_001324373	54988	NM_017888	ENSG00000183549	ACSM5	-	acyl-CoA synthetase medium chain family member 5	protein-coding
chr12	107759466	107759781	Gained	intron (NR_120474, intron 4 of 4)	intron (NR_120474, intron 4 of 4)	1514	NM_012406	11108	NM_012406	ENSG00000110851	PRDM4	PFM1	PR/SET domain 4	protein-coding
chr5	64665836	64666485	Gained	Intergenic	MLT1I|LTR|ERVL-MaLR	-24343	NM_001164442	100132916	NM_001164442	ENSG00000145642	SHISAL2B	FAM159B	shisa like 2B	protein-coding
chr11	28366963	28367414	Gained	Intergenic	L1M3d|LINE|L1	110360	NR_107035	102466876	NR_107035	ENSG00000273912	MIR8068	hsa-mir-8068	microRNA 8068	ncRNA
chr20	12381369	12381809	Gained	Intergenic	LTR48|LTR|ERV1	463696	NM_014962	22903	NM_014962	ENSG00000132640	BTBD3	dJ742J24.1	BTB domain containing 3	protein-coding
chr12	65368231	65368523	Gained	intron (NM_001193461, intron 4 of 6)	intron (NM_001193461, intron 4 of 6)	89390	NM_001193461	253827	NM_198080	ENSG00000174099	MSRB3	DFNB74	methionine sulfoxide reductase B3	protein-coding
chr6	14889230	14889597	Gained	Intergenic	MER63C|DNA|hAT-Blackjack	-356656	NM_004973	3720	NM_004973	ENSG00000008083	JARID2	DIDDF|JMJ	jumonji and AT-rich interaction domain containing 2	protein-coding
chrX	46185921	46186241	Gained	Intergenic	Intergenic	141593	NR_110388	101927574	NR_110388		LINC01186	ZNF674-1	long intergenic non-protein coding RNA 1186	ncRNA
chr1	117346256	117346986	Gained	Intergenic	Intergenic	-20828	NM_006699	10905	NM_006699	ENSG00000198162	MAN1A2	MAN1B	mannosidase alpha class 1A member 2	protein-coding
chr5	116532864	116533519	Gained	intron (NM_001300780, intron 1 of 19)	intron (NM_001300780, intron 1 of 19)	-41227	NR_147170	105379132	NR_147170	ENSG00000249167	SEMA6A-AS2	-	SEMA6A antisense RNA 2	ncRNA
chr1	206456622	206457282	Gained	TTS (NM_001377445)	TTS (NM_001377445)	-13524	NM_001193322	9641	NM_014002	ENSG00000263528	IKBKE	IKK-E|IKK-i|IKKE|IKKI	inhibitor of nuclear factor kappa B kinase subunit epsilon	protein-coding
chr3	117045002	117045620	Gained	Intergenic	LTR16A|LTR|ERVL	123880	NR_121607	100506724	NR_121607	ENSG00000242385	LINC00901	LSAMP-AS4|TCONS_00005428	long intergenic non-protein coding RNA 901	ncRNA
chr2	176395352	176395673	Gained	Intergenic	HAL1|LINE|L1	126070	NM_001006635	10651	NM_006554	ENSG00000128654	MTX2	MDPS|metaxin-2	metaxin 2	protein-coding
chr6	125252897	125253396	Gained	intron (NM_001318903, intron 5 of 7)	intron (NM_001318903, intron 5 of 7)	48821	NM_016063	51020	NM_016063	ENSG00000111906	HDDC2	C6orf74|CGI-130|NS5ATP2|dJ167O5.2	HD domain containing 2	protein-coding
chr1	160114142	160114341	Gained	Intergenic	Intergenic	-1518	NM_000702	477	NM_000702	ENSG00000018625	ATP1A2	DEE98|FARIMPD|FHM2|MHP2	ATPase Na+/K+ transporting subunit alpha 2	protein-coding
chr11	96012082	96012567	Gained	intron (NM_032427, intron 2 of 4)	intron (NM_032427, intron 2 of 4)	-88217	NM_201278	8898	NM_016156	ENSG00000087053	MTMR2	CMT4B|CMT4B1	myotubularin related protein 2	protein-coding
chr2	217289855	217290275	Gained	intron (NR_026597, intron 12 of 12)	intron (NR_026597, intron 12 of 12)	7332	NR_133642	105373877	NR_133642		DIRC3-AS1	-	DIRC3 antisense RNA 1	ncRNA
chr9	99090322	99090643	Gained	Intergenic	Intergenic	-14631	NM_001130916	7046	NM_004612	ENSG00000106799	TGFBR1	AAT5|ACVRLK4|ALK-5|ALK5|ESS1|LDS1|LDS1A|LDS2A|MSSE|SKR4|TBR-i|TBRI|TGFR-1|tbetaR-I	transforming growth factor beta receptor 1	protein-coding
chr7	92485299	92485796	Gained	Intergenic	Intergenic	-7601	NM_001130925	30816	NM_014590	ENSG00000242950	ERVW-1	ENV|ENVW|ERVWE1|HERV-7q|HERV-W-ENV|HERV7Q|HERVW|HERVWENV	endogenous retrovirus group W member 1, envelope	protein-coding
chr15	35757937	35758820	Gained	intron (NR_038251, intron 2 of 2)	intron (NR_038251, intron 2 of 2)	-168478	NR_039735	100616293	NR_039735	ENSG00000265098	MIR4510	mir-4510	microRNA 4510	ncRNA
chr5	57842775	57843005	Gained	Intergenic	Intergenic	56272	NR_109900	101928539	NR_109900	ENSG00000249584	LINC02225	-	long intergenic non-protein coding RNA 2225	ncRNA
chr7	38858269	38858846	Gained	intron (NM_014396, intron 4 of 28)	Tigger3d|DNA|TcMar-Tigger	50634	NM_014396	27072	NM_014396	ENSG00000006715	VPS41	HVPS41|HVSP41|SCAR29|hVps41p	VPS41 subunit of HOPS complex	protein-coding
chr6	126380207	126380576	Gained	intron (NR_104462, intron 2 of 3)	intron (NR_104462, intron 2 of 3)	40276	NR_104462	387103	NM_001012507	ENSG00000203760	CENPW	C6orf173|CENP-W|CUG2	centromere protein W	protein-coding
chr13	76596276	76596537	Gained	Intergenic	Intergenic	289999	NM_138444	115207	NM_138444	ENSG00000178695	KCTD12	C13orf2|PFET1|PFETIN	potassium channel tetramerization domain containing 12	protein-coding
chr3	158725325	158726014	Gained	intron (NM_206963, intron 1 of 5)	intron (NM_206963, intron 1 of 5)	6788	NM_206963	5918	NM_002888	ENSG00000118849	RARRES1	LXNL|PERG-1|TIG1	retinoic acid receptor responder 1	protein-coding
chr4	76535707	76536398	Gained	intron (NM_020859, intron 1 of 10)	intron (NM_020859, intron 1 of 10)	-37516	NR_039654	100616299	NR_039654	ENSG00000263445	MIR4450	mir-4450	microRNA 4450	ncRNA
chr10	63707326	63707639	Gained	Intergenic	Intergenic	-185592	NM_001318154	221037	NM_004241	ENSG00000171988	JMJD1C	KDM3C|TRIP-8|TRIP8	jumonji domain containing 1C	protein-coding
chr2	43333124	43333420	Gained	intron (NR_144316, intron 29 of 36)	intron (NR_144316, intron 29 of 36)	106061	NR_027251	100129726	NM_178529	ENSG00000279873	LINC01126	-	long intergenic non-protein coding RNA 1126	ncRNA
chr18	74316691	74317257	Gained	intron (NM_001174123, intron 1 of 13)	intron (NM_001174123, intron 1 of 13)	1135	NM_001174123	644041	NM_001174123	ENSG00000206043	C18orf63	DKFZP781G0119	chromosome 18 open reading frame 63	protein-coding
chr2	151886113	151886653	Gained	intron (NM_000726, intron 2 of 13)	intron (NM_000726, intron 2 of 13)	-57962	NM_177985	26225	NM_012097	ENSG00000162980	ARL5A	ARFLP5|ARL5	ADP ribosylation factor like GTPase 5A	protein-coding
chr3	19957192	19957749	Gained	intron (NM_001292048, intron 2 of 5)	AluSz6|SINE|Alu	10373	NM_004162	5868	NM_004162	ENSG00000144566	RAB5A	RAB5	RAB5A, member RAS oncogene family	protein-coding
chr9	123861015	123861639	Gained	intron (NR_148208, intron 2 of 20)	intron (NR_148208, intron 2 of 20)	68799	NM_024820	57706	NM_020946	ENSG00000119522	DENND1A	FAM31A|KIAA1608	DENN domain containing 1A	protein-coding
chr8	116833082	116833639	Gained	Intergenic	Intergenic	-41064	NR_033886	644660	NR_033886	ENSG00000253327	RAD21-AS1	C8orf81|NCRNA00255	RAD21 antisense RNA 1	ncRNA
chr5	6490780	6490983	Gained	intron (NM_001145161, intron 1 of 1)	intron (NM_001145161, intron 1 of 1)	42022	NM_001145161	134111	NM_001145161	ENSG00000215218	UBE2QL1	-	ubiquitin conjugating enzyme E2 QL1	protein-coding
chr15	96209221	96209805	Gained	intron (NR_125738, intron 2 of 4)	intron (NR_125738, intron 2 of 4)	-81672	NR_158193	105369212	NR_158193		LOC105369212	-	uncharacterized LOC105369212	ncRNA
chr22	43003715	43004292	Gained	intron (NM_001184970, intron 1 of 10)	intron (NM_001184970, intron 1 of 10)	11146	NM_001184970	11252	NM_007229	ENSG00000100266	PACSIN2	SDPII	protein kinase C and casein kinase substrate in neurons 2	protein-coding
chr2	120589624	120590453	Gained	Intergenic	LTR40b|LTR|ERVL	-123689	NR_027181	84931	NM_032845	ENSG00000280409	LINC01101	-	long intergenic non-protein coding RNA 1101	ncRNA
chr11	16526954	16527646	Gained	intron (NM_001367872, intron 3 of 16)	intron (NM_001367872, intron 3 of 16)	-50912	NM_033326	55553	NM_017508	ENSG00000110693	SOX6	HSSOX6|SOXD|TOLCAS	SRY-box transcription factor 6	protein-coding
chr10	57696768	57697184	Gained	Intergenic	Intergenic	-392417	NR_037490	100500834	NR_037490	ENSG00000264747	MIR3924	-	microRNA 3924	ncRNA
chr17	57435518	57435900	Gained	intron (NM_170721, intron 5 of 9)	intron (NM_170721, intron 5 of 9)	87888	NR_110808	101927557	NR_110808	ENSG00000266100	LOC101927557	-	uncharacterized LOC101927557	ncRNA
chr11	60321120	60321579	Gained	Intergenic	L1PA10|LINE|L1	-5906	NM_001376909
chr10	6275207	6275634	Gained	Intergenic	Intergenic	-51124	NR_040079	399715	NR_040079	ENSG00000215244	LINC02649	-	long intergenic non-protein coding RNA 2649	ncRNA
chr1	94125939	94126533	Gained	Intergenic	MER91A|DNA|hAT-Tip100	-5088	NM_000350	24	NM_000350	ENSG00000198691	ABCA4	ABC10|ABCR|ARMD2|CORD3|FFM|RMP|RP19|STGD|STGD1	ATP binding cassette subfamily A member 4	protein-coding
chr1	61318244	61319185	Gained	intron (NM_001145512, intron 4 of 11)	intron (NM_001145512, intron 4 of 11)	-65196	NR_104180	645030	NR_104180	ENSG00000237853	NFIA-AS1	-	NFIA antisense RNA 1	ncRNA
chr11	102476678	102477192	Gained	intron (NR_135076, intron 1 of 2)	MER34-int|LTR|ERV1	9680	NR_135076	102723838	NR_135076	ENSG00000255482	LOC102723838	-	uncharacterized LOC102723838	ncRNA
chr2	224147255	224147500	Gained	Intergenic	Intergenic	-108058	NM_006216	5270	NM_006216	ENSG00000135919	SERPINE2	GDN|GDNPF|PI-7|PI7|PN-1|PN1|PNI	serpin family E member 2	protein-coding
chr2	211867803	211868343	Gained	intron (NM_005235, intron 3 of 27)	intron (NM_005235, intron 3 of 27)	558287	NR_031643	100313771	NR_031643	ENSG00000221782	MIR548F2	MIR548F-2|MIRN548F2|hsa-mir-548f-2	microRNA 548f-2	ncRNA
chr3	138921835	138922386	Gained	Intergenic	MIR3|SINE|MIR	21910	NR_121649	103344930	NR_121649	ENSG00000244578	LINC01391	-	long intergenic non-protein coding RNA 1391	ncRNA
chr3	160667375	160667814	Gained	Intergenic	Intergenic	-9566	NM_025047	80117	NM_025047	ENSG00000179674	ARL14	ARF7	ADP ribosylation factor like GTPase 14	protein-coding
chr2	162091266	162091990	Gained	Intergenic	L2c|LINE|L2	16771	NR_147697	100131604	NR_147697		DPP4-DT	-	DPP4 divergent transcript	ncRNA
chrX	41016823	41017254	Gained	Intergenic	Intergenic	-68407	NM_001039590	8239	NM_004652	ENSG00000124486	USP9X	DFFRX|FAF|FAF-X|FAM|MRX99|MRXS99F|XLID99|hFAM	ubiquitin specific peptidase 9 X-linked	protein-coding
chr2	1631871	1632143	Gained	3' UTR (NM_012293, exon 23 of 23)	3' UTR (NM_012293, exon 23 of 23)	80077	NR_168373	102723730	NR_168373		LOC102723730	-	uncharacterized LOC102723730	ncRNA
chr6	41577993	41579258	Gained	intron (NM_138457, intron 3 of 16)	intron (NM_138457, intron 3 of 16)	-20098	NR_039784	100616178	NR_039784	ENSG00000266494	MIR4641	-	microRNA 4641	ncRNA
chr13	108924166	108924527	Gained	intron (NM_015011, intron 16 of 34)	intron (NM_015011, intron 16 of 34)	242957	NR_047700	100885782	NR_047700	ENSG00000236242	MYO16-AS1	-	MYO16 antisense RNA 1	ncRNA
chr2	42369562	42369904	Gained	promoter-TSS (NM_001319037)	promoter-TSS (NM_001319037)	-776	NM_001319036	9167	NM_004718	ENSG00000115944	COX7A2L	COX7AR|COX7RP|EB1|SCAF1|SCAFI|SIG81	cytochrome c oxidase subunit 7A2 like	protein-coding
chr14	64569101	64569590	Gained	intron (NM_172365, intron 7 of 11)	intron (NM_172365, intron 7 of 11)	19384	NM_172365	145376	NM_172365	ENSG00000165807	PPP1R36	C14orf50	protein phosphatase 1 regulatory subunit 36	protein-coding
chr2	181810861	181811366	Gained	Intergenic	Intergenic	-80617	NM_001287504	6744	NM_006751	ENSG00000138434	ITPRID2	CS-1|CS1|KRAP|SPAG13|SSFA2	ITPR interacting domain containing 2	protein-coding
chr20	4973361	4974087	Gained	intron (NM_203327, intron 1 of 16)	intron (NM_203327, intron 1 of 16)	27786	NM_005116	9962	NM_005116	ENSG00000089057	SLC23A2	NBTL1|SLC23A1|SVCT2|YSPL2	solute carrier family 23 member 2	protein-coding
chr14	77599937	77600279	Gained	intron (NM_004863, intron 1 of 11)	intron (NM_004863, intron 1 of 11)	16529	NM_004863	9517	NM_004863	ENSG00000100596	SPTLC2	HSN1C|LCB2|LCB2A|NSAN1C|SPT2|hLCB2a	serine palmitoyltransferase long chain base subunit 2	protein-coding
chr10	29049456	29049762	Gained	Intergenic	Intergenic	203201	NR_164114	283080	NM_173577	ENSG00000232624	C10orf126	bA492M23.1	chromosome 10 open reading frame 126	ncRNA
chr11	76030293	76030765	Gained	intron (NM_003369, intron 12 of 14)	intron (NM_003369, intron 12 of 14)	175973	NM_004626	7481	NM_004626	ENSG00000085741	WNT11	HWNT11	Wnt family member 11	protein-coding
chr3	190058443	190059431	Gained	intron (NM_001134418, intron 1 of 14)	intron (NM_001134418, intron 1 of 14)	61960	NM_018192	55214	NM_018192	ENSG00000090530	P3H2	LEPREL1|MCVD|MLAT4	prolyl 3-hydroxylase 2	protein-coding
chr13	110411326	110411771	Gained	intron (NM_001846, intron 4 of 47)	intron (NM_001846, intron 4 of 47)	51739	NM_001267044	100129836	NM_001267044	ENSG00000224821	COL4A2-AS2	-	COL4A2 antisense RNA 2	ncRNA
chr2	87542678	87542903	Gained	Intergenic	Intergenic	72840	NR_146460	112597	NR_024204	ENSG00000222041	CYTOR	C2orf59|LINC00152|NCRNA00152	cytoskeleton regulator RNA	ncRNA
chr5	170216284	170216584	Gained	Intergenic	Intergenic	-16551	NR_161261	133874	NM_001102609	ENSG00000234511	C5orf58	-	chromosome 5 open reading frame 58	protein-coding
chr1	242146677	242147763	Gained	intron (NM_001320272, intron 6 of 10)	L1ME1|LINE|L1	-148122	NM_001004343	440738	NM_001004343	ENSG00000197769	MAP1LC3C	ATG8J|LC3C	microtubule associated protein 1 light chain 3 gamma	protein-coding
chr7	81659865	81660364	Gained	intron (NR_126025, intron 1 of 10)	L1PA15-16|LINE|L1	31292	NR_126025	100128317	NR_126025	ENSG00000293394	LOC100128317	-	uncharacterized LOC100128317	ncRNA
chr10	30999095	30999673	Gained	5' UTR (NM_001143769, exon 1 of 8)	5' UTR (NM_001143769, exon 1 of 8)	133	NM_001143769	220929	NM_182755	ENSG00000183621	ZNF438	bA330O11.1	zinc finger protein 438	protein-coding
chr20	45254626	45255172	Gained	promoter-TSS (NM_003064)	promoter-TSS (NM_003064)	-335	NM_003064	6590	NM_003064	ENSG00000124107	SLPI	ALK1|ALP|BLPI|HUSI|HUSI-I|MPI|WAP4|WFDC4	secretory leukocyte peptidase inhibitor	protein-coding
chr2	160875995	160876424	Gained	Intergenic	Intergenic	-260746	NM_133484	10010	NM_004180	ENSG00000136560	TANK	I-TRAF|ITRAF|TRAF2	TRAF family member associated NFKB activator	protein-coding
chr19	6032312	6032636	Gained	intron (NM_000635, intron 5 of 17)	intron (NM_000635, intron 5 of 17)	54071	NR_046376	100128568	NR_046376	ENSG00000266983	RANBP3-DT	-	RANBP3 divergent transcript	ncRNA
chr3	140052867	140053390	Gained	intron (NM_022131, intron 1 of 16)	intron (NM_022131, intron 1 of 16)	117943	NM_022131	64084	NM_022131	ENSG00000158258	CLSTN2	ALC-GAMMA|CDHR13|CS2|CSTN2|alcagamma	calsyntenin 2	protein-coding
chr3	40417863	40418505	Gained	intron (NM_001291961, intron 7 of 10)	intron (NM_001291961, intron 7 of 10)	31000	NM_001291960	956	NM_001248	ENSG00000168032	ENTPD3	CD39L3|HB6|NTPDase-3	ectonucleoside triphosphate diphosphohydrolase 3	protein-coding
chr2	204544866	204545810	Gained	promoter-TSS (NM_057177)	promoter-TSS (NM_057177)	-137	NM_001302769	117583	NM_057177	ENSG00000116117	PARD3B	ALS2CR19|PAR3B|PAR3L|PAR3beta	par-3 family cell polarity regulator beta	protein-coding
chr2	202038968	202039261	Gained	TTS (NM_003507)	TTS (NM_003507)	4527	NM_003507	8324	NM_003507	ENSG00000155760	FZD7	FzE3	frizzled class receptor 7	protein-coding
chr1	219174619	219175372	Gained	promoter-TSS (NM_001300772)	promoter-TSS (NM_001300772)	26	NM_001300772	127018	NM_138794	ENSG00000143353	LYPLAL1	Q96AV0	lysophospholipase like 1	protein-coding
chr1	95018669	95018963	Gained	intron (NM_144988, intron 3 of 3)	intron (NM_144988, intron 3 of 3)	-42780	NR_132786	101928098	NR_132786	ENSG00000230427	ALG14-AS1	-	ALG14 antisense RNA 1	ncRNA
chr4	152257572	152258065	Gained	Intergenic	Intergenic	-79856	NR_104273	102191832	NR_104273	ENSG00000270751	FBXW7-AS1	DEAR|DEspR	FBXW7 antisense RNA 1	ncRNA
chr8	144558556	144558873	Gained	intron (NM_001308207, intron 4 of 11)	intron (NM_001308207, intron 4 of 11)	-29603	NM_001001795	414919	NM_001001795	ENSG00000213563	C8orf82	-	chromosome 8 open reading frame 82	protein-coding
chr11	78664595	78665018	Gained	intron (NM_001098816, intron 32 of 33)	intron (NM_001098816, intron 32 of 33)	-89942	NM_001243251	79731	NM_024678	ENSG00000137513	NARS2	DFNB94|SLM5|asnRS	asparaginyl-tRNA synthetase 2, mitochondrial	protein-coding
chr7	122166809	122167050	Gained	Intergenic	Intergenic	-22680	NM_005763	10157	NM_005763	ENSG00000008311	AASS	LKR/SDH|LKRSDH|LORSDH	aminoadipate-semialdehyde synthase	protein-coding
chr1	41123143	41123549	Gained	intron (NM_012236, intron 6 of 14)	intron (NM_012236, intron 6 of 14)	38086	NM_001172222	22955	NM_012236	ENSG00000010803	SCMH1	Scml3	Scm polycomb group protein homolog 1	protein-coding
chr18	70337157	70337461	Gained	non-coding (NR_146458, exon 1 of 2)	non-coding (NR_146458, exon 1 of 2)	871	NR_146458	102724895	NR_146458		LIVAR	lnc18q22.2	liver cell viability associated lncRNA	ncRNA
chr20	44495313	44495618	Gained	TTS (NM_198941)	TTS (NM_198941)	19591	NM_001261839	79183	NM_024331	ENSG00000124120	TTPAL	C20orf121	alpha tocopherol transfer protein like	protein-coding
chr13	70457497	70457844	Gained	Intergenic	L1PA7|LINE|L1	-349177	NM_001286725	57626	NM_020866	ENSG00000150361	KLHL1	MRP2	kelch like family member 1	protein-coding
chr14	103176017	103176416	Gained	Intergenic	LTR71B|LTR|ERV1	12812	NR_033938	100131366	NR_033938	ENSG00000251533	LINC00605	-	long intergenic non-protein coding RNA 605	ncRNA
chr2	197889087	197889346	Gained	intron (NM_006226, intron 1 of 5)	MIR3|SINE|MIR	84623	NM_006226	5334	NM_006226	ENSG00000115896	PLCL1	PLCE|PLCL|PLDL1|PPP1R127|PRIP	phospholipase C like 1 (inactive)	protein-coding
chr12	90908454	90908842	Gained	Intergenic	MLT1M|LTR|ERVL-MaLR	-9375	NR_038868	439916	NM_001039384	ENSG00000196243	LINC00615	C12orf37	long intergenic non-protein coding RNA 615	ncRNA
chr6	107647459	107647767	Gained	intron (NM_018013, intron 6 of 6)	intron (NM_018013, intron 6 of 6)	84537	NM_001286409	256380	NM_198081	ENSG00000146285	SCML4	dJ47M23.1	Scm polycomb group protein like 4	protein-coding
chr2	19762903	19763391	Gained	Intergenic	MER125|DNA|DNA	-105707	NR_033875	400946	NR_033875	ENSG00000228784	LINC00954	-	long intergenic non-protein coding RNA 954	ncRNA
chr9	69379345	69379938	Gained	intron (NM_001347995, intron 6 of 10)	intron (NM_001347995, intron 6 of 10)	50316	NM_004816	9413	NM_004816	ENSG00000135063	ENTREP1	C9orf61|ENTREP|FAM189A2|X123	endosomal transmembrane epsin interactor 1	protein-coding
chr3	146544417	146544939	Gained	promoter-TSS (NM_021105)	promoter-TSS (NM_021105)	-71	NM_021105	5359	NM_021105	ENSG00000188313	PLSCR1	MMTRA1B	phospholipid scramblase 1	protein-coding
chr4	77734976	77735313	Gained	intron (NM_144571, intron 8 of 11)	LTR16A|LTR|ERVL	83920	NM_001365007	246175	NM_144571	ENSG00000138767	CNOT6L	CCR4b	CCR4-NOT transcription complex subunit 6 like	protein-coding
chr10	110323564	110323878	Gained	Intergenic	Intergenic	-18801	NM_005871	10285	NM_005871	ENSG00000119953	SMNDC1	SMNR|SPF30|TDRD16C	survival motor neuron domain containing 1	protein-coding
chr8	99218275	99218950	Gained	intron (NM_152564, intron 17 of 61)	HERVL40-int|LTR|ERVL	205338	NM_152564	157680	NM_015243	ENSG00000132549	VPS13B	BLTP5B|CHS1|COH1	vacuolar protein sorting 13 homolog B	protein-coding
chr4	53459359	53459916	Gained	TTS (NM_032622)	TTS (NM_032622)	-40440	NR_046622	100873939	NR_046622	ENSG00000250930	LNX1-AS1	-	LNX1 antisense RNA 1	ncRNA
chr1	162145427	162145869	Gained	intron (NM_014697, intron 1 of 9)	intron (NM_014697, intron 1 of 9)	-11459	NR_039798	100616386	NR_039798	ENSG00000266144	MIR4654	mir-4654	microRNA 4654	ncRNA
chr10	4498509	4499262	Gained	Intergenic	Intergenic	92416	NR_108056	100507059	NR_108054	ENSG00000224382	LINC00703	-	long intergenic non-protein coding RNA 703	ncRNA
chr18	3351131	3351674	Gained	promoter-TSS (NR_146506)	promoter-TSS (NR_146506)	-843	NR_146506	105371964	NR_146506	ENSG00000259256	LINC01895	-	long intergenic non-protein coding RNA 1895	ncRNA
chr9	98248349	98249440	Gained	intron (NR_051978, intron 1 of 11)	intron (NR_051978, intron 1 of 11)	6755	NM_018421	55357	NM_018421	ENSG00000095383	TBC1D2	PARIS-1|PARIS1|TBC1D2A	TBC1 domain family member 2	protein-coding
chr2	238974605	238974859	Gained	Intergenic	L1MB8|LINE|L1	-48463	NR_034162	401039	NM_001001698	ENSG00000227744	LINC01940	-	long intergenic non-protein coding RNA 1940	ncRNA
chr12	106840191	106840644	Gained	intron (NR_147131, intron 4 of 12)	intron (NR_147131, intron 4 of 12)	-65586	NR_040246	100287944	NR_040246	ENSG00000257545	LOC100287944	-	uncharacterized LOC100287944	ncRNA
chr7	26912421	26912828	Gained	Intergenic	Intergenic	-48034	NM_003930	8935	NM_003930	ENSG00000005020	SKAP2	PRAP|RA70|SAPS|SCAP2|SKAP-HOM|SKAP55R	src kinase associated phosphoprotein 2	protein-coding
chr6	45791301	45791930	Gained	Intergenic	Intergenic	145982	NR_045674	53405	NM_016929	ENSG00000112782	CLIC5	DFNB102|DFNB103|MST130|MSTP130	chloride intracellular channel 5	protein-coding
chr11	31421911	31422133	Gained	intron (NM_181706, intron 3 of 4)	intron (NM_181706, intron 3 of 4)	52162	NM_181706	120526	NM_181706	ENSG00000170946	DNAJC24	DPH4|JJJ3|ZCSL3	DnaJ heat shock protein family (Hsp40) member C24	protein-coding
chr1	116147935	116148294	Gained	Intergenic	LTR16A|LTR|ERVL	36359	NM_152367	126868	NM_152367	ENSG00000173212	MAB21L3	C1orf161|D5	mab-21 like 3	protein-coding
chr18	10234908	10235414	Gained	Intergenic	MER121|DNA|hAT?	179209	NR_110775	101927350	NR_110775	ENSG00000260913	LINC01254	-	long intergenic non-protein coding RNA 1254	ncRNA
chr13	59879325	59879628	Gained	intron (NM_001258370, intron 14 of 15)	intron (NM_001258370, intron 14 of 15)	-133242	NR_046539	100874195	NR_046539	ENSG00000227528	DIAPH3-AS1	-	DIAPH3 antisense RNA 1	ncRNA
chr1	208090453	208090749	Gained	intron (NM_025179, intron 9 of 31)	intron (NM_025179, intron 9 of 31)	131610	NR_167983	105372883	NR_167982		LINC02767	-	long intergenic non-protein coding RNA 2767	ncRNA
chr1	221749693	221750078	Gained	Intergenic	Intergenic	-7709	NR_111940	11221	NM_007207	ENSG00000143507	DUSP10	MKP-5|MKP5	dual specificity phosphatase 10	protein-coding
chr5	38696926	38697401	Gained	intron (NR_109951, intron 3 of 3)	intron (NR_109951, intron 3 of 3)	23110	NR_104631	101926904	NR_104631	ENSG00000249740	LINC01265	-	long intergenic non-protein coding RNA 1265	ncRNA
chr2	27682261	27682665	Gained	intron (NM_018158, intron 9 of 13)	intron (NM_018158, intron 9 of 13)	-18623	NM_001282732	9913	NM_014860	ENSG00000119760	SUPT7L	SPT7L|STAF65|STAF65(gamma)|STAF65G|SUPT7H	SPT7 like, STAGA complex subunit gamma	protein-coding
chr11	17846799	17847242	Gained	intron (NR_104041, intron 9 of 9)	intron (NR_104041, intron 9 of 9)	111072	NM_004976	3746	NM_004976	ENSG00000129159	KCNC1	EPM7|KV3.1|KV4|NGK2	potassium voltage-gated channel subfamily C member 1	protein-coding
chr15	87369139	87369686	Gained	Intergenic	L1PA16|LINE|L1	-207517	NR_026869	145978	NM_152454	ENSG00000259527	LINC00052	NCRNA00052|TMEM83	long intergenic non-protein coding RNA 52	ncRNA
chr6	155126896	155127475	Gained	intron (NM_001384547, intron 1 of 25)	MamSINE1|SINE|tRNA-RTE	20198	NM_001384547	26230	NM_012454	ENSG00000146426	TIAM2	STEF|TIAM-2	TIAM Rac1 associated GEF 2	protein-coding
chr15	75309775	75310074	Gained	Intergenic	AluJb|SINE|Alu	-26139	NM_001321848	54939	NM_017828	ENSG00000140365	COMMD4	-	COMM domain containing 4	protein-coding
chr1	169004053	169004666	Gained	intron (NR_104091, intron 3 of 4)	intron (NR_104091, intron 3 of 4)	82646	NR_104091	101978719	NR_104091	ENSG00000203601	LINC00970	-	long intergenic non-protein coding RNA 970	ncRNA
chr18	26436199	26436672	Gained	intron (NR_110762, intron 3 of 3)	intron (NR_110762, intron 3 of 3)	13440	NR_110762	100506787	NR_110762		LINC01543	-	long intergenic non-protein coding RNA 1543	ncRNA
chr4	126850277	126850695	Gained	Intergenic	Intergenic	-782471	NM_015693	27152	NM_015693	ENSG00000164066	INTU	CPLANE4|INT|OFD17|PDZD6|PDZK6|SRTD20	inturned planar cell polarity protein	protein-coding
chr2	171271973	171272457	Gained	Intergenic	Intergenic	-40922	NM_001136554	9874	NM_012290	ENSG00000198586	TLK1	PKU-beta	tousled like kinase 1	protein-coding
chr11	11813308	11813824	Gained	Intergenic	Intergenic	-28406	NM_001372100	55031	NM_017944	ENSG00000170242	USP47	TRFP	ubiquitin specific peptidase 47	protein-coding
chr5	37495663	37496198	Gained	intron (NM_018034, intron 8 of 17)	intron (NM_018034, intron 8 of 17)	116612	NM_001345999	55100	NM_018034	ENSG00000082068	WDR70	-	WD repeat domain 70	protein-coding
chr17	64296060	64296709	Gained	Intergenic	Intergenic	-33124	NM_018469	55852	NM_018469	ENSG00000136478	TEX2	HT008|TMEM96	testis expressed 2	protein-coding
chr9	84274736	84275128	Gained	TTS (NR_037638)	TTS (NR_037638)	65826	NR_037638	64078	NM_022127	ENSG00000197506	SLC28A3	CNT3	solute carrier family 28 member 3	protein-coding
chr1	59967081	59967731	Gained	Intergenic	Intergenic	-40608	NR_134982	1573	NM_000775	ENSG00000134716	CYP2J2	CPJ2|CYPIIJ2	cytochrome P450 family 2 subfamily J member 2	protein-coding
chr11	34222657	34223849	Gained	intron (NM_145804, intron 1 of 16)	intron (NM_145804, intron 1 of 16)	117624	NM_001144030	55226	NM_024662	ENSG00000135372	NAT10	ALP|Kre33|NET43	N-acetyltransferase 10	protein-coding
chr9	7811758	7812015	Gained	Intergenic	Intergenic	-12108	NM_001318059	90871	NM_033428	ENSG00000137038	DMAC1	C9orf123|TMEM261	distal membrane arm assembly component 1	protein-coding
chr17	80175397	80175774	Gained	intron (NM_001366385, intron 2 of 23)	intron (NM_001366385, intron 2 of 23)	-2923	NM_024110	79092	NM_024110	ENSG00000141527	CARD14	BIMP2|CARMA2|PRP|PSORS2|PSS1	caspase recruitment domain family member 14	protein-coding
chr5	169629899	169630354	Gained	Intergenic	Intergenic	-7149	NR_156756	1794	NM_004946	ENSG00000134516	DOCK2	IMD40	dedicator of cytokinesis 2	protein-coding
chr13	20826982	20827517	Gained	intron (NM_001372061, intron 6 of 19)	intron (NM_001372061, intron 6 of 19)	-53288	NM_001318939	221143	NM_174928	ENSG00000150456	EEF1AKMT1	ESP13|N6AMT2|eEF1A-KMT	EEF1A lysine methyltransferase 1	protein-coding
chr18	47106019	47106578	Gained	Intergenic	Intergenic	44202	NM_001318765	84064	NM_032124	ENSG00000167220	HDHD2	3110052N05Rik|HEL-S-301	haloacid dehalogenase like hydrolase domain containing 2	protein-coding
chr2	142292070	142292368	Gained	Intergenic	MSTB1|LTR|ERVL-MaLR	-161203	NM_018557	53353	NM_018557	ENSG00000168702	LRP1B	LRP-1B|LRP-DIT|LRPDIT	LDL receptor related protein 1B	protein-coding
chr4	111928351	111928683	Gained	Intergenic	L1PA16|LINE|L1	-216937	NM_152400	132720	NM_152400	ENSG00000174749	FAM241A	C4orf32	family with sequence similarity 241 member A	protein-coding
chr11	95277894	95278289	Gained	Intergenic	Intergenic	-45616	NM_001271594	143686	NM_144665	ENSG00000149212	SESN3	SEST3	sestrin 3	protein-coding
chr20	36353321	36353581	Gained	intron (NM_001365621, intron 1 of 12)	intron (NM_001365621, intron 1 of 12)	47112	NM_014902	22839	NM_014902	ENSG00000080845	DLGAP4	DAP-4|DAP4|DLP4|SAPAP-4|SAPAP4	DLG associated protein 4	protein-coding
chr9	15253258	15253550	Gained	intron (NM_152574, intron 2 of 19)	MLT1D|LTR|ERVL-MaLR	-3186	NM_001168342	158219	NM_152574	ENSG00000155158	TTC39B	C9orf52	tetratricopeptide repeat domain 39B	protein-coding
chr2	25010011	25010368	Gained	intron (NR_034113, intron 2 of 2)	intron (NR_034113, intron 2 of 2)	-31887	NM_014971	22979	NM_014971	ENSG00000084710	EFR3B	KIAA0953	EFR3 homolog B	protein-coding
chr8	80115270	80115702	Gained	intron (NM_001287144, intron 1 of 5)	intron (NM_001287144, intron 1 of 5)	-34655	NM_001287142	7163	NM_005079	ENSG00000076554	TPD52	D52|N8L|PC-1|PrLZ|hD52	tumor protein D52	protein-coding
chr5	125088030	125088463	Gained	intron (NR_109882, intron 2 of 5)	MamGypLTR1b|LTR|Gypsy	51415	NR_109882	101927421	NR_109882		LOC101927421	-	uncharacterized LOC101927421	ncRNA
chr3	32037039	32037356	Gained	Intergenic	Intergenic	-55347	NM_001174060	114884	NM_017784	ENSG00000144645	OSBPL10	ORP10|OSBP9	oxysterol binding protein like 10	protein-coding
chr7	48074142	48074947	Gained	Intergenic	LTR8B|LTR|ERV1	-14059	NM_001287426	7378	NM_003364	ENSG00000183696	UPP1	UDRPASE|UP|UPASE|UPP	uridine phosphorylase 1	protein-coding
chr11	88326086	88326365	Gained	3' UTR (NM_001114173, exon 4 of 4)	3' UTR (NM_001114173, exon 4 of 4)	11511	NM_001814	1075	NM_001814	ENSG00000109861	CTSC	CPPI|DPP-I|DPP1|DPPI|HMS|JP|JPD|PALS|PDON1|PLS	cathepsin C	protein-coding
chr11	77170094	77170594	Gained	intron (NM_001369365, intron 16 of 49)	L2a|LINE|L2	42098	NM_001127180	4647	NM_000260	ENSG00000137474	MYO7A	DFNA11|DFNB2|MYOVIIA|MYU7A|NSRD2|USH1B	myosin VIIA	protein-coding
chr16	12758385	12758977	Gained	intron (NM_018340, intron 2 of 3)	intron (NM_018340, intron 2 of 3)	38360	NR_039869	100616195	NR_039869	ENSG00000264733	MIR4718	-	microRNA 4718	ncRNA
chr1	168428261	168428587	Gained	Intergenic	Intergenic	-5768	NR_037851	100505918	NR_037851		LOC100505918	-	uncharacterized LOC100505918	ncRNA
chr9	129838735	129839044	Gained	intron (NM_001008563, intron 1 of 25)	intron (NM_001008563, intron 1 of 25)	3431	NM_001110303	10868	NM_006676	ENSG00000136878	USP20	LSFR3A|VDU2|hVDU2	ubiquitin specific peptidase 20	protein-coding
chr7	116169072	116169412	Gained	Intergenic	Intergenic	-41297	NM_015641	26136	NM_015641	ENSG00000135269	TES	TESS|TESS-2	testin LIM domain protein	protein-coding
chr2	62149751	62150050	Gained	Intergenic	MER5B|DNA|hAT-Charlie	-46215	NM_006577	10678	NM_006577	ENSG00000170340	B3GNT2	3-Gn-T1|3-Gn-T2|B3GN-T2|B3GNT|B3GNT-2|B3GNT1|BETA3GNT|BGNT2|BGnT-2|beta-1|beta3Gn-T1|beta3Gn-T2	UDP-GlcNAc:betaGal beta-1,3-N-acetylglucosaminyltransferase 2	protein-coding
chr10	16968154	16968986	Gained	intron (NM_001081, intron 31 of 66)	intron (NM_001081, intron 31 of 66)	-151116	NM_152724	6251	NM_012425	ENSG00000148484	RSU1	RSP-1	Ras suppressor protein 1	protein-coding
chr1	89261948	89262270	Gained	intron (NM_001134486, intron 10 of 10)	MIR|SINE|MIR	10751	NM_052942	115362	NM_052942	ENSG00000154451	GBP5	GBP-5	guanylate binding protein 5	protein-coding
chr8	90692644	90693227	Gained	Intergenic	Intergenic	-46852	NM_001008495	169200	NM_001008495	ENSG00000180694	TMEM64	-	transmembrane protein 64	protein-coding
chr5	73938438	73938937	Gained	intron (NM_001080479, intron 36 of 36)	intron (NM_001080479, intron 36 of 36)	125141	NM_001244364	64283	NM_022448	ENSG00000214944	ARHGEF28	RGNEF|RIP2|p190RHOGEF	Rho guanine nucleotide exchange factor 28	protein-coding
chr5	75756201	75756557	Gained	Intergenic	Intergenic	-38942	NM_001099271	134359	NM_152408	ENSG00000152359	POC5	C5orf37	POC5 centriolar protein	protein-coding
chr2	120920043	120920450	Gained	intron (NM_001374354, intron 2 of 12)	intron (NM_001374354, intron 2 of 12)	127965	NM_005270	2736	NM_005270	ENSG00000074047	GLI2	CJS|HPE9|PHS2|THP1|THP2	GLI family zinc finger 2	protein-coding
chr17	6779760	6780296	Gained	exon (NM_153230, exon 2 of 4)	exon (NM_153230, exon 2 of 4)	3813	NM_153230	162517	NM_153230	ENSG00000177294	FBXO39	CT144|FBOX39|Fbx39	F-box protein 39	protein-coding
chr6	235924	236464	Gained	Intergenic	Intergenic	-30710	NR_126020	285766	NM_001010885	ENSG00000263667	LINC03066	-	long intergenic non-protein coding RNA 3066	ncRNA
chr17	50661818	50662168	Gained	intron (NM_001144070, intron 8 of 11)	intron (NM_001144070, intron 8 of 11)	27112	NM_001144070	8714	NM_003786	ENSG00000108846	ABCC3	ABC31|EST90757|MLP2|MOAT-D|MRP3|cMOAT2	ATP binding cassette subfamily C member 3	protein-coding
chr6	142298051	142298750	Gained	Intergenic	Intergenic	-3519	NM_020455	57211	NM_020455	ENSG00000112414	ADGRG6	APG1|DREG|GPR126|LCCS9|PR126|PS1TP2|VIGR	adhesion G protein-coupled receptor G6	protein-coding
chr7	133746706	133747264	Gained	intron (NM_021807, intron 10 of 17)	intron (NM_021807, intron 10 of 17)	77903	NR_120513	101928861	NR_120513		LOC101928861	-	uncharacterized LOC101928861	ncRNA
chr10	46080060	46080511	Gained	Intergenic	Intergenic	-29210	NR_126580	653268	NM_001077685		AGAP7P	AGAP-7|AGAP7|CTGLF4|bA109G10.1	ArfGAP with GTPase domain, ankyrin repeat and PH domain 7, pseudogene	pseudo
chr5	132434376	132434929	Gained	intron (NR_161242, intron 2 of 3)	LTR16B1|LTR|ERVL	23723	NR_161242	441108	NM_001013717		CARINH	C5orf56|IRF1-AS1	colitis associated IRF1 antisense regulator of intestinal homeostasis	ncRNA
chr3	122786162	122786447	Gained	intron (NM_024610, intron 1 of 7)	intron (NM_024610, intron 1 of 7)	7527	NM_001320728	79663	NM_024610	ENSG00000169087	HSPBAP1	PASS1	HSPB1 associated protein 1	protein-coding
chr8	99498618	99499125	Gained	intron (NM_152564, intron 25 of 61)	intron (NM_152564, intron 25 of 61)	37859	NR_030329	693184	NR_030329	ENSG00000207804	MIR599	MIRN599|hsa-mir-599	microRNA 599	ncRNA
chr2	240370065	240370476	Gained	Intergenic	Intergenic	-65393	NM_002081	2817	NM_002081	ENSG00000063660	GPC1	glypican	glypican 1	protein-coding
chr7	32506328	32506634	Gained	intron (NM_015060, intron 1 of 15)	MER44B|DNA|TcMar-Tigger	10992	NM_015060	23080	NM_015060	ENSG00000105778	AVL9	KIAA0241	AVL9 cell migration associated	protein-coding
chr2	10993136	10993541	Gained	Intergenic	Intergenic	81404	NM_002236	3754	NM_002236	ENSG00000162975	KCNF1	IK8|KCNF|KV5.1|kH1	potassium voltage-gated channel modifier subfamily F member 1	protein-coding
chr4	140090151	140090642	Gained	intron (NM_018717, intron 1 of 4)	intron (NM_018717, intron 1 of 4)	-37619	NR_147610	101927516	NR_147610		LOC101927516	-	uncharacterized LOC101927516	ncRNA
chr12	101875618	101875948	Gained	Intergenic	Intergenic	-1797	NM_018370	55332	NM_018370	ENSG00000136048	DRAM1	DRAM	DNA damage regulated autophagy modulator 1	protein-coding
chr15	33852277	33852921	Gained	intron (NM_001036, intron 94 of 103)	intron (NM_001036, intron 94 of 103)	-115898	NM_012125	1133	NM_012125	ENSG00000184984	CHRM5	HM5	cholinergic receptor muscarinic 5	protein-coding
chr3	12629619	12629937	Gained	intron (NM_001354691, intron 1 of 16)	intron (NM_001354691, intron 1 of 16)	33730	NM_001354690	5894	NM_002880	ENSG00000132155	RAF1	CMD1NN|CRAF|NS5|Raf-1|c-Raf	Raf-1 proto-oncogene, serine/threonine kinase	protein-coding
chr9	89899599	89899877	Gained	Intergenic	Intergenic	-69678	NR_109791	101927847	NR_109791		LOC101927847	-	uncharacterized LOC101927847	ncRNA
chr13	77285099	77285684	Gained	intron (NM_015057, intron 3 of 82)	intron (NM_015057, intron 3 of 82)	41703	NM_015057	23077	NM_015057	ENSG00000005810	MYCBP2	Myc-bp2|PAM|PHR1|Phr	MYC binding protein 2	protein-coding
chr7	73341959	73342228	Gained	intron (NM_001362789, intron 6 of 7)	intron (NM_001362789, intron 6 of 7)	13932	NM_001281304	8468	NM_003602	ENSG00000077800	FKBP6	FKBP36|SPGF77	FKBP prolyl isomerase family member 6 (inactive)	protein-coding
chr6	73942415	73943097	Gained	Intergenic	ERVL-E-int|LTR|ERVL	-126695	NR_110856	101928516	NR_110856	ENSG00000223786	LOC101928516	-	uncharacterized LOC101928516	ncRNA
chr1	220485131	220485482	Gained	Intergenic	Intergenic	-42830	NM_001286129	4139	NM_018650	ENSG00000116141	MARK1	MARK|Par-1c|Par1c	microtubule affinity regulating kinase 1	protein-coding
chr16	86676255	86676597	Gained	Intergenic	Intergenic	45533	NR_135181	101928614	NR_135181	ENSG00000260026	LINC02189	-	long intergenic non-protein coding RNA 2189	ncRNA
chr9	27260686	27262278	Gained	intron (NR_026679, intron 13 of 16)	L2c|LINE|L2	21311	NR_026679	158035	NR_026679	ENSG00000291187	LINC00032	C9orf14|NCRNA00032	long intergenic non-protein coding RNA 32	ncRNA
chr9	137723968	137724465	Gained	intron (NM_024757, intron 3 of 26)	intron (NM_024757, intron 3 of 26)	64190	NR_147508	651337	NR_147508	ENSG00000293104	LOC651337	-	uncharacterized LOC651337	ncRNA
chr3	112894245	112894754	Gained	Intergenic	L1M1|LINE|L1	-47643	NM_001370552	344807	NM_001008784	ENSG00000206531	CD200R1L	CD200R2|CD200RLa	CD200 receptor 1 like	protein-coding
chr3	155904567	155904891	Gained	intron (NM_003875, intron 4 of 15)	intron (NM_003875, intron 4 of 15)	34079	NM_003875	8833	NM_003875	ENSG00000163655	GMPS	GATD7	guanine monophosphate synthase	protein-coding
chr6	27040274	27040603	Gained	Intergenic	Intergenic	-20132	NR_026776	100270746	NR_026776		LARRPM	-	LINC00240 antisense RNA regulating promoter methylation	ncRNA
chr20	57306698	57307131	Gained	Intergenic	Intergenic	14677	NR_036219	100422883	NR_036219	ENSG00000266666	MIR4325	-	microRNA 4325	ncRNA
chr11	46520928	46521410	Gained	intron (NM_001267782, intron 8 of 19)	intron (NM_001267782, intron 8 of 19)	66275	NR_160027	55626	NM_017749	ENSG00000110497	AMBRA1	DCAF3|WDR94	autophagy and beclin 1 regulator 1	protein-coding
chr6	145070765	145071343	Gained	Intergenic	Intergenic	487906	NM_001375323	7402	NM_007124	ENSG00000152818	UTRN	DMDL|DRP|DRP1	utrophin	protein-coding
chr19	28425342	28425814	Gained	Intergenic	Intergenic	-181110	NR_135636	102724908	NR_135636	ENSG00000266976	LOC102724908	-	uncharacterized LOC102724908	ncRNA
chr2	135164393	135164847	Gained	exon (NM_012233, exon 23 of 24)	exon (NM_012233, exon 23 of 24)	27992	NR_145723	109616967	NR_145723	ENSG00000208308	SNORA40B	-	small nucleolar RNA, H/ACA box 40B	snoRNA
chr10	120978539	120979090	Gained	Intergenic	Intergenic	127452	NM_018117	55717	NM_018117	ENSG00000120008	WDR11	BRWD2|DR11|HH14|SRI1|WDR15	WD repeat domain 11	protein-coding
chr1	164591861	164592235	Gained	intron (NM_001353131, intron 2 of 7)	intron (NM_001353131, intron 2 of 7)	32326	NM_001353130	5087	NM_002585	ENSG00000185630	PBX1	CAKUHED	PBX homeobox 1	protein-coding
chr5	136011341	136011644	Gained	Intergenic	Intergenic	-17496	NM_000358	7045	NM_000358	ENSG00000120708	TGFBI	BIGH3|CDB1|CDG2|CDGG1|CSD|CSD1|CSD2|CSD3|EBMD|LCD1	transforming growth factor beta induced	protein-coding
chr3	50671313	50671683	Gained	Intergenic	Intergenic	-3429	NM_004947	1795	NM_004947	ENSG00000088538	DOCK3	MOCA|NEDIDHA|PBP	dedicator of cytokinesis 3	protein-coding
chr3	97965497	97965824	Gained	intron (NM_001261829, intron 2 of 9)	intron (NM_001261829, intron 2 of 9)	6771	NM_153182	84864	NM_032778	ENSG00000170854	RIOX2	JMJD10|MDIG|MINA|MINA53|NO52|ROX	ribosomal oxygenase 2	protein-coding
chr16	88238667	88239006	Gained	Intergenic	Intergenic	44555	NR_110944	101928880	NR_110944	ENSG00000260420	LINC02182	LA16c-444G7.2	long intergenic non-protein coding RNA 2182	ncRNA
chr6	2097506	2097911	Gained	intron (NM_001253846, intron 4 of 10)	intron (NM_001253846, intron 4 of 10)	78283	NM_001253846	2762	NM_001500	ENSG00000112699	GMDS	GMD|SDR3E1	GDP-mannose 4,6-dehydratase	protein-coding
chr7	7564039	7564799	Gained	intron (NR_110084, intron 1 of 4)	intron (NR_110084, intron 1 of 4)	1646	NR_110084	101927391	NR_110084		MIOS-DT	-	MIOS divergent transcript	ncRNA
chr18	42240600	42240952	Gained	intron (NR_046454, intron 3 of 6)	intron (NR_046454, intron 3 of 6)	54108	NR_046457	284260	NR_046174	ENSG00000267586	LINC00907	-	long intergenic non-protein coding RNA 907	ncRNA
chr5	159873801	159874694	Gained	Intergenic	Intergenic	-2863	NR_109891	101927766	NR_109891	ENSG00000253311	LINC01847	-	long intergenic non-protein coding RNA 1847	ncRNA
chr15	67720465	67721013	Gained	intron (NM_002757, intron 16 of 20)	intron (NM_002757, intron 16 of 20)	-104770	NM_001365915	390598	NM_001031807	ENSG00000188779	SKOR1	CORL1|FUSSEL15|LBXCOR1	SKI family transcriptional corepressor 1	protein-coding
chr2	15714658	15714926	Gained	intron (NR_110201, intron 4 of 5)	THE1B|LTR|ERVL-MaLR	24010	NR_110201	101926966	NR_110201	ENSG00000231031	LINC01804	-	long intergenic non-protein coding RNA 1804	ncRNA
chr9	114790556	114791050	Gained	exon (NM_001204344, exon 2 of 2)	exon (NM_001204344, exon 2 of 2)	1727	NM_001204344	9966	NM_005118	ENSG00000181634	TNFSF15	TL1|TL1A|TNLG1B|VEGI|VEGI192A	TNF superfamily member 15	protein-coding
chr6	71107804	71108463	Gained	Intergenic	Intergenic	-151073	NM_080742	135152	NM_080742	ENSG00000112309	B3GAT2	GLCATS	beta-1,3-glucuronyltransferase 2	protein-coding
chr14	75531443	75532086	Gained	intron (NM_006399, intron 2 of 2)	intron (NM_006399, intron 2 of 2)	9295	NM_006399	10538	NM_006399	ENSG00000156127	BATF	B-ATF|BATF1|SFA-2|SFA2	basic leucine zipper ATF-like transcription factor	protein-coding
chr3	27324361	27325141	Gained	intron (NM_199347, intron 6 of 24)	L2|LINE|L2	44632	NM_199347	152110	NM_152534	ENSG00000163491	NEK10	CILD44	NIMA related kinase 10	protein-coding
chr13	19910312	19910675	Gained	Intergenic	ERVL-B4-int|LTR|ERVL	-46844	NM_001142684	9205	NM_014242	ENSG00000132950	ZMYM5	HSPC050|MYM|ZNF198L1|ZNF237	zinc finger MYM-type containing 5	protein-coding
chr10	24680454	24680851	Gained	intron (NR_160021, intron 2 of 26)	intron (NR_160021, intron 2 of 26)	42096	NR_160023	57584	NM_020824	ENSG00000107863	ARHGAP21	ARHGAP10	Rho GTPase activating protein 21	protein-coding
chr9	79489330	79490006	Gained	Intergenic	Intergenic	-82105	NM_001351558	7091	NM_007005	ENSG00000106829	TLE4	BCE-1|BCE1|E(spI)|E(spl)|ESG|ESG4|GRG4|Grg-4	TLE family member 4, transcriptional corepressor	protein-coding
chr7	46900630	46901222	Gained	Intergenic	Intergenic	-203804	NR_134575	730338	NR_134575	ENSG00000233539	LOC730338	-	uncharacterized LOC730338	ncRNA
chr1	201714380	201715036	Gained	intron (NM_020443, intron 2 of 29)	intron (NM_020443, intron 2 of 29)	-4800	NR_049823	100847050	NR_049823	ENSG00000264802	MIR5191	-	microRNA 5191	ncRNA
chr12	74889630	74890557	Gained	Intergenic	Intergenic	319655	NM_139136	3747	NM_139136	ENSG00000166006	KCNC2	DEE103|KV3.2	potassium voltage-gated channel subfamily C member 2	protein-coding
chr1	11289120	11289528	Gained	TTS (NM_013319)	TTS (NM_013319)	16126	NM_001330349	29914	NM_013319	ENSG00000120942	UBIAD1	SCCD|TERE1	UbiA prenyltransferase domain containing 1	protein-coding
chr1	218660213	218660662	Gained	intron (NR_031644, intron 3 of 6)	intron (NR_031644, intron 3 of 6)	150342	NR_146760	440714	NR_146760	ENSG00000228208	LINC02869	C1orf143	long intergenic non-protein coding RNA 2869	ncRNA
chr3	120022878	120023218	Gained	intron (NM_001146156, intron 1 of 10)	intron (NM_001146156, intron 1 of 10)	61600	NR_162125	113839522	NR_162125		MIR6529	-	microRNA 6529	ncRNA
chr13	111239736	111240144	Gained	intron (NM_001354053, intron 4 of 18)	intron (NM_001354053, intron 4 of 18)	-1234	NM_001320854	8874	NM_003899	ENSG00000102606	ARHGEF7	BETA-PIX|COOL-1|COOL1|Nbla10314|P50|P50BP|P85|P85COOL1|P85SPR|PAK3|PIXB	Rho guanine nucleotide exchange factor 7	protein-coding
chrX	134670193	134670755	Gained	intron (NM_001316887, intron 2 of 3)	intron (NM_001316887, intron 2 of 3)	-11991	NM_001316889	10761	NM_021796	ENSG00000170965	PLAC1	CT92|OOSP2B|OOSP2L	placenta enriched 1	protein-coding
chr4	125314652	125315346	Gained	promoter-TSS (NM_001291303)	promoter-TSS (NM_001291303)	44	NM_024582	79633	NM_024582	ENSG00000196159	FAT4	CDHF14|CDHR11|FAT-J|FATJ|HKLLS2|NBLA00548|VMLDS2	FAT atypical cadherin 4	protein-coding
chr12	97545802	97546084	Gained	intron (NR_152618, intron 8 of 10)	intron (NR_152618, intron 8 of 10)	-17869	NR_029678	406926	NR_029678	ENSG00000207586	MIR135A2	MIRN135-2|MIRN135A2|mir-135a-2	microRNA 135a-2	ncRNA
chr9	7695233	7695741	Gained	Intergenic	Intergenic	104291	NM_001318058	90871	NM_033428	ENSG00000137038	DMAC1	C9orf123|TMEM261	distal membrane arm assembly component 1	protein-coding
chrX	100995480	100995877	Gained	Intergenic	Intergenic	25970	NM_001162491	392509	NM_001162491	ENSG00000174225	ARL13A	ARL13|dJ341D10.2	ADP ribosylation factor like GTPase 13A	protein-coding
chr2	53509886	53510309	Gained	Intergenic	Intergenic	-257686	NM_001346127	494143	NM_001008708	ENSG00000143942	CHAC2	GCG1	ChaC glutathione specific gamma-glutamylcyclotransferase 2	protein-coding
chr3	71050870	71051207	Gained	intron (NM_001244812, intron 4 of 15)	intron (NM_001244812, intron 4 of 15)	13886	NM_001349344	27086	NM_032682	ENSG00000114861	FOXP1	12CC4|HSPC215|MFH|QRF1|hFKH1B	forkhead box P1	protein-coding
chr13	98761473	98762156	Gained	Intergenic	HERV3-int|LTR|ERV1	-9142	NM_005073	6564	NM_005073	ENSG00000088386	SLC15A1	HPECT1|HPEPT1|PEPT1	solute carrier family 15 member 1	protein-coding
chr7	13742041	13742522	Gained	Intergenic	Intergenic	244233	NM_001163151	2115	NM_004956	ENSG00000006468	ETV1	ER81	ETS variant transcription factor 1	protein-coding
chr1	115430836	115431144	Gained	Intergenic	Intergenic	-92741	NM_002506	4803	NM_002506	ENSG00000134259	NGF	Beta-NGF|HSAN5|NGFB	nerve growth factor	protein-coding
chr4	138910632	138911453	Gained	intron (NR_133945, intron 2 of 2)	intron (NR_133945, intron 2 of 2)	101604	NR_133945	105377448	NR_133945	ENSG00000250195	LOC105377448	-	uncharacterized LOC105377448	ncRNA
chr7	37333095	37333565	Gained	intron (NM_014800, intron 2 of 21)	intron (NM_014800, intron 2 of 21)	20338	NM_001206482	9844	NM_014800	ENSG00000155849	ELMO1	CED-12|CED12|ELMO-1	engulfment and cell motility 1	protein-coding
chr4	179607663	179607973	Gained	Intergenic	Intergenic	1551331	NR_033918	728081	NR_033918	ENSG00000248197	LINC00290	NCRNA00290	long intergenic non-protein coding RNA 290	ncRNA
chr13	48009084	48009614	Gained	Intergenic	L2|LINE|L2	-8076	NM_003850	8803	NM_003850	ENSG00000136143	SUCLA2	A-BETA|A-SCS|LINC00444|MTDPS5|SCS-betaA	succinate-CoA ligase ADP-forming subunit beta	protein-coding
chr5	93273997	93274722	Gained	Intergenic	MLT1G1|LTR|ERVL-MaLR	296984	NR_109825	441094	NR_015369	ENSG00000237187	NR2F1-AS1	-	NR2F1 antisense RNA 1	ncRNA
chr12	102357655	102357900	Gained	Intergenic	MIRb|SINE|MIR	120773	NM_001111284	3479	NM_000618	ENSG00000017427	IGF1	IGF|IGF-I|IGFI|MGF	insulin like growth factor 1	protein-coding
chr2	38542920	38543274	Gained	Intergenic	MER4C|LTR|ERV1	-27357	NR_110259	101929596	NR_110259	ENSG00000231367	LINC02613	-	long intergenic non-protein coding RNA 2613	ncRNA
chr1	162226688	162226925	Gained	intron (NM_014697, intron 2 of 9)	intron (NM_014697, intron 2 of 9)	69699	NR_039798	100616386	NR_039798	ENSG00000266144	MIR4654	mir-4654	microRNA 4654	ncRNA
chr11	75082570	75082969	Gained	Intergenic	L1PA16|LINE|L1	14121	NM_001005285	341152	NM_001005285	ENSG00000171561	OR2AT4	OR11-265	olfactory receptor family 2 subfamily AT member 4	protein-coding
chr22	45516812	45517385	Gained	intron (NM_006486, intron 1 of 16)	intron (NM_006486, intron 1 of 16)	14215	NM_006486	2192	NM_001996	ENSG00000077942	FBLN1	FBLN|FIBL1	fibulin 1	protein-coding
chr15	98823057	98823496	Gained	intron (NM_000875, intron 2 of 20)	intron (NM_000875, intron 2 of 20)	38850	NR_039864	100616432	NR_039864	ENSG00000264480	MIR4714	-	microRNA 4714	ncRNA
chr5	104513209	104514008	Gained	Intergenic	Intergenic	-585866	NR_000039	9366	NM_004250	ENSG00000232159	RAB9BP1	RAB9P1	RAB9B, member RAS oncogene family pseudogene 1	pseudo
chr11	78829944	78830838	Gained	intron (NM_001098816, intron 12 of 33)	intron (NM_001098816, intron 12 of 33)	-255527	NM_001243251	79731	NM_024678	ENSG00000137513	NARS2	DFNB94|SLM5|asnRS	asparaginyl-tRNA synthetase 2, mitochondrial	protein-coding
chrX	115368003	115368322	Gained	Intergenic	Intergenic	78447	NM_016383	51213	NM_016383	ENSG00000102021	LUZP4	CT-28|CT-8|CT28|HOM-TES-85	leucine zipper protein 4	protein-coding
chr1	18799414	18799661	Gained	Intergenic	MIR3|SINE|MIR	60123	NM_152232	80834	NM_152232	ENSG00000179002	TAS1R2	GPR71|T1R2|TR2	taste 1 receptor member 2	protein-coding
chr20	11455416	11455857	Gained	Intergenic	Intergenic	-182253	NR_038972	339593	NR_038972		LOC339593	-	uncharacterized LOC339593	ncRNA
chr5	96881464	96882125	Gained	intron (NM_001130140, intron 2 of 18)	MLT1J|LTR|ERVL-MaLR	5294	NM_022350	64167	NM_022350	ENSG00000164308	ERAP2	L-RAP|LRAP	endoplasmic reticulum aminopeptidase 2	protein-coding
chr14	56666495	56667119	Gained	Intergenic	MER61E|LTR|ERV1	87009	NM_017799	54916	NM_017799	ENSG00000070269	TMEM260	C14orf101|SHDRA	transmembrane protein 260	protein-coding
chr6	166948806	166949113	Gained	intron (NM_003730, intron 2 of 8)	AluSq2|SINE|Alu	7591	NM_003730	8635	NM_003730	ENSG00000026297	RNASET2	RNASE6PL|bA514O12.3	ribonuclease T2	protein-coding
chr1	90502757	90503092	Gained	Intergenic	MIRc|SINE|MIR	-154826	NR_145742	109616984	NR_145742	ENSG00000199666	SNORD3G	-	small nucleolar RNA, C/D box 3G	snoRNA
chr11	96237692	96238082	Gained	intron (NM_032427, intron 1 of 4)	intron (NM_032427, intron 1 of 4)	-103551	NR_036125	100422991	NR_036125	ENSG00000266192	MIR1260B	mir-1260b	microRNA 1260b	ncRNA
chr4	164136138	164136860	Gained	intron (NM_001166373, intron 1 of 7)	L1M3c|LINE|L1	61212	NM_012403	23520	NM_012403		ANP32CP	ANP32C|PP32R1	acidic nuclear phosphoprotein 32 family member C, pseudogene	pseudo
chr1	117035993	117036473	Gained	3' UTR (NM_004258, exon 10 of 10)	3' UTR (NM_004258, exon 10 of 10)	23257	NR_110786	101929099	NR_110786	ENSG00000236137	CD101-AS1	-	CD101 antisense RNA 1	ncRNA
chr8	133216277	133216996	Gained	intron (NM_001204869, intron 2 of 2)	intron (NM_001204869, intron 2 of 2)	25597	NM_003882	8840	NM_003882	ENSG00000104415	CCN4	WISP1|WISP1-OT1|WISP1-UT1|WISP1c|WISP1i|WISP1tc	cellular communication network factor 4	protein-coding
chr21	26758616	26758899	Gained	Intergenic	ERVL-E-int|LTR|ERVL	86652	NM_006988	9510	NM_006988	ENSG00000154734	ADAMTS1	C3-C5|METH1	ADAM metallopeptidase with thrombospondin type 1 motif 1	protein-coding
chr22	50257573	50257851	Gained	intron (NM_001303252, intron 3 of 10)	intron (NM_001303252, intron 3 of 10)	3971	NM_002969	6300	NM_002969	ENSG00000188130	MAPK12	ERK-6|ERK3|ERK6|MAPK 12|P38GAMMA|PRKM12|SAPK-3|SAPK3	mitogen-activated protein kinase 12	protein-coding
chr11	86592111	86592669	Gained	intron (NR_147828, intron 2 of 14)	intron (NR_147828, intron 2 of 14)	79808	NR_147831	10873	NM_006680	ENSG00000151376	ME3	NADP-ME	malic enzyme 3	protein-coding
chr10	103929662	103929968	Gained	Intergenic	Intergenic	-11631	NM_024928	79991	NM_024928	ENSG00000107960	STN1	AAF-44|AAF44|OBFC1|RPA-32|bA541N10.2	STN1 subunit of CST complex	protein-coding
chr4	133696106	133696612	Gained	Intergenic	L1PA15|LINE|L1	505430	NM_001114734	132430	NM_001114734	ENSG00000254535	PABPC4L	-	poly(A) binding protein cytoplasmic 4 like	protein-coding
chr2	187078057	187078951	Gained	Intergenic	LTR78|LTR|ERV1	-229334	NM_182521	151112	NM_182521	ENSG00000163012	ZSWIM2	MEX|ZZZ2	zinc finger SWIM-type containing 2	protein-coding
chr12	119179632	119179963	Gained	intron (NM_014365, intron 1 of 2)	intron (NM_014365, intron 1 of 2)	866	NM_014365	26353	NM_014365	ENSG00000152137	HSPB8	CMT2L|DHMN2|E2IG1|H11|HMN2|HMN2A|HMND2|HSP22|HSPB8-N1|HSPB8-N2	heat shock protein family B (small) member 8	protein-coding
chr7	43639863	43640258	Gained	intron (NM_001371315, intron 5 of 5)	intron (NM_001371315, intron 5 of 5)	56952	NM_004760	9263	NM_004760	ENSG00000164543	STK17A	DRAK1	serine/threonine kinase 17a	protein-coding
chr14	59574325	59574571	Gained	intron (NM_001164399, intron 2 of 19)	intron (NM_001164399, intron 2 of 19)	2364	NM_001164399	729665	NM_001164399	ENSG00000151838	CCDC175	C14orf38|c14_5395	coiled-coil domain containing 175	protein-coding
chr3	149174930	149175207	Gained	intron (NM_000096, intron 18 of 18)	intron (NM_000096, intron 18 of 18)	45430	NM_032383	84343	NM_032383	ENSG00000163755	HPS3	BLOC2S1|SUTAL	HPS3 biogenesis of lysosomal organelles complex 2 subunit 1	protein-coding
chr6	14772136	14772551	Gained	Intergenic	Intergenic	-473726	NM_004973	3720	NM_004973	ENSG00000008083	JARID2	DIDDF|JMJ	jumonji and AT-rich interaction domain containing 2	protein-coding
chr9	38720370	38720778	Gained	Intergenic	Intergenic	99486	NR_027294	158228	NR_027294		FAM201A	C9orf122	family with sequence similarity 201 member A	ncRNA
chr16	77834387	77834942	Gained	intron (NM_020927, intron 3 of 8)	MLT1J1|LTR|ERVL-MaLR	46100	NM_020927	57687	NM_020927	ENSG00000171724	VAT1L	-	vesicle amine transport 1 like	protein-coding
chr19	30001811	30002177	Gained	intron (NR_045557, intron 3 of 9)	intron (NR_045557, intron 3 of 9)	59755	NM_003796	8725	NM_003796	ENSG00000105176	URI1	C19orf2|NNX3|PPP1R19|RMP|URI	URI1 prefoldin like chaperone	protein-coding
chr2	40155805	40156164	Gained	intron (NM_001372263, intron 9 of 10)	intron (NM_001372263, intron 9 of 10)	238350	NR_038441	100128590	NR_038441	ENSG00000227028	SLC8A1-AS1	-	SLC8A1 antisense RNA 1	ncRNA
chr6	133610501	133610808	Gained	intron (NR_109982, intron 4 of 8)	MER90a|LTR|ERV1	-210493	NR_027030	154089	NM_153224		LINC01312	-	long intergenic non-protein coding RNA 1312	ncRNA
chr3	194072600	194073010	Gained	Intergenic	MIRc|SINE|MIR	-1835	NR_136179	285389	NR_136179	ENSG00000230102	LINC02028	-	long intergenic non-protein coding RNA 2028	ncRNA
chr17	61131734	61132134	Gained	intron (NM_001353144, intron 24 of 25)	intron (NM_001353144, intron 24 of 25)	235770	NR_136397	101927855	NR_136397	ENSG00000267131	LOC101927855	-	uncharacterized LOC101927855	ncRNA
chr17	68328583	68329261	Gained	intron (NM_001352901, intron 2 of 11)	intron (NM_001352901, intron 2 of 11)	36787	NM_001352902	22901	NM_014960	ENSG00000141337	ARSG	USH4	arylsulfatase G	protein-coding
chr9	93354069	93354992	Gained	Intergenic	MER57A1|LTR|ERV1	-8227	NR_166069	445577	NM_001098808		FAM120A2P	C9orf129|bA165J3.3	family with sequence similarity 120A2, pseudogene	pseudo
chr1	168623122	168623546	Gained	Intergenic	Intergenic	46729	NM_002995	6375	NM_002995	ENSG00000143184	XCL1	ATAC|LPTN|LTN|SCM-1|SCM-1a|SCM1|SCM1A|SCYC1	X-C motif chemokine ligand 1	protein-coding
chr8	96867760	96868231	Gained	intron (NM_016134, intron 3 of 7)	MLT1I|LTR|ERVL-MaLR	222753	NM_016134	10404	NM_016134	ENSG00000104324	CPQ	LDP|PGCP	carboxypeptidase Q	protein-coding
chr3	170164018	170164338	Gained	intron (NM_001308116, intron 4 of 14)	AluJo|SINE|Alu	17555	NM_024947	80012	NM_024947	ENSG00000173889	PHC3	EDR3|HPH3	polyhomeotic homolog 3	protein-coding
chr10	42488348	42489107	Gained	intron (NR_026827, intron 3 of 4)	HERVK9-int|LTR|ERVK	13236	NR_026827	84856	NM_032770	ENSG00000185904	LINC00839	-	long intergenic non-protein coding RNA 839	ncRNA
chr12	32461359	32461873	Gained	intron (NM_001370298, intron 1 of 16)	intron (NM_001370298, intron 1 of 16)	-24356	NM_001330374	121512	NM_139241	ENSG00000139132	FGD4	CMT4H|FRABP|ZFYVE6	FYVE, RhoGEF and PH domain containing 4	protein-coding
chr20	10659621	10661024	Gained	intron (NM_000214, intron 3 of 25)	intron (NM_000214, intron 3 of 25)	-10627	NR_106930	102465525	NR_106930	ENSG00000273745	MIR6870	hsa-mir-6870	microRNA 6870	ncRNA
chr11	3477534	3477906	Gained	promoter-TSS (NR_169525)	promoter-TSS (NR_169525)	-647	NR_169525	105376526	NR_169525		LOC105376526	-	uncharacterized LOC105376526	ncRNA
chr4	129636962	129637275	Gained	Intergenic	L1MB1|LINE|L1	134360	NR_110753	101927282	NR_110753	ENSG00000246876	LINC02466	-	long intergenic non-protein coding RNA 2466	ncRNA
chr1	234684243	234684628	Gained	Intergenic	MIRb|SINE|MIR	38146	NR_125944	101927787	NR_125944	ENSG00000228044	LOC101927787	-	uncharacterized LOC101927787	ncRNA
chr10	89262424	89262693	Gained	Intergenic	Intergenic	-10519	NM_001288979	3988	NM_000235	ENSG00000107798	LIPA	CESD|LAL	lipase A, lysosomal acid type	protein-coding
chr5	71922555	71923168	Gained	Intergenic	Intergenic	-184614	NM_005909	4131	NM_005909	ENSG00000131711	MAP1B	DFNA83|FUTSCH|MAP5|PPP1R102|PVNH9	microtubule associated protein 1B	protein-coding
chr17	43864442	43865190	Gained	Intergenic	Intergenic	17640	NM_001168322	146894	NM_145273	ENSG00000161649	CD300LG	CLM-9|CLM9|NEPMUCIN|TREM-4|TREM4	CD300 molecule like family member g	protein-coding
chr1	37892279	37892611	Gained	intron (NR_158630, intron 7 of 24)	intron (NR_158630, intron 7 of 24)	-32853	NM_005955	4520	NM_005955	ENSG00000188786	MTF1	MTF-1|ZRF	metal regulatory transcription factor 1	protein-coding
chr9	108743785	108744445	Gained	Intergenic	Intergenic	111871	NM_006686	10880	NM_006686	ENSG00000148156	ACTL7B	Tact1	actin like 7B	protein-coding
chr7	87095494	87095853	Gained	Intergenic	Intergenic	-36019	NM_001142749	222223	NM_152748	ENSG00000164659	ELAPOR2	EIG121L|KIAA1324L	endosome-lysosome associated apoptosis and autophagy regulator family member 2	protein-coding
chr11	126373343	126373744	Gained	intron (NM_001348397, intron 2 of 11)	intron (NM_001348397, intron 2 of 11)	17531	NM_001348397	6484	NM_006278	ENSG00000110080	ST3GAL4	CGS23|NANTA3|SAT3|SIAT4|SIAT4C|ST-4|ST3GalA.2|ST3GalIV|STZ|gal-NAc6S	ST3 beta-galactoside alpha-2,3-sialyltransferase 4	protein-coding
chr2	216202586	216203562	Gained	intron (NM_021141, intron 19 of 20)	intron (NM_021141, intron 19 of 20)	-13815	NR_037701	150967	NM_001199924	ENSG00000260804	LINC01963	PKI55	long intergenic non-protein coding RNA 1963	ncRNA
chr2	72694679	72695392	Gained	intron (NR_135773, intron 6 of 21)	intron (NR_135773, intron 6 of 21)	130998	NR_135774	23233	NM_015189	ENSG00000144036	EXOC6B	SEC15B|SEC15L2|SEMDJL3	exocyst complex component 6B	protein-coding
chr5	149957907	149958266	Gained	Intergenic	Intergenic	-2672	NM_000112	1836	NM_000112	ENSG00000155850	SLC26A2	D5S1708|DTD|DTDST|EDM4|MST153|MSTP157	solute carrier family 26 member 2	protein-coding
chr6	37204350	37204733	Gained	Intergenic	L1PA15|LINE|L1	34389	NM_002648	5292	NM_002648	ENSG00000137193	PIM1	PIM	Pim-1 proto-oncogene, serine/threonine kinase	protein-coding
chr13	39094038	39094237	Gained	Intergenic	LTR14B|LTR|ERVK	55681	NM_001012754	387921	NM_001012754	ENSG00000188811	NHLRC3	-	NHL repeat containing 3	protein-coding
chr10	122216151	122216431	Gained	intron (NM_206862, intron 10 of 22)	intron (NM_206862, intron 10 of 22)	52661	NM_206860	10579	NM_006997	ENSG00000138162	TACC2	AZU-1|ECTACC	transforming acidic coiled-coil containing protein 2	protein-coding
chr11	109547283	109547989	Gained	Intergenic	AluSz|SINE|Alu	125446	NM_207645	399947	NM_207645	ENSG00000185742	C11orf87	LOH11CR1A|NEURIM1	chromosome 11 open reading frame 87	protein-coding
chr11	19715113	19715321	Gained	promoter-TSS (NR_015384)	promoter-TSS (NR_015384)	-545	NR_015384	100126784	NR_015384		LEISA1	LEISA|NAV2-AS6	lncRNA enhancing IL-6/STAT3 signaling activation 1	ncRNA
chr5	93637505	93638276	Gained	intron (NR_028080, intron 8 of 8)	MER77|LTR|ERVL	-17102	NR_031754	100313887	NR_031754	ENSG00000284336	MIR2277	mir-2277	microRNA 2277	ncRNA
chr9	121844075	121844366	Gained	intron (NM_001139442, intron 8 of 8)	L1MC2|LINE|L1	101435	NM_138709	153090	NM_032552	ENSG00000136848	DAB2IP	AF9Q34|AIP-1|AIP1|DIP1/2	DAB2 interacting protein	protein-coding
chr3	31077136	31077528	Gained	Intergenic	L2|LINE|L2	84455	NR_130459	100423038	NR_130459	ENSG00000265376	MIR466	hsa-mir-466	microRNA 466	ncRNA
chr15	63482943	63483341	Gained	Intergenic	Charlie1|DNA|hAT-Charlie	-21369	NM_001256702	9960	NM_006537	ENSG00000140455	USP3	SIH003|UBP	ubiquitin specific peptidase 3	protein-coding
chr5	154418117	154419214	Gained	3' UTR (NM_198321, exon 12 of 12)	3' UTR (NM_198321, exon 12 of 12)	27157	NR_037897	386627	NR_037897	ENSG00000245275	SAP30L-AS1	GALNT10-AS1	SAP30L antisense RNA 1 (head to head)	ncRNA
chr2	33496194	33496535	Gained	intron (NM_001349980, intron 2 of 18)	intron (NM_001349980, intron 2 of 18)	-17511	NM_015376	25780	NM_015376	ENSG00000152689	RASGRP3	GRP3	RAS guanyl releasing protein 3	protein-coding
chr9	7130225	7130595	Gained	intron (NR_148677, intron 19 of 21)	intron (NR_148677, intron 19 of 21)	372437	NR_148680	23081	NM_015061	ENSG00000107077	KDM4C	GASC1|JHDM3C|JMJD2C|TDRD14C	lysine demethylase 4C	protein-coding
chr20	16407387	16408204	Gained	intron (NM_024704, intron 15 of 25)	MER102b|DNA|hAT-Charlie	165653	NM_001199865	55614	NM_024704	ENSG00000089177	KIF16B	C20orf23|KISC20ORF|SNX23	kinesin family member 16B	protein-coding
chr10	93147383	93148002	Gained	Intergenic	Intergenic	73799	NM_000783	1592	NM_000783	ENSG00000095596	CYP26A1	CP26|CYP26|P450RAI|P450RAI1	cytochrome P450 family 26 subfamily A member 1	protein-coding
chr10	120098200	120099163	Gained	Intergenic	MER85|DNA|PiggyBac	140168	NR_039830	100616322	NR_039830	ENSG00000265370	MIR4682	-	microRNA 4682	ncRNA
chr15	52343897	52344262	Gained	intron (NM_001382348, intron 31 of 42)	MIR|SINE|MIR	-48275	NM_018728	55930	NM_018728	ENSG00000128833	MYO5C	-	myosin VC	protein-coding
chr7	75679137	75679396	Gained	intron (NM_001243198, intron 1 of 28)	AluJb|SINE|Alu	-40024	NM_001382444	3092	NM_005338	ENSG00000127946	HIP1	HIP-I|ILWEQ|SHON|SHONbeta|SHONgamma	huntingtin interacting protein 1	protein-coding
chr20	38084364	38084929	Gained	intron (NM_021215, intron 6 of 6)	intron (NM_021215, intron 6 of 6)	50900	NM_021215	58490	NM_021215	ENSG00000101413	RPRD1B	C20orf77|CREPT|K-H|Kub5-Hera|NET60|dJ1057B20.2	regulation of nuclear pre-mRNA domain containing 1B	protein-coding
chr5	119356752	119357010	Gained	intron (NM_014350, intron 1 of 1)	intron (NM_014350, intron 1 of 1)	862	NM_014350	25816	NM_014350	ENSG00000145779	TNFAIP8	GG2-1|MDC-3.13|NDED|SCC-S2|SCCS2	TNF alpha induced protein 8	protein-coding
chr4	124278397	124278801	Gained	Intergenic	LTR39|LTR|ERV1	279835	NR_110838	101927087	NR_110838	ENSG00000261083	LINC02516	-	long intergenic non-protein coding RNA 2516	ncRNA
chr5	163354420	163355063	Gained	Intergenic	LTR8B|LTR|ERV1	-82830	NR_157054	900	NM_004060	ENSG00000113328	CCNG1	CCNG	cyclin G1	protein-coding
chr13	98216090	98216557	Gained	intron (NM_001286839, intron 2 of 27)	intron (NM_001286839, intron 2 of 27)	7799	NR_036129	100422881	NR_036129	ENSG00000263399	MIR3170	mir-3170	microRNA 3170	ncRNA
chr2	9086459	9086766	Gained	Intergenic	AluJb|SINE|Alu	-82928	NM_001321265	129642	NM_138799	ENSG00000143797	MBOAT2	LPAAT|LPCAT|LPCAT4|LPEAT|LPLAT 2|LPLAT13|OACT2	membrane bound O-acyltransferase domain containing 2	protein-coding
chr7	152735576	152736018	Gained	Intergenic	Intergenic	-23952	NM_001350945	57180	NM_020445	ENSG00000133627	ACTR3B	ARP11|ARP3BETA	actin related protein 3B	protein-coding
chr8	129068717	129069211	Gained	Intergenic	Intergenic	-102963	NR_145483	106144608	NR_145483	ENSG00000229140	LINC00976	-	long intergenic non-protein coding RNA 976	ncRNA
chr2	112907943	112908257	Gained	Intergenic	Intergenic	-3065	NM_173204	27178	NM_014439	ENSG00000125571	IL37	FIL1|FIL1(ZETA)|FIL1Z|IL-1F7|IL-1H|IL-1H4|IL-1RP1|IL-23|IL-37|IL1F7|IL1H4|IL1RP1	interleukin 37	protein-coding
chrX	71957671	71958394	Gained	intron (NM_001013627, intron 1 of 7)	L2c|LINE|L2	46944	NM_001013627	340527	NM_001013627	ENSG00000204131	NHSL2	-	NHS like 2	protein-coding
chr2	207156448	207156791	Gained	intron (NM_001270943, intron 1 of 3)	intron (NM_001270943, intron 1 of 3)	9329	NM_003709	8609	NM_003709	ENSG00000118263	KLF7	UKLF	KLF transcription factor 7	protein-coding
chr10	77524298	77524764	Gained	intron (NM_001322836, intron 1 of 27)	intron (NM_001322836, intron 1 of 27)	113277	NM_001322837	3778	NM_002247	ENSG00000156113	KCNMA1	BKTM|CADEDS|IEG16|KCa1.1|LIWAS|MaxiK|PNKD3|SAKCA|SLO|SLO-ALPHA|SLO1|bA205K10.1|hSlo|mSLO1	potassium calcium-activated channel subfamily M alpha 1	protein-coding
chr3	43025565	43025813	Gained	intron (NM_001129908, intron 1 of 4)	intron (NM_001129908, intron 1 of 4)	46378	NM_001129908	729085	NM_001129908	ENSG00000144649	GASK1A	C3orf41|FAM198A	golgi associated kinase 1A	protein-coding
chr7	17009657	17010329	Gained	Intergenic	Intergenic	-128010	NM_176813	155465	NM_176813	ENSG00000173467	AGR3	AG-3|AG3|BCMP11|HAG3|PDIA18|hAG-3	anterior gradient 3, protein disulphide isomerase family member	protein-coding
chr1	197226528	197226780	Gained	intron (NM_001257965, intron 1 of 14)	intron (NM_001257965, intron 1 of 14)	25150	NM_001257965	23418	NM_012076	ENSG00000134376	CRB1	CRB1-A|CRB1-B|CRB1-C|LCA8|RP12	crumbs cell polarity complex component 1	protein-coding
chr21	15433593	15433918	Gained	Intergenic	Intergenic	-296179	NM_001283041	29761	NM_013396	ENSG00000155313	USP25	USP21	ubiquitin specific peptidase 25	protein-coding
chr13	110263970	110264359	Gained	intron (NM_001845, intron 1 of 51)	intron (NM_001845, intron 1 of 51)	42993	NM_001303110	1282	NM_001845	ENSG00000187498	COL4A1	BSVD|BSVD1|COL4A1s|PADMAL|RATOR	collagen type IV alpha 1 chain	protein-coding
chr5	75277413	75277906	Gained	Intergenic	MLT1F2|LTR|ERVL-MaLR	-40781	NM_001372053	256006	NM_001164443	ENSG00000145700	ANKRD31	-	ankyrin repeat domain 31	protein-coding
chr10	96502951	96503273	Gained	intron (NM_012465, intron 1 of 20)	intron (NM_012465, intron 1 of 20)	10814	NM_012465	7093	NM_012465	ENSG00000095587	TLL2	-	tolloid like 2	protein-coding
chr5	158176005	158176472	Gained	Intergenic	Intergenic	233535	NR_109888	101927697	NR_109888	ENSG00000276778	LINC02227	-	long intergenic non-protein coding RNA 2227	ncRNA
chr1	183716432	183716712	Gained	intron (NM_001297669, intron 2 of 18)	MLT1J1|LTR|ERVL-MaLR	-63256	NM_203454	403314	NM_203454	ENSG00000173627	APOBEC4	C1orf169	apolipoprotein B mRNA editing enzyme catalytic polypeptide like 4	protein-coding
chr2	200247433	200247940	Gained	Intergenic	Intergenic	-58193	NM_015535	26010	NM_015535	ENSG00000196141	SPATS2L	DNAPTP6|SGNP	spermatogenesis associated serine rich 2 like	protein-coding
chr10	109987420	109987758	Gained	intron (NR_038943, intron 2 of 4)	intron (NR_038943, intron 2 of 4)	-8784	NM_001320591	120	NM_001121	ENSG00000148700	ADD3	ADDL|CPSQ3	adducin 3	protein-coding
chr20	26163903	26164244	Gained	Intergenic	Intergenic	44205	NR_030386	724033	NR_030386	ENSG00000284419	MIR663A	MIR663|MIRN663|hsa-mir-663|hsa-mir-663a|mir-663a	microRNA 663a	ncRNA
chr10	4270093	4270479	Gained	Intergenic	Intergenic	-26374	NR_108040	100652988	NR_108040		LINC00702	-	long intergenic non-protein coding RNA 702	ncRNA
chr2	28625237	28625605	Gained	intron (NM_153021, intron 50 of 57)	intron (NM_153021, intron 50 of 57)	59064	NR_138141	151056	NM_153021	ENSG00000163803	PLB1	PLB|PLB/LIP	phospholipase B1	protein-coding
chr5	113141194	113141717	Gained	intron (NM_001085377, intron 5 of 18)	MLT2B3|LTR|ERVL	153483	NM_002387	4163	NM_002387	ENSG00000171444	MCC	MCC1	MCC regulator of WNT signaling pathway	protein-coding
chr6	157148805	157149348	Gained	intron (NM_001371656, intron 10 of 20)	intron (NM_001371656, intron 10 of 20)	112649	NM_001363725	57492	NM_017519	ENSG00000049618	ARID1B	6A3-5|BAF250B|BRIGHT|CSS1|DAN15|ELD/OSA1|MRD12|OSA2|P250R|SMARCF2	AT-rich interaction domain 1B	protein-coding
chr2	220891481	220891769	Gained	Intergenic	Intergenic	680679	NM_001363748	2043	NM_004438	ENSG00000116106	EPHA4	EK8|HEK8|SEK|TYRO1	EPH receptor A4	protein-coding
chr2	39571309	39571712	Gained	intron (NR_037875, intron 5 of 5)	L2c|LINE|L2	-93988	NM_001167959	130733	NM_152390	ENSG00000152154	TMEM178A	TMEM178	transmembrane protein 178A	protein-coding
chr11	107116258	107116933	Gained	Intergenic	Intergenic	-98119	NM_000855	2977	NM_000855	ENSG00000152402	GUCY1A2	GC-SA2|GUC1A2	guanylate cyclase 1 soluble subunit alpha 2	protein-coding
chr2	173159754	173160386	Gained	intron (NM_133646, intron 2 of 11)	intron (NM_133646, intron 2 of 11)	84224	NM_016653	51776	NM_016653	ENSG00000091436	MAP3K20	AZK|CNM6|MLK7|MLT|MLTK|MLTKalpha|MLTKbeta|MRK|SFMMP|ZAK|mlklak|pk	mitogen-activated protein kinase kinase kinase 20	protein-coding
chr7	98054614	98055004	Gained	Intergenic	AluJr|SINE|Alu	-52053	NM_014916	22853	NM_014916	ENSG00000164715	LMTK2	AATYK2|BREK|KPI-2|KPI2|LMR2|PPP1R100|cprk|hBREK	lemur tyrosine kinase 2	protein-coding
chr1	188281737	188282324	Gained	Intergenic	MER21B|LTR|ERVL	838402	NR_132374	106144535	NR_132374		LINC01037	-	long intergenic non-protein coding RNA 1037	ncRNA
chr7	33643601	33643979	Gained	Intergenic	Intergenic	-82191	NR_165282	55025	NM_017937	ENSG00000173862	FLJ20712	-	uncharacterized FLJ20712	ncRNA
chr9	128528475	128528879	Gained	intron (NM_001499, intron 9 of 13)	intron (NM_001499, intron 9 of 13)	-23910	NM_001195532	6709	NM_003127	ENSG00000197694	SPTAN1	DEE5|DEVEP|EIEE5|HMN11|HMND11|NEAS|SPG91|SPTA2	spectrin alpha, non-erythrocytic 1	protein-coding
chr5	53528697	53529344	Gained	Intergenic	L1MB3|LINE|L1	-31619	NM_002495	4724	NM_002495	ENSG00000164258	NDUFS4	AQDQ|CI-18|CI-18 kDa|CI-AQDQ|MC1DN1	NADH:ubiquinone oxidoreductase subunit S4	protein-coding
chr8	48101272	48101848	Gained	Intergenic	Intergenic	93129	NM_003350	7336	NM_003350	ENSG00000169139	UBE2V2	DDVIT1|DDVit-1|EDAF-1|EDPF-1|EDPF1|MMS2|UEV-2|UEV2	ubiquitin conjugating enzyme E2 V2	protein-coding
chr5	138000157	138000470	Gained	intron (NM_016603, intron 7 of 22)	AluJb|SINE|Alu	-32461	NR_037900	100130172	NR_037900		FAM13B-AS1	-	FAM13B antisense RNA 1	ncRNA
chr3	112097476	112097781	Gained	intron (NM_024616, intron 2 of 5)	intron (NM_024616, intron 2 of 5)	11239	NM_024616	79669	NM_024616	ENSG00000114529	C3orf52	HYPT15|TTMP	chromosome 3 open reading frame 52	protein-coding
chr2	186771380	186772614	Gained	Intergenic	L1PBa|LINE|L1	77173	NM_182521	151112	NM_182521	ENSG00000163012	ZSWIM2	MEX|ZZZ2	zinc finger SWIM-type containing 2	protein-coding
chr2	158949072	158949695	Gained	Intergenic	Intergenic	-19251	NM_001350065	85461	NM_033394	ENSG00000115183	TANC1	ROLSB|TANC	tetratricopeptide repeat, ankyrin repeat and coiled-coil containing 1	protein-coding
chr13	75621184	75621466	Gained	5' UTR (NM_005358, exon 1 of 30)	5' UTR (NM_005358, exon 1 of 30)	891	NM_005358	4008	NM_005358	ENSG00000136153	LMO7	FBX20|FBXO20|LMO7b|LOMP	LIM domain 7	protein-coding
chr2	57372746	57373121	Gained	Intergenic	Intergenic	-534718	NM_001288837	7444	NM_006296	ENSG00000028116	VRK2	-	VRK serine/threonine kinase 2	protein-coding
chr2	229815925	229816459	Gained	intron (NM_001348327, intron 9 of 41)	intron (NM_001348327, intron 9 of 41)	-101637	NM_139072	92737	NM_139072	ENSG00000187957	DNER	UNQ26|bet	delta/notch like EGF repeat containing	protein-coding
chr7	29254741	29256252	Gained	intron (NM_001293072, intron 1 of 12)	intron (NM_001293072, intron 1 of 12)	-46526	NR_120522	102724484	NR_120522		CHN2-AS1	-	CHN2 antisense RNA 1	ncRNA
chr15	69557273	69558100	Gained	Intergenic	Intergenic	-4034	NR_026979	145837	NR_026979	ENSG00000245750	DRAIC	-	downregulated RNA in cancer, inhibitor of cell invasion and migration	ncRNA
chr3	15646853	15647379	Gained	3' UTR (NM_001281723, exon 4 of 4)	3' UTR (NM_001281723, exon 4 of 4)	45147	NM_001281725	686	NM_001281723	ENSG00000169814	BTD	-	biotinidase	protein-coding
chr5	60836790	60837177	Gained	intron (NM_001297617, intron 1 of 10)	MIRb|SINE|MIR	7286	NM_001297618	79993	NM_024930	ENSG00000164181	ELOVL7	-	ELOVL fatty acid elongase 7	protein-coding
chr7	138000338	138000702	Gained	intron (NM_001253775, intron 1 of 3)	intron (NM_001253775, intron 1 of 3)	1566	NM_194071	64764	NM_194071	ENSG00000182158	CREB3L2	BBF2H7	cAMP responsive element binding protein 3 like 2	protein-coding
chr8	123473484	123473929	Gained	Intergenic	Intergenic	56932	NM_018024	55093	NM_018024	ENSG00000156795	NTAQ1	C8orf32|WDYHV1	N-terminal glutamine amidase 1	protein-coding
chr20	38622836	38623545	Gained	intron (NM_001164431, intron 1 of 14)	intron (NM_001164431, intron 1 of 14)	21381	NM_001164431	343578	NM_001164431	ENSG00000124143	ARHGAP40	C20orf95|dJ1100H13.4	Rho GTPase activating protein 40	protein-coding
chr8	93746262	93746756	Gained	Intergenic	LTR35A|LTR|ERV1	-5500	NM_001377960	389677	NM_203390	ENSG00000183808	RBM12B	MGC:33837	RNA binding motif protein 12B	protein-coding
chr6	130933698	130934198	Gained	intron (NR_146620, intron 1 of 12)	intron (NR_146620, intron 1 of 12)	36535	NM_001350310	2037	NM_001431	ENSG00000079819	EPB41L2	4.1-G|4.1G	erythrocyte membrane protein band 4.1 like 2	protein-coding
chr16	47386500	47387653	Gained	intron (NM_030790, intron 6 of 17)	L1M4b|LINE|L1	73987	NM_030790	81533	NM_030790	ENSG00000129636	ITFG1	2310047C21Rik|CDA08|LINKIN|LNKN-1|TIP	integrin alpha FG-GAP repeat containing 1	protein-coding
chr3	100730696	100731135	Gained	intron (NM_001007565, intron 4 of 7)	intron (NM_001007565, intron 4 of 7)	21373	NM_001195478	10342	NM_006070	ENSG00000114354	TFG	HMSNP|SPG57|TF6|TRKT3	trafficking from ER to golgi regulator	protein-coding
chr7	46534598	46535161	Gained	Intergenic	Intergenic	162243	NR_134575	730338	NR_134575	ENSG00000233539	LOC730338	-	uncharacterized LOC730338	ncRNA
chr18	58882740	58883084	Gained	intron (NM_001375912, intron 2 of 9)	MER103C|DNA|hAT-Charlie	18035	NM_001353529	55205	NM_018181	ENSG00000074657	ZNF532	-	zinc finger protein 532	protein-coding
chr1	117210766	117211213	Gained	promoter-TSS (NM_001253850)	promoter-TSS (NM_001253850)	-29	NM_001253850	79679	NM_024626	ENSG00000134258	VTCN1	B7-H4|B7H4|B7S1|B7X|B7h.5|PRO1291|VCTN1	V-set domain containing T cell activation inhibitor 1	protein-coding
chr10	90960393	90960825	Gained	intron (NR_131214, intron 3 of 5)	ERVL-B4-int|LTR|ERVL	13309	NR_131214	105378427	NR_131214		XLOC_008559	-	uncharacterized LOC105378427	ncRNA
chr2	145027167	145027425	Gained	intron (NR_033870, intron 3 of 4)	intron (NR_033870, intron 3 of 4)	359329	NR_033870	401014	NR_033870	ENSG00000226674	TEX41	DKFZp686O1327|LINC00953	testis expressed 41	ncRNA
chr7	117946150	117946685	Gained	Intergenic	LTR16D|LTR|ERVL	-72976	NM_001363351	83992	NM_033427	ENSG00000077063	CTTNBP2	C7orf8|CORTBP2|Orf4	cortactin binding protein 2	protein-coding
chr2	21676752	21677345	Gained	Intergenic	ERVL-E-int|LTR|ERVL	33604	NR_038837	645949	NR_038837	ENSG00000229621	LINC01822	-	long intergenic non-protein coding RNA 1822	ncRNA
chr10	71622010	71622875	Gained	intron (NM_001171931, intron 11 of 24)	intron (NM_001171931, intron 11 of 24)	97336	NM_001164375	414152	NM_001164375	ENSG00000214688	C10orf105	-	chromosome 10 open reading frame 105	protein-coding
chr10	22844433	22844723	Gained	Intergenic	LTR85b|LTR|Gypsy?	-83446	NM_001282747	219681	NM_173081	ENSG00000165309	ARMC3	CT81|KU-CT-1|VAC8	armadillo repeat containing 3	protein-coding
chr4	7973536	7973983	Gained	intron (NM_001286688, intron 14 of 14)	intron (NM_001286688, intron 14 of 14)	31622	NR_029511	407052	NR_029511	ENSG00000207807	MIR95	MIRN95|hsa-mir-95|miR-95	microRNA 95	ncRNA
chr10	112811808	112812248	Gained	intron (NM_001365713, intron 8 of 8)	intron (NM_001365713, intron 8 of 8)	-11468	NR_120684	103344931	NR_120684	ENSG00000260917	LOC103344931	-	uncharacterized LOC103344931	ncRNA
chr16	11133308	11133826	Gained	intron (NM_015226, intron 21 of 22)	intron (NM_015226, intron 21 of 22)	122615	NM_003745	8651	NM_003745	ENSG00000185338	SOCS1	AISIMD|CIS1|CISH1|JAB|SOCS-1|SSI-1|SSI1|TIP-3|TIP3	suppressor of cytokine signaling 1	protein-coding
chr2	109332404	109332855	Gained	intron (NM_001099289, intron 1 of 9)	intron (NM_001099289, intron 1 of 9)	-19004	NR_036224	100423027	NR_036224	ENSG00000265965	MIR4266	-	microRNA 4266	ncRNA
chr3	136802490	136802821	Gained	Intergenic	Intergenic	-16364	NM_001097599	80723	NM_025246	ENSG00000168917	SLC35G2	TMEM22	solute carrier family 35 member G2	protein-coding
chr9	75369955	75370330	Gained	Intergenic	Intergenic	281628	NM_012383	26578	NM_012383	ENSG00000134996	OSTF1	OSF|SH3P2|bA235O14.1	osteoclast stimulating factor 1	protein-coding
chr3	63343624	63344063	Gained	intron (NM_001130003, intron 2 of 5)	intron (NM_001130003, intron 2 of 5)	65535	NM_001130003	132204	NM_144642	ENSG00000163630	SYNPR	SPO	synaptoporin	protein-coding
chr1	67019573	67020166	Gained	intron (NM_015139, intron 10 of 11)	intron (NM_015139, intron 10 of 11)	34279	NM_015139	23169	NM_015139	ENSG00000116704	SLC35D1	SHNKND|UGTREL7	solute carrier family 35 member D1	protein-coding
chr10	29150021	29150358	Gained	Intergenic	Intergenic	-138881	NM_032517	84569	NM_032517	ENSG00000120563	LYZL1	KAAG648|LYC2|LYZD1|PRO1278|bA534G20.1	lysozyme like 1	protein-coding
chr4	101720914	101721233	Gained	Intergenic	MLT1L|LTR|ERVL-MaLR	-69534	NM_001127507	55024	NM_017935	ENSG00000153064	BANK1	BANK	B cell scaffold protein with ankyrin repeats 1	protein-coding
chr17	29107808	29108321	Gained	intron (NM_203318, intron 19 of 40)	MIRb|SINE|MIR	32325	NM_001346768	399687	NM_004740	ENSG00000196535	MYO18A	MAJN|MYSPDZ|SP-R210|SPR210|TIAF1	myosin XVIIIA	protein-coding
chr3	193975175	193975511	Gained	intron (NR_033944, intron 1 of 2)	intron (NR_033944, intron 1 of 2)	18895	NR_027764	100128023	NR_027764		DPPA2P3	-	developmental pluripotency associated 2 pseudogene 3	pseudo
chr12	42094225	42094580	Gained	intron (NM_173601, intron 7 of 7)	AluJo|SINE|Alu	50472	NM_001099650	283464	NM_173601	ENSG00000151233	GXYLT1	GLT8D3	glucoside xylosyltransferase 1	protein-coding
chr7	23334429	23335109	Gained	intron (NM_006547, intron 10 of 14)	intron (NM_006547, intron 10 of 14)	35430	NM_138446	115416	NM_138446	ENSG00000156928	MALSU1	C7orf30|mtRsfA	mitochondrial assembly of ribosomal large subunit 1	protein-coding
chr21	43956104	43956918	Gained	intron (NM_001037553, intron 1 of 8)	MIR|SINE|MIR	31113	NM_001037553	56894	NM_020132	ENSG00000160216	AGPAT3	1-AGPAT 3|LPAAT-GAMMA1|LPAAT3|LPLAT3	1-acylglycerol-3-phosphate O-acyltransferase 3	protein-coding
chr4	147714497	147714784	Gained	Intergenic	Intergenic	-17448	NM_024605	79658	NM_024605	ENSG00000071205	ARHGAP10	GRAF2|PS-GAP|PSGAP	Rho GTPase activating protein 10	protein-coding
chr11	108432829	108433281	Gained	intron (NR_147053, intron 3 of 12)	MLT1H2|LTR|ERVL-MaLR	34474	NM_001351110	160140	NM_152587	ENSG00000166323	C11orf65	MFI	chromosome 11 open reading frame 65	protein-coding
chr3	170322922	170323243	Gained	Intergenic	Intergenic	-34633	NM_005414	6498	NM_005414	ENSG00000136603	SKIL	SNO|SnoA|SnoI|SnoN	SKI like proto-oncogene	protein-coding
chr6	19492761	19493391	Gained	Intergenic	Intergenic	43255	NR_134615	105374960	NR_134615		LOC105374960	-	uncharacterized LOC105374960	ncRNA
chr17	27741960	27742165	Gained	Intergenic	MLT1D|LTR|ERVL-MaLR	58467	NM_000625	4843	NM_000625	ENSG00000007171	NOS2	HEP-NOS|INOS|NOS|NOS2A	nitric oxide synthase 2	protein-coding
chr7	27546807	27547758	Gained	intron (NM_152740, intron 4 of 7)	L2a|LINE|L2	-68692	NR_122123	790953	NR_122122		TSL	-	testis-expressed, seven-twelve, leukemia	ncRNA
chr5	81904528	81905258	Gained	Intergenic	AluSx|SINE|Alu	-67130	NM_031482	83734	NM_031482	ENSG00000152348	ATG10	APG10|APG10L|pp12616	autophagy related 10	protein-coding
chr1	182633549	182634255	Gained	Intergenic	Intergenic	18762	NR_036490	284648	NR_036490	ENSG00000261504	LINC01686	-	long intergenic non-protein coding RNA 1686	ncRNA
chr3	4985835	4986307	Gained	TTS (NM_003670)	TTS (NM_003670)	-6110	NR_037903	100507582	NR_037903	ENSG00000235831	BHLHE40-AS1	-	BHLHE40 antisense RNA 1	ncRNA
chr6	134253788	134254111	Gained	intron (NM_001143676, intron 2 of 13)	intron (NM_001143676, intron 2 of 13)	64109	NM_001143676	6446	NM_005627	ENSG00000118515	SGK1	SGK	serum/glucocorticoid regulated kinase 1	protein-coding
chr8	126964138	126964730	Gained	Intergenic	Intergenic	-48720	NR_045262	100750225	NR_045262	ENSG00000253438	PCAT1	PCA1|PCAT-1|PiHL	prostate cancer associated transcript 1	ncRNA
chr1	112790908	112791326	Gained	Intergenic	Intergenic	59526	NR_103746	100996702	NR_103746	ENSG00000215866	LINC01356	LIMp27	long intergenic non-protein coding RNA 1356	ncRNA
chr15	57118064	57118446	Gained	intron (NM_207038, intron 5 of 19)	intron (NM_207038, intron 5 of 19)	-101175	NM_001306219	6938	NM_003205	ENSG00000140262	TCF12	CRS3|HEB|HH26|HTF4|HsT17266|TCF-12|bHLHb20|p64	transcription factor 12	protein-coding
chr8	107160059	107160602	Gained	Intergenic	Intergenic	176185	NM_001314051	284	NM_001146	ENSG00000154188	ANGPT1	AGP1|AGPT|AGPT-1|ANG1|HAE5	angiopoietin 1	protein-coding
chr3	132445885	132446190	Gained	intron (NM_015268, intron 2 of 55)	intron (NM_015268, intron 2 of 55)	28535	NM_015268	23317	NM_015268	ENSG00000138246	DNAJC13	PARK21|RME8	DnaJ heat shock protein family (Hsp40) member C13	protein-coding
chr7	94529531	94529969	Gained	intron (NM_022900, intron 5 of 17)	L2b|LINE|L2	19941	NM_001363427	64921	NM_022900	ENSG00000127995	CASD1	C7orf12|Cas1|NBLA04196|SOAT	CAS1 domain containing 1	protein-coding
chr21	28427330	28428077	Gained	Intergenic	Intergenic	-111615	NR_026553	118421	NR_026552	ENSG00000226935	LINC00161	C21orf100|Linc-USP16|NCRNA00161	long intergenic non-protein coding RNA 161	ncRNA
chr1	32405755	32405962	Gained	Intergenic	ERVL-E-int|LTR|ERVL	-11417	NM_001143888	55108	NM_018045	ENSG00000160058	BSDC1	-	BSD domain containing 1	protein-coding
chr18	23819050	23819317	Gained	intron (NM_198129, intron 18 of 74)	intron (NM_198129, intron 18 of 74)	-53837	NM_001127718	3909	NM_000227	ENSG00000053747	LAMA3	BM600|E170|JEB2A|JEB2B|JEB2C|LAMNA|LOCS	laminin subunit alpha 3	protein-coding
chr8	96376896	96377400	Gained	intron (NR_125828, intron 2 of 2)	MamTip2|DNA|hAT-Tip100	9500	NR_125829	102724804	NR_125828		LOC102724804	-	uncharacterized LOC102724804	ncRNA
chr10	116947038	116947713	Gained	intron (NM_018330, intron 7 of 14)	LFSINE_Vert|SINE|tRNA	57812	NM_018330	57698	NM_018330	ENSG00000187164	SHTN1	KIAA1598|shootin-1	shootin 1	protein-coding
chr6	45012716	45013929	Gained	intron (NM_001261823, intron 4 of 9)	L1MB8|LINE|L1	184448	NR_030313	693171	NR_030313	ENSG00000207769	MIR586	MIRN586|hsa-mir-586	microRNA 586	ncRNA
chr10	113329293	113329579	Gained	Intergenic	Intergenic	200165	NM_001349870	6934	NM_030756	ENSG00000148737	TCF7L2	TCF-4|TCF4	transcription factor 7 like 2	protein-coding
chr12	50532538	50533156	Gained	intron (NM_173602, intron 1 of 37)	intron (NM_173602, intron 1 of 37)	27862	NM_173602	57609	NM_020849	ENSG00000066084	DIP2B	-	disco interacting protein 2 homolog B	protein-coding
chr3	67765652	67766008	Gained	intron (NR_109992, intron 3 of 6)	L1MC3|LINE|L1	111133	NR_109992	101927111	NR_109992	ENSG00000241316	SUCLG2-DT	SUCLG2-AS1	SUCLG2 divergent transcript	ncRNA
chr9	93906067	93906408	Gained	Intergenic	L1ME3G|LINE|L1	49118	NM_021570	56033	NM_021570	ENSG00000131668	BARX1	-	BARX homeobox 1	protein-coding
chr12	46905244	46905663	Gained	Intergenic	LTR14B|LTR|ERVK	-79456	NM_001143824	55089	NM_018018	ENSG00000139209	SLC38A4	ATA3|NAT3|PAAT|SNAT4	solute carrier family 38 member 4	protein-coding
chr1	100360789	100361104	Gained	intron (NM_001319210, intron 2 of 16)	Tigger19b|DNA|TcMar-Tigger	8440	NM_001319210	8556	NM_003672	ENSG00000079335	CDC14A	DFNB105|DFNB32|DFNB35|cdc14|hCDC14	cell division cycle 14A	protein-coding
chr22	45768587	45768810	Gained	intron (NM_013236, intron 9 of 11)	L1MC5a|LINE|L1	8174	NR_039919	100616253	NR_039919	ENSG00000264160	MIR4762	-	microRNA 4762	ncRNA
chr5	72006442	72006715	Gained	Intergenic	LTR24|LTR|ERV1	-100897	NM_005909	4131	NM_005909	ENSG00000131711	MAP1B	DFNA83|FUTSCH|MAP5|PPP1R102|PVNH9	microtubule associated protein 1B	protein-coding
chr12	27969922	27970349	Gained	promoter-TSS (NM_198964)	promoter-TSS (NM_198964)	-159	NM_198964	5744	NM_002820	ENSG00000087494	PTHLH	BDE2|HHM|PLP|PTHR|PTHRP	parathyroid hormone like hormone	protein-coding
chr11	8863900	8864271	Gained	intron (NM_005418, intron 2 of 22)	intron (NM_005418, intron 2 of 22)	6817	NM_001376497	6764	NM_005418	ENSG00000166444	DENND2B	HTS1|ST5|p126	DENN domain containing 2B	protein-coding
chr5	150036392	150036915	Gained	exon (NM_014983, exon 12 of 20)	exon (NM_014983, exon 12 of 20)	35914	NM_014983	22993	NM_014983	ENSG00000113716	HMGXB3	HMGX3|SMF	HMG-box containing 3	protein-coding
chr9	100213730	100214187	Gained	intron (NR_134606, intron 3 of 16)	LTR40c|LTR|ERVL	114715	NM_014425	27130	NM_014425	ENSG00000119509	INVS	INV|NPH2|NPHP2	inversin	protein-coding
chr4	174111324	174111914	Gained	intron (NR_125896, intron 2 of 4)	intron (NR_125896, intron 2 of 4)	108779	NR_125896	101928509	NR_125896	ENSG00000248174	LINC02268	-	long intergenic non-protein coding RNA 2268	ncRNA
chr7	39616225	39616497	Gained	Intergenic	L2|LINE|L2	-7211	NM_005402	5898	NM_005402	ENSG00000006451	RALA	HINCONS|RAL	RAS like proto-oncogene A	protein-coding
chr10	75329437	75329716	Gained	intron (NR_038226, intron 2 of 3)	AluJr|SINE|Alu	33193	NR_038224	253264	NR_038223	ENSG00000226051	ZNF503-AS1	-	ZNF503 antisense RNA 1	ncRNA
chr6	161974547	161974936	Gained	intron (NM_013988, intron 2 of 8)	intron (NM_013988, intron 2 of 8)	503764	NR_134594	105378098	NR_134593		LOC105378098	-	uncharacterized LOC105378098	ncRNA
chr10	85641613	85642073	Gained	intron (NM_017551, intron 13 of 15)	intron (NM_017551, intron 13 of 15)	64112	NR_038986	100507470	NR_038986	ENSG00000234942	GRID1-AS1	-	GRID1 antisense RNA 1	ncRNA
chr6	36577279	36577728	Gained	Intergenic	Intergenic	-16810	NR_036610	6428	NM_003017	ENSG00000112081	SRSF3	SFRS3|SRp20	serine and arginine rich splicing factor 3	protein-coding
chr16	72291049	72292043	Gained	intron (NR_126330, intron 9 of 13)	intron (NR_126330, intron 9 of 13)	-119096	NM_001160213	83449	NM_031293	ENSG00000118557	PMFBP1	SPGF31|STAP	polyamine modulated factor 1 binding protein 1	protein-coding
chr9	34222590	34222804	Gained	intron (NM_001171202, intron 2 of 5)	AluJr|SINE|Alu	43654	NM_016525	51271	NM_016525	ENSG00000165006	UBAP1	NAG20|SPG80|UAP|UBAP|UBAP-1	ubiquitin associated protein 1	protein-coding
chr1	231139245	231140577	Gained	Intergenic	Intergenic	-23017	NM_001300889	440730	NM_001004342	ENSG00000119283	TRIM67	TNL	tripartite motif containing 67	protein-coding
chr9	121921491	121922124	Gained	intron (NM_001139442, intron 6 of 8)	Tigger20a|DNA|TcMar-Tigger	171501	NM_001139442	158135	NM_194252	ENSG00000175764	TTLL11	C9orf148|C9orf20|TTLL11-IT1|bA244O19.1	tubulin tyrosine ligase like 11	protein-coding
chr3	140632246	140632551	Gained	Intergenic	Intergenic	-45666	NM_152616	287015	NM_152616	ENSG00000155890	TRIM42	PPP1R40|T4A1	tripartite motif containing 42	protein-coding
chr5	147336933	147337184	Gained	intron (NM_001112724, intron 5 of 12)	intron (NM_001112724, intron 5 of 12)	102032	NM_001112724	202374	NM_145001	ENSG00000169302	STK32A	YANK1	serine/threonine kinase 32A	protein-coding
chr15	63615979	63616488	Gained	intron (NM_003922, intron 75 of 77)	intron (NM_003922, intron 75 of 77)	-15406	NR_034080	100130855	NR_034080	ENSG00000259248	USP3-AS1	-	USP3 antisense RNA 1	ncRNA
chr3	31004090	31004753	Gained	Intergenic	MLT1G1|LTR|ERVL-MaLR	-109760	NM_207359	339896	NM_207359	ENSG00000144644	GADL1	ADC|CSADC|HuADC|HuCSADC	glutamate decarboxylase like 1	protein-coding
chr13	52061475	52061983	Gained	intron (NM_001365552, intron 22 of 23)	intron (NM_001365552, intron 22 of 23)	37038	NM_021645	9724	NM_021645	ENSG00000253797	UTP14C	2700066J21Rik|KIAA0266|UTP14B	UTP14C small subunit processome component	protein-coding
chr4	159547930	159548305	Gained	Intergenic	ERVL-E-int|LTR|ERVL	229667	NR_146278	109729132	NR_146278		LINC02233	-	long intergenic non-protein coding RNA 2233	ncRNA
chr2	33457843	33458214	Gained	promoter-TSS (NM_001349979)	promoter-TSS (NM_001349979)	-27	NM_001349979	25780	NM_015376	ENSG00000152689	RASGRP3	GRP3	RAS guanyl releasing protein 3	protein-coding
chr4	150782368	150782603	Gained	intron (NM_001367550, intron 34 of 56)	MLT1D|LTR|ERVL-MaLR	200334	NM_006439	10586	NM_006439	ENSG00000181541	MAB21L2	MCOPS14|MCSKS14	mab-21 like 2	protein-coding
chr3	14256581	14257021	Gained	Intergenic	LTR16A|LTR|ERVL	77984	NM_014463	27258	NM_014463	ENSG00000170860	LSM3	SMX4|USS2|YLR438C	LSM3 homolog, U6 small nuclear RNA and mRNA degradation associated	protein-coding
chr11	13367968	13368317	Gained	intron (NM_001351811, intron 11 of 19)	L2c|LINE|L2	72137	NM_001297742	84280	NM_032320	ENSG00000148925	BTBD10	GMRP-1|GMRP1	BTB domain containing 10	protein-coding
chr8	125149590	125150088	Gained	intron (NR_146191, intron 3 of 8)	intron (NR_146191, intron 3 of 8)	57979	NM_173685	286053	NM_173685	ENSG00000156831	NSMCE2	C8orf36|MMS21|NSE2|ZMIZ7	NSE2 (MMS21) homolog, SMC5-SMC6 complex SUMO ligase	protein-coding
chr1	25476241	25476836	Gained	intron (NM_018202, intron 6 of 10)	intron (NM_018202, intron 6 of 10)	45641	NM_018202	55219	NM_018202	ENSG00000204178	MACO1	MACOILIN|TMEM57	macoilin 1	protein-coding
chr1	241637204	241637592	Gained	intron (NM_001381856, intron 1 of 1)	intron (NM_001381856, intron 1 of 1)	-1204	NM_001821	1122	NM_001821	ENSG00000203668	CHML	REP2	CHM like Rab escort protein	protein-coding
chr8	29459055	29459381	Gained	Intergenic	Intergenic	-108534	NM_001394	1846	NM_001394	ENSG00000120875	DUSP4	HVH2|MKP-2|MKP2|TYP	dual specificity phosphatase 4	protein-coding
chr14	20489210	20489898	Gained	Intergenic	Intergenic	-14679	NM_001012975	338879	NM_001012975	ENSG00000182545	RNASE10	RAH1|RNASE9	ribonuclease A family member 10 (inactive)	protein-coding
chr1	223025219	223025591	Gained	Intergenic	HERVH-int|LTR|ERV1	96981	NM_001369594	84976	NM_032890	ENSG00000154309	DISP1	DISPA	dispatched RND transporter family member 1	protein-coding
chr8	100496323	100496943	Gained	Intergenic	Intergenic	63126	NM_001270378	157567	NM_198401	ENSG00000186106	ANKRD46	ANK-S|GENX-115279	ankyrin repeat domain 46	protein-coding
chr2	113073502	113073886	Gained	intron (NM_173161, intron 2 of 4)	Mam_R4|LINE|Dong-R4	1376	NM_032556	84639	NM_032556	ENSG00000136697	IL1F10	FIL1-theta|FKSG75|IL-1HY2|IL-38|IL1-theta|IL1HY2	interleukin 1 family member 10	protein-coding
chr18	57772910	57773231	Gained	intron (NM_001374385, intron 1 of 27)	AluSg|SINE|Alu	30245	NM_001374386	5205	NM_005603	ENSG00000081923	ATP8B1	ATPIC|BRIC|FIC1|ICP1|PFIC|PFIC1	ATPase phospholipid transporting 8B1	protein-coding
chr8	129007345	129007614	Gained	Intergenic	Intergenic	-41478	NR_145483	106144608	NR_145483	ENSG00000229140	LINC00976	-	long intergenic non-protein coding RNA 976	ncRNA
chr3	72123795	72124613	Gained	Intergenic	Intergenic	-23749	NR_104116	285286	NR_104116	ENSG00000241163	LINC00877	-	long intergenic non-protein coding RNA 877	ncRNA
chr5	42950518	42950998	Gained	Intergenic	Intergenic	42575	NR_104643	643977	NR_104643	ENSG00000287263	FLJ32255	-	uncharacterized LOC643977	ncRNA
chr13	63605808	63606376	Gained	Intergenic	Intergenic	-131343	NR_002171	283491	NR_002171		OR7E156P	-	olfactory receptor family 7 subfamily E member 156 pseudogene	pseudo
chr22	28034723	28035107	Gained	intron (NM_001145418, intron 12 of 22)	intron (NM_001145418, intron 12 of 22)	-114303	NR_036169	100423034	NR_036169	ENSG00000264073	MIR3199-1	mir-3199-1	microRNA 3199-1	ncRNA
chr9	17807879	17808195	Gained	Intergenic	Intergenic	228971	NM_003026	6456	NM_003026	ENSG00000107295	SH3GL2	CNSA2|EEN-B1|SH3D2A|SH3P4	SH3 domain containing GRB2 like 2, endophilin A1	protein-coding
chr12	6049519	6049825	Gained	intron (NM_000552, intron 16 of 51)	MIRb|SINE|MIR	-9489	NR_145989	109729112	NR_145989		SNORA120	-	small nucleolar RNA, H/ACA box 120	snoRNA
chr11	10550550	10550869	Gained	intron (NR_034094, intron 1 of 2)	intron (NR_034094, intron 1 of 2)	9473	NR_046375	100129827	NR_034093	ENSG00000177112	IRAG1-AS1	MRVI1-AS1	IRAG1 antisense RNA 1	ncRNA
chr21	15293215	15293613	Gained	Intergenic	Intergenic	-228414	NM_003489	8204	NM_003489	ENSG00000180530	NRIP1	CAKUT3|RIP140	nuclear receptor interacting protein 1	protein-coding
chr3	67518145	67518488	Gained	exon (NM_003848, exon 6 of 11)	exon (NM_003848, exon 6 of 11)	136296	NM_003848	8801	NM_003848	ENSG00000172340	SUCLG2	G-SCS|GBETA|GTPSCS	succinate-CoA ligase GDP-forming subunit beta	protein-coding
chr2	200201844	200202298	Gained	Intergenic	LTR7|LTR|ERV1	-103808	NM_015535	26010	NM_015535	ENSG00000196141	SPATS2L	DNAPTP6|SGNP	spermatogenesis associated serine rich 2 like	protein-coding
chr4	118968009	118968504	Gained	intron (NM_133477, intron 1 of 4)	intron (NM_133477, intron 1 of 4)	79402	NM_001128934	171024	NM_133477	ENSG00000172403	SYNPO2	SYISL	synaptopodin 2	protein-coding
chr1	64236542	64236970	Gained	intron (NR_158768, intron 8 of 9)	intron (NR_158768, intron 8 of 9)	33133	NM_152489	148581	NM_152489	ENSG00000177414	UBE2U	-	ubiquitin conjugating enzyme E2 U	protein-coding
chr5	41835630	41836102	Gained	intron (NM_001364301, intron 7 of 16)	intron (NM_001364301, intron 7 of 16)	7791	NM_001364303	5019	NM_000436	ENSG00000083720	OXCT1	OXCT|SCOT	3-oxoacid CoA-transferase 1	protein-coding
chr8	38566922	38567562	Gained	Intergenic	Intergenic	34015	NR_003129	286140	NR_003129		RNF5P1	-	ring finger protein 5 pseudogene 1	pseudo
chr20	25633010	25633622	Gained	intron (NR_126467, intron 2 of 4)	L1ME3G|LINE|L1	9091	NR_126467	102724826	NR_126465	ENSG00000213742	ZNF337-AS1	-	ZNF337 antisense RNA 1	ncRNA
chr6	96841323	96841751	Gained	Intergenic	Intergenic	-4060	NM_030784	81491	NM_030784	ENSG00000112218	GPR63	PSP24(beta)|PSP24B	G protein-coupled receptor 63	protein-coding
chr2	220855349	220855685	Gained	Intergenic	Intergenic	716787	NM_001363748	2043	NM_004438	ENSG00000116106	EPHA4	EK8|HEK8|SEK|TYRO1	EPH receptor A4	protein-coding
chr3	151548240	151548524	Gained	Intergenic	MLT1G3|LTR|ERVL-MaLR	-9066	NM_001385060	285313	NM_178822	ENSG00000152580	IGSF10	CMF608	immunoglobulin superfamily member 10	protein-coding
chr1	23013768	23014291	Gained	exon (NM_001242521, exon 2 of 3)	exon (NM_001242521, exon 2 of 3)	1823	NM_001242521	729059	NM_001242521	ENSG00000227868	TEX46	C1orf234|TEX#	testis expressed 46	protein-coding
chr11	118573106	118573411	Gained	intron (NM_001142281, intron 1 of 8)	intron (NM_001142281, intron 1 of 8)	849	NM_001655	372	NM_001655	ENSG00000095139	ARCN1	COPD|SRMMD|SSMG	archain 1	protein-coding
chr10	118873142	118873435	Gained	Intergenic	LTR101_Mam|LTR|ERVL	-118318	NM_153810	143384	NM_153810	ENSG00000151893	CACUL1	C10orf46|CAC1	CDK2 associated cullin domain 1	protein-coding
chr2	128638824	128639222	Gained	Intergenic	Intergenic	-225577	NR_110278	101927881	NR_110278		LOC101927881	-	uncharacterized LOC101927881	ncRNA
chr5	54091298	54091604	Gained	intron (NM_019087, intron 4 of 4)	intron (NM_019087, intron 4 of 4)	-139852	NR_030307	693166	NR_030307	ENSG00000207627	MIR581	MIRN581|hsa-mir-581	microRNA 581	ncRNA
chr1	184247382	184247662	Gained	Intergenic	Intergenic	-139507	NM_030806	81563	NM_030806	ENSG00000116667	C1orf21	PIG13	chromosome 1 open reading frame 21	protein-coding
chr8	71059071	71059791	Gained	Intergenic	Intergenic	297275	NM_172058	2138	NM_000503	ENSG00000104313	EYA1	BOP|BOR|BOS1|OFC1	EYA transcriptional coactivator and phosphatase 1	protein-coding
chr1	235176563	235177117	Gained	non-coding (NR_135074, exon 22 of 25)	non-coding (NR_135074, exon 22 of 25)	13276	NR_039908	100616224	NR_039908	ENSG00000263439	MIR4753	mir-4753	microRNA 4753	ncRNA
chr4	80335502	80336279	Gained	intron (NM_001206997, intron 1 of 6)	CpG	160	NM_152770	255119	NM_152770	ENSG00000197826	CFAP299	C4orf22	cilia and flagella associated protein 299	protein-coding
chr2	159030853	159031456	Gained	intron (NM_001350064, intron 2 of 26)	intron (NM_001350064, intron 2 of 26)	62514	NM_033394	85461	NM_033394	ENSG00000115183	TANC1	ROLSB|TANC	tetratricopeptide repeat, ankyrin repeat and coiled-coil containing 1	protein-coding
chr13	89035154	89035890	Gained	Intergenic	MSTA|LTR|ERVL-MaLR	-199769	NR_047025	100874172	NR_047025		LINC00440	-	long intergenic non-protein coding RNA 440	ncRNA
chr3	123834643	123835020	Gained	intron (NM_053027, intron 2 of 32)	intron (NM_053027, intron 2 of 32)	49501	NM_053026	4638	NM_005965	ENSG00000065534	MYLK	AAT7|KRP|MLCK|MLCK1|MLCK108|MLCK210|MMIHS|MMIHS1|MSTP083|MYLK-L|MYLK1|smMLCK	myosin light chain kinase	protein-coding
chr3	14804974	14805213	Gained	intron (NR_135245, intron 1 of 2)	intron (NR_135245, intron 1 of 2)	6321	NR_135245	152274	NR_135245	ENSG00000260902	LINC02011	-	long intergenic non-protein coding RNA 2011	ncRNA
chr10	98956675	98957432	Gained	intron (NM_001166246, intron 3 of 12)	LTR47A2|LTR|ERVL	-32485	NR_106762	102465253	NR_106762	ENSG00000274056	MIR6507	hsa-mir-6507	microRNA 6507	ncRNA
chr9	86855121	86855491	Gained	Intergenic	Intergenic	92200	NM_002048	2619	NM_002048	ENSG00000180447	GAS1	-	growth arrest specific 1	protein-coding
chr2	236077953	236078786	Gained	intron (NM_001037131, intron 16 of 17)	MLT2C1|LTR|ERVL	90017	NM_001301687	2637	NM_001485	ENSG00000168505	GBX2	-	gastrulation brain homeobox 2	protein-coding
chr1	245881939	245882390	Gained	intron (NM_001375962, intron 7 of 10)	intron (NM_001375962, intron 7 of 10)	106387	NM_001375966	64754	NM_022743	ENSG00000185420	SMYD3	KMT3E|ZMYND1|ZNFN3A1|bA74P14.1	SET and MYND domain containing 3	protein-coding
chr2	56741503	56742111	Gained	Intergenic	Intergenic	-556037	NR_125368	100129434	NR_125368	ENSG00000233251	LOC100129434	-	uncharacterized LOC100129434	ncRNA
chr4	185524479	185525480	Gained	intron (NR_047562, intron 2 of 5)	intron (NR_047562, intron 2 of 5)	10528	NM_001114107	27295	NM_014476	ENSG00000154553	PDLIM3	ALP	PDZ and LIM domain 3	protein-coding
chr6	71457869	71458341	Gained	intron (NR_121615, intron 6 of 7)	MLT2F|LTR|ERVL	37078	NR_121615	102724000	NR_121615		LINC01626	-	long intergenic non-protein coding RNA 1626	ncRNA
chr15	69595326	69595947	Gained	intron (NR_126438, intron 1 of 3)	intron (NR_126438, intron 1 of 3)	3436	NR_126437	104472713	NR_126437	ENSG00000245750	PCAT29	-	prostate cancer associated transcript 29	ncRNA
chr6	130997038	130997719	Gained	intron (NM_001350314, intron 1 of 15)	intron (NM_001350314, intron 1 of 15)	3389	NM_001252660	2037	NM_001431	ENSG00000079819	EPB41L2	4.1-G|4.1G	erythrocyte membrane protein band 4.1 like 2	protein-coding
chr14	53924801	53925165	Gained	Intergenic	Intergenic	23501	NR_049843	100847076	NR_049843	ENSG00000266431	MIR5580	-	microRNA 5580	ncRNA
chr4	90099799	90100405	Gained	Intergenic	LTR8B|LTR|ERV1	-27292	NM_001377987	401145	NM_207491	ENSG00000184305	CCSER1	FAM190A	coiled-coil serine rich protein 1	protein-coding
chr2	63993226	63993611	Gained	intron (NM_016516, intron 1 of 22)	HERVK11-int|LTR|ERVK	26010	NM_001005739	51542	NM_016516	ENSG00000143952	VPS54	HCC8|PPP1R164|SLP-8p|VPS54L|WR|hVps54L	VPS54 subunit of GARP complex	protein-coding
chr1	34975393	34975676	Gained	TTS (NR_037869)	TTS (NR_037869)	3172	NR_037869	653160	NR_037869	ENSG00000293382	GPR199P	-	G protein-coupled receptor 199, pseudogene	ncRNA
chr12	30828695	30829131	Gained	Intergenic	Intergenic	33232	NR_040245	100287314	NR_040245		LINC00941	lncIAPF|lncRNA-MUF	long intergenic non-protein coding RNA 941	ncRNA
chr6	118705771	118706510	Gained	intron (NM_001178035, intron 1 of 13)	intron (NM_001178035, intron 1 of 13)	3935	NM_001178035	387119	NM_206921	ENSG00000111860	CEP85L	C6orf204|LIS10|NY-BR-15|bA57K17.2	centrosomal protein 85 like	protein-coding
chr11	5689502	5689909	Gained	promoter-TSS (NM_001199573)	promoter-TSS (NM_001199573)	-85	NM_006074	10346	NM_006074	ENSG00000132274	TRIM22	GPSTAF50|RNF94|STAF50	tripartite motif containing 22	protein-coding
chr12	25929193	25929586	Gained	Intergenic	Intergenic	28196	NR_038227	100506451	NR_038227		RASSF8-AS1	-	RASSF8 antisense RNA 1	ncRNA
chr18	59024754	59025087	Gained	Intergenic	Intergenic	-10759	NR_024021	390858	NR_024021		OACYLP	ACYL3P	O-acyltransferase like, pseudogene	pseudo
chr3	156620356	156620646	Gained	Intergenic	LTR18A|LTR|ERVL	-54089	NM_015508	25976	NM_015508	ENSG00000163659	TIPARP	ARTD14|PARP7|pART14	TCDD inducible poly(ADP-ribose) polymerase	protein-coding
chr15	45919855	45920181	Gained	intron (NR_135680, intron 2 of 4)	intron (NR_135680, intron 2 of 4)	214823	NR_135680	105370802	NR_135680	ENSG00000259200	LOC105370802	-	uncharacterized LOC105370802	ncRNA
chr17	28972514	28972771	Gained	intron (NM_178860, intron 3 of 16)	L3|LINE|CR1	-21124	NM_001290131	57649	NM_020889	ENSG00000109118	PHF12	PF1	PHD finger protein 12	protein-coding
chr7	55484792	55485086	Gained	intron (NM_001321243, intron 4 of 5)	intron (NM_001321243, intron 4 of 5)	41941	NM_001321251	81552	NM_030796	ENSG00000154978	VOPP1	ECOP|GASP|WBP1L2	VOPP1 WW domain binding protein	protein-coding
chr12	52280365	52281371	Gained	intron (NM_001320198, intron 2 of 10)	intron (NM_001320198, intron 2 of 10)	6223	NM_001320198	3892	NM_002284	ENSG00000170442	KRT86	HB6|Hb1|K86|KRTHB1|KRTHB6|MNX	keratin 86	protein-coding
chr3	120693442	120693911	Gained	intron (NM_001363964, intron 5 of 6)	MamTip2|DNA|hAT-Tip100	-11437	NM_000187	3081	NM_000187	ENSG00000113924	HGD	AKU|HGO	homogentisate 1,2-dioxygenase	protein-coding
chr10	114703712	114703998	Gained	intron (NM_001322884, intron 1 of 20)	intron (NM_001322884, intron 1 of 20)	-18852	NM_001322882	3983	NM_002313	ENSG00000099204	ABLIM1	ABLIM|LIMAB1|LIMATIN|abLIM-1	actin binding LIM protein 1	protein-coding
chr9	75658353	75658802	Gained	Intergenic	MER45B|DNA|hAT-Tip100	-232067	NM_001190482	5125	NM_006200	ENSG00000099139	PCSK5	PC5|PC6|PC6A|SPC6	proprotein convertase subtilisin/kexin type 5	protein-coding
chr22	20777671	20778222	Gained	intron (NM_000185, intron 1 of 4)	intron (NM_000185, intron 1 of 4)	3833	NM_000185	3053	NM_000185	ENSG00000099937	SERPIND1	D22S673|HC2|HCF2|HCII|HLS2|LS2|THPH10	serpin family D member 1	protein-coding
chr2	109239829	109240192	Gained	intron (NM_001099289, intron 1 of 9)	intron (NM_001099289, intron 1 of 9)	73615	NR_036224	100423027	NR_036224	ENSG00000265965	MIR4266	-	microRNA 4266	ncRNA
chr12	45415360	45415863	Gained	intron (NM_001204803, intron 17 of 20)	intron (NM_001204803, intron 17 of 20)	122921	NM_001142678	196527	NM_001025356	ENSG00000177119	ANO6	BDPLT7|SCTS|TMEM16F	anoctamin 6	protein-coding
chr7	23357226	23358039	Gained	intron (NM_006547, intron 5 of 14)	intron (NM_006547, intron 5 of 14)	-38814	NR_145734	109616981	NR_145734	ENSG00000212264	SNORD65C	-	small nucleolar RNA, C/D box 65C	snoRNA
chr5	171899889	171900173	Gained	exon (NM_001378979, exon 5 of 14)	exon (NM_001378979, exon 5 of 14)	106607	NM_001378979	23291	NM_012300	ENSG00000072803	FBXW11	BTRC2|BTRCP2|FBW1B|FBXW1B|Fbw11|Hos|NEDJED	F-box and WD repeat domain containing 11	protein-coding
chr5	124263674	124264257	Gained	intron (NR_125774, intron 4 of 5)	intron (NR_125774, intron 4 of 5)	174555	NR_125774	103724389	NR_125774		LINC01170	-	long intergenic non-protein coding RNA 1170	ncRNA
chr3	34000980	34001509	Gained	Intergenic	Intergenic	202614	NM_013374	10015	NM_013374	ENSG00000170248	PDCD6IP	AIP1|ALIX|DRIP4|HP95|MCPH29	programmed cell death 6 interacting protein	protein-coding
chr3	51344385	51344688	Gained	intron (NM_004947, intron 38 of 52)	AluSz|SINE|Alu	-40755	NM_006010	7873	NM_006010	ENSG00000145050	MANF	ARMET|ARP|DDDS	mesencephalic astrocyte derived neurotrophic factor	protein-coding
chr6	45132077	45132384	Gained	intron (NM_001350329, intron 2 of 10)	intron (NM_001350329, intron 2 of 10)	65540	NR_030313	693171	NR_030313	ENSG00000207769	MIR586	MIRN586|hsa-mir-586	microRNA 586	ncRNA
chr7	124804696	124805146	Gained	Intergenic	Intergenic	-14111	NR_167671	154872	NM_001024603	ENSG00000275356	LINC03043	C7orf77	long intergenic non-protein coding RNA 3043	ncRNA
chr15	52422019	52422375	Gained	intron (NM_001382348, intron 5 of 42)	intron (NM_001382348, intron 5 of 42)	106683	NM_001382347	4644	NM_000259	ENSG00000197535	MYO5A	GS1|MYH12|MYO5|MYR12	myosin VA	protein-coding
chr5	81787848	81788624	Gained	Intergenic	Intergenic	-36983	NM_001256733	23635	NM_012446	ENSG00000145687	SSBP2	HSPC116|SOSS-B2	single stranded DNA binding protein 2	protein-coding
chr7	21895352	21895626	Gained	intron (NM_001277115, intron 79 of 81)	intron (NM_001277115, intron 79 of 81)	50410	NM_001127371	55536	NM_018719	ENSG00000164649	CDCA7L	JPO2|R1|RAM2	cell division cycle associated 7 like	protein-coding
chr1	212178998	212180077	Gained	Intergenic	Intergenic	55199	NR_125983	101929541	NR_125982	ENSG00000226251	LINC02608	-	long intergenic non-protein coding RNA 2608	ncRNA
chr9	82274051	82274387	Gained	Intergenic	L2b|LINE|L2	285447	NM_001001670	389763	NM_001001670	ENSG00000214929	SPATA31D1	FAM75D1	SPATA31 subfamily D member 1	protein-coding
chr5	171092241	171092564	Gained	intron (NM_022897, intron 14 of 27)	intron (NM_022897, intron 14 of 27)	-216846	NM_021025	30012	NM_021025	ENSG00000164438	TLX3	HOX11L2|RNX	T cell leukemia homeobox 3	protein-coding
chr3	133675571	133676073	Gained	intron (NM_001354703, intron 1 of 22)	MER65C|LTR|ERV1	13824	NM_001354703	7018	NM_001063	ENSG00000091513	TF	HEL-S-71p|PRO1557|PRO2086|TFQTL1	transferrin	protein-coding
chr12	107295777	107296094	Gained	Intergenic	Intergenic	-22499	NM_001347943	121551	NM_152322	ENSG00000151136	ABTB3	ABTB2B|BTBD11	ankyrin repeat and BTB domain containing 3	protein-coding
chr13	59679274	59679600	Gained	intron (NM_001042517, intron 27 of 27)	intron (NM_001042517, intron 27 of 27)	-333281	NR_046539	100874195	NR_046539	ENSG00000227528	DIAPH3-AS1	-	DIAPH3 antisense RNA 1	ncRNA
chr1	33458578	33459030	Gained	Intergenic	(ACAC)n|Simple_repeat|Simple_repeat	-13841	NM_145238	7579	NM_145238	ENSG00000121903	ZSCAN20	KOX29|ZFP-31|ZNF31|ZNF360	zinc finger and SCAN domain containing 20	protein-coding
chr4	39706869	39707355	Gained	intron (NM_001111113, intron 1 of 4)	AluSx|SINE|Alu	8976	NM_001312647	3093	NM_005339	ENSG00000078140	UBE2K	E2-25K|HIP2|HYPG|LIG|UBC1	ubiquitin conjugating enzyme E2 K	protein-coding
chr8	103236773	103237264	Gained	Intergenic	Intergenic	-61476	NM_001164615	8323	NM_003506	ENSG00000164930	FZD6	FZ-6|FZ6|HFZ6|NDNC1|NDNC10	frizzled class receptor 6	protein-coding
chr10	21113552	21113915	Gained	intron (NM_001377324, intron 2 of 6)	intron (NM_001377324, intron 2 of 6)	59246	NM_001377325	10529	NM_006393	ENSG00000078114	NEBL	C10orf113|LASP2|LNEBL|bA165O3.1	nebulette	protein-coding
chr2	204407708	204408101	Gained	Intergenic	Intergenic	-137571	NM_001302769	117583	NM_057177	ENSG00000116117	PARD3B	ALS2CR19|PAR3B|PAR3L|PAR3beta	par-3 family cell polarity regulator beta	protein-coding
chr6	53524473	53524755	Gained	intron (NM_001498, intron 1 of 15)	intron (NM_001498, intron 1 of 15)	20487	NM_001197115	2729	NM_001498	ENSG00000001084	GCLC	GCL|GCS|GLCL|GLCLC	glutamate-cysteine ligase catalytic subunit	protein-coding
chr2	161178725	161179134	Gained	intron (NM_001199135, intron 1 of 7)	intron (NM_001199135, intron 1 of 7)	18501	NM_001199135	10010	NM_004180	ENSG00000136560	TANK	I-TRAF|ITRAF|TRAF2	TRAF family member associated NFKB activator	protein-coding
chr4	95215623	95216154	Gained	intron (NM_003728, intron 10 of 15)	intron (NM_003728, intron 10 of 15)	124397	NM_001256794	658	NM_001203	ENSG00000138696	BMPR1B	ALK-6|ALK6|AMD3|AMDD|BDA1D|BDA2|CDw293	bone morphogenetic protein receptor type 1B	protein-coding
chr8	80291603	80292015	Gained	Intergenic	Intergenic	50420	NR_049894	100847056	NR_049894	ENSG00000265588	MIR5708	-	microRNA 5708	ncRNA
chr11	80388168	80388450	Gained	Intergenic	Intergenic	374494	NR_120570	101928944	NR_120570	ENSG00000255178	LINC02720	-	long intergenic non-protein coding RNA 2720	ncRNA
chr4	37157694	37158047	Gained	Intergenic	MER51B|LTR|ERV1	84121	NR_039965	100616435	NR_039965	ENSG00000264319	MIR4801	-	microRNA 4801	ncRNA
chr6	38273283	38273675	Gained	intron (NM_152733, intron 7 of 9)	MER44B|DNA|TcMar-Tigger	-208117	NR_144472	101929425	NR_144472	ENSG00000226533	BTBD9-AS1	-	BTBD9 antisense RNA 1	ncRNA
chr11	10742887	10743231	Gained	Intergenic	Intergenic	-8187	NM_001346279	9646	NM_014633	ENSG00000198730	CTR9	SH2BP1|TSBP|p150|p150TSP	CTR9 homolog, Paf1/RNA polymerase II complex component	protein-coding
chr8	61722075	61722701	Gained	Intergenic	Intergenic	7600	NR_039680	100616484	NR_039680	ENSG00000264408	MIR4470	mir-4470	microRNA 4470	ncRNA
chr22	24726867	24727793	Gained	intron (NR_045649, intron 17 of 21)	MLT1E2|LTR|ERVL-MaLR	-37171	NR_001283	7152	NR_001283		TOP1P2	-	DNA topoisomerase I pseudogene 2	pseudo
chr15	80955861	80956242	Gained	intron (NR_126328, intron 1 of 2)	AluJb|SINE|Alu	33768	NM_015154	23184	NM_015154	ENSG00000117899	MESD	BOCA|MESDC2|OI20	mesoderm development LRP chaperone	protein-coding
chr8	86414285	86414753	Gained	intron (NM_007013, intron 9 of 24)	intron (NM_007013, intron 9 of 24)	71972	NM_007013	11059	NM_007013	ENSG00000123124	WWP1	AIP5|Tiul1|hSDRP1	WW domain containing E3 ubiquitin protein ligase 1	protein-coding
chr11	34371410	34371856	Gained	Intergenic	Intergenic	-13623	NM_145804	25841	NM_145804	ENSG00000166016	ABTB2	ABTB2A|BTBD22	ankyrin repeat and BTB domain containing 2	protein-coding
chr5	180344062	180344424	Gained	intron (NM_005110, intron 1 of 18)	intron (NM_005110, intron 1 of 18)	9093	NM_005110	9945	NM_005110	ENSG00000131459	GFPT2	GFAT|GFAT 2|GFAT2	glutamine-fructose-6-phosphate transaminase 2	protein-coding
chr12	81888249	81889068	Gained	Intergenic	Intergenic	-65061	NR_110089	101928449	NR_110089	ENSG00000257747	LINC02426	-	long intergenic non-protein coding RNA 2426	ncRNA
chr6	130602220	130602607	Gained	Intergenic	Intergenic	165296	NM_052913	114801	NM_052913	ENSG00000164484	TMEM200A	KIAA1913|TTMA|TTMC	transmembrane protein 200A	protein-coding
chr7	123622656	123622988	Gained	intron (NR_111922, intron 2 of 4)	intron (NR_111922, intron 2 of 4)	2135	NR_111922	102724555	NR_111922	ENSG00000230442	ASB15-AS1	-	ASB15 antisense RNA 1	ncRNA
chr11	16669476	16670346	Gained	intron (NM_001367872, intron 2 of 16)	L1PREC2|LINE|L1	68566	NM_001367872	55553	NM_017508	ENSG00000110693	SOX6	HSSOX6|SOXD|TOLCAS	SRY-box transcription factor 6	protein-coding
chr2	19574917	19575252	Gained	Intergenic	Intergenic	-216461	NM_145260	130497	NM_145260	ENSG00000143867	OSR1	ODD	odd-skipped related transcription factor 1	protein-coding
chr7	20140851	20141143	Gained	promoter-TSS (NR_046756)	promoter-TSS (NR_046756)	-571	NR_110114	101927668	NR_110114		LOC101927668	-	uncharacterized LOC101927668	ncRNA
chr18	37176405	37176895	Gained	intron (NM_020776, intron 9 of 9)	intron (NM_020776, intron 9 of 9)	-97810	NR_134588	105372068	NR_134588	ENSG00000267202	LOC105372068	-	uncharacterized LOC105372068	ncRNA
chr20	44018009	44018700	Gained	intron (NM_032883, intron 4 of 9)	intron (NM_032883, intron 4 of 9)	72458	NM_001098798	84969	NM_032883	ENSG00000124191	TOX2	C20orf100|GCX-1|GCX1|dJ1108D11.2|dJ495O3.1	TOX high mobility group box family member 2	protein-coding
chr12	67625030	67625415	Gained	Intergenic	ERVL-int|LTR|ERVL	-23523	NM_003583	8445	NM_003583	ENSG00000127334	DYRK2	-	dual specificity tyrosine phosphorylation regulated kinase 2	protein-coding
chr1	202684749	202685074	Gained	intron (NM_177402, intron 1 of 8)	intron (NM_177402, intron 1 of 8)	25543	NM_177402	127833	NM_177402	ENSG00000143858	SYT2	CMS7|CMS7A|CMS7B|MYSPC|SytII	synaptotagmin 2	protein-coding
chr10	15027740	15028026	Gained	intron (NR_144471, intron 3 of 7)	HERV1_LTRa|LTR|ERV1	7542	NR_144469	105376432	NR_144469		DCLRE1CP1	-	DNA cross-link repair 1C pseudogene 1	pseudo
chr19	47315315	47315750	Gained	intron (NM_001736, intron 1 of 1)	intron (NM_001736, intron 1 of 1)	5671	NM_001736	728	NM_001736	ENSG00000197405	C5AR1	C5A|C5AR|C5R1|CD88	complement C5a receptor 1	protein-coding
chr2	36492279	36492762	Gained	intron (NM_016441, intron 7 of 16)	intron (NM_016441, intron 7 of 16)	105648	NM_005102	9637	NM_005102	ENSG00000171055	FEZ2	HUM3CL	fasciculation and elongation protein zeta 2	protein-coding
chr13	62642928	62643428	Gained	Intergenic	LTR10F|LTR|ERV1	153514	NR_120404	100874176	NR_047029		LINC00448	-	long intergenic non-protein coding RNA 448	ncRNA
chr8	42207406	42207871	Gained	promoter-TSS (NM_000930)	promoter-TSS (NM_000930)	-73	NM_000930	5327	NM_000930	ENSG00000104368	PLAT	T-PA|TPA	plasminogen activator, tissue type	protein-coding
chr1	9476762	9477331	Gained	Intergenic	Intergenic	-48050	NR_104622	100506022	NR_104622	ENSG00000284693	LINC02606	-	long intergenic non-protein coding RNA 2606	ncRNA
chr5	122751181	122751972	Gained	Intergenic	LTR33|LTR|ERVL	-21016	NR_109881	101927379	NR_109881	ENSG00000251538	LINC02201	-	long intergenic non-protein coding RNA 2201	ncRNA
chr6	81939385	81940204	Gained	intron (NR_149135, intron 3 of 3)	intron (NR_149135, intron 3 of 3)	-1373	NR_149134	102724168	NR_149134		LINC02542	-	long intergenic non-protein coding RNA 2542	ncRNA
chr7	27478097	27478433	Gained	Intergenic	L2c|LINE|L2	-137709	NR_122123	790953	NR_122122		TSL	-	testis-expressed, seven-twelve, leukemia	ncRNA
chr10	30463961	30464521	Gained	Intergenic	AluJo|SINE|Alu	29595	NM_001320961	1326	NM_005204	ENSG00000107968	MAP3K8	AURA2|COT|EST|ESTF|MEKK8|TPL2|Tpl-2|c-COT	mitogen-activated protein kinase kinase kinase 8	protein-coding
chr7	73822280	73823041	Gained	Intergenic	Intergenic	-8336	NM_001305	1364	NM_001305	ENSG00000189143	CLDN4	CPE-R|CPER|CPETR|CPETR1|WBSCR8|hCPE-R	claudin 4	protein-coding
chr10	91778957	91779362	Gained	Intergenic	MLT1J1|LTR|ERVL-MaLR	19037	NR_108070	100507633	NR_108070	ENSG00000228701	TNKS2-DT	TNKS2-AS1	TNKS2 divergent transcript	ncRNA
chr2	190497325	190497812	Gained	exon (NM_001375992, exon 7 of 9)	exon (NM_001375992, exon 7 of 9)	28075	NM_001375994	54842	NM_017694	ENSG00000151690	MFSD6	MMR2|hMMR2	major facilitator superfamily domain containing 6	protein-coding
chr21	16821631	16821941	Gained	Intergenic	LTR16|LTR|ERVL	231549	NR_029694	406912	NR_029694	ENSG00000207863	MIR125B2	MIRN125B2|mir-125b-2	microRNA 125b-2	ncRNA
chr14	70753683	70754032	Gained	intron (NM_033141, intron 3 of 12)	intron (NM_033141, intron 3 of 12)	29595	NM_001284231	4293	NM_033141	ENSG00000006432	MAP3K9	MEKK9|MLK1|PRKE1	mitogen-activated protein kinase kinase kinase 9	protein-coding
chr16	72409387	72409784	Gained	intron (NR_126330, intron 7 of 13)	intron (NR_126330, intron 7 of 13)	-237135	NM_001160213	83449	NM_031293	ENSG00000118557	PMFBP1	SPGF31|STAP	polyamine modulated factor 1 binding protein 1	protein-coding
chr9	34773364	34773637	Gained	Intergenic	L1MC3|LINE|L1	-44012	NM_001141917	259308	NM_001141917	ENSG00000205108	SPATA31F1	C9orf144B|FAM205A	SPATA31 subfamily F member 1	protein-coding
chr2	27954892	27955381	Gained	intron (NM_199193, intron 4 of 13)	intron (NM_199193, intron 4 of 13)	-41231	NR_036230	100422965	NR_036230	ENSG00000265321	MIR4263	-	microRNA 4263	ncRNA
chr6	97671611	97672120	Gained	intron (NR_110757, intron 3 of 4)	MER5A|DNA|hAT-Charlie	-352666	NR_031579	100302164	NR_031579	ENSG00000238367	MIR2113	hsa-mir-2113	microRNA 2113	ncRNA
chr15	86164234	86164615	Gained	intron (NM_152336, intron 5 of 24)	intron (NM_152336, intron 5 of 24)	-47707	NR_120368	101929701	NR_120368	ENSG00000260477	LINC01584	-	long intergenic non-protein coding RNA 1584	ncRNA
chr6	159900133	159900764	Gained	intron (NM_002377, intron 2 of 2)	intron (NM_002377, intron 2 of 2)	9460	NM_001366704	4142	NM_002377	ENSG00000130368	MAS1	MAS|MGRA	MAS1 proto-oncogene, G protein-coupled receptor	protein-coding
chr14	50775343	50775714	Gained	intron (NM_020921, intron 7 of 30)	intron (NM_020921, intron 7 of 30)	-46269	NR_135258	105370489	NR_135258	ENSG00000258843	LOC105370489	-	uncharacterized LOC105370489	ncRNA
chr10	58775918	58776530	Gained	intron (NM_001080512, intron 3 of 20)	intron (NM_001080512, intron 3 of 20)	61209	NR_027508	728640	NR_027508		FAM133CP	-	family with sequence similarity 133, member A pseudogene	pseudo
chr3	95923505	95923984	Gained	Intergenic	MER41B|LTR|ERV1	-240551	NR_077228	100287639	NR_077228	ENSG00000293294	MTHFD2P1	-	methylenetetrahydrofolate dehydrogenase (NADP+ dependent) 2, methenyltetrahydrofolate cyclohydrolase pseudogene 1	pseudo
chr17	64096906	64097946	Gained	intron (NM_001433, intron 2 of 21)	intron (NM_001433, intron 2 of 21)	32718	NM_001433	2081	NM_001433	ENSG00000178607	ERN1	IRE1|IRE1P|IRE1a|hIRE1p	endoplasmic reticulum to nucleus signaling 1	protein-coding
chr15	59594429	59595044	Gained	Intergenic	MIR1_Amn|SINE|MIR	-17047	NM_004751	9245	NM_004751	ENSG00000140297	GCNT3	C2/4GnT|C24GNT|C2GNT2|C2GNTM|GNTM	glucosaminyl (N-acetyl) transferase 3, mucin type	protein-coding
chr9	116331279	116331640	Gained	intron (NM_002581, intron 11 of 21)	intron (NM_002581, intron 11 of 21)	69147	NR_103711	493913	NR_103711	ENSG00000256040	PAPPA-AS1	DIPAS|NCRNA00156|PAPPA-AS|PAPPAAS|PAPPAS|TAF2C2|TAF4B|TAFII105	PAPPA antisense RNA 1	ncRNA
chr17	15958832	15959484	Gained	intron (NM_000676, intron 1 of 1)	intron (NM_000676, intron 1 of 1)	14241	NM_000676	136	NM_000676	ENSG00000170425	ADORA2B	ADORA2	adenosine A2b receptor	protein-coding
chr5	110376218	110377005	Gained	Intergenic	Intergenic	137304	NR_031644	100302159	NR_031644	ENSG00000221436	MIR548F3	MIR548F-3|MIRN548F3|hsa-mir-548f-3	microRNA 548f-3	ncRNA
chr20	32545400	32545898	Gained	intron (NM_001256798, intron 1 of 10)	L2|LINE|L2	35690	NR_110619	101929698	NR_110619	ENSG00000277301	LOC101929698	-	uncharacterized LOC101929698	ncRNA
chr1	17155416	17155937	Gained	Intergenic	LTR76|LTR|ERV1	-34113	NR_148993	400743	NR_148993	ENSG00000204362	LINC02783	-	long intergenic non-protein coding RNA 2783	ncRNA
chr5	65305826	65306308	Gained	intron (NM_197941, intron 9 of 24)	LTR40c|LTR|ERVL	175853	NR_135689	11174	NM_014273	ENSG00000049192	ADAMTS6	ADAM-TS 6|ADAM-TS6|ADAMTS-6	ADAM metallopeptidase with thrombospondin type 1 motif 6	protein-coding
chr14	71754483	71754859	Gained	Intergenic	Intergenic	168373	NM_001284246	26037	NM_015556	ENSG00000197555	SIPA1L1	E6TP1|SPAR1	signal induced proliferation associated 1 like 1	protein-coding
chr4	90727937	90728732	Gained	intron (NM_001145065, intron 7 of 10)	intron (NM_001145065, intron 7 of 10)	493303	NM_207491	401145	NM_207491	ENSG00000184305	CCSER1	FAM190A	coiled-coil serine rich protein 1	protein-coding
chr1	184622202	184622594	Gained	3' UTR (NM_030806, exon 6 of 6)	3' UTR (NM_030806, exon 6 of 6)	132460	NM_025191	80267	NM_025191	ENSG00000116406	EDEM3	C1orf22|CDG2V	ER degradation enhancing alpha-mannosidase like protein 3	protein-coding
chr12	63869764	63870014	Gained	intron (NM_001346201, intron 1 of 21)	MIRb|SINE|MIR	25189	NM_020762	57522	NM_020762	ENSG00000196935	SRGAP1	ARHGAP13|NMTC2	SLIT-ROBO Rho GTPase activating protein 1	protein-coding
chr13	90118506	90119074	Gained	non-coding (NR_047489, exon 1 of 6)	non-coding (NR_047489, exon 1 of 6)	927	NR_047489	100874187	NR_047489	ENSG00000261446	LINC00559	-	long intergenic non-protein coding RNA 559	ncRNA
chr6	158405328	158405839	Gained	intron (NM_001007466, intron 1 of 12)	LTR14B|LTR|ERVK	82601	NR_145798	109623462	NR_145798		SNORA116	-	small nucleolar RNA, H/ACA box 116	snoRNA
chr10	62426091	62426436	Gained	intron (NM_199450, intron 3 of 4)	L2|LINE|L2	-51136	NR_104162	283045	NR_104162	ENSG00000288011	LOC283045	-	uncharacterized LOC283045	ncRNA
chr5	154358643	154359467	Gained	intron (NM_198321, intron 4 of 11)	intron (NM_198321, intron 4 of 11)	11949	NR_031626	100302181	NR_031626	ENSG00000221430	MIR1294	MIRN1294|hsa-mir-1294|mir-1294	microRNA 1294	ncRNA
chr3	153129089	153129552	Gained	Intergenic	Intergenic	-32906	NM_002886	5912	NM_002886	ENSG00000181467	RAP2B	-	RAP2B, member of RAS oncogene family	protein-coding
chr2	59002805	59003274	Gained	intron (NR_033873, intron 6 of 13)	MER58A|DNA|hAT-Charlie	-214669	NR_110219	101927285	NR_110219	ENSG00000222030	LINC01793	-	long intergenic non-protein coding RNA 1793	ncRNA
chr4	125041587	125041873	Gained	Intergenic	Intergenic	-273225	NM_001291285	79633	NM_024582	ENSG00000196159	FAT4	CDHF14|CDHR11|FAT-J|FATJ|HKLLS2|NBLA00548|VMLDS2	FAT atypical cadherin 4	protein-coding
chr20	12916601	12917324	Gained	intron (NR_109868, intron 6 of 11)	intron (NR_109868, intron 6 of 11)	20001	NR_109872	102606466	NR_109872		LOC102606466	-	uncharacterized LOC102606466	ncRNA
chr14	64806361	64806975	Gained	intron (NM_001355436, intron 2 of 35)	L2b|LINE|L2	16712	NM_001024858	6710	NM_000347	ENSG00000070182	SPTB	EL3|HS2|HSPTB1|SPH2	spectrin beta, erythrocytic	protein-coding
chr10	53344485	53344789	Gained	Intergenic	L1MCc|LINE|L1	-571853	NM_001378373	4153	NM_000242	ENSG00000165471	MBL2	COLEC1|HSMBPC|MBL|MBL2D|MBP|MBP-C|MBP1|MBPD	mannose binding lectin 2	protein-coding
chr5	123209604	123209934	Gained	Intergenic	Intergenic	-119453	NR_146771	105379152	NR_146771		PRDM6-AS1	-	PRDM6 antisense RNA 1	ncRNA
chr9	7652043	7652301	Gained	Intergenic	Intergenic	147606	NM_001318058	90871	NM_033428	ENSG00000137038	DMAC1	C9orf123|TMEM261	distal membrane arm assembly component 1	protein-coding
chr18	57846295	57846608	Gained	Intergenic	LTR33|LTR|ERVL	-43136	NM_005603	5205	NM_005603	ENSG00000081923	ATP8B1	ATPIC|BRIC|FIC1|ICP1|PFIC|PFIC1	ATPase phospholipid transporting 8B1	protein-coding
chr22	28984536	28985238	Gained	intron (NM_032173, intron 1 of 8)	intron (NM_032173, intron 1 of 8)	46589	NR_046851	100874123	NR_046851	ENSG00000177993	ZNRF3-AS1	-	ZNRF3 antisense RNA 1	ncRNA
chr1	94535142	94535374	Gained	intron (NM_001993, intron 3 of 5)	intron (NM_001993, intron 3 of 5)	6501	NM_001993	2152	NM_001993	ENSG00000117525	F3	CD142|TF|TFA	coagulation factor III, tissue factor	protein-coding
chr5	78716214	78716579	Gained	Intergenic	Intergenic	-67624	NM_005779	10184	NM_005779	ENSG00000145685	LHFPL2	-	LHFPL tetraspan subfamily member 2	protein-coding
chr3	178352356	178353023	Gained	Intergenic	Intergenic	-66512	NR_046786	100874330	NR_046786	ENSG00000223941	LINC01014	KCNMB2-IT1	long intergenic non-protein coding RNA 1014	ncRNA
chr7	39305980	39306600	Gained	intron (NM_001370959, intron 4 of 9)	intron (NM_001370959, intron 4 of 9)	22844	NR_145730	109616963	NR_145730	ENSG00000206947	SNORA20B	-	small nucleolar RNA, H/ACA box 20B	snoRNA
chr7	92752678	92752944	Gained	intron (NM_001145306, intron 3 of 7)	intron (NM_001145306, intron 3 of 7)	81148	NM_001259	1021	NM_001259	ENSG00000105810	CDK6	MCPH12|PLSTIRE	cyclin dependent kinase 6	protein-coding
chr12	88960507	88960889	Gained	Intergenic	Intergenic	58994	NR_038385	728084	NR_038385	ENSG00000246363	LINC02458	-	long intergenic non-protein coding RNA 2458	ncRNA
chr15	41921186	41921552	Gained	promoter-TSS (NR_120332)	promoter-TSS (NR_120332)	-48	NR_120332	101928363	NR_120332	ENSG00000259883	EHD4-AS1	-	EHD4 antisense RNA 1	ncRNA
chr5	57738363	57738656	Gained	Intergenic	Intergenic	87849	NR_104668	101928505	NR_104668	ENSG00000287709	LOC101928505	-	uncharacterized LOC101928505	ncRNA
chr2	217471422	217471696	Gained	intron (NR_026597, intron 3 of 12)	intron (NR_026597, intron 3 of 12)	188826	NR_133642	105373877	NR_133642		DIRC3-AS1	-	DIRC3 antisense RNA 1	ncRNA
chr1	192492191	192492610	Gained	Intergenic	LTR16A|LTR|ERVL	-83373	NM_002922	5996	NM_002922	ENSG00000090104	RGS1	1R20|BL34|HEL-S-87|IER1|IR20	regulator of G protein signaling 1	protein-coding
chr5	93189597	93190170	Gained	Intergenic	Intergenic	381460	NR_109825	441094	NR_015369	ENSG00000237187	NR2F1-AS1	-	NR2F1 antisense RNA 1	ncRNA
chr8	24218720	24219151	Gained	Intergenic	Intergenic	-75105	NM_021777	10863	NM_014265	ENSG00000042980	ADAM28	ADAM 28|MDC-L|MDCL|eMDC II|eMDCII	ADAM metallopeptidase domain 28	protein-coding
chr1	173275140	173275691	Gained	intron (NR_037845, intron 2 of 2)	LTR40a|LTR|ERVL	-68084	NM_003326	7292	NM_003326	ENSG00000117586	TNFSF4	CD134L|CD252|GP34|OX-40L|OX4OL|TNLG2B|TXGP1	TNF superfamily member 4	protein-coding
chr22	45688608	45689247	Gained	intron (NM_001167621, intron 1 of 10)	MamRep137|DNA|TcMar-Tigger	17093	NM_013236	25814	NM_013236	ENSG00000130638	ATXN10	ATX10|E46L|HUMEEP|SCA10	ataxin 10	protein-coding
chr6	82908714	82909046	Gained	intron (NR_146807, intron 10 of 10)	intron (NR_146807, intron 10 of 10)	156961	NR_146807	90025	NM_198920	ENSG00000118420	UBE3D	C6orf157|H10BH|UBE2CBP|YJR141W	ubiquitin protein ligase E3D	protein-coding
chr9	123584789	123585268	Gained	intron (NR_148208, intron 11 of 20)	intron (NR_148208, intron 11 of 20)	-99406	NR_106972	102465688	NR_106972	ENSG00000274932	MIR7150	hsa-mir-7150	microRNA 7150	ncRNA
chr2	88600053	88600541	Gained	intron (NM_004836, intron 2 of 16)	intron (NM_004836, intron 2 of 16)	24632	NM_001313915	9451	NM_004836	ENSG00000172071	EIF2AK3	PEK|PERK|WRS	eukaryotic translation initiation factor 2 alpha kinase 3	protein-coding
chr8	41215571	41215915	Gained	Intergenic	ERVL-E-int|LTR|ERVL	55400	NR_049801	100847068	NR_049801	ENSG00000263372	MIR548AO	-	microRNA 548ao	ncRNA
chr10	17512329	17513119	Gained	Intergenic	Intergenic	-58129	NM_001345961	338596	NM_001004470	ENSG00000148488	ST8SIA6	SIA8F|SIAT8-F|SIAT8F|ST8SIA-VI|ST8SiaVI	ST8 alpha-N-acetyl-neuraminide alpha-2,8-sialyltransferase 6	protein-coding
chr2	120884470	120884698	Gained	intron (NM_001374354, intron 2 of 12)	OldhAT1|DNA|hAT-Ac	92303	NM_005270	2736	NM_005270	ENSG00000074047	GLI2	CJS|HPE9|PHS2|THP1|THP2	GLI family zinc finger 2	protein-coding
chr11	84836319	84836685	Gained	intron (NM_001351274, intron 5 of 26)	MIRb|SINE|MIR	86919	NM_001377968	1740	NM_001364	ENSG00000150672	DLG2	PPP1R58|PSD-93|PSD93|chapsyn-110	discs large MAGUK scaffold protein 2	protein-coding
chr5	80860890	80861634	Gained	intron (NM_002439, intron 21 of 23)	L1MCa|LINE|L1	-99101	NM_006909	5924	NM_006909	ENSG00000113319	RASGRF2	GRF2|RAS-GRF2	Ras protein specific guanine nucleotide releasing factor 2	protein-coding
chr1	114550346	114550778	Gained	Intergenic	LTR86B2|LTR|ERVL	31053	NM_005872	10286	NM_005872	ENSG00000116752	BCAS2	DAM1|SPF27|Snt309	BCAS2 pre-mRNA processing factor	protein-coding
chr6	134614835	134615212	Gained	Intergenic	L2b|LINE|L2	-75018	NR_125856	101928304	NR_125855	ENSG00000232310	LINC03002	-	long intergenic non-protein coding RNA 3002	ncRNA
chr2	181977585	181978821	Gained	intron (NR_048567, intron 2 of 4)	THE1B|LTR|ERVL-MaLR	-7621	NM_001080545	151242	NM_001080545	ENSG00000150722	PPP1R1C	IPP5	protein phosphatase 1 regulatory inhibitor subunit 1C	protein-coding
chr7	43431161	43431549	Gained	intron (NM_001287059, intron 7 of 27)	intron (NM_001287059, intron 7 of 27)	91187	NR_038276	100506895	NR_038276	ENSG00000231638	LUARIS	SCAT6|lncRNA32	lncRNA upregulator of antiviral response interferon signaling	ncRNA
chr20	4507297	4507911	Gained	Intergenic	Intergenic	-178852	NM_001080122	5621	NM_000311	ENSG00000171867	PRNP	ASCR|AltPrP|CD230|CJD|GSS|KURU|PRIP|PrP|PrP27-30|PrP33-35C|PrPc|p27-30	prion protein (Kanno blood group)	protein-coding
chr12	64561026	64561761	Gained	Intergenic	MER20B|DNA|hAT-Charlie	-49102	NM_178169	283349	NM_178169	ENSG00000153179	RASSF3	RASSF5	Ras association domain family member 3	protein-coding
chr14	32112248	32112522	Gained	intron (NM_001173, intron 2 of 6)	intron (NM_001173, intron 2 of 6)	35081	NM_001173	394	NM_001173	ENSG00000100852	ARHGAP5	GFI2|RhoGAP5|p190-B|p190BRhoGAP	Rho GTPase activating protein 5	protein-coding
chr5	145479280	145479704	Gained	Intergenic	L2b|LINE|L2	355850	NM_138492	153768	NM_138492	ENSG00000186314	PRELID2	-	PRELI domain containing 2	protein-coding
chr1	227416548	227416933	Gained	Intergenic	Intergenic	-98248	NM_001366011	8476	NM_003607	ENSG00000143776	CDC42BPA	MRCK|MRCKA|MRCKalpha|PK428	CDC42 binding protein kinase alpha	protein-coding
chr1	40711464	40711856	Gained	intron (NM_001308115, intron 1 of 9)	intron (NM_001308115, intron 1 of 9)	2294	NM_001308115	4802	NM_014223	ENSG00000066136	NFYC	CBF-C|CBFC|H1TF2A|HAP5|HSM|NF-YC	nuclear transcription factor Y subunit gamma	protein-coding
chr2	41989702	41990192	Gained	Intergenic	Intergenic	-36141	NR_161189	400950	NM_001242815	ENSG00000205086	LINC02898	C2orf91	long intergenic non-protein coding RNA 2898	ncRNA
chr1	110317485	110317775	Gained	intron (NR_036595, intron 2 of 3)	intron (NR_036595, intron 2 of 3)	21541	NR_036595	440600	NR_036595	ENSG00000227963	RBM15-AS1	AS-RBM15	RBM15 antisense RNA 1	ncRNA
chr11	107696179	107696512	Gained	Intergenic	Intergenic	15711	NM_003063	6588	NM_003063	ENSG00000170290	SLN	-	sarcolipin	protein-coding
chr22	32078946	32079477	Gained	intron (NM_000343, intron 5 of 14)	intron (NM_000343, intron 5 of 14)	20041	NM_001256314	6523	NM_000343	ENSG00000100170	SLC5A1	D22S675|NAGT|SGLT-1|SGLT1	solute carrier family 5 member 1	protein-coding
chrX	110286194	110286457	Gained	intron (NM_001171689, intron 3 of 7)	intron (NM_001171689, intron 3 of 7)	31760	NM_001025580	9949	NM_015365	ENSG00000101935	AMMECR1	AMMERC1|MFHIEN	AMMECR nuclear protein 1	protein-coding
chr9	77903003	77903988	Gained	intron (NM_002072, intron 2 of 6)	intron (NM_002072, intron 2 of 6)	128316	NM_002072	2776	NM_002072	ENSG00000156052	GNAQ	CMAL|CMC1|G-ALPHA-q|GAQ|SWS	G protein subunit alpha q	protein-coding
chr9	79945167	79945766	Gained	intron (NR_121213, intron 1 of 2)	intron (NR_121213, intron 1 of 2)	-29557	NR_121212	101927477	NR_121212		LINC01507	XLOC_000303	long intergenic non-protein coding RNA 1507	ncRNA
chr6	111592927	111593436	Gained	intron (NM_147686, intron 1 of 8)	intron (NM_147686, intron 1 of 8)	12697	NM_147200	10758	NM_147200	ENSG00000056972	TRAF3IP2	ACT1|C6orf2|C6orf4|C6orf5|C6orf6|CANDF8|CIKS|PSORS13	TRAF3 interacting protein 2	protein-coding
chr3	25592472	25592949	Gained	intron (NR_110893, intron 5 of 6)	intron (NR_110893, intron 5 of 6)	71662	NM_001068	7155	NM_001068	ENSG00000077097	TOP2B	BILU|TOPIIB|top2beta	DNA topoisomerase II beta	protein-coding
chr10	70257730	70258444	Gained	intron (NM_022146, intron 3 of 3)	LTR5A|LTR|ERVK	-24658	NM_021129	5464	NM_021129	ENSG00000180817	PPA1	HEL-S-66p|IOPPP|PP|PP1|SID6-8061	inorganic pyrophosphatase 1	protein-coding
chr7	7221524	7222177	Gained	intron (NM_020156, intron 1 of 3)	LTR16A2|LTR|ERVL	-33304	NR_108073	101927354	NR_108073	ENSG00000230825	LINC03016	-	long intergenic non-protein coding RNA 3016	ncRNA
chr2	16104858	16105609	Gained	Intergenic	Intergenic	54806	NR_126559	104797537	NR_126559	ENSG00000236289	GACAT3	LINC01458|lncRNA-AC130710	gastric cancer associated transcript 3	ncRNA
chr20	19423304	19423908	Gained	intron (NM_020689, intron 2 of 16)	intron (NM_020689, intron 2 of 16)	-139010	NR_024564	100130264	NR_024564	ENSG00000179447	SLC24A3-AS1	-	SLC24A3 antisense RNA 1	ncRNA
chr3	55206022	55206349	Gained	Intergenic	Intergenic	28013	NR_147142	105377096	NR_147142	ENSG00000243572	LINC02017	-	long intergenic non-protein coding RNA 2017	ncRNA
chr5	109825507	109825779	Gained	intron (NM_002372, intron 16 of 21)	intron (NM_002372, intron 16 of 21)	-57539	NR_033175	100289673	NR_033175		LINC01848	-	long intergenic non-protein coding RNA 1848	ncRNA
chrX	136030856	136031163	Gained	intron (NM_001379110, intron 15 of 17)	intron (NM_001379110, intron 15 of 17)	45574	NM_001177651	10479	NM_006359	ENSG00000198689	SLC9A6	MRSA|MRXSCH|NHE6	solute carrier family 9 member A6	protein-coding
chr2	74209610	74210056	Gained	intron (NR_027405, intron 5 of 8)	intron (NR_027405, intron 5 of 8)	11218	NM_006636	10797	NM_006636	ENSG00000065911	MTHFD2	NMDMC	methylenetetrahydrofolate dehydrogenase (NADP+ dependent) 2, methenyltetrahydrofolate cyclohydrolase	protein-coding
chr4	145734609	145734923	Gained	Intergenic	Intergenic	54620	NM_001080531	646603	NM_001080531	ENSG00000237136	C4orf51	-	chromosome 4 open reading frame 51	protein-coding
chr8	69536705	69537269	Gained	intron (NM_015170, intron 3 of 22)	MIR|SINE|MIR	44140	NM_001128205	23213	NM_015170	ENSG00000137573	SULF1	SULF-1	sulfatase 1	protein-coding
chr12	101894610	101895083	Gained	intron (NM_018370, intron 1 of 6)	intron (NM_018370, intron 1 of 6)	17266	NM_018370	55332	NM_018370	ENSG00000136048	DRAM1	DRAM	DNA damage regulated autophagy modulator 1	protein-coding
chr1	36008593	36008923	Gained	exon (NM_024852, exon 7 of 19)	exon (NM_024852, exon 7 of 19)	-75336	NM_014466	27285	NM_014466	ENSG00000092850	TEKT2	TEKTB1|TEKTIN-T|h-tektin-t	tektin 2	protein-coding
chr5	167671207	167671556	Gained	intron (NM_001368146, intron 1 of 27)	intron (NM_001368146, intron 1 of 27)	-83548	NM_001080428	57451	NM_001080428	ENSG00000145934	TENM2	ODZ2|TEN-M2|TEN2|TNM2|ten-2	teneurin transmembrane protein 2	protein-coding
chr15	25848929	25849731	Gained	promoter-TSS (NR_039865)	promoter-TSS (NR_039865)	-505	NR_039865	100616474	NR_039865	ENSG00000266517	MIR4715	-	microRNA 4715	ncRNA
chrY	14436335	14436897	Gained	Intergenic	MER41C|LTR|ERV1	-86000	NM_001365586	22829	NM_014893	ENSG00000165246	NLGN4Y	HNL4Y	neuroligin 4 Y-linked	protein-coding
chr5	94407039	94407361	Gained	intron (NM_001385713, intron 15 of 20)	L1M4|LINE|L1	210925	NM_001385730	285600	NM_173665	ENSG00000185261	KIAA0825	C5orf36|PAPA10	KIAA0825	protein-coding
chr3	183977509	183977843	Gained	intron (NM_001320032, intron 9 of 29)	intron (NM_001320032, intron 9 of 29)	-28662	NR_046570	100873982	NR_046570	ENSG00000223882	ABCC5-AS1	-	ABCC5 antisense RNA 1	ncRNA
chr12	117487286	117487826	Gained	intron (NM_173598, intron 14 of 19)	intron (NM_173598, intron 14 of 19)	-125754	NM_001204218	4842	NM_000620	ENSG00000089250	NOS1	IHPS1|N-NOS|NC-NOS|NOS|bNOS|nNOS	nitric oxide synthase 1	protein-coding
chr2	191366177	191366731	Gained	intron (NM_001161819, intron 11 of 30)	intron (NM_001161819, intron 11 of 30)	121050	NM_012223	4430	NM_012223	ENSG00000128641	MYO1B	MMI-alpha|MMIa|MYH-1c|myr1	myosin IB	protein-coding
chr14	90661775	90662175	Gained	intron (NM_001010854, intron 9 of 19)	intron (NM_001010854, intron 9 of 19)	19346	NR_110134	101928909	NR_110134	ENSG00000259163	TTC7B-AS1	-	TTC7B antisense RNA 1	ncRNA
chr3	118488806	118489761	Gained	Intergenic	LTR45C|LTR|ERV1	-152485	NR_135573	101926968	NR_135573		LOC101926968	-	uncharacterized LOC101926968	ncRNA
chr7	131765182	131765877	Gained	Intergenic	Intergenic	-144691	NR_110836	101928782	NR_110836	ENSG00000224865	LOC101928782	-	uncharacterized LOC101928782	ncRNA
chr7	17648640	17649084	Gained	Intergenic	Intergenic	-89953	NR_110013	101927630	NR_110013	ENSG00000236039	LINC02889	-	long intergenic non-protein coding RNA 2889	ncRNA
chr9	73347700	73348217	Gained	Intergenic	Intergenic	196093	NM_000700	301	NM_000700	ENSG00000135046	ANXA1	ANX1|LPC1	annexin A1	protein-coding
chr6	11297187	11297395	Gained	intron (NM_001142393, intron 2 of 7)	intron (NM_001142393, intron 2 of 7)	-64609	NM_001271033	4739	NM_006403	ENSG00000111859	NEDD9	CAS-L|CAS2|CASL|CASS2|HEF1	neural precursor cell expressed, developmentally down-regulated 9	protein-coding
chr16	49933014	49933391	Gained	Intergenic	Intergenic	-75283	NM_001271620	23090	NM_015069	ENSG00000102935	ZNF423	Ebfaz|JBTS19|NPHP14|OAZ|Roaz|ZFP423|Zfp104|hOAZ	zinc finger protein 423	protein-coding
chr11	13140148	13140787	Gained	Intergenic	Intergenic	131151	NM_001080521	644943	NM_001080521	ENSG00000189431	RASSF10	-	Ras association domain family member 10	protein-coding
chr10	31707533	31708366	Gained	Intergenic	Intergenic	200977	NM_001270699	94134	NM_018287	ENSG00000165322	ARHGAP12	-	Rho GTPase activating protein 12	protein-coding
chr4	15714144	15714797	Gained	intron (NM_004334, intron 4 of 8)	intron (NM_004334, intron 4 of 8)	11405	NM_004334	683	NM_004334	ENSG00000109743	BST1	CD157|cADPR2	bone marrow stromal cell antigen 1	protein-coding
chr11	69354140	69354489	Gained	Intergenic	Intergenic	60159	NM_001300924	26579	NM_138768	ENSG00000172927	MYEOV	OCIM	myeloma overexpressed	protein-coding
chr1	151479478	151479900	Gained	Intergenic	MLT1J2|LTR|ERVL-MaLR	-20195	NM_001194937	23126	NM_015100	ENSG00000143442	POGZ	MRD37|WHSUS|ZNF280E|ZNF635|ZNF635m	pogo transposable element derived with ZNF domain	protein-coding
chr1	55484195	55484588	Gained	Intergenic	Intergenic	258750	NR_039618	100616272	NR_039618	ENSG00000265822	MIR4422	mir-4422	microRNA 4422	ncRNA
chr5	56347218	56347585	Gained	Intergenic	LTR29|LTR|ERV1	-114071	NM_024669	79722	NM_024669	ENSG00000164512	ANKRD55	-	ankyrin repeat domain 55	protein-coding
chr1	200699880	200700292	Gained	Intergenic	MLT1F1|LTR|ERVL-MaLR	-30088	NM_001349804	83479	NM_031306	ENSG00000118197	DDX59	OFD5|ZNHIT5	DEAD-box helicase 59	protein-coding
chr4	181958526	181958831	Gained	Intergenic	Intergenic	-128705	NR_147188	105377573	NR_147188	ENSG00000251336	TENM3-AS2	TEMN3-AS1	TENM3 antisense transcript 2	ncRNA
chr2	226756133	226756482	Gained	intron (NM_005544, intron 1 of 1)	intron (NM_005544, intron 1 of 1)	43513	NM_005544	3667	NM_005544	ENSG00000169047	IRS1	HIRS-1	insulin receptor substrate 1	protein-coding
chr14	71202966	71203301	Gained	Intergenic	LTR16A|LTR|ERVL	-117343	NM_001354288	26037	NM_015556	ENSG00000197555	SIPA1L1	E6TP1|SPAR1	signal induced proliferation associated 1 like 1	protein-coding
chr6	167956465	167957558	Gained	intron (NM_001040000, intron 29 of 29)	intron (NM_001040000, intron 29 of 29)	19928	NM_001129895	100128124	NM_001129895		HGC6.3	-	uncharacterized LOC100128124	ncRNA
chr5	96742630	96742919	Gained	promoter-TSS (NR_104285)	promoter-TSS (NR_104285)	-828	NR_104285	831	NM_001750	ENSG00000153113	CAST	BS-17|MIR583HG|PLACK	calpastatin	protein-coding
chr10	14588018	14588616	Gained	intron (NM_001282695, intron 2 of 5)	intron (NM_001282695, intron 2 of 5)	-15942	NM_001282700	83641	NM_031453	ENSG00000065809	FAM107B	C10orf45|HITS	family with sequence similarity 107 member B	protein-coding
chr8	116658369	116658800	Gained	intron (NM_003756, intron 3 of 7)	intron (NM_003756, intron 3 of 7)	6484	NR_136278	105375713	NR_136278	ENSG00000289382	LOC105375713	-	uncharacterized LOC105375713	ncRNA
chr10	25682460	25682917	Gained	non-coding (NR_108069, exon 4 of 4)	non-coding (NR_108069, exon 4 of 4)	30976	NR_108068	101929052	NR_108067	ENSG00000280809	LINC00836	-	long intergenic non-protein coding RNA 836	ncRNA
chr14	75864412	75864681	Gained	intron (NM_015072, intron 29 of 31)	intron (NM_015072, intron 29 of 31)	117449	NM_001329938	7043	NM_003239	ENSG00000119699	TGFB3	ARVD|ARVD1|LDS5|RNHF|TGF-beta3	transforming growth factor beta 3	protein-coding
chr2	65366639	65366928	Gained	promoter-TSS (NM_001128210)	promoter-TSS (NM_001128210)	-5	NM_001128210	200734	NM_181784	ENSG00000198369	SPRED2	NS14|Spred-2	sprouty related EVH1 domain containing 2	protein-coding
chr2	151906125	151906448	Gained	intron (NM_000726, intron 2 of 13)	intron (NM_000726, intron 2 of 13)	65766	NM_001330118	785	NM_000726	ENSG00000182389	CACNB4	CAB4|CACNLB4|EA5|EIG9|EJM|EJM4|EJM6	calcium voltage-gated channel auxiliary subunit beta 4	protein-coding
chr3	18840574	18840889	Gained	Intergenic	Intergenic	-307779	NM_144633	131096	NM_144633	ENSG00000183960	KCNH8	ELK|ELK1|Kv12.1|elk3	potassium voltage-gated channel subfamily H member 8	protein-coding
chr15	71093097	71093677	Gained	Intergenic	Intergenic	22117	NR_168260	196993	NM_001102658	ENSG00000225362	CT62	-	cancer/testis associated 62	ncRNA
chr8	132995838	132996201	Gained	intron (NM_003235, intron 35 of 47)	intron (NM_003235, intron 35 of 47)	50562	NR_107002	102466865	NR_107002	ENSG00000276961	MIR7848	hsa-mir-7848	microRNA 7848	ncRNA
chr13	60229658	60230308	Gained	intron (NR_047022, intron 1 of 2)	L2c|LINE|L2	38121	NR_047022	100874169	NR_047022		LINC00434	-	long intergenic non-protein coding RNA 434	ncRNA
chr15	96268956	96269242	Gained	intron (NR_102743, intron 7 of 7)	intron (NR_102743, intron 7 of 7)	-56947	NM_001145155	7026	NM_021005	ENSG00000185551	NR2F2	ARP-1|ARP1|CHTD4|COUPTF2|COUPTFB|COUPTFII|NF-E3|SRXX5|SVP40|TFCOUP2	nuclear receptor subfamily 2 group F member 2	protein-coding
chr5	33781369	33781717	Gained	intron (NM_030955, intron 2 of 23)	intron (NM_030955, intron 2 of 23)	110447	NM_001324511	81792	NM_030955	ENSG00000151388	ADAMTS12	PRO4389	ADAM metallopeptidase with thrombospondin type 1 motif 12	protein-coding
chr10	75428494	75428947	Gained	Intergenic	Intergenic	-2904	NM_001305581	83938	NM_032024	ENSG00000148655	LRMDA	C10orf11|CDA017	leucine rich melanocyte differentiation associated	protein-coding
chr2	213151462	213152490	Gained	promoter-TSS (NM_001079526)	promoter-TSS (NM_001079526)	-364	NM_001371276	22807	NM_016260	ENSG00000030419	IKZF2	ANF1A2|HELIOS|ZNF1A2|ZNFN1A2	IKAROS family zinc finger 2	protein-coding
chr1	115727623	115728252	Gained	intron (NM_001232, intron 5 of 10)	intron (NM_001232, intron 5 of 10)	40777	NM_001232	845	NM_001232	ENSG00000118729	CASQ2	PDIB2	calsequestrin 2	protein-coding
chr4	165857735	165858553	Gained	Intergenic	Intergenic	-15093	NM_012464	7092	NM_012464	ENSG00000038295	TLL1	ASD6|TLL	tolloid like 1	protein-coding
chr6	41456242	41457140	Gained	Intergenic	Intergenic	-45753	NR_120347	103106903	NR_120347	ENSG00000226917	LINC01276	-	long intergenic non-protein coding RNA 1276	ncRNA
chr15	80485419	80485776	Gained	intron (NM_014862, intron 5 of 18)	L2b|LINE|L2	77347	NR_120363	101929586	NR_120363	ENSG00000259175	LOC101929586	-	uncharacterized LOC101929586	ncRNA
chr3	160678584	160678916	Gained	TTS (NM_025047)	TTS (NM_025047)	1590	NM_025047	80117	NM_025047	ENSG00000179674	ARL14	ARF7	ADP ribosylation factor like GTPase 14	protein-coding
chr5	91212440	91213127	Gained	Intergenic	MLT1J1|LTR|ERVL-MaLR	101619	NR_103549	100505994	NR_103548	ENSG00000248323	LUCAT1	SCAL1|SCAT5	lung cancer associated transcript 1	ncRNA
chr4	72084663	72085004	Gained	intron (NM_001144756, intron 2 of 4)	LTR16E1|LTR|ERVL	45701	NM_053036	10886	NM_004885	ENSG00000056291	NPFFR2	GPR74|HLWAR77|NPFF2|NPGPR	neuropeptide FF receptor 2	protein-coding
chr1	230858615	230859356	Gained	intron (NM_001136494, intron 3 of 5)	intron (NM_001136494, intron 3 of 5)	-2978	NM_001136495	84886	NM_032800	ENSG00000119280	C1orf198	-	chromosome 1 open reading frame 198	protein-coding
chr21	32624671	32624992	Gained	Intergenic	Intergenic	-11960	NM_001350335	56683	NM_017835	ENSG00000159079	CFAP298	C21orf48|C21orf59|CILD26|DNAAF16|FBB18|Kur	cilia and flagella associated protein 298	protein-coding
chr1	225603531	225603949	Gained	intron (NM_001377481, intron 1 of 15)	intron (NM_001377481, intron 1 of 15)	49383	NM_001377482	55740	NM_018212	ENSG00000154380	ENAH	ENA|MENA|NDPP1	ENAH actin regulator	protein-coding
chr8	37479187	37479683	Gained	intron (NR_121620, intron 1 of 6)	intron (NR_121620, intron 1 of 6)	14478	NR_121620	100507420	NR_121620	ENSG00000253414	LINC01605	LincDUSP|ODIR1	long intergenic non-protein coding RNA 1605	ncRNA
chr16	27579406	27579928	Gained	intron (NM_015202, intron 2 of 27)	MIR|SINE|MIR	29523	NM_015202	23247	NM_015202	ENSG00000047578	KATNIP	JBTS26|KIAA0556	katanin interacting protein	protein-coding
chr4	112589178	112589531	Gained	intron (NM_018392, intron 11 of 27)	intron (NM_018392, intron 11 of 27)	47555	NM_018392	55345	NM_018392	ENSG00000138658	ZGRF1	C4orf21	zinc finger GRF-type containing 1	protein-coding
chr3	190151888	190152343	Gained	Intergenic	Intergenic	-29678	NM_001134418	55214	NM_018192	ENSG00000090530	P3H2	LEPREL1|MCVD|MLAT4	prolyl 3-hydroxylase 2	protein-coding
chr11	112498672	112499804	Gained	intron (NR_120559, intron 2 of 2)	intron (NR_120559, intron 2 of 2)	14893	NR_120560	101928823	NR_120559	ENSG00000254968	LINC02763	-	long intergenic non-protein coding RNA 2763	ncRNA
chr7	81478812	81479179	Gained	Intergenic	L1P2|LINE|L1	82824	NR_136264	105369146	NR_136264		LOC105369146	-	uncharacterized LOC105369146	ncRNA
chr4	86927849	86928457	Gained	intron (NR_038841, intron 2 of 2)	intron (NR_038841, intron 2 of 2)	6697	NR_038841	100506746	NR_038841		AFF1-AS1	-	AFF1 antisense RNA 1	ncRNA
chr4	107600283	107600789	Gained	Intergenic	Intergenic	119698	NM_005443	9061	NM_005443	ENSG00000138801	PAPSS1	ATPSK1|PAPSS|SK1	3'-phosphoadenosine 5'-phosphosulfate synthase 1	protein-coding
chr13	64239457	64239741	Gained	Intergenic	Intergenic	-163588	NR_145420	144766	NR_145420	ENSG00000227674	LINC00355	-	long intergenic non-protein coding RNA 355	ncRNA
chr9	16039344	16040861	Gained	Intergenic	Intergenic	236211	NM_001364979	100129385	NM_001271829	ENSG00000205549	LINC03041	C9orf92|Em:AL513424.1	long intergenic non-protein coding RNA 3041	ncRNA
chr19	6076498	6077061	Gained	intron (NM_000635, intron 1 of 17)	(TGCTATT)n|Simple_repeat|Simple_repeat	33721	NM_000635	5990	NM_000635	ENSG00000087903	RFX2	-	regulatory factor X2	protein-coding
chr8	103344778	103345157	Gained	Intergenic	Intergenic	-26571	NM_138455	115908	NM_138455	ENSG00000164932	CTHRC1	-	collagen triple helix repeat containing 1	protein-coding
chr5	125274918	125275663	Gained	intron (NR_109882, intron 4 of 5)	intron (NR_109882, intron 4 of 5)	-217971	NR_109887	101927460	NR_109887	ENSG00000260192	LINC02240	-	long intergenic non-protein coding RNA 2240	ncRNA
chr10	47256573	47257190	Gained	Intergenic	LTR45B|LTR|ERV1	-43316	NM_004962	2662	NM_004962	ENSG00000266524	GDF10	BIP|BMP-3b|BMP3B	growth differentiation factor 10	protein-coding
chr15	34721786	34722747	Gained	Intergenic	Intergenic	32732	NM_020660	57369	NM_020660	ENSG00000159248	GJD2	CX36|GJA9	gap junction protein delta 2	protein-coding
chr21	29351628	29352083	Gained	intron (NR_027655, intron 5 of 7)	intron (NR_027655, intron 5 of 7)	-20646	NR_046564	100874322	NR_046564		BACH1-IT2	-	BACH1 intronic transcript 2	ncRNA
chr4	147308117	147308719	Gained	Intergenic	Intergenic	36299	NR_031662	100313938	NR_031662	ENSG00000221369	MIR548G	MIRN548G|hsa-mir-548g	microRNA 548g	ncRNA
chr1	26403666	26404162	Gained	Intergenic	(GTCAGG)n|Simple_repeat|Simple_repeat	-6903	NM_024674	79727	NM_024674	ENSG00000131914	LIN28A	CSDD1|LIN-28|LIN28|ZCCHC1|lin-28A	lin-28 homolog A	protein-coding
chr2	149410737	149411506	Gained	intron (NM_194317, intron 1 of 4)	MER5A|DNA|hAT-Charlie	80534	NM_194317	130574	NM_194317	ENSG00000187123	LYPD6	-	LY6/PLAUR domain containing 6	protein-coding
chr4	156312242	156312993	Gained	Intergenic	MIR3|SINE|MIR	-358751	NM_001334	1519	NM_001334	ENSG00000256043	CTSO	CTSO1	cathepsin O	protein-coding
chr1	84365450	84366158	Gained	intron (NR_003927, intron 5 of 6)	Tigger15a|DNA|TcMar-Tigger	18997	NR_003927	391051	NR_003927		UOX	UOXP|URICASE	urate oxidase (pseudogene)	pseudo
chr10	12438466	12438790	Gained	intron (NM_001351032, intron 3 of 11)	intron (NM_001351032, intron 3 of 11)	49646	NM_001351032	57118	NM_020397	ENSG00000183049	CAMK1D	CKLiK|CaM-K1|CaMKID	calcium/calmodulin dependent protein kinase ID	protein-coding
chr5	73764580	73765497	Gained	intron (NM_001177693, intron 4 of 35)	intron (NM_001177693, intron 4 of 35)	-48508	NM_001244364	64283	NM_022448	ENSG00000214944	ARHGEF28	RGNEF|RIP2|p190RHOGEF	Rho guanine nucleotide exchange factor 28	protein-coding
chr3	149609568	149609870	Gained	intron (NM_001348362, intron 5 of 9)	intron (NM_001348362, intron 5 of 9)	48306	NM_015472	25937	NM_015472	ENSG00000018408	WWTR1	TAZ	WW domain containing transcription regulator 1	protein-coding
chr9	19298553	19298964	Gained	intron (NM_001330640, intron 7 of 32)	Charlie10|DNA|hAT-Charlie	68065	NM_017925	55667	NM_017925	ENSG00000137145	DENND4C	C9orf55|C9orf55B|RAB10GEF|bA513M16.3	DENN domain containing 4C	protein-coding
chr16	78325364	78326206	Gained	intron (NM_016373, intron 5 of 8)	intron (NM_016373, intron 5 of 8)	226131	NR_120435	51741	NM_016373	ENSG00000186153	WWOX	D16S432E|DEE28|EIEE28|FOR|FRA16D|HHCMA56|PRO0128|SCAR12|SDR41C1|WOX1	WW domain containing oxidoreductase	protein-coding
chr8	143001373	143002489	Gained	intron (NR_026913, intron 1 of 1)	L1PA13|LINE|L1	6103	NR_102426	100128627	NR_102426		CDC42P3	-	CDC42 pseudogene 3	pseudo
chr8	89919233	89919669	Gained	intron (NM_004337, intron 4 of 5)	MER77|LTR|ERVL	16881	NM_001126111	734	NM_004337	ENSG00000164823	OSGIN2	C8orf1|hT41	oxidative stress induced growth inhibitor family member 2	protein-coding
chr1	166489654	166489965	Gained	intron (NR_146890, intron 1 of 2)	L2a|LINE|L2	230	NR_146890	105371590	NR_146890		LINC01675	-	long intergenic non-protein coding RNA 1675	ncRNA
chr3	143707846	143708501	Gained	intron (NM_173653, intron 4 of 15)	intron (NM_173653, intron 4 of 15)	140295	NM_173653	285195	NM_173653	ENSG00000181804	SLC9A9	AUTS16|NHE9	solute carrier family 9 member A9	protein-coding
chr2	121485062	121485360	Gained	intron (NM_001142274, intron 8 of 37)	intron (NM_001142274, intron 8 of 37)	-45669	NR_023343	100151683	NR_023343	ENSG00000264229	RNU4ATAC	LWS|MOPD1|RFMN|RNU4ATAC1|TALS|U4ATAC	RNA, U4atac small nuclear	snRNA
chr17	50043310	50043637	Gained	Intergenic	MIR3|SINE|MIR	12266	NR_038230	284080	NR_038230	ENSG00000246640	PICART1	-	p53 inducible cancer associated RNA transcript 1	ncRNA
chr17	7750476	7750799	Gained	intron (NM_020877, intron 12 of 85)	HAL1|LINE|L1	-3683	NR_002778	118432	NR_002778	ENSG00000293140	RPL29P2	RPL29_10_1510	ribosomal protein L29 pseudogene 2	pseudo
chr2	66507779	66508295	Gained	intron (NM_002398, intron 7 of 12)	intron (NM_002398, intron 7 of 12)	-65993	NR_110156	100507073	NR_110156	ENSG00000232046	LINC01798	-	long intergenic non-protein coding RNA 1798	ncRNA
chr1	211735416	211736051	Gained	Intergenic	Intergenic	59971	NR_148994	91548	NR_148994	ENSG00000231057	NEK2-DT	-	NEK2 divergent transcript	ncRNA
chr8	53770981	53771361	Gained	intron (NM_213620, intron 10 of 13)	MIRb|SINE|MIR	71871	NM_213620	51606	NM_015941	ENSG00000047249	ATP6V1H	CGI-11|MSTP042|NBP1|SFD|SFDalpha|SFDbeta|VMA13	ATPase H+ transporting V1 subunit H	protein-coding
chr10	33897326	33897613	Gained	Intergenic	Intergenic	-124789	NR_038932	100505583	NR_038932	ENSG00000261683	LINC00838	-	long intergenic non-protein coding RNA 838	ncRNA
chr18	3799578	3799995	Gained	intron (NM_001242763, intron 2 of 10)	intron (NM_001242763, intron 2 of 10)	45572	NM_001242766	9229	NM_004746	ENSG00000170579	DLGAP1	DAP-1|DAP-1-ALPHA|DAP-1-BETA|DAP1|DLGAP1A|DLGAP1B|GKAP|SAPAP1	DLG associated protein 1	protein-coding
chr5	132309726	132310039	Gained	intron (NM_003059, intron 1 of 9)	intron (NM_003059, intron 1 of 9)	15488	NM_003059	6583	NM_003059	ENSG00000197208	SLC22A4	DFNB60|ETTh|OCTN1	solute carrier family 22 member 4	protein-coding
chr2	30436980	30437556	Gained	Intergenic	Intergenic	-9978	NM_001002257	253558	NM_182551	ENSG00000172954	LCLAT1	1AGPAT8|AGPAT8|ALCAT1|HSRG1849|LPLAT6|LYCAT|UNQ1849	lysocardiolipin acyltransferase 1	protein-coding
chr1	147600404	147601166	Gained	intron (NM_004326, intron 1 of 9)	intron (NM_004326, intron 1 of 9)	59284	NM_004326	607	NM_004326	ENSG00000116128	BCL9	LGS	BCL9 transcription coactivator	protein-coding
chr20	621122	621514	Gained	Intergenic	L2b|LINE|L2	-11052	NM_004609	6939	NM_004609	ENSG00000125878	TCF15	EC2|PARAXIS|bHLHa40	transcription factor 15	protein-coding
chr6	75334335	75334999	Gained	intron (NM_001289987, intron 5 of 6)	intron (NM_001289987, intron 5 of 6)	-48519	NR_125859	101928540	NR_125859		LOC101928540	-	uncharacterized LOC101928540	ncRNA
chr9	89277431	89277802	Gained	Intergenic	L1MA8|LINE|L1	-33579	NM_001827	1164	NM_001827	ENSG00000123975	CKS2	CKSHS2	CDC28 protein kinase regulatory subunit 2	protein-coding
chr2	227503505	227503760	Gained	intron (NM_001135189, intron 2 of 11)	intron (NM_001135189, intron 2 of 11)	31476	NM_004504	3267	NM_004504	ENSG00000173744	AGFG1	HRB|RAB|RIP	ArfGAP with FG repeats 1	protein-coding
chr3	13378118	13378467	Gained	intron (NM_024923, intron 8 of 39)	intron (NM_024923, intron 8 of 39)	42030	NM_024923	23225	NM_024923	ENSG00000132182	NUP210	GP210|POM210	nucleoporin 210	protein-coding
chr14	89108652	89108966	Gained	Intergenic	Intergenic	284158	NR_159362	123016	NM_144596	ENSG00000165533	TTC8	BBS8|RP51	tetratricopeptide repeat domain 8	protein-coding
chr7	36258421	36258845	Gained	intron (NM_030636, intron 3 of 7)	L1PA7|LINE|L1	105379	NM_030636	80820	NM_030636	ENSG00000122547	EEPD1	HSPC107	endonuclease/exonuclease/phosphatase family domain containing 1	protein-coding
chr14	74438483	74438891	Gained	Intergenic	Charlie20a|DNA|hAT-Charlie	-12477	NM_001105579	646658	NM_001105579	ENSG00000183379	SYNDIG1L	CAPUCIN|DSPC1|IFITMD4|SynDIG2|TMEM90A	synapse differentiation inducing 1 like	protein-coding
chr13	20050118	20050484	Gained	intron (NM_001353161, intron 14 of 26)	intron (NM_001353161, intron 14 of 26)	-52400	NR_126380	104355137	NR_126380	ENSG00000236076	LINC01072	-	long intergenic non-protein coding RNA 1072	ncRNA
chr1	204623289	204623772	Gained	intron (NM_201630, intron 1 of 1)	intron (NM_201630, intron 1 of 1)	62208	NM_201630	10446	NM_006338	ENSG00000170382	LRRN2	FIGLER7|GAC1|LRANK1|LRRN5	leucine rich repeat neuronal 2	protein-coding
chr9	26954205	26954411	Gained	intron (NM_001099222, intron 1 of 19)	MER57E2|LTR|ERV1	1999	NR_121605	101929602	NR_121605	ENSG00000234676	IFT74-AS1	-	IFT74 antisense RNA 1	ncRNA
chr14	94599194	94599543	Gained	Intergenic	Intergenic	-13023	NM_001384673	12	NM_001085	ENSG00000196136	SERPINA3	AACT|ACT|GIG24|GIG25	serpin family A member 3	protein-coding
chr16	85878878	85879296	Gained	Intergenic	Intergenic	-20075	NM_002163	3394	NM_002163	ENSG00000140968	IRF8	H-ICSBP|ICSBP|ICSBP1|IMD32A|IMD32B|IRF-8	interferon regulatory factor 8	protein-coding
chrX	3175641	3175979	Gained	Intergenic	AluJr|SINE|Alu	-96010	NR_038428	100129464	NR_038428		LINC01546	CXorf28|VAL	long intergenic non-protein coding RNA 1546	ncRNA
chr5	38672309	38672776	Gained	Intergenic	Intergenic	47731	NR_104631	101926904	NR_104631	ENSG00000249740	LINC01265	-	long intergenic non-protein coding RNA 1265	ncRNA
chrX	16185693	16186030	Gained	Intergenic	Intergenic	18380	NM_001277307	645864	NM_001277307	ENSG00000182798	MAGEB17	-	MAGE family member B17	protein-coding
chr8	28577530	28578066	Gained	Intergenic	Intergenic	-72616	NR_036250	100422903	NR_036250	ENSG00000265251	MIR4288	-	microRNA 4288	ncRNA
chr5	72065725	72066274	Gained	Intergenic	Intergenic	-41476	NM_005909	4131	NM_005909	ENSG00000131711	MAP1B	DFNA83|FUTSCH|MAP5|PPP1R102|PVNH9	microtubule associated protein 1B	protein-coding
chr12	94934561	94935140	Gained	Intergenic	Intergenic	68847	NM_018838	55967	NM_018838	ENSG00000184752	NDUFA12	B17.2|DAP13|MC1DN23	NADH:ubiquinone oxidoreductase subunit A12	protein-coding
chr13	87556330	87556877	Gained	intron (NR_033829, intron 1 of 5)	intron (NR_033829, intron 1 of 5)	62137	NR_039722	100616182	NR_039722	ENSG00000266052	MIR4500	-	microRNA 4500	ncRNA
chr5	142280070	142280885	Gained	Intergenic	Intergenic	37845	NR_131221	100642175	NR_131221		SPRY4-IT1	SPRIGHTLY	SPRY4 intronic transcript 1	ncRNA
chr11	84981335	84981826	Gained	intron (NM_001351274, intron 5 of 26)	intron (NM_001351274, intron 5 of 26)	-58159	NM_001300983	1740	NM_001364	ENSG00000150672	DLG2	PPP1R58|PSD-93|PSD93|chapsyn-110	discs large MAGUK scaffold protein 2	protein-coding
chr15	56772897	56773158	Gained	Intergenic	L2|LINE|L2	-38941	NM_001288589	54816	NM_017661	ENSG00000137871	ZNF280D	SUHW4|ZNF634	zinc finger protein 280D	protein-coding
chr1	113784073	113784420	Gained	intron (NM_018364, intron 2 of 6)	Tigger3b|DNA|TcMar-Tigger	-24358	NM_001323042	10745	NM_006608	ENSG00000116793	PHTF1	PHTF	putative homeodomain transcription factor 1	protein-coding
chr9	83935279	83935945	Gained	Intergenic	MER90a|LTR|ERV1	-14068	NM_001271927	55582	NM_017576	ENSG00000165115	KIF27	-	kinesin family member 27	protein-coding
chr6	138485676	138486239	Gained	intron (NM_020464, intron 2 of 6)	intron (NM_020464, intron 2 of 6)	13537	NM_001144060	57224	NM_020464	ENSG00000135540	NHSL1	C6orf63	NHS like 1	protein-coding
chr10	65861203	65861757	Gained	Intergenic	LTR8B|LTR|ERV1	290055	NR_120647	101928913	NR_120647		LINC01515	-	long intergenic non-protein coding RNA 1515	ncRNA
chr9	95787956	95788404	Gained	Intergenic	Intergenic	-87511	NM_001010895	375748	NM_020207	ENSG00000182150	ERCC6L2	BMFS2|C9orf102|HEBO|RAD26L|SR278	ERCC excision repair 6 like 2	protein-coding
chr3	51163146	51163434	Gained	intron (NM_004947, intron 12 of 52)	intron (NM_004947, intron 12 of 52)	-222001	NM_006010	7873	NM_006010	ENSG00000145050	MANF	ARMET|ARP|DDDS	mesencephalic astrocyte derived neurotrophic factor	protein-coding
chr1	154474778	154475052	Gained	Intergenic	Intergenic	-27304	NM_001098475	126668	NM_182499	ENSG00000163239	TDRD10	-	tudor domain containing 10	protein-coding
chr12	69497234	69497909	Gained	intron (NM_001278354, intron 2 of 9)	MLT1A0|LTR|ERVL-MaLR	-17869	NR_145803	109623461	NR_145803		SNORA113	-	small nucleolar RNA, H/ACA box 113	snoRNA
chr7	100929423	100929792	Gained	Intergenic	MER4D1|LTR|ERV1	-19927	NM_005960	4584	NM_005960	ENSG00000169894	MUC3A	MUC-3A|MUC3	mucin 3A, cell surface associated	protein-coding
chr6	145448902	145449402	Gained	Intergenic	Intergenic	237725	NM_001368132	7957	NM_005670	ENSG00000112425	EPM2A	EPM2|MELF|MELF2	EPM2A glucan phosphatase, laforin	protein-coding
chr1	89890162	89890584	Gained	intron (NM_001134479, intron 2 of 2)	intron (NM_001134479, intron 2 of 2)	68434	NM_018103	55144	NM_018103	ENSG00000171492	LRRC8D	HsLRRC8D|LRRC5	leucine rich repeat containing 8 VRAC subunit D	protein-coding
chr5	113614216	113614489	Gained	Intergenic	LTR34|LTR|ERV1	100658	NM_001345975	64848	NM_022828	ENSG00000047188	YTHDC2	CAHL|hYTHDC2	YTH N6-methyladenosine RNA binding protein C2	protein-coding
chr14	55593724	55594052	Gained	intron (NM_001079521, intron 1 of 43)	intron (NM_001079521, intron 1 of 43)	13681	NM_001079521	3895	NM_004986	ENSG00000126777	KTN1	CG1|KNT|MU-RMS-40.19	kinectin 1	protein-coding
chr11	66907793	66908305	Gained	promoter-TSS (NM_022172)	promoter-TSS (NM_022172)	-96	NM_022172	5091	NM_000920	ENSG00000173599	PC	PCB	pyruvate carboxylase	protein-coding
chr2	234796295	234796628	Gained	Intergenic	Intergenic	113793	NR_132376	106144537	NR_132376	ENSG00000280744	LINC01173	-	long intergenic non-protein coding RNA 1173	ncRNA
chr8	29853157	29853545	Gained	Intergenic	Intergenic	-24847	NR_125817	101929470	NR_125817	ENSG00000248964	LOC101929470	-	uncharacterized LOC101929470	ncRNA
chr6	157460963	157461245	Gained	intron (NM_024630, intron 1 of 8)	intron (NM_024630, intron 1 of 8)	-68028	NR_037463	100500899	NR_037463	ENSG00000266617	MIR3692	-	microRNA 3692	ncRNA
chr7	152081197	152081471	Gained	intron (NM_001371460, intron 3 of 13)	intron (NM_001371460, intron 3 of 13)	6297	NM_001371474	63917	NM_022087	ENSG00000178234	GALNT11	GALNAC-T11|GALNACT11	polypeptide N-acetylgalactosaminyltransferase 11	protein-coding
chr13	113428067	113428410	Gained	intron (NM_138430, intron 4 of 6)	AluSx1|SINE|Alu	-13845	NM_001304433	113622	NM_138430	ENSG00000153531	ADPRHL1	ARH2	ADP-ribosylhydrolase like 1	protein-coding
chr16	56849811	56850243	Gained	3' UTR (NM_001242795, exon 20 of 20)	3' UTR (NM_001242795, exon 20 of 20)	-8491	NR_029680	406930	NR_029680	ENSG00000207649	MIR138-2	MIRN138-2|mir-138-2	microRNA 138-2	ncRNA
chr8	120970953	120971436	Gained	Intergenic	Intergenic	-159148	NM_021021	6641	NM_021021	ENSG00000172164	SNTB1	59-DAP|A1B|BSYN2|DAPA1B|SNT2|SNT2B1|TIP-43	syntrophin beta 1	protein-coding
chr2	28695221	28695530	Gained	Intergenic	Intergenic	40830	NR_145832	100505774	NR_145832	ENSG00000226833	LOC100505774	-	uncharacterized LOC100505774	ncRNA
chr7	98852909	98853250	Gained	intron (NM_001134451, intron 4 of 6)	intron (NM_001134451, intron 4 of 6)	16935	NM_001134450	222865	NM_152913	ENSG00000166448	TMEM130	-	transmembrane protein 130	protein-coding
chr1	200296027	200296573	Gained	Intergenic	MLT1A0|LTR|ERVL-MaLR	77492	NR_040064	554279	NR_040064	ENSG00000203721	LINC00862	C1orf98|SMIM16	long intergenic non-protein coding RNA 862	ncRNA
chr5	141725952	141726277	Gained	Intergenic	MSTA-int|LTR|ERVL-MaLR	-43884	NM_022481	64411	NM_022481	ENSG00000120318	ARAP3	CENTD3|DRAG1	ArfGAP with RhoGAP domain, ankyrin repeat and PH domain 3	protein-coding
chr20	56938203	56938402	Gained	Intergenic	MER58B|DNA|hAT-Charlie	-275394	NR_110631	102723590	NR_110631		BMP7-AS1	-	BMP7 antisense RNA 1	ncRNA
chr6	79873020	79873442	Gained	Intergenic	Intergenic	-60985	NR_131786	89758	NM_001243308		LINC01621	C6orf7	long intergenic non-protein coding RNA 1621	ncRNA
chr2	172836310	172836814	Gained	intron (NM_001100397, intron 1 of 27)	intron (NM_001100397, intron 1 of 27)	14737	NM_001100397	11069	NM_007023	ENSG00000091428	RAPGEF4	CAMP-GEFII|CGEF2|EPAC|EPAC 2|EPAC2|Nbla00496	Rap guanine nucleotide exchange factor 4	protein-coding
chr3	195611974	195612570	Gained	Intergenic	Intergenic	-28332	NM_001647	347	NM_001647	ENSG00000189058	APOD	-	apolipoprotein D	protein-coding
chr9	19161679	19162246	Gained	Intergenic	Intergenic	-34356	NR_038064	123	NM_001122	ENSG00000147872	PLIN2	ADFP|ADRP	perilipin 2	protein-coding
chr20	1841564	1841902	Gained	Intergenic	Intergenic	-52434	NM_001330728	140885	NM_080792	ENSG00000198053	SIRPA	BIT|CD172A|MFR|MYD-1|P84|PTPNS1|SHPS1|SIRP	signal regulatory protein alpha	protein-coding
chr4	119786033	119786267	Gained	Intergenic	Intergenic	18365	NR_110660	101927007	NR_110660	ENSG00000250772	LINC01365	-	long intergenic non-protein coding RNA 1365	ncRNA
chr10	95229466	95230032	Gained	TTS (NM_207321)	TTS (NM_207321)	35549	NM_207321	142827	NM_207321	ENSG00000173124	ACSM6	C10orf129|bA310E22.3	acyl-CoA synthetase medium chain family member 6	protein-coding
chr8	48450493	48451019	Gained	Intergenic	Intergenic	-100811	NR_105002	101929268	NR_105002	ENSG00000253608	LOC101929268	-	uncharacterized LOC101929268	ncRNA
chr13	109274160	109274729	Gained	Intergenic	Intergenic	-107141	NR_047700	100885782	NR_047700	ENSG00000236242	MYO16-AS1	-	MYO16 antisense RNA 1	ncRNA
chr11	108570960	108571560	Gained	intron (NM_001308019, intron 2 of 6)	intron (NM_001308019, intron 2 of 6)	-19031	NM_001144763	23086	NM_015065	ENSG00000110723	EXPH5	EBS4|SLAC2-B|SLAC2B	exophilin 5	protein-coding
chr4	140742406	140742729	Gained	intron (NM_015130, intron 1 of 20)	intron (NM_015130, intron 1 of 20)	13818	NM_015130	23158	NM_015130	ENSG00000109436	TBC1D9	GRAMD9|MDR1	TBC1 domain family member 9	protein-coding
chr7	36120331	36120606	Gained	Intergenic	L1PA6|LINE|L1	25158	NR_108089	101928618	NR_108089	ENSG00000261184	LOC101928618	-	uncharacterized LOC101928618	ncRNA
chr2	207239214	207239714	Gained	promoter-TSS (NR_146555)	promoter-TSS (NR_146555)	-347	NR_146555	105373853	NR_146555	ENSG00000229647	MYOSLID	-	myocardin-induced smooth muscle lncRNA, inducer of differentiation	ncRNA
chr1	203429146	203429557	Gained	Intergenic	LTR22A|LTR|ERVK	-46455	NM_201348	5549	NM_002725	ENSG00000188783	PRELP	MST161|MSTP161|SLRR2A	proline and arginine rich end leucine rich repeat protein	protein-coding
chr3	56874092	56874575	Gained	intron (NM_001289698, intron 2 of 10)	intron (NM_001289698, intron 2 of 10)	42103	NM_001289698	50650	NM_019555	ENSG00000163947	ARHGEF3	GEF3|STA3|XPLN	Rho guanine nucleotide exchange factor 3	protein-coding
chr1	67040400	67040803	Gained	intron (NM_015139, intron 8 of 11)	intron (NM_015139, intron 8 of 11)	13547	NM_015139	23169	NM_015139	ENSG00000116704	SLC35D1	SHNKND|UGTREL7	solute carrier family 35 member D1	protein-coding
chr10	103021900	103022212	Gained	intron (NM_017649, intron 1 of 7)	intron (NM_017649, intron 1 of 7)	-103721	NR_160733	107984265	NR_160733	ENSG00000286575	LOC107984265	-	uncharacterized LOC107984265	ncRNA
chr9	3330793	3331168	Gained	intron (NM_134428, intron 4 of 17)	intron (NM_134428, intron 4 of 17)	149391	NR_121585	101929247	NR_121585	ENSG00000236511	LINC01231	-	long intergenic non-protein coding RNA 1231	ncRNA
chr4	119598482	119599011	Gained	intron (NM_001083, intron 2 of 20)	intron (NM_001083, intron 2 of 20)	28991	NM_033430	8654	NM_001083	ENSG00000138735	PDE5A	CGB-PDE|CN5A|PDE5	phosphodiesterase 5A	protein-coding
chr2	100757732	100758220	Gained	Intergenic	L3|LINE|CR1	-62163	NM_002518	4862	NM_002518	ENSG00000170485	NPAS2	MOP4|PASD4|bHLHe9	neuronal PAS domain protein 2	protein-coding
chrX	48090178	48090441	Gained	Intergenic	LTR47A2|LTR|ERVL	-17673	NR_028366	280657	NM_173357		SSX6P	SSX6|SSXP2|dJ54B20.1|psiSSX2	SSX family member 6, pseudogene	pseudo
chr5	32640001	32640319	Gained	Intergenic	Intergenic	-50712	NM_001364458	4883	NM_000908	ENSG00000113389	NPR3	ANP-C|ANPR-C|ANPRC|BOMOS|C5orf23|GUCY2B|NPR-C|NPRC	natriuretic peptide receptor 3	protein-coding
chr13	32838767	32839310	Gained	intron (NR_047020, intron 4 of 4)	intron (NR_047020, intron 4 of 4)	72614	NR_047020	100874167	NR_047020		LINC00423	-	long intergenic non-protein coding RNA 423	ncRNA
chr7	29489016	29489381	Gained	intron (NM_001293081, intron 1 of 6)	intron (NM_001293081, intron 1 of 6)	5382	NM_001293081	1124	NM_004067	ENSG00000106069	CHN2	ARHGAP3|BCH|CHN2-3|RHOGAP3	chimerin 2	protein-coding
chr17	69468304	69468542	Gained	intron (NM_002758, intron 1 of 11)	L2c|LINE|L2	17109	NR_145982	105371880	NR_145982		LOC105371880	-	uncharacterized LOC105371880	ncRNA
chr12	50934982	50935645	Gained	Intergenic	Intergenic	10298	NM_014033	25840	NM_014033	ENSG00000185432	TMT1A	AAM-B|AAMB|METTL7A	thiol methyltransferase 1A	protein-coding
chr3	45199712	45200449	Gained	Intergenic	Intergenic	26207	NM_015444	25907	NM_015444	ENSG00000249992	TMEM158	BBP|RIS1|p40BBP	transmembrane protein 158	protein-coding
chr3	100210483	100211040	Gained	Intergenic	Intergenic	24937	NR_028357	644444	NR_028357	ENSG00000293379	TMEM30CP	CDC50C|TMEM30C	transmembrane protein 30C, pseudogene	pseudo
chr8	115978153	115978714	Gained	intron (NR_046215, intron 7 of 13)	AmnSINE1|SINE|5S-Deu-L2	-309458	NM_014112	7227	NM_014112	ENSG00000104447	TRPS1	GC79|LGCR	transcriptional repressor GATA binding 1	protein-coding
chr7	119625016	119625267	Gained	intron (NR_131960, intron 4 of 4)	intron (NR_131960, intron 4 of 4)	282234	NR_131961	105375475	NR_131960	ENSG00000225546	LINC02476	LVCAT5|lnc-TSPAN12	long intergenic non-protein coding RNA 2476	ncRNA
chr2	48567738	48568014	Gained	promoter-TSS (NM_172311)	promoter-TSS (NM_172311)	-902	NM_172311	286749	NM_172311	ENSG00000068781	STON1-GTF2A1L	ALF|GTF2A1L|GTF2A1LF|SALF	STON1-GTF2A1L readthrough	protein-coding
chr13	35599437	35599852	Gained	intron (NM_001385012, intron 47 of 58)	MLT1H|LTR|ERVL-MaLR	-97880	NR_132116	100507114	NR_132115	ENSG00000236036	LINC00445	-	long intergenic non-protein coding RNA 445	ncRNA
chr10	126750753	126751149	Gained	Intergenic	L1PB1|LINE|L1	-80258	NM_001350922	118611	NM_001004298	ENSG00000154493	C10orf90	FATS|bA422P15.2	chromosome 10 open reading frame 90	protein-coding
chr2	218731565	218731943	Gained	intron (NM_014640, intron 2 of 19)	intron (NM_014640, intron 2 of 19)	20919	NM_014640	9654	NM_014640	ENSG00000135912	TTLL4	-	tubulin tyrosine ligase like 4	protein-coding
chr2	21333103	21333503	Gained	Intergenic	Intergenic	209335	NM_001306137	100129278	NM_001306137	ENSG00000218819	TDRD15	-	tudor domain containing 15	protein-coding
chr13	39578783	39579372	Gained	intron (NM_005780, intron 2 of 3)	L2b|LINE|L2	24116	NM_005780	10186	NM_005780	ENSG00000183722	LHFPL6	LHFP	LHFPL tetraspan subfamily member 6	protein-coding
chr18	48002799	48003396	Gained	Intergenic	Intergenic	-71951	NM_001135937	4087	NM_005901	ENSG00000175387	SMAD2	CHTD8|JV18|JV18-1|LDS6|MADH2|MADR2|hMAD-2|hSMAD2	SMAD family member 2	protein-coding
chr4	107304842	107305254	Gained	Intergenic	Intergenic	-268735	NM_014421	27123	NM_014421	ENSG00000155011	DKK2	DKK-2	dickkopf WNT signaling pathway inhibitor 2	protein-coding
chr12	53868523	53869028	Gained	Intergenic	Intergenic	-70056	NM_017410	3229	NM_017410	ENSG00000123364	HOXC13	ECTD9|HOX3|HOX3G	homeobox C13	protein-coding
chr3	136114385	136114820	Gained	intron (NM_002718, intron 13 of 13)	L1PA8|LINE|L1	79866	NM_001145417	55167	NM_018133	ENSG00000174579	MSL2	MSL-2|MSL2L1|RNF184	MSL complex subunit 2	protein-coding
chr2	149278948	149279175	Gained	Intergenic	Intergenic	-50924	NM_001195685	130574	NM_194317	ENSG00000187123	LYPD6	-	LY6/PLAUR domain containing 6	protein-coding
chr12	11724016	11724402	Gained	intron (NM_001987, intron 1 of 7)	intron (NM_001987, intron 1 of 7)	74535	NM_001987	2120	NM_001987	ENSG00000139083	ETV6	TEL|TEL/ABL|THC5	ETS variant transcription factor 6	protein-coding
chr9	110443611	110444082	Gained	intron (NM_153366, intron 26 of 47)	intron (NM_153366, intron 26 of 47)	-105962	NM_001286947	255220	NM_001003936	ENSG00000204193	TXNDC8	SPTRX-3|SPTRX3|TRX6|bA427L11.2	thioredoxin domain containing 8	protein-coding
chr5	71830658	71831101	Gained	Intergenic	Intergenic	111604	NM_004291	9607	NM_004291	ENSG00000164326	CARTPT	CART	CART prepropeptide	protein-coding
chr4	102022364	102022694	Gained	intron (NM_017935, intron 8 of 16)	intron (NM_017935, intron 8 of 16)	208687	NM_001083907	55024	NM_017935	ENSG00000153064	BANK1	BANK	B cell scaffold protein with ankyrin repeats 1	protein-coding
chr15	63929079	63929450	Gained	intron (NR_120344, intron 1 of 3)	intron (NR_120344, intron 1 of 3)	990	NR_120344	101928988	NR_120344	ENSG00000259351	LOC101928988	-	uncharacterized LOC101928988	ncRNA
chr15	63332474	63333086	Gained	intron (NM_001218, intron 8 of 10)	intron (NM_001218, intron 8 of 10)	49066	NR_135511	771	NM_001218	ENSG00000074410	CA12	CA-XII|CAXII|HsT18816|T18816	carbonic anhydrase 12	protein-coding
chr9	121380692	121381142	Gained	Intergenic	L1MC1|LINE|L1	-10613	NM_001270527	2040	NM_004099	ENSG00000148175	STOM	BND7|EPB7|EPB72	stomatin	protein-coding
chr2	191219371	191219891	Gained	Intergenic	L2b|LINE|L2	-25773	NM_001330238	4430	NM_012223	ENSG00000128641	MYO1B	MMI-alpha|MMIa|MYH-1c|myr1	myosin IB	protein-coding
chr4	169159470	169160008	Gained	intron (NM_020870, intron 2 of 11)	intron (NM_020870, intron 2 of 11)	111217	NM_020870	57630	NM_020870	ENSG00000154447	SH3RF1	POSH|RNF142|SH3MD2	SH3 domain containing ring finger 1	protein-coding
chr12	26723686	26724373	Gained	intron (NM_002223, intron 4 of 56)	L4_A_Mam|LINE|RTE-X	109165	NM_002223	3709	NM_002223	ENSG00000123104	ITPR2	ANHD|CFAP48|INSP3R2|IP3R2	inositol 1,4,5-trisphosphate receptor type 2	protein-coding
chr17	60605014	60605336	Gained	intron (NM_003620, intron 1 of 5)	Charlie1a|DNA|hAT-Charlie	4982	NM_003620	8493	NM_003620	ENSG00000170836	PPM1D	IDDGIP|JDVS|PP2C-DELTA|WIP1	protein phosphatase, Mg2+/Mn2+ dependent 1D	protein-coding
chr6	131966459	131966947	Gained	Intergenic	Intergenic	-15331	NM_001901	1490	NM_001901	ENSG00000118523	CCN2	CTGF|HCS24|IBP-8|IGFBP8|NOV2	cellular communication network factor 2	protein-coding
chr4	183988080	183988441	Gained	intron (NM_020225, intron 1 of 3)	intron (NM_020225, intron 1 of 3)	82953	NM_020225	56977	NM_020225	ENSG00000173320	STOX2	-	storkhead box 2	protein-coding
chr8	18740029	18740568	Gained	intron (NM_015310, intron 9 of 15)	intron (NM_015310, intron 9 of 15)	68569	NM_206909	23362	NM_015310	ENSG00000156011	PSD3	EFA6D|EFA6R|HCA67	pleckstrin and Sec7 domain containing 3	protein-coding
chr4	71550442	71551145	Gained	intron (NM_003759, intron 17 of 22)	intron (NM_003759, intron 17 of 22)	211773	NM_003759	8671	NM_003759	ENSG00000080493	SLC4A4	HNBC1|KNBC|NBC1|NBC2|NBCe1|NBCe1-A|SLC4A5|hhNMC|kNBC1|pNBC	solute carrier family 4 member 4	protein-coding
chr19	33022508	33023065	Gained	intron (NM_033103, intron 3 of 14)	intron (NM_033103, intron 3 of 14)	42102	NM_033103	85415	NM_033103	ENSG00000131941	RHPN2	P76RBE|RHOBP	rhophilin Rho GTPase binding protein 2	protein-coding
chr20	53165515	53165910	Gained	intron (NM_173485, intron 1 of 2)	intron (NM_173485, intron 1 of 2)	-19571	NM_001193421	128553	NM_173485	ENSG00000182463	TSHZ2	C20orf17|OVC10-2|TSH2|ZABC2|ZNF218	teashirt zinc finger homeobox 2	protein-coding
chr9	107317298	107317641	Gained	intron (NM_001244724, intron 5 of 9)	intron (NM_001244724, intron 5 of 9)	32700	NM_001244713	5887	NM_002874	ENSG00000119318	RAD23B	HHR23B|HR23B|P58	RAD23 homolog B, nucleotide excision repair protein	protein-coding
chr7	83267092	83267659	Gained	Intergenic	Intergenic	-104491	NM_014510	27445	NM_014510	ENSG00000186472	PCLO	ACZ|PCH3	piccolo presynaptic cytomatrix protein	protein-coding
chr15	51910614	51910956	Gained	3' UTR (NM_014547, exon 10 of 10)	3' UTR (NM_014547, exon 10 of 10)	13335	NR_109775	100422556	NR_109775		LOC100422556	-	LEO1 homolog, Paf1/RNA polymerase II complex component pseudogene	pseudo
chr20	10584229	10584643	Gained	intron (NM_001009608, intron 4 of 7)	intron (NM_001009608, intron 4 of 7)	65259	NR_106930	102465525	NR_106930	ENSG00000273745	MIR6870	hsa-mir-6870	microRNA 6870	ncRNA
chr7	87435764	87436132	Gained	intron (NM_018850, intron 14 of 26)	MLT1H-int|LTR|ERVL-MaLR	39732	NM_018849	5244	NM_000443	ENSG00000005471	ABCB4	ABC21|GBD1|ICP3|MDR2|MDR2/3|MDR3|PFIC-3|PGY3	ATP binding cassette subfamily B member 4	protein-coding
chr3	188679792	188680117	Gained	intron (NR_164692, intron 6 of 9)	Tigger15a|DNA|TcMar-Tigger	-8827	NR_029502	407020	NR_029502	ENSG00000207651	MIR28	MIRN28|hsa-mir-28|miR-28	microRNA 28	ncRNA
chr12	30613010	30614198	Gained	Intergenic	L1MEg1|LINE|L1	63640	NM_001190995	10526	NM_006390	ENSG00000133704	IPO8	RANBP8|VISS	importin 8	protein-coding
chr5	88824944	88825205	Gained	promoter-TSS (NM_001363581)	promoter-TSS (NM_001363581)	-731	NM_001363581	4208	NM_002397	ENSG00000081189	MEF2C	C5DELq14.3|DEL5q14.3|NEDHSIL	myocyte enhancer factor 2C	protein-coding
chr1	183323672	183324347	Gained	intron (NM_015039, intron 1 of 10)	intron (NM_015039, intron 1 of 10)	-19135	NM_170706	23057	NM_015039	ENSG00000157064	NMNAT2	C1orf15|PNAT2	nicotinamide nucleotide adenylyltransferase 2	protein-coding
chr19	40962405	40963090	Gained	Intergenic	Intergenic	-28535	NM_000767	1555	NM_000767	ENSG00000197408	CYP2B6	CPB6|CYP2B|CYP2B7|CYP2B7P|CYPIIB6|EFVM|IIB1|P450	cytochrome P450 family 2 subfamily B member 6	protein-coding
chr17	28111715	28113008	Gained	intron (NM_016231, intron 1 of 10)	L1M4a2|LINE|L1	69684	NM_016231	51701	NM_016231	ENSG00000087095	NLK	-	nemo like kinase	protein-coding
chr9	82551630	82552002	Gained	Intergenic	Intergenic	511326	NM_152573	158158	NM_152573	ENSG00000165105	RASEF	RAB45|TSG	RAS and EF-hand domain containing	protein-coding
chr1	221439377	221439708	Gained	Intergenic	Intergenic	-103246	NR_024236	400804	NR_024236	ENSG00000234754	LINC02817	C1orf140	long intergenic non-protein coding RNA 2817	ncRNA
chrX	15598130	15598404	Gained	intron (NM_001371415, intron 1 of 17)	intron (NM_001371415, intron 1 of 17)	2693	NM_001371415	59272	NM_021804	ENSG00000130234	ACE2	ACEH	angiotensin converting enzyme 2	protein-coding
chr8	140299762	140300101	Gained	intron (NR_164662, intron 10 of 22)	intron (NR_164662, intron 10 of 22)	157813	NM_001321646	83696	NM_031466	ENSG00000167632	TRAPPC9	IBP|IKBKBBP|MRT13|NIBP|T1|TRS120	trafficking protein particle complex subunit 9	protein-coding
chr2	220009701	220010281	Gained	Intergenic	Intergenic	-103426	NR_036228	100422959	NR_036228	ENSG00000266518	MIR4268	-	microRNA 4268	ncRNA
chr13	30119481	30119822	Gained	Intergenic	Intergenic	-10776	NR_046998	100874146	NR_046998	ENSG00000224511	LINC00365	-	long intergenic non-protein coding RNA 365	ncRNA
chr7	111424816	111425356	Gained	intron (NM_001350961, intron 4 of 7)	intron (NM_001350961, intron 4 of 7)	137406	NM_001244606	83943	NM_032549	ENSG00000184903	IMMP2L	IMMP2L-IT1|IMP2|IMP2-LIKE	inner mitochondrial membrane peptidase subunit 2	protein-coding
chr10	100033800	100034137	Gained	Intergenic	MER4-int|LTR|ERV1	-24021	NM_015221	23268	NM_015221	ENSG00000107554	DNMBP	ARHGEF36|CTRCT48|TUBA	dynamin binding protein	protein-coding
chr5	120454449	120454690	Gained	Intergenic	Intergenic	-9709	NM_016644	51334	NM_016644	ENSG00000184838	PRR16	DSC54|LARGEN	proline rich 16	protein-coding
chr15	55825053	55825586	Gained	Intergenic	Intergenic	-82167	NM_173814	283659	NM_173814	ENSG00000166450	PRTG	IGDCC5	protogenin	protein-coding
chr13	79441046	79442088	Gained	Intergenic	LTR16A1|LTR|ERVL	35258	NR_038991	100505538	NR_038991	ENSG00000227354	RBM26-AS1	-	RBM26 antisense RNA 1	ncRNA
chr1	233459963	233460370	Gained	Intergenic	MamGypLTR3a|LTR|Gypsy	132442	NM_032435	84451	NM_032435	ENSG00000143674	MAP3K21	MLK4|dJ862P8.3	mitogen-activated protein kinase kinase kinase 21	protein-coding
chr20	16620879	16621559	Gained	Intergenic	Intergenic	-47771	NM_001199866	55614	NM_024704	ENSG00000089177	KIF16B	C20orf23|KISC20ORF|SNX23	kinesin family member 16B	protein-coding
chr13	34179368	34180168	Gained	Intergenic	Intergenic	-168275	NR_146542	105370158	NR_146542	ENSG00000271850	LINC02343	-	long intergenic non-protein coding RNA 2343	ncRNA
chr2	8609517	8609928	Gained	Intergenic	Intergenic	-25930	NR_110257	101929567	NR_110257	ENSG00000236008	LINC01814	-	long intergenic non-protein coding RNA 1814	ncRNA
chr2	53209529	53209921	Gained	Intergenic	L2a|LINE|L2	-507110	NR_039630	100616431	NR_039630	ENSG00000264975	MIR4431	-	microRNA 4431	ncRNA
chr7	17608223	17608967	Gained	Intergenic	L1PA16|LINE|L1	-49686	NR_110013	101927630	NR_110013	ENSG00000236039	LINC02889	-	long intergenic non-protein coding RNA 2889	ncRNA
chr2	16495772	16496269	Gained	Intergenic	Intergenic	169814	NM_030797	81553	NM_030797	ENSG00000197872	CYRIA	CYRI-A|FAM49A	CYFIP related Rac1 interactor A	protein-coding
chr3	172355706	172356292	Gained	intron (NM_022763, intron 22 of 25)	L3|LINE|CR1	92457	NM_198407	2693	NM_004122	ENSG00000121853	GHSR	GHDP|GHS-R1a|GHSR-1a	growth hormone secretagogue receptor	protein-coding
chr13	72983110	72983858	Gained	intron (NM_006346, intron 16 of 17)	intron (NM_006346, intron 16 of 17)	-71492	NM_001286818	688	NM_001730	ENSG00000102554	KLF5	BTEB2|CKLF|IKLF	KLF transcription factor 5	protein-coding
chr7	130553413	130553889	Gained	intron (NM_001290033, intron 14 of 19)	intron (NM_001290033, intron 14 of 19)	10198	NR_024086	53844	NR_024086		COPG2IT1	CIT1|COPG2AS|DKFZP761N09121|NCRNA00170	COPG2 imprinted transcript 1	ncRNA
chr5	167454108	167454768	Gained	intron (NM_001122679, intron 3 of 29)	intron (NM_001122679, intron 3 of 29)	-119221	NM_001368145	57451	NM_001080428	ENSG00000145934	TENM2	ODZ2|TEN-M2|TEN2|TNM2|ten-2	teneurin transmembrane protein 2	protein-coding
chr9	129275638	129275979	Gained	Intergenic	L2|LINE|L2	-6608	NR_121587	101929331	NR_121587		LINC02975	-	long intergenic non-protein coding RNA 2975	ncRNA
chr3	42210802	42211094	Gained	3' UTR (NM_001265608, exon 14 of 14)	3' UTR (NM_001265608, exon 14 of 14)	50755	NM_014965	22906	NM_014965	ENSG00000182606	TRAK1	DEE68|EIEE68|MILT1|OIP106	trafficking kinesin protein 1	protein-coding
chr14	53047302	53047703	Gained	intron (NM_030637, intron 11 of 11)	intron (NM_030637, intron 11 of 11)	-96405	NM_001134999	10979	NM_006832	ENSG00000073712	FERMT2	KIND2|MIG2|PLEKHC1|UNC112|UNC112B|mig-2	FERM domain containing kindlin 2	protein-coding
chrX	110509340	110510136	Gained	Intergenic	Intergenic	-10574	NR_002718
chr5	61319722	61320087	Gained	Intergenic	Intergenic	-12354	NM_020928	57688	NM_020928	ENSG00000130449	ZSWIM6	AFND|NEDMAGA	zinc finger SWIM-type containing 6	protein-coding
chr8	73118250	73119002	Gained	Intergenic	L2c|LINE|L2	-25454	NM_153225	157869	NM_153225	ENSG00000164764	SBSPON	C8orf84|RPESP	somatomedin B and thrombospondin type 1 domain containing	protein-coding
chr11	126104310	126104802	Gained	Intergenic	Intergenic	-41264	NM_016952	50937	NM_016952	ENSG00000064309	CDON	CDO|CDON1|HPE11|Ihog|ORCAM	cell adhesion associated, oncogene regulated	protein-coding
chr5	158450902	158452241	Gained	Intergenic	Intergenic	-41798	NR_109888	101927697	NR_109888	ENSG00000276778	LINC02227	-	long intergenic non-protein coding RNA 2227	ncRNA
chr1	167600126	167600634	Gained	Intergenic	Intergenic	-29813	NM_001322923	92241	NM_052862	ENSG00000198771	RCSD1	CAPZIP|MK2S4	RCSD domain containing 1	protein-coding
chrX	41600203	41600758	Gained	intron (NM_001126055, intron 11 of 24)	intron (NM_001126055, intron 11 of 24)	-88493	NM_001097579	2857	NM_005300	ENSG00000171659	GPR34	LPS1|LYPSR1	G protein-coupled receptor 34	protein-coding
chr16	27174822	27175123	Gained	Intergenic	LTR32|LTR|ERVL	-28554	NM_024773	79831	NM_024773	ENSG00000155666	KDM8	JMJD5	lysine demethylase 8	protein-coding
chr3	187858831	187859054	Gained	Intergenic	Intergenic	-113474	NM_001706	604	NM_001706	ENSG00000113916	BCL6	BCL5|BCL6A|LAZ3|ZBTB27|ZNF51	BCL6 transcription repressor	protein-coding
chr2	69196378	69196980	Gained	intron (NM_032208, intron 17 of 17)	intron (NM_032208, intron 17 of 17)	92997	NR_036073	100423030	NR_036073	ENSG00000266649	MIR3126	mir-3126	microRNA 3126	ncRNA
chr5	82837734	82838004	Gained	Intergenic	MER41C|LTR|ERV1	-2286	NR_039773	100616297	NR_039773	ENSG00000283359	MIR3977	-	microRNA 3977	ncRNA
chr5	68547658	68547964	Gained	Intergenic	Intergenic	255234	NM_001242466	5295	NM_181504	ENSG00000145675	PIK3R1	AGM7|GRB1|IMD36|p85|p85-ALPHA|p85alpha	phosphoinositide-3-kinase regulatory subunit 1	protein-coding
chr1	18965488	18966251	Gained	Intergenic	Intergenic	-9193	NM_001136265	126917	NM_001136265	ENSG00000169991	IFFO2	-	intermediate filament family orphan 2	protein-coding
chr22	28207795	28208432	Gained	intron (NM_001145418, intron 5 of 22)	LTR86A2|LTR|ERVL	-251756	NR_106713	102466081	NR_106713	ENSG00000276162	MIR5739	hsa-mir-5739	microRNA 5739	ncRNA
chrX	74119332	74119650	Gained	intron (NR_028379, intron 5 of 6)	L1P4b|LINE|L1	98970	NR_030398	693122	NR_030398	ENSG00000202566	MIR421	MIRN421|hsa-mir-421	microRNA 421	ncRNA
chr17	27508972	27509288	Gained	intron (NM_014238, intron 2 of 20)	intron (NM_014238, intron 2 of 20)	37166	NM_014238	8844	NM_014238	ENSG00000141068	KSR1	KSR|RSU2	kinase suppressor of ras 1	protein-coding
chr9	120403250	120403665	Gained	intron (NM_018249, intron 33 of 37)	intron (NM_018249, intron 33 of 37)	-158407	NR_029604	406939	NR_029604	ENSG00000207814	MIR147A	MIR147|MIRN147|hsa-mir-147a	microRNA 147a	ncRNA
chr15	62307444	62307906	Gained	Intergenic	L3|LINE|CR1	-2941	NR_107034	102465869	NR_107034	ENSG00000277919	MIR8067	hsa-mir-8067	microRNA 8067	ncRNA
chr2	108662001	108662521	Gained	3' UTR (NM_001371500, exon 3 of 3)	3' UTR (NM_001371500, exon 3 of 3)	7227	NM_001371494	3987	NM_004987	ENSG00000169756	LIMS1	PINCH|PINCH-1|PINCH1	LIM zinc finger domain containing 1	protein-coding
chr2	179817515	179817822	Gained	intron (NM_001352809, intron 1 of 10)	(TG)n|Simple_repeat|Simple_repeat	43240	NR_031659	100302172	NR_031659	ENSG00000221240	MIR1258	MIRN1258|hsa-mir-1258|mir-1258	microRNA 1258	ncRNA
chr21	33685988	33686272	Gained	intron (NM_001331010, intron 1 of 38)	intron (NM_001331010, intron 1 of 38)	43629	NM_001331008	6453	NM_003024	ENSG00000205726	ITSN1	ITSN|SH3D1A|SH3P17	intersectin 1	protein-coding
chr2	42845050	42845943	Gained	Intergenic	Intergenic	-52913	NM_012205	23498	NM_012205	ENSG00000162882	HAAO	3-HAO|HAO|VCRL1|h3HAO	3-hydroxyanthranilate 3,4-dioxygenase	protein-coding
chr4	128543390	128543725	Gained	Intergenic	MLT1O|LTR|ERVL-MaLR	115541	NR_125882	100507487	NR_125882	ENSG00000251432	LINC02615	-	long intergenic non-protein coding RNA 2615	ncRNA
chr2	12300822	12301230	Gained	intron (NR_110196, intron 3 of 5)	intron (NR_110196, intron 3 of 5)	101896	NR_037452	100500884	NR_037452	ENSG00000264089	MIR3681	-	microRNA 3681	ncRNA
chr2	112784236	112784588	Gained	promoter-TSS (NM_000575)	promoter-TSS (NM_000575)	-12	NM_001371554	3552	NM_000575	ENSG00000115008	IL1A	IL-1 alpha|IL-1A|IL1|IL1-ALPHA|IL1F1	interleukin 1 alpha	protein-coding
chr18	62788925	62789281	Gained	intron (NM_194449, intron 1 of 16)	intron (NM_194449, intron 1 of 16)	73562	NM_194449	23239	NM_194449	ENSG00000081913	PHLPP1	PHLPP|PLEKHE1|PPM3A|SCOP	PH domain and leucine rich repeat protein phosphatase 1	protein-coding
chr3	194488494	194488828	Gained	TTS (NR_033929)	TTS (NR_033929)	1521	NR_033929	401106	NR_033929		ATP13A3-DT	LINC00884	ATP13A3 divergent transcript	ncRNA
chr5	145920977	145921427	Gained	Intergenic	MIRb|SINE|MIR	-15376	NM_152550	153769	NM_152550	ENSG00000156463	SH3RF2	HEPP1|POSHER|PPP1R39|RNF158	SH3 domain containing ring finger 2	protein-coding
chr1	117612865	117613428	Gained	intron (NM_017709, intron 1 of 1)	intron (NM_017709, intron 1 of 1)	7098	NM_017709	54855	NM_017709	ENSG00000183508	TENT5C	FAM46C	terminal nucleotidyltransferase 5C	protein-coding
chr4	185857626	185858102	Gained	intron (NM_021069, intron 1 of 20)	MER11A|LTR|ERVK	-45608	NM_001145670	8470	NM_003603	ENSG00000154556	SORBS2	ARGBP2|PRO0618	sorbin and SH3 domain containing 2	protein-coding
chr11	96037575	96037992	Gained	intron (NM_032427, intron 2 of 4)	intron (NM_032427, intron 2 of 4)	-113676	NM_201278	8898	NM_016156	ENSG00000087053	MTMR2	CMT4B|CMT4B1	myotubularin related protein 2	protein-coding
chr8	32269505	32269866	Gained	intron (NM_013962, intron 1 of 4)	intron (NM_013962, intron 1 of 4)	-171061	NR_047475	100874286	NR_047475	ENSG00000254049	NRG1-IT3	-	NRG1 intronic transcript 3	ncRNA
chr16	54135938	54136598	Gained	Intergenic	MIR3|SINE|MIR	96875	NR_103838	100505692	NR_103838		FTO-IT1	-	FTO intronic transcript 1	ncRNA
chr7	84770107	84771166	Gained	Intergenic	(AAAACA)n|Simple_repeat|Simple_repeat	238160	NR_110080	101927378	NR_110079	ENSG00000235139	LINC03017	-	long intergenic non-protein coding RNA 3017	ncRNA
chr9	104953009	104953442	Gained	Intergenic	Intergenic	-25070	NM_005502	19	NM_005502	ENSG00000165029	ABCA1	ABC-1|ABC1|CERP|HDLCQTL13|HDLDT1|HPALP1|TGD	ATP binding cassette subfamily A member 1	protein-coding
chr3	58837865	58838388	Gained	intron (NM_198463, intron 12 of 15)	intron (NM_198463, intron 12 of 15)	13655	NR_110820	101929238	NR_110820	ENSG00000242428	CFAP20DC-AS1	C3orf67-AS1	CFAP20DC antisense RNA 1	ncRNA
chr12	49664689	49665126	Gained	intron (NM_175736, intron 4 of 25)	intron (NM_175736, intron 4 of 25)	41346	NM_001379033	25766	NM_012272	ENSG00000110844	PRPF40B	HYPC	pre-mRNA processing factor 40 homolog B	protein-coding
chr8	22178638	22179370	Gained	intron (NR_033404, intron 6 of 15)	intron (NR_033404, intron 6 of 15)	13632	NR_033403	649	NM_001199	ENSG00000168487	BMP1	OI13|PCOLC|PCP|PCP2|TLD	bone morphogenetic protein 1	protein-coding
chr9	127524273	127524942	Gained	intron (NM_022833, intron 4 of 13)	intron (NM_022833, intron 4 of 13)	44466	NM_022833	64855	NM_022833	ENSG00000136830	NIBAN2	C9orf88|FAM129B|MEG-3|MINERVA|OC58|bA356B19.6	niban apoptosis regulator 2	protein-coding
chrX	48867871	48868315	Gained	Intergenic	LTR40A1|LTR|ERVL	-29819	NM_001167989	10084	NM_005710	ENSG00000102103	PQBP1	MRX2|MRX55|MRXS3|MRXS8|NPW38|RENS1|SHS	polyglutamine binding protein 1	protein-coding
chr2	100009081	100009354	Gained	intron (NM_002285, intron 3 of 23)	intron (NM_002285, intron 3 of 23)	96366	NM_001025108	3899	NM_002285	ENSG00000144218	AFF3	KINS|LAF4|MLLT2-like	ALF transcription elongation factor 3	protein-coding
chr14	80464475	80464756	Gained	Intergenic	LTR22B1|LTR|ERVK	-233558	NM_000793	1734	NM_000793	ENSG00000211448	DIO2	5DII|D2|DIOII|SELENOY|SelY|TXDI2	iodothyronine deiodinase 2	protein-coding
chr3	81511615	81512101	Gained	intron (NM_000158, intron 14 of 15)	L1PA16|LINE|L1	249787	NM_000158	2632	NM_000158	ENSG00000114480	GBE1	APBD|GBE|GSD4	1,4-alpha-glucan branching enzyme 1	protein-coding
chr6	10235422	10235768	Gained	Intergenic	Intergenic	-168907	NR_145448	109729173	NR_145448	ENSG00000285278	TFAP2A-AS2	HIPSTR	TFAP2A antisense RNA 2	ncRNA
chr2	188517548	188518226	Gained	intron (NM_001375951, intron 5 of 15)	HAL1|LINE|L1	220395	NR_030287	693146	NR_030287	ENSG00000207951	MIR561	MIRN561|hsa-mir-561|mir-561	microRNA 561	ncRNA
chr2	162992826	162993173	Gained	Intergenic	Tigger9b|DNA|TcMar-Tigger	-154232	NM_173162	90134	NM_033272	ENSG00000184611	KCNH7	ERG3|HERG3|Kv11.3	potassium voltage-gated channel subfamily H member 7	protein-coding
chr5	60362032	60362341	Gained	intron (NM_001364599, intron 1 of 16)	intron (NM_001364599, intron 1 of 16)	10477	NM_001364600	5144	NM_006203	ENSG00000113448	PDE4D	ACRDYS2|DPDE3|HSPDE4D|PDE43|PDE4DN2|STRK1	phosphodiesterase 4D	protein-coding
chr6	119897503	119897817	Gained	Intergenic	Intergenic	-117519	NR_036098	100422951	NR_036098	ENSG00000265725	MIR3144	mir-3144	microRNA 3144	ncRNA
chr11	58659958	58660558	Gained	Intergenic	L4_B_Mam|LINE|RTE-X	37593	NM_000614	1270	NM_000614	ENSG00000242689	CNTF	HCNTF	ciliary neurotrophic factor	protein-coding
chr4	82833911	82834392	Gained	intron (NM_001077206, intron 21 of 25)	intron (NM_001077206, intron 21 of 25)	-35294	NM_024906	79966	NM_024906	ENSG00000145284	SCD5	ACOD4|DFNA79|FADS4|HSCD5|SCD2|SCD4	stearoyl-CoA desaturase 5	protein-coding
chr10	64376140	64376515	Gained	Intergenic	Intergenic	-449201	NR_001446	305	NR_001446		ANXA2P3	ANX2L3|ANX2P3|LIP2|LPC2C	annexin A2 pseudogene 3	pseudo
chr15	65903296	65903700	Gained	intron (NR_169558, intron 21 of 22)	MIR3|SINE|MIR	34007	NM_004663	8766	NM_004663	ENSG00000103769	RAB11A	YL8	RAB11A, member RAS oncogene family	protein-coding
chr3	156471277	156471693	Gained	intron (NM_001308217, intron 7 of 12)	intron (NM_001308217, intron 7 of 12)	-24549	NR_046618	100874084	NR_046618	ENSG00000242370	KCNAB1-AS1	-	KCNAB1 antisense RNA 1	ncRNA
chr9	112295133	112295604	Gained	intron (NM_001375918, intron 2 of 13)	intron (NM_001375918, intron 2 of 13)	37658	NM_001244898	9991	NM_005156	ENSG00000119314	PTBP3	ROD1	polypyrimidine tract binding protein 3	protein-coding
chr13	102691663	102692978	Gained	intron (NM_001010977, intron 1 of 3)	intron (NM_001010977, intron 1 of 3)	2201	NM_001010977	196541	NM_001010977	ENSG00000139780	METTL21C	C13orf39	methyltransferase 21C, AARS1 lysine	protein-coding
chr5	149445876	149446271	Gained	Intergenic	MLT1H|LTR|ERVL-MaLR	15427	NR_029686	406937	NR_029686	ENSG00000276365	MIR145	MIRN145|miR-145|miRNA145	microRNA 145	ncRNA
chr3	64627746	64628156	Gained	intron (NM_182920, intron 16 of 39)	intron (NM_182920, intron 16 of 39)	-56919	NR_038264	100507098	NR_038264	ENSG00000241684	ADAMTS9-AS2	-	ADAMTS9 antisense RNA 2	ncRNA
chr2	173512829	173513570	Gained	Intergenic	Intergenic	158327	NM_031942	83879	NM_031942	ENSG00000144354	CDCA7	ICF3|JPO1	cell division cycle associated 7	protein-coding
chr3	133962808	133963218	Gained	intron (NM_005630, intron 3 of 13)	intron (NM_005630, intron 3 of 13)	-33201	NR_161373	80111	NM_025041	ENSG00000288547	C3orf36	-	chromosome 3 putative open reading frame 36	ncRNA
chr5	143051519	143051961	Gained	intron (NR_146198, intron 14 of 22)	intron (NR_146198, intron 14 of 22)	-140760	NR_046816	100874372	NR_046816	ENSG00000230789	ARHGAP26-IT1	-	ARHGAP26 intronic transcript 1	ncRNA
chr20	20037975	20038255	Gained	intron (NM_016652, intron 13 of 14)	intron (NM_016652, intron 13 of 14)	14351	NM_001278628	51340	NM_016652	ENSG00000101343	CRNKL1	CLF|CRN|Clf1|HCRN|MSTP021|SYF3	crooked neck pre-mRNA splicing factor 1	protein-coding
chr5	40552132	40552717	Gained	Intergenic	Intergenic	-127491	NM_000958	5734	NM_000958	ENSG00000171522	PTGER4	EP4|EP4R	prostaglandin E receptor 4	protein-coding
chr1	208201268	208201599	Gained	intron (NM_025179, intron 3 of 31)	intron (NM_025179, intron 3 of 31)	42951	NM_025179	5362	NM_025179	ENSG00000076356	PLXNA2	OCT|PLXN2	plexin A2	protein-coding
chr4	38620980	38621383	Gained	intron (NR_026804, intron 6 of 7)	intron (NR_026804, intron 6 of 7)	-43018	NM_016531	51274	NM_016531	ENSG00000109787	KLF3	BKLF	KLF transcription factor 3	protein-coding
chr8	101588042	101588272	Gained	intron (NM_024915, intron 7 of 15)	MIR|SINE|MIR	95718	NM_024915	79977	NM_024915	ENSG00000083307	GRHL2	BOM|DFNA28|ECTDS|PPCD4|TFCP2L3	grainyhead like transcription factor 2	protein-coding
chr11	60303593	60304034	Gained	intron (NM_024021, intron 6 of 7)	intron (NM_024021, intron 6 of 7)	23147	NM_024021	51338	NM_024021	ENSG00000110079	MS4A4A	4SPAN1|CD20-L1|CD20L1|HDCME31P|MS4A4|MS4A7	membrane spanning 4-domains A4A	protein-coding
chr6	53250148	53250696	Gained	Intergenic	MIRb|SINE|MIR	-26571	NR_049866	100847075	NR_049866	ENSG00000264056	MIR5685	-	microRNA 5685	ncRNA
chr18	23950646	23950983	Gained	intron (NM_198129, intron 72 of 74)	intron (NM_198129, intron 72 of 74)	-42073	NM_153211	125488	NM_153211	ENSG00000168234	TTC39C	C18orf17|HsT2697	tetratricopeptide repeat domain 39C	protein-coding
chr6	20188868	20189171	Gained	intron (NM_001080480, intron 1 of 12)	intron (NM_001080480, intron 1 of 12)	23450	NM_001080480	154141	NM_001080480	ENSG00000172197	MBOAT1	LPEAT1|LPLAT|LPLAT 1|LPLAT14|LPSAT|OACT1|dJ434O11.1	membrane bound O-acyltransferase domain containing 1	protein-coding
chr3	42080404	42080932	Gained	Intergenic	Intergenic	-6532	NM_001349245	22906	NM_014965	ENSG00000182606	TRAK1	DEE68|EIEE68|MILT1|OIP106	trafficking kinesin protein 1	protein-coding
chr15	36469567	36469917	Gained	Intergenic	Intergenic	-109884	NM_001321758	84529	NM_032499	ENSG00000186073	CDIN1	C15orf41|HH114	CDAN1 interacting nuclease 1	protein-coding
chr2	207015975	207016268	Gained	Intergenic	HAL1|LINE|L1	76603	NM_173077	130749	NM_173077	ENSG00000144410	CPO	-	carboxypeptidase O	protein-coding
chr5	77224732	77225158	Gained	intron (NM_001029853, intron 1 of 20)	L1MC5|LINE|L1	14265	NM_003719	8622	NM_003719	ENSG00000113231	PDE8B	ADSD|PPNAD3	phosphodiesterase 8B	protein-coding
chr3	108297716	108298072	Gained	intron (NM_001370244, intron 1 of 9)	intron (NM_001370244, intron 1 of 9)	1346	NM_001370244	11148	NM_007072	ENSG00000114455	HHLA2	B7-H5|B7-H7|B7H7|B7y	HHLA2 member of B7 family	protein-coding
chr10	31146885	31147566	Gained	Intergenic	Intergenic	-40658	NR_134478	101929352	NR_134478		LINC02664	-	long intergenic non-protein coding RNA 2664	ncRNA
chr19	46155272	46155599	Gained	intron (NM_001002915, intron 2 of 4)	L1MB5|LINE|L1	7197	NM_001135113	147920	NM_001002915	ENSG00000204866	IGFL2	UNQ645|VPRI645	IGF like family member 2	protein-coding
chr1	242085809	242087164	Gained	3' UTR (NM_001195812, exon 9 of 9)	3' UTR (NM_001195812, exon 9 of 9)	-87388	NM_001004343	440738	NM_001004343	ENSG00000197769	MAP1LC3C	ATG8J|LC3C	microtubule associated protein 1 light chain 3 gamma	protein-coding
chr13	66405984	66406696	Gained	intron (NM_203487, intron 4 of 4)	MIRb|SINE|MIR	188090	NR_039853	100616205	NR_039853	ENSG00000263561	MIR4704	-	microRNA 4704	ncRNA
chr7	22786153	22786765	Gained	Intergenic	MER77|LTR|ERVL	36390	NM_019059	54543	NM_019059	ENSG00000196683	TOMM7	GMPGS|TOM7	translocase of outer mitochondrial membrane 7	protein-coding
chr18	59516310	59516834	Gained	intron (NM_133459, intron 2 of 10)	intron (NM_133459, intron 2 of 10)	-157307	NM_005570	3998	NM_005570	ENSG00000074695	LMAN1	ERGIC-53|ERGIC53|F5F8D|FMFD1|MCFD1|MR60|gp58	lectin, mannose binding 1	protein-coding
chr14	102830337	102830900	Gained	intron (NM_001385143, intron 2 of 10)	intron (NM_001385143, intron 2 of 10)	53139	NM_145726	7187	NM_003300	ENSG00000131323	TRAF3	CAP-1|CAP1|CD40bp|CRAF1|IIAE5|LAP1|RNF118	TNF receptor associated factor 3	protein-coding
chr5	115532510	115532882	Gained	intron (NM_020177, intron 2 of 2)	intron (NM_020177, intron 2 of 2)	12079	NM_020177	56929	NM_020177	ENSG00000145780	FEM1C	EUROIMAGE686608|EUROIMAGE783647|FEM1A	fem-1 homolog C	protein-coding
chr7	18126354	18126665	Gained	TTS (NR_031635)	TTS (NR_031635)	800	NR_031635	100302140	NR_031635	ENSG00000221393	MIR1302-6	MIRN1302-6|hsa-mir-1302-6	microRNA 1302-6	ncRNA
chr1	37098235	37098677	Gained	Intergenic	Intergenic	-63107	NR_036217	100422898	NR_036217	ENSG00000264698	MIR4255	-	microRNA 4255	ncRNA
chr12	740522	740820	Gained	Intergenic	Intergenic	-11908	NM_014823	65125	NM_014823	ENSG00000060237	WNK1	HSAN2|HSN2|KDP|PPP1R167|PRKWNK1|PSK|p65	WNK lysine deficient protein kinase 1	protein-coding
chr9	72527416	72527788	Gained	intron (NM_138691, intron 1 of 23)	intron (NM_138691, intron 1 of 23)	5994	NM_138691	117531	NM_138691	ENSG00000165091	TMC1	DFNA36|DFNB11|DFNB7	transmembrane channel like 1	protein-coding
chr7	141231532	141231827	Gained	intron (NM_001195278, intron 2 of 3)	intron (NM_001195278, intron 2 of 3)	157615	NM_001195278	100507421	NM_001195278	ENSG00000261115	TMEM178B	-	transmembrane protein 178B	protein-coding
chr2	31287731	31288382	Gained	Intergenic	Intergenic	53904	NM_014600	30845	NM_014600	ENSG00000013016	EHD3	PAST3	EH domain containing 3	protein-coding
chr1	219405641	219406028	Gained	Intergenic	Intergenic	151490	NR_135822	102723886	NR_135822		LYPLAL1-AS1	-	LYPLAL1 antisense RNA 1	ncRNA
chr1	3471423	3472114	Gained	intron (NM_014448, intron 6 of 14)	intron (NM_014448, intron 6 of 14)	17103	NM_014448	27237	NM_014448	ENSG00000130762	ARHGEF16	GEF16|NBR	Rho guanine nucleotide exchange factor 16	protein-coding
chr3	124812381	124813097	Gained	intron (NM_001354764, intron 8 of 14)	intron (NM_001354764, intron 8 of 14)	74626	NM_002213	3693	NM_002213	ENSG00000082781	ITGB5	-	integrin subunit beta 5	protein-coding
chr4	83308785	83309007	Gained	exon (NM_006665, exon 9 of 13)	exon (NM_006665, exon 9 of 13)	-23762	NM_015697	27235	NM_015697	ENSG00000173085	COQ2	CL640|COQ10D1|MSA1|PHB:PPT	coenzyme Q2, polyprenyltransferase	protein-coding
chr7	46424763	46425293	Gained	Intergenic	Intergenic	272094	NR_134575	730338	NR_134575	ENSG00000233539	LOC730338	-	uncharacterized LOC730338	ncRNA
chr12	76259025	76259421	Gained	promoter-TSS (NR_146531)	promoter-TSS (NR_146531)	-660	NR_146531	105369848	NR_146531	ENSG00000257219	LNCOG	LINC02407|lncRNA-OG	lncRNA osteogenesis associated	ncRNA
chr4	151468582	151469526	Gained	intron (NM_001109977, intron 2 of 13)	intron (NM_001109977, intron 2 of 13)	59878	NM_001348694	729830	NM_001109977	ENSG00000164142	FHIP1A	FAM160A1|FHIP-L	FHF complex subunit HOOK interacting protein 1A	protein-coding
chr1	116318549	116319200	Gained	Intergenic	Arthur1B|DNA|hAT-Tip100	-54370	NM_000701	476	NM_000701	ENSG00000163399	ATP1A1	CMT2DD|HOMGSMR2	ATPase Na+/K+ transporting subunit alpha 1	protein-coding
chr4	26015417	26015782	Gained	Intergenic	Intergenic	101407	NM_001145432	389203	NM_001145432	ENSG00000250317	SMIM20	C4orf52|MITRAC7|PNX	small integral membrane protein 20	protein-coding
chr3	15968624	15969080	Gained	Intergenic	Intergenic	95081	NR_030289	693148	NR_030289	ENSG00000207815	MIR563	MIRN563|hsa-mir-563	microRNA 563	ncRNA
chr11	86775462	86775939	Gained	Intergenic	Intergenic	-15371	NM_001293180	11098	NM_007173	ENSG00000150687	PRSS23	SIG13|SPUVE|ZSIG13	serine protease 23	protein-coding
chr21	36860146	36860482	Gained	intron (NR_148020, intron 6 of 10)	MIR|SINE|MIR	102044	NM_001352518	3141	NM_000411	ENSG00000159267	HLCS	HCS	holocarboxylase synthetase	protein-coding
chr18	22182870	22183096	Gained	exon (NM_005257, exon 6 of 7)	exon (NM_005257, exon 6 of 7)	13394	NM_005257	2627	NM_005257	ENSG00000141448	GATA6	-	GATA binding protein 6	protein-coding
chr15	58361193	58361699	Gained	Intergenic	Intergenic	-70545	NM_000236	3990	NM_000236	ENSG00000166035	LIPC	HDLCQ12|HL|HTGL|LIPH	lipase C, hepatic type	protein-coding
chr9	36924091	36924472	Gained	intron (NM_001280555, intron 5 of 7)	intron (NM_001280555, intron 5 of 7)	-30750	NR_039687	100616456	NR_039687	ENSG00000265368	MIR4476	mir-4476	microRNA 4476	ncRNA
chr16	74487716	74488325	Gained	intron (NM_001145667, intron 8 of 25)	intron (NM_001145667, intron 8 of 25)	-65879	NM_001385192	497190	NM_001011880	ENSG00000140839	CLEC18B	MRCL2	C-type lectin domain family 18 member B	protein-coding
chr4	54586262	54587013	Gained	Intergenic	MER50|LTR|ERV1	20494	NR_134657	339978	NR_134657	ENSG00000250456	LINC02260	-	long intergenic non-protein coding RNA 2260	ncRNA
chr1	184113245	184113693	Gained	Intergenic	Intergenic	61739	NR_125335	116461	NM_052965	ENSG00000198860	TSEN15	C1orf19|PCH2F|sen15	tRNA splicing endonuclease subunit 15	protein-coding
chr14	61668938	61669370	Gained	Intergenic	Intergenic	-26359	NM_001530	3091	NM_001530	ENSG00000100644	HIF1A	HIF-1-alpha|HIF-1A|HIF-1alpha|HIF1|HIF1-ALPHA|MOP1|PASD8|bHLHe78	hypoxia inducible factor 1 subunit alpha	protein-coding
chr18	35378258	35378752	Gained	Intergenic	Intergenic	-1168	NM_001322286	252884	NM_145756	ENSG00000186496	ZNF396	ZSCAN14	zinc finger protein 396	protein-coding
chr16	8751376	8752385	Gained	intron (NM_020686, intron 5 of 15)	intron (NM_020686, intron 5 of 15)	31167	NM_001127448	18	NM_000663	ENSG00000183044	ABAT	GABA-AT|GABAT|NPD009	4-aminobutyrate aminotransferase	protein-coding
chr9	104829965	104830335	Gained	intron (NM_005502, intron 14 of 49)	intron (NM_005502, intron 14 of 49)	66021	NM_018376	55335	NM_018376	ENSG00000165028	NIPSNAP3B	FP944|NIPSNAP3|SNAP1	nipsnap homolog 3B	protein-coding
chr2	67165088	67165585	Gained	intron (NR_038844, intron 3 of 7)	intron (NR_038844, intron 3 of 7)	-48072	NR_110568	101927661	NR_110568	ENSG00000235885	LOC101927661	-	uncharacterized LOC101927661	ncRNA
chr6	3697672	3698308	Gained	Intergenic	Intergenic	53723	NM_183373	221749	NM_183373	ENSG00000168994	PXDC1	C6orf145	PX domain containing 1	protein-coding
chr2	158695780	158696144	Gained	intron (NR_135242, intron 1 of 3)	AluJb|SINE|Alu	39040	NR_135242	100129029	NR_135242	ENSG00000204380	PKP4-AS1	-	PKP4 antisense RNA 1	ncRNA
chr17	67026355	67026636	Gained	intron (NM_014405, intron 3 of 3)	(GT)n|Simple_repeat|Simple_repeat	-18059	NM_000727	786	NM_000727	ENSG00000108878	CACNG1	CACNLG	calcium voltage-gated channel auxiliary subunit gamma 1	protein-coding
chr13	44905032	44905428	Gained	Intergenic	Intergenic	84241	NM_012345	26747	NM_012345	ENSG00000083635	NUFIP1	NUFIP|Rsa1|bA540M5.1	nuclear FMR1 interacting protein 1	protein-coding
chr20	44582164	44582714	Gained	promoter-TSS (NM_001281445)	promoter-TSS (NM_001281445)	-140	NM_001281445	11142	NM_007066	ENSG00000168734	PKIG	PKI-gamma	cAMP-dependent protein kinase inhibitor gamma	protein-coding
chr6	44693722	44694300	Gained	Intergenic	LTR33|LTR|ERVL	-142130	NR_134609	105375075	NR_134609		LOC105375075	-	uncharacterized LOC105375075	ncRNA
chr1	54934771	54935432	Gained	Intergenic	PRIMAX-int|LTR|ERV1	-45527	NM_182532	199964	NM_182532	ENSG00000143001	TMEM61	-	transmembrane protein 61	protein-coding
chr2	237315285	237315561	Gained	Intergenic	Intergenic	98741	NM_057165	1293	NM_004369	ENSG00000163359	COL6A3	BTHLM1|BTHLM1C|DYT27|UCMD1|UCMD1C	collagen type VI alpha 3 chain	protein-coding
chr7	20240755	20241970	Gained	Intergenic	Intergenic	23785	NR_134568	100506098	NR_134567	ENSG00000233834	GIRGL	MACC1-DT	glutamine insufficiency regulator of glutaminase lncRNA	ncRNA
chr1	218452017	218453008	Gained	intron (NR_031644, intron 2 of 6)	intron (NR_031644, intron 2 of 6)	9886	NR_125715	103611157	NR_125715	ENSG00000281453	TGFB2-OT1	-	TGFB2 overlapping transcript 1	ncRNA
chr1	93584300	93584612	Gained	intron (NM_001261410, intron 3 of 9)	intron (NM_001261410, intron 3 of 9)	706	NM_001308251	8412	NM_003567	ENSG00000137936	BCAR3	AND-34|MIG7|NSP2|SH2D3B	BCAR3 adaptor protein, NSP family member	protein-coding
chr15	79602363	79603136	Gained	Intergenic	Intergenic	170413	NM_015206	23251	NM_015206	ENSG00000169330	MINAR1	KIAA1024|UBTOR	membrane integral NOTCH2 associated receptor 1	protein-coding
chr1	169201256	169201679	Gained	intron (NR_104229, intron 10 of 12)	L2a|LINE|L2	94777	NM_001677	481	NM_001677	ENSG00000143153	ATP1B1	ATP1B	ATPase Na+/K+ transporting subunit beta 1	protein-coding
chr10	27822270	27822628	Gained	intron (NM_018076, intron 19 of 19)	intron (NM_018076, intron 19 of 19)	-76630	NM_001242702	283078	NM_173576	ENSG00000150051	MKX	C10orf48|IFRX|IRXL1	mohawk homeobox	protein-coding
chr17	61309914	61310153	Gained	intron (NM_001353144, intron 24 of 25)	intron (NM_001353144, intron 24 of 25)	57671	NR_136397	101927855	NR_136397	ENSG00000267131	LOC101927855	-	uncharacterized LOC101927855	ncRNA
chr11	76031082	76031500	Gained	intron (NM_003369, intron 12 of 14)	intron (NM_003369, intron 12 of 14)	175211	NM_004626	7481	NM_004626	ENSG00000085741	WNT11	HWNT11	Wnt family member 11	protein-coding
chr1	185872121	185872435	Gained	intron (NM_031935, intron 4 of 106)	intron (NM_031935, intron 4 of 106)	137887	NM_031935	83872	NM_031935	ENSG00000143341	HMCN1	ARMD1|FBLN6|FIBL-6|FIBL6	hemicentin 1	protein-coding
chr1	18547518	18547805	Gained	Intergenic	L2b|LINE|L2	66731	NM_152375	127707	NM_152375	ENSG00000179023	KLHDC7A	-	kelch domain containing 7A	protein-coding
chr12	25495666	25496240	Gained	TTS (NM_001352233)	TTS (NM_001352233)	57330	NM_152590	160492	NM_152590	ENSG00000152936	LMNTD1	IFLTD1|LMNARS1|PAS1C1	lamin tail domain containing 1	protein-coding
chr7	43193622	43194188	Gained	intron (NM_015052, intron 2 of 29)	MER4D0|LTR|ERV1	43010	NR_037508	100500829	NR_037508	ENSG00000264069	MIR3943	-	microRNA 3943	ncRNA
chr2	181540421	181540771	Gained	intron (NR_027690, intron 10 of 11)	MLT1B|LTR|ERVL-MaLR	83210	NM_000885	3676	NM_000885	ENSG00000115232	ITGA4	CD49D|IA4	integrin subunit alpha 4	protein-coding
chr10	89537288	89538238	Gained	Intergenic	Intergenic	-2169	NM_213606	387700	NM_213606	ENSG00000152779	SLC16A12	CJMG|CRT2|CTRCT47|MCT12	solute carrier family 16 member 12	protein-coding
chr19	19464429	19464990	Gained	intron (NM_001384522, intron 3 of 13)	intron (NM_001384522, intron 3 of 13)	29646	NR_030370	693225	NR_030370	ENSG00000207821	MIR640	MIRN640|hsa-mir-640	microRNA 640	ncRNA
chr17	17958131	17958806	Gained	intron (NM_001082968, intron 1 of 14)	intron (NM_001082968, intron 1 of 14)	13932	NM_001288788	146691	NM_144678	ENSG00000175662	TOM1L2	-	target of myb1 like 2 membrane trafficking protein	protein-coding
chr3	28249056	28249372	Gained	intron (NM_001331187, intron 1 of 3)	intron (NM_001331187, intron 1 of 3)	7595	NM_001331185	152100	NM_182523	ENSG00000187118	CMC1	C3orf68|cmc1p	C-X9-C motif containing 1	protein-coding
chr5	136781349	136782007	Gained	Intergenic	MER112|DNA|hAT-Charlie	-346519	NR_134246	105379192	NR_134246		LOC105379192	-	uncharacterized LOC105379192	ncRNA
chr2	159755494	159756206	Gained	intron (NM_001376253, intron 5 of 7)	intron (NM_001376253, intron 5 of 7)	21886	NM_001282807	64844	NM_022826	ENSG00000136536	MARCHF7	AXO|AXOT|MARCH-VII|MARCH7|RNF177	membrane associated ring-CH-type finger 7	protein-coding
chr7	104791064	104791413	Gained	intron (NM_199000, intron 2 of 2)	intron (NM_199000, intron 2 of 2)	12854	NR_034142	645591	NR_034141	ENSG00000226869	LHFPL3-AS1	-	LHFPL3 antisense RNA 1	ncRNA
chr3	187208116	187208591	Gained	promoter-TSS (NR_110052)	promoter-TSS (NR_110052)	-724	NR_110052	101929106	NR_110052	ENSG00000198491	LOC101929106	-	uncharacterized LOC101929106	ncRNA
chr6	141326408	141326823	Gained	Intergenic	MER44D|DNA|TcMar-Tigger	642801	NR_039675	100616180	NR_039675	ENSG00000264390	MIR4465	-	microRNA 4465	ncRNA
chr1	204094421	204094770	Gained	intron (NM_005686, intron 1 of 13)	intron (NM_005686, intron 1 of 13)	21480	NM_005686	9580	NM_005686	ENSG00000143842	SOX13	ICA12|Sox-13	SRY-box transcription factor 13	protein-coding
chr6	16258305	16258640	Gained	intron (NM_006877, intron 4 of 8)	intron (NM_006877, intron 4 of 8)	19885	NM_006877	2766	NM_006877	ENSG00000137198	GMPR	GMPR 1|GMPR1	guanosine monophosphate reductase	protein-coding
chr2	75374325	75374807	Gained	Intergenic	L1PA6|LINE|L1	-149502	NR_110281	101927884	NR_110281	ENSG00000231172	EVA1A-AS	EVA1A-AS1	EVA1A antisense RNA	ncRNA
chr11	19209645	19209952	Gained	Intergenic	L2c|LINE|L2	-7815	NM_003476	8048	NM_003476	ENSG00000129170	CSRP3	CLP|CMD1M|CMH12|CRP3|LMO4|MLP	cysteine and glycine rich protein 3	protein-coding
chr2	152228227	152228609	Gained	Intergenic	L3b|LINE|CR1	-52655	NM_005843	10254	NM_005843	ENSG00000115145	STAM2	Hbp|STAM2A|STAM2B	signal transducing adaptor molecule 2	protein-coding
chr8	32778858	32779414	Gained	Intergenic	Intergenic	57301	NM_001322197	3084	NM_004495	ENSG00000157168	NRG1	ARIA|GGF|GGF2|HGL|HRG|HRG1|HRGA|MST131|MSTP131|NDF|NRG1-IT2|SMDF	neuregulin 1	protein-coding
chr4	55255138	55255552	Gained	Intergenic	MIR|SINE|MIR	-90897	NM_024592	79644	NM_024592	ENSG00000128039	SRD5A3	CDG1P|CDG1Q|KRIZI|S5AR|S5AR 3|SRD5A2L|SRD5A2L1	steroid 5 alpha-reductase 3	protein-coding
chr5	96649252	96649476	Gained	Intergenic	Intergenic	-12673	NM_001190442	831	NM_001750	ENSG00000153113	CAST	BS-17|MIR583HG|PLACK	calpastatin	protein-coding
chr6	81834135	81834545	Gained	Intergenic	Intergenic	-20148	NR_126363	101928770	NR_126363	ENSG00000224995	LINC01526	Lnc-FAM46A-1	long intergenic non-protein coding RNA 1526	ncRNA
chr22	21701143	21701795	Gained	intron (NM_013313, intron 4 of 4)	AluJr|SINE|Alu	34325	NM_013313	29799	NM_013313	ENSG00000100027	YPEL1	FKSG3	yippee like 1	protein-coding
chr3	179713559	179714309	Gained	intron (NM_003940, intron 6 of 20)	L2a|LINE|L2	60894	NM_003940	8975	NM_003940	ENSG00000058056	USP13	ISOT3|IsoT-3	ubiquitin specific peptidase 13	protein-coding
chr1	61404333	61404761	Gained	intron (NM_001145512, intron 9 of 11)	intron (NM_001145512, intron 9 of 11)	-151029	NR_104180	645030	NR_104180	ENSG00000237853	NFIA-AS1	-	NFIA antisense RNA 1	ncRNA
chr7	95472510	95472889	Gained	Intergenic	Intergenic	-13202	NM_145872	51666	NM_016116	ENSG00000005981	ASB4	ASB-4	ankyrin repeat and SOCS box containing 4	protein-coding
chr1	44239321	44240433	Gained	intron (NR_110056, intron 2 of 3)	intron (NR_110056, intron 2 of 3)	4406	NR_046817	100874278	NR_046817	ENSG00000233602	ERI3-IT1	-	ERI3 intronic transcript 1	ncRNA
chr7	65269135	65270132	Gained	Intergenic	CpG	-104166	NM_001287532	168374	NM_007139	ENSG00000146757	ZNF92	HEL-203|HPF12|HTF12|TF12	zinc finger protein 92	protein-coding
chr18	22711258	22711634	Gained	Intergenic	LFSINE_Vert|SINE|tRNA	75391	NR_110782	101927571	NR_110782	ENSG00000266850	LOC101927571	-	uncharacterized LOC101927571	ncRNA
chr7	33354954	33355320	Gained	intron (NR_145411, intron 15 of 23)	intron (NR_145411, intron 15 of 23)	225573	NM_001348040	27241	NM_014451	ENSG00000122507	BBS9	B1|C18|D1|PTHB1	Bardet-Biedl syndrome 9	protein-coding
chr12	39125575	39125911	Gained	Intergenic	Intergenic	-220152	NM_153634	144402	NM_153634	ENSG00000139117	CPNE8	-	copine 8	protein-coding
chr11	29321739	29322282	Gained	Intergenic	Intergenic	-272403	NR_149107	105376606	NR_149106	ENSG00000255117	LINC02546	-	long intergenic non-protein coding RNA 2546	ncRNA
chr5	57862554	57862885	Gained	Intergenic	Intergenic	36443	NR_109900	101928539	NR_109900	ENSG00000249584	LINC02225	-	long intergenic non-protein coding RNA 2225	ncRNA
chr14	101444088	101444428	Gained	TTS (NR_135240)	TTS (NR_135240)	2182	NR_135240	100507277	NR_135240	ENSG00000259082	LINC02314	-	long intergenic non-protein coding RNA 2314	ncRNA
chr1	207787745	207788130	Gained	intron (NM_172356, intron 10 of 10)	MER5A1|DNA|hAT-Charlie	14002	NR_029832	407026	NR_029832	ENSG00000284214	MIR29C	MIRN29C|miRNA29C|mir-29c	microRNA 29c	ncRNA
chr12	105860401	105861409	Gained	Intergenic	Intergenic	154131	NR_110111	101929110	NR_110108	ENSG00000257859	CASC18	-	cancer susceptibility 18	ncRNA
chr7	24511622	24512040	Gained	Intergenic	Intergenic	-61621	NM_016447	51678	NM_016447	ENSG00000105926	PALS2	MPP6|VAM-1|VAM1|p55T	protein associated with LIN7 2, MAGUK p55 family member	protein-coding
chr11	103359208	103359566	Gained	intron (NM_001377, intron 83 of 88)	intron (NM_001377, intron 83 of 88)	249961	NM_001377	79659	NM_001377	ENSG00000187240	DYNC2H1	ATD3|DHC1b|DHC2|DNCH2|DYH1B|SRPS2B|SRTD3|hdhc11	dynein cytoplasmic 2 heavy chain 1	protein-coding
chr3	48038798	48039389	Gained	intron (NM_001384893, intron 1 of 15)	AluJb|SINE|Alu	-22677	NM_001385690	4134	NM_002375	ENSG00000047849	MAP4	-	microtubule associated protein 4	protein-coding
chr6	21355704	21355931	Gained	Intergenic	Intergenic	156075	NR_103790	100874531	NR_103790	ENSG00000280989	LINC00581	linc-MBOAT1-4	long intergenic non-protein coding RNA 581	ncRNA
chr10	110473846	110474076	Gained	Intergenic	Intergenic	-23946	NM_004419	1847	NM_004419	ENSG00000138166	DUSP5	DUSP|HVH3	dual specificity phosphatase 5	protein-coding
chr2	207616885	207618026	Gained	intron (NM_001330134, intron 3 of 3)	L2c|LINE|L2	7533	NM_001330136	151194	NM_145280	ENSG00000144401	METTL21A	FAM119A|HCA557b|HSPA-KMT	methyltransferase 21A, HSPA lysine	protein-coding
chr14	52253526	52253838	Gained	Intergenic	MLT1J1|LTR|ERVL-MaLR	-14016	NM_000953	5729	NM_000953	ENSG00000168229	PTGDR	AS1|ASRT1|DP|DP1|PTGDR1	prostaglandin D2 receptor	protein-coding
chr9	124079149	124079475	Gained	Intergenic	Intergenic	67544	NM_004789	9355	NM_004789	ENSG00000106689	LHX2	LH2|hLhx2	LIM homeobox 2	protein-coding
chr3	141083901	141084709	Gained	intron (NM_080862, intron 2 of 2)	intron (NM_080862, intron 2 of 2)	32958	NM_080862	92369	NM_080862	ENSG00000175093	SPSB4	SSB-4|SSB4	splA/ryanodine receptor domain and SOCS box containing 4	protein-coding
chr10	4693991	4694346	Gained	Intergenic	MLT1A|LTR|ERVL-MaLR	-16098	NR_024475	100216001	NR_024475	ENSG00000231298	MANCR	LINC00704	mitotically associated long non coding RNA	ncRNA
chr15	35936224	35936619	Gained	Intergenic	Intergenic	9565	NR_039735	100616293	NR_039735	ENSG00000265098	MIR4510	mir-4510	microRNA 4510	ncRNA
chr20	35854711	35854946	Gained	intron (NM_016436, intron 4 of 17)	intron (NM_016436, intron 4 of 17)	82813	NM_016436	51230	NM_016436	ENSG00000025293	PHF20	C20orf104|GLEA2|HCA58|NZF|TDRD20A|TZP	PHD finger protein 20	protein-coding
chr2	44741356	44741883	Gained	intron (NM_024766, intron 7 of 10)	MIRb|SINE|MIR	197269	NR_147194	107985879	NR_147194	ENSG00000259439	LINC01833	K21.1|RP11-89	long intergenic non-protein coding RNA 1833	ncRNA
chr10	119006907	119007218	Gained	Intergenic	Intergenic	-22652	NM_199461	340719	NM_199461	ENSG00000188613	NANOS1	EC_Rep1a|NOS-1|NOS1|SPGF12|ZC2HC12A	nanos C2HC-type zinc finger 1	protein-coding
chr7	151038947	151039656	Gained	intron (NM_001282291, intron 10 of 16)	intron (NM_001282291, intron 10 of 16)	-8991	NR_046401	9311	NM_004769	ENSG00000213199	ASIC3	ACCN3|DRASIC|SLNAC1|TNaC1	acid sensing ion channel subunit 3	protein-coding
chr2	150271984	150272529	Gained	Intergenic	Intergenic	-15249	NR_146972	105373683	NR_146972	ENSG00000231420	LINC01817	-	long intergenic non-protein coding RNA 1817	ncRNA
chr3	152452245	152452826	Gained	intron (NM_001376833, intron 7 of 8)	MamGypLTR1b|LTR|Gypsy	-111545	NR_132656	645843	NM_001123228	ENSG00000293032	TMEM14EP	TMEM14E	transmembrane protein 14E, pseudogene	pseudo
chr3	54988438	54989008	Gained	intron (NM_018398, intron 31 of 37)	intron (NM_018398, intron 31 of 37)	-21621	NM_001304389	57408	NM_020678	ENSG00000144771	LRTM1	HT017	leucine rich repeats and transmembrane domains 1	protein-coding
chr12	48441137	48441481	Gained	Intergenic	Intergenic	-31250	NM_012404	23519	NM_012404	ENSG00000139223	ANP32D	PP32R2	acidic nuclear phosphoprotein 32 family member D	protein-coding
chr3	31288546	31289085	Gained	Intergenic	Intergenic	-127028	NR_130459	100423038	NR_130459	ENSG00000265376	MIR466	hsa-mir-466	microRNA 466	ncRNA
chr10	99730068	99730412	Gained	intron (NR_164009, intron 1 of 7)	Tigger3c|DNA|TcMar-Tigger	1887	NM_001320974	1355	NM_004376	ENSG00000014919	COX15	CEMCOX2|HAS|MC4DN6	cytochrome c oxidase assembly homolog COX15	protein-coding
chr12	128818224	128818464	Gained	intron (NM_145648, intron 1 of 7)	intron (NM_145648, intron 1 of 7)	5614	NM_145648	121260	NM_145648	ENSG00000139370	SLC15A4	FP12591|PHT1|PTR4	solute carrier family 15 member 4	protein-coding
chr7	7861236	7861730	Gained	intron (NM_001302350, intron 4 of 4)	intron (NM_001302350, intron 4 of 4)	107269	NR_110018	100505921	NR_110018		GLCCI1-DT	-	GLCCI1 divergent transcript	ncRNA
chr21	44520564	44521362	Gained	intron (NM_144991, intron 9 of 11)	intron (NM_144991, intron 9 of 11)	3748	NR_026548	114043	NM_153204		TSPEAR-AS2	C21orf90	TSPEAR antisense RNA 2	ncRNA
chr2	143839503	143839825	Gained	Intergenic	Intergenic	-97403	NR_110237	101928386	NR_110237	ENSG00000232377	LOC101928386	-	uncharacterized LOC101928386	ncRNA
chr4	159006224	159006631	Gained	intron (NM_152543, intron 1 of 4)	intron (NM_152543, intron 1 of 4)	28802	NM_152543	152940	NM_152543	ENSG00000164123	SPMIP2	C4orf45	sperm microtubule inner protein 2	protein-coding
chr6	80477675	80477974	Gained	Intergenic	Intergenic	371153	NM_183050	594	NM_000056	ENSG00000083123	BCKDHB	BCKDE1B|BCKDH E1-beta|E1B|MSUD1B|OVD1B	branched chain keto acid dehydrogenase E1 subunit beta	protein-coding
chr3	123735018	123735732	Gained	intron (NM_053027, intron 9 of 32)	intron (NM_053027, intron 9 of 32)	45731	NR_046629	100873940	NR_046629	ENSG00000250174	MYLK-AS2	-	MYLK antisense RNA 2	ncRNA
chr5	107979376	107979621	Gained	intron (NM_001163315, intron 7 of 8)	intron (NM_001163315, intron 7 of 8)	-308561	NM_001962	1946	NM_001962	ENSG00000184349	EFNA5	AF1|EFL5|EPLG7|GLC1M|LERK7|RAGS	ephrin A5	protein-coding
chr8	69780943	69781307	Gained	intron (NM_030958, intron 2 of 9)	intron (NM_030958, intron 2 of 9)	52044	NM_001146009	81796	NM_030958	ENSG00000137571	SLCO5A1	OATP-J|OATP-RP4|OATP5A1|OATPJ|OATPRP4|SLC21A15	solute carrier organic anion transporter family member 5A1	protein-coding
chr12	75623561	75624471	Gained	Intergenic	MER20|DNA|hAT-Charlie	-112407	NM_007043	11103	NM_007043	ENSG00000111615	KRR1	HRB2|RIP-1	KRR1 small subunit processome component homolog	protein-coding
chr1	219930973	219931484	Gained	intron (NM_001376929, intron 1 of 3)	intron (NM_001376929, intron 1 of 3)	-2671	NR_046437
chr3	71694354	71694678	Gained	intron (NM_173359, intron 5 of 7)	intron (NM_173359, intron 5 of 7)	30886	NM_001134651	317649	NM_173359	ENSG00000163412	EIF4E3	eIF-4E3|eIF4E-3	eukaryotic translation initiation factor 4E family member 3	protein-coding
chr13	27607231	27607548	Gained	intron (NM_153371, intron 1 of 9)	intron (NM_153371, intron 1 of 9)	13140	NM_153371	222484	NM_153371	ENSG00000139517	LNX2	PDZRN1	ligand of numb-protein X 2	protein-coding
chr8	28824004	28824439	Gained	intron (NR_026826, intron 4 of 14)	intron (NR_026826, intron 4 of 14)	65694	NM_001172562	55756	NM_018250	ENSG00000104299	INTS9	CPSF2L|INT9|RC74	integrator complex subunit 9	protein-coding
chr6	8243525	8243851	Gained	Intergenic	LTR64|LTR|ERV1	-141093	NR_037618	100526837	NR_037618		EEF1E1-BLOC1S5	EEF1E1-MUTED	EEF1E1-BLOC1S5 readthrough (NMD candidate)	ncRNA
chr5	151451814	151452317	Gained	intron (NM_078483, intron 1 of 10)	MIR3|SINE|MIR	4462	NM_078483	206358	NM_078483	ENSG00000123643	SLC36A1	Dct1|LYAAT1|PAT1|TRAMD3	solute carrier family 36 member 1	protein-coding
chr8	102730984	102731349	Gained	Intergenic	L2a|LINE|L2	74918	NR_160673	101927245	NR_160672	ENSG00000283959	LOC101927245	-	uncharacterized LOC101927245	ncRNA
chr10	121092335	121093050	Gained	Intergenic	Intergenic	241330	NM_018117	55717	NM_018117	ENSG00000120008	WDR11	BRWD2|DR11|HH14|SRI1|WDR15	WD repeat domain 11	protein-coding
chr22	48605819	48606211	Gained	intron (NM_015381, intron 1 of 3)	intron (NM_015381, intron 1 of 3)	29675	NM_015381	25817	NM_015381	ENSG00000219438	TAFA5	FAM19A5|QLLK5208|TAFA-5|UNQ5208	TAFA chemokine like family member 5	protein-coding
chr16	85515930	85516234	Gained	Intergenic	Intergenic	-95327	NM_001134473	23199	NM_014615	ENSG00000131149	GSE1	CRHSP24|KIAA0182	Gse1 coiled-coil protein	protein-coding
chr2	204591272	204591527	Gained	intron (NM_205863, intron 1 of 21)	intron (NM_205863, intron 1 of 21)	45924	NM_205863	117583	NM_057177	ENSG00000116117	PARD3B	ALS2CR19|PAR3B|PAR3L|PAR3beta	par-3 family cell polarity regulator beta	protein-coding
chr11	103947483	103947938	Gained	exon (NM_033135, exon 4 of 7)	exon (NM_033135, exon 4 of 7)	-88930	NM_001001711	414301	NM_001001711	ENSG00000170967	DDI1	-	DNA damage inducible 1 homolog 1	protein-coding
chr9	26746650	26747128	Gained	Intergenic	Intergenic	145913	NM_024828	79886	NM_024828	ENSG00000120159	CAAP1	C9orf82|CAAP	caspase activity and apoptosis inhibitor 1	protein-coding
chr14	79016749	79017217	Gained	intron (NR_158975, intron 16 of 21)	intron (NR_158975, intron 16 of 21)	-182999	NR_135159	105370586	NR_135159	ENSG00000258419	LOC105370586	-	uncharacterized LOC105370586	ncRNA
chr2	38264538	38265369	Gained	Intergenic	Intergenic	111577	NM_001330460	64225	NM_022374	ENSG00000119787	ATL2	ARL3IP2|ARL6IP2|aip-2|atlastin2	atlastin GTPase 2	protein-coding
chr22	37752490	37753010	Gained	intron (NM_138632, intron 2 of 7)	intron (NM_138632, intron 2 of 7)	6516	NM_138632	11078	NM_007032	ENSG00000100106	TRIOBP	DFNB28|HRIHFB2122|TAP68|TARA|dJ37E16.4	TRIO and F-actin binding protein	protein-coding
chr10	108485761	108486343	Gained	Intergenic	L1PB1|LINE|L1	-416759	NR_125760	103695365	NR_125760	ENSG00000229981	LINC01435	TCONS_00018040	long intergenic non-protein coding RNA 1435	ncRNA
chr20	47792045	47792383	Gained	Intergenic	Intergenic	-5598	NM_198596	55959	NM_018837	ENSG00000196562	SULF2	HSULF-2	sulfatase 2	protein-coding
chr8	21100026	21100240	Gained	Intergenic	Intergenic	126147	NR_033894	286114	NR_033894	ENSG00000253199	LINC02153	-	long intergenic non-protein coding RNA 2153	ncRNA
chr10	3691616	3692008	Gained	intron (NR_131187, intron 1 of 1)	intron (NR_131187, intron 1 of 1)	93397	NM_001300	1316	NM_001300	ENSG00000067082	KLF6	BCD1|CBA1|COPEB|CPBP|GBF|PAC1|ST12|ZF9	KLF transcription factor 6	protein-coding
chr12	25135437	25136138	Gained	intron (NR_147910, intron 7 of 11)	L1PB1|LINE|L1	59373	NR_147909	55259	NM_018272	ENSG00000118307	DNAI7	CASC1|CFAP94|LAS1|PPP1R54	dynein axonemal intermediate chain 7	protein-coding
chr4	138053608	138054134	Gained	intron (NR_037866, intron 7 of 10)	intron (NR_037866, intron 7 of 10)	-35143	NR_038380	641364	NR_038380	ENSG00000250033	SLC7A11-AS1	-	SLC7A11 antisense RNA 1	ncRNA
chr18	3985666	3985992	Gained	intron (NR_102696, intron 1 of 4)	intron (NR_102696, intron 1 of 4)	23476	NR_102696	101410534	NR_102696		DLGAP1-AS4	-	DLGAP1 antisense RNA 4	ncRNA
chr5	132889603	132889929	Gained	intron (NM_014423, intron 13 of 20)	MIRb|SINE|MIR	16098	NM_052971	116842	NM_052971	ENSG00000164406	LEAP2	LEAP-2	liver enriched antimicrobial peptide 2	protein-coding
chr1	193322274	193322565	Gained	intron (NR_125789, intron 1 of 3)	L1MB7|LINE|L1	17674	NR_125789	101929184	NR_125789	ENSG00000232077	LINC01031	TCONS_00000361	long intergenic non-protein coding RNA 1031	ncRNA
chr7	80324032	80324541	Gained	Intergenic	Intergenic	50153	NR_110075	101927269	NR_110075		LOC101927269	-	uncharacterized LOC101927269	ncRNA
chr3	126621869	126622281	Gained	intron (NM_001173513, intron 11 of 14)	intron (NM_001173513, intron 11 of 14)	33049	NM_001173513	114112	NM_052883	ENSG00000197763	TXNRD3	TGR|TR2|TR2IT1|TRXR3|TXNR3|TXNRD3IT1|TXNRD3NB|TXNRD3NT1	thioredoxin reductase 3	protein-coding
chr5	178635152	178635707	Gained	Intergenic	LTR44|LTR|ERV1	-8379	NM_020666	57396	NM_020666	ENSG00000113240	CLK4	-	CDC like kinase 4	protein-coding
chr8	98999867	99000143	Gained	Intergenic	Intergenic	-13269	NR_047582	157680	NM_015243	ENSG00000132549	VPS13B	BLTP5B|CHS1|COH1	vacuolar protein sorting 13 homolog B	protein-coding
chr9	82721208	82721977	Gained	Intergenic	Intergenic	341550	NM_152573	158158	NM_152573	ENSG00000165105	RASEF	RAB45|TSG	RAS and EF-hand domain containing	protein-coding
chr1	242566901	242567911	Gained	Intergenic	L4_A_Mam|LINE|RTE-X	-42709	NM_001320272	200150	NM_152666	ENSG00000180287	PLD5	PLDC	phospholipase D family member 5	protein-coding
chr7	16084001	16084321	Gained	Intergenic	Intergenic	-126325	NR_038947	100506025	NR_038946	ENSG00000229688	CRPPA-AS1	ISPD-AS1	CRPPA antisense RNA 1	ncRNA
chr18	38019291	38019791	Gained	Intergenic	L1MEg|LINE|L1	362406	NR_036202	100422857	NR_036202	ENSG00000266530	MIR4318	-	microRNA 4318	ncRNA
chr4	37548995	37549397	Gained	intron (NM_001104629, intron 1 of 3)	Harlequin-int|LTR|ERV1	-35037	NM_018302	55286	NM_018302	ENSG00000154274	C4orf19	-	chromosome 4 open reading frame 19	protein-coding
chr9	87280381	87280745	Gained	Intergenic	Intergenic	131919	NR_161226	401535	NR_161226	ENSG00000204446	LINC02872	C9orf170	long intergenic non-protein coding RNA 2872	ncRNA
chr3	180250186	180250610	Gained	Intergenic	L2c|LINE|L2	-163775	NR_132416	100505609	NR_132416	ENSG00000241696	LINC02053	-	long intergenic non-protein coding RNA 2053	ncRNA
chr17	51456953	51457383	Gained	Intergenic	Intergenic	21741	NR_146897	105371828	NR_146897	ENSG00000267452	LINC02073	-	long intergenic non-protein coding RNA 2073	ncRNA
chr6	20811068	20811479	Gained	intron (NM_017774, intron 8 of 15)	intron (NM_017774, intron 8 of 15)	276816	NM_017774	54901	NM_017774	ENSG00000145996	CDKAL1	-	CDK5 regulatory subunit associated protein 1 like 1	protein-coding
chr5	73709549	73709852	Gained	intron (NM_001177693, intron 2 of 35)	LTR3B|LTR|ERVK	83542	NM_001177693	64283	NM_022448	ENSG00000214944	ARHGEF28	RGNEF|RIP2|p190RHOGEF	Rho guanine nucleotide exchange factor 28	protein-coding
chr2	220224963	220225625	Gained	Intergenic	Intergenic	-318729	NR_036228	100422959	NR_036228	ENSG00000266518	MIR4268	-	microRNA 4268	ncRNA
chr6	12403473	12403777	Gained	Intergenic	Intergenic	113264	NM_001168319	1906	NM_001955	ENSG00000078401	EDN1	ARCND3|ET1|HDLCQ7|PPET1|QME	endothelin 1	protein-coding
chr6	113846604	113846911	Gained	Intergenic	Intergenic	-10588	NM_002356	4082	NM_002356	ENSG00000277443	MARCKS	80K-L|MACS|PKCSL|PRKCSL	myristoylated alanine rich protein kinase C substrate	protein-coding
chr6	47111727	47112034	Gained	Intergenic	Intergenic	-69548	NM_025048	266977	NM_025048	ENSG00000153292	ADGRF1	GPR110|KPG_012|PGR19|hGPCR36	adhesion G protein-coupled receptor F1	protein-coding
chr16	29604643	29605091	Gained	intron (NR_135317, intron 1 of 11)	intron (NR_135317, intron 1 of 11)	-5602	NR_037451	100500917	NR_037451	ENSG00000265462	MIR3680-1	MIR3680|hsa-mir-3680-1	microRNA 3680-1	ncRNA
chr1	52190133	52190429	Gained	intron (NM_004799, intron 1 of 18)	intron (NM_004799, intron 1 of 18)	48187	NM_004799	9372	NM_004799	ENSG00000157077	ZFYVE9	MADHIP|NSP|PPP1R173|SARA|SMADIP	zinc finger FYVE-type containing 9	protein-coding
chr4	184417582	184418281	Gained	intron (NM_002199, intron 5 of 8)	intron (NM_002199, intron 5 of 8)	-35625	NR_125934	102723766	NR_125933		LINC02362	-	long intergenic non-protein coding RNA 2362	ncRNA
chr11	20050345	20050912	Gained	intron (NM_145117, intron 16 of 37)	intron (NM_145117, intron 16 of 37)	-1325	NR_046672	100874014	NR_046672	ENSG00000254453	NAV2-AS2	-	NAV2 antisense RNA 2	ncRNA
chr11	114354068	114354495	Gained	Intergenic	MLT1L|LTR|ERVL-MaLR	25758	NR_120567	101928940	NR_120567	ENSG00000256195	LOC101928940	-	uncharacterized LOC101928940	ncRNA
chr4	7462434	7462803	Gained	intron (NM_020777, intron 2 of 26)	L2b|LINE|L2	2590	NR_036238	100422826	NR_036238	ENSG00000266690	MIR4274	-	microRNA 4274	ncRNA
chr1	246608559	246609333	Gained	intron (NM_001139459, intron 2 of 8)	intron (NM_001139459, intron 2 of 8)	42490	NM_152609	163882	NM_152609	ENSG00000162852	CNST	C1orf71|PPP1R64	consortin, connexin sorting protein	protein-coding
chr18	41825088	41825372	Gained	Intergenic	L1PB2|LINE|L1	-130004	NM_001308020	5289	NM_002647	ENSG00000078142	PIK3C3	VPS34|Vps34|hVps34	phosphatidylinositol 3-kinase catalytic subunit type 3	protein-coding
chr1	83828395	83828743	Gained	intron (NR_119374, intron 2 of 2)	intron (NR_119374, intron 2 of 2)	31977	NR_119374	101927560	NR_119374	ENSG00000233008	LOC101927560	-	uncharacterized LOC101927560	ncRNA
chr17	64384543	64384892	Gained	intron (NM_000442, intron 2 of 15)	MLT1F|LTR|ERVL-MaLR	6143	NM_000442	5175	NM_000442	ENSG00000261371	PECAM1	CD31|CD31/EndoCAM|GPIIA'|PECA1|PECAM-1|endoCAM	platelet and endothelial cell adhesion molecule 1	protein-coding
chr5	160524930	160525252	Gained	Intergenic	Intergenic	39739	NR_029701	406938	NR_029701	ENSG00000283733	MIR146A	MIRN146|MIRN146A|miR-146a|miRNA146A	microRNA 146a	ncRNA
chr8	376514	376808	Gained	non-coding (NR_103537, exon 4 of 4)	non-coding (NR_103537, exon 4 of 4)	6513	NR_103537	157693	NR_103537	ENSG00000182366	FAM87A	-	family with sequence similarity 87 member A	ncRNA
chr2	113843544	113843832	Gained	intron (NR_110174, intron 2 of 4)	intron (NR_110174, intron 2 of 4)	-46246	NR_102318	10096	NM_005721	ENSG00000115091	ACTR3	ARP3	actin related protein 3	protein-coding
chr22	46501714	46502126	Gained	intron (NM_001378328, intron 1 of 34)	intron (NM_001378328, intron 1 of 34)	35700	NM_014246	9620	NM_014246	ENSG00000075275	CELSR1	ADGRC1|CDHF9|FMI2|HFMI2|LMPHM9|ME2	cadherin EGF LAG seven-pass G-type receptor 1	protein-coding
chr18	427028	427544	Gained	intron (NM_130386, intron 2 of 9)	intron (NM_130386, intron 2 of 9)	73415	NM_130386	81035	NM_030781	ENSG00000158270	COLEC12	CLP1|NSR2|SCARA4|SRCL	collectin subfamily member 12	protein-coding
chr3	160869768	160870148	Gained	promoter-TSS (NR_134243)	promoter-TSS (NR_134243)	-640	NR_134243	151742	NM_139245	ENSG00000163590	PPM1L	PP2C-epsilon|PP2CE|PPM1-LIKE	protein phosphatase, Mg2+/Mn2+ dependent 1L	protein-coding
chr2	60807009	60807227	Gained	Intergenic	Intergenic	50850	NM_022894	64895	NM_022894	ENSG00000115421	PAPOLG	-	poly(A) polymerase gamma	protein-coding
chr13	26978148	26978888	Gained	Intergenic	Intergenic	-147015	NR_046547	100874070	NR_046547		USP12-AS1	-	USP12 antisense RNA 1	ncRNA
chr10	87589432	87590009	Gained	Intergenic	LTR16A|LTR|ERVL	-70158	NM_001015880	9060	NM_004670	ENSG00000198682	PAPSS2	ATPSK2|BCYM4|SK2	3'-phosphoadenosine 5'-phosphosulfate synthase 2	protein-coding
chr1	234839676	234839960	Gained	Intergenic	MER1A|DNA|hAT-Charlie	-79762	NR_148962	100130249	NR_148962	ENSG00000279261	LINC02961	PP2672	long intergenic non-protein coding RNA 2961	ncRNA
chr7	135177136	135177771	Gained	Intergenic	HERV3-int|LTR|ERV1	-6627	NM_001305630	78996	NM_024033	ENSG00000122783	CYREN	C7orf49|CYREN-1|CYREN-2|MRI|MRI-2	cell cycle regulator of NHEJ	protein-coding
chr6	144897395	144897932	Gained	Intergenic	Intergenic	314515	NM_001375323	7402	NM_007124	ENSG00000152818	UTRN	DMDL|DRP|DRP1	utrophin	protein-coding
chr10	35386857	35387145	Gained	intron (NM_001282852, intron 1 of 8)	intron (NM_001282852, intron 1 of 8)	50127	NM_001282853	219771	NM_145012	ENSG00000108100	CCNY	C10orf9|CBCP1|CCNX|CFP1	cyclin Y	protein-coding
chr1	74584139	74584527	Gained	intron (NR_121671, intron 1 of 2)	L2a|LINE|L2	-5402	NR_121670	101927320	NR_121670	ENSG00000234497	ERICH3-AS1	-	ERICH3 antisense RNA 1	ncRNA
chr15	85872166	85872635	Gained	Intergenic	Intergenic	46765	NR_049805	100847084	NR_049805	ENSG00000264406	MIR548AP	-	microRNA 548ap	ncRNA
chr9	135438922	135439458	Gained	Intergenic	HERVE-int|LTR|ERV1	33059	NR_038969	100506599	NR_038969	ENSG00000225361	PPP1R26-AS1	-	PPP1R26 antisense RNA 1	ncRNA
chr6	53915037	53915583	Gained	intron (NM_018214, intron 11 of 13)	intron (NM_018214, intron 11 of 13)	-14672	NR_125842	101927189	NR_125842	ENSG00000146147	LOC101927189	-	uncharacterized LOC101927189	ncRNA
chr3	67362673	67363106	Gained	intron (NM_001177599, intron 10 of 10)	LTR16A1|LTR|ERVL	137425	NR_036234	100422941	NR_036234	ENSG00000283298	MIR4272	-	microRNA 4272	ncRNA
chr12	14326745	14327098	Gained	Intergenic	MLT1M|LTR|ERVL-MaLR	-38711	NM_018179	55729	NM_018179	ENSG00000171681	ATF7IP	AM|ATF-IP|ATF7IP1|MCAF|MCAF1|p621	activating transcription factor 7 interacting protein	protein-coding
chr17	56793760	56794392	Gained	intron (NM_001085430, intron 7 of 7)	MIRc|SINE|MIR	39844	NM_001085430	339210	NM_001085430	ENSG00000214226	C17orf67	-	chromosome 17 open reading frame 67	protein-coding
chr5	157549370	157549596	Gained	intron (NM_033274, intron 3 of 22)	L2c|LINE|L2	26292	NM_033274	8728	NM_023038	ENSG00000135074	ADAM19	FKSG34|MADDAM|MLTNB	ADAM metallopeptidase domain 19	protein-coding
chr2	204824855	204825458	Gained	intron (NM_205863, intron 2 of 21)	MER89|LTR|ERV1	279681	NM_205863	117583	NM_057177	ENSG00000116117	PARD3B	ALS2CR19|PAR3B|PAR3L|PAR3beta	par-3 family cell polarity regulator beta	protein-coding
chr10	122310118	122310943	Gained	intron (NM_144587, intron 10 of 15)	intron (NM_144587, intron 10 of 15)	39234	NM_001318189	118663	NM_144587	ENSG00000138152	BTBD16	C10orf87	BTB domain containing 16	protein-coding
chr2	226551873	226552204	Gained	Intergenic	Intergenic	106755	NR_049887	100847053	NR_049887	ENSG00000263363	MIR5702	-	microRNA 5702	ncRNA
chr13	39326535	39327417	Gained	Intergenic	Intergenic	276217	NM_005780	10186	NM_005780	ENSG00000183722	LHFPL6	LHFP	LHFPL tetraspan subfamily member 6	protein-coding
chr6	132190198	132191122	Gained	Intergenic	Intergenic	56682	NR_038981	100507254	NR_038981	ENSG00000228495	LINC01013	AERRIE|LINC02921	long intergenic non-protein coding RNA 1013	ncRNA
chr14	34180524	34180845	Gained	Intergenic	Intergenic	-229610	NM_001308103	112399	NM_022073	ENSG00000129521	EGLN3	HIFP4H3|HIFPH3|PHD3	egl-9 family hypoxia inducible factor 3	protein-coding
chrX	111507905	111508208	Gained	Intergenic	MIRb|SINE|MIR	-3589	NM_001354473	401613	NM_001354473	ENSG00000260802	SERTM2	DKFZp686D0853|LINC00890	serine rich and transmembrane domain containing 2	protein-coding
chr11	74462126	74462410	Gained	intron (NM_005472, intron 1 of 2)	intron (NM_005472, intron 1 of 2)	5281	NM_005472	10008	NM_005472	ENSG00000175538	KCNE3	BRGDA6|HOKPP|HYPP|MiRP2	potassium voltage-gated channel subfamily E regulatory subunit 3	protein-coding
chr20	34907585	34908266	Gained	intron (NM_001076552, intron 2 of 18)	intron (NM_001076552, intron 2 of 18)	31313	NM_018677	55902	NM_018677	ENSG00000131069	ACSS2	ACAS2|ACECS|ACS|ACSA|AceCS1|dJ1161H23.1	acyl-CoA synthetase short chain family member 2	protein-coding
chr3	43185603	43185958	Gained	Intergenic	Intergenic	-79701	NM_032806	84892	NM_032806	ENSG00000144647	POMGNT2	AGO61|C3orf39|GTDC2|MDDGA8|MDDGC8	protein O-linked mannose N-acetylglucosaminyltransferase 2 (beta 1,4-)	protein-coding
chr5	107831961	107832530	Gained	Intergenic	Intergenic	-161308	NM_001962	1946	NM_001962	ENSG00000184349	EFNA5	AF1|EFL5|EPLG7|GLC1M|LERK7|RAGS	ephrin A5	protein-coding
chr2	236874869	236875180	Gained	Intergenic	Intergenic	181143	NR_135202	93463	NR_135202	ENSG00000124835	LOC93463	-	uncharacterized LOC93463	ncRNA
chr12	103791394	103791685	Gained	intron (NM_001031701, intron 9 of 13)	LTR42|LTR|ERVL	49695	NM_001031701	51559	NM_016575	ENSG00000111696	NT5DC3	TU12B1-TY|TU12B1TY	5'-nucleotidase domain containing 3	protein-coding
chr5	153818769	153818999	Gained	Intergenic	L2a|LINE|L2	80103	NR_146729	105378238	NR_146729	ENSG00000251183	LINC01861	-	long intergenic non-protein coding RNA 1861	ncRNA
chr6	152491662	152492033	Gained	intron (NM_033071, intron 11 of 145)	HERVH-int|LTR|ERV1	111317	NR_120501	100505475	NR_120501		SYNE1-AS1	-	SYNE1 antisense RNA 1	ncRNA
chr4	75705246	75705919	Gained	Intergenic	Intergenic	-18940	NM_001290049	8615	NM_003715	ENSG00000138768	USO1	P115|TAP|VDP	USO1 vesicle transport factor	protein-coding
chr9	106794077	106794515	Gained	Intergenic	Intergenic	-68870	NM_001347997	58499	NM_021224	ENSG00000148143	ZNF462	WSKA|ZFPIP|Zfp462	zinc finger protein 462	protein-coding
chr7	131190192	131190480	Gained	intron (NM_001145354, intron 2 of 18)	intron (NM_001145354, intron 2 of 18)	80242	NM_001145354	4289	NM_013255	ENSG00000128585	MKLN1	TWA2	muskelin 1	protein-coding
chr4	120769269	120769623	Gained	intron (NM_001379104, intron 13 of 15)	intron (NM_001379104, intron 13 of 15)	153280	NM_001300823	11107	NM_018699	ENSG00000138738	PRDM5	BCS2|PFM2	PR/SET domain 5	protein-coding
chr2	120052593	120053370	Gained	intron (NM_020909, intron 3 of 24)	L1MC4|LINE|L1	39904	NM_001330310	57669	NM_020909	ENSG00000115109	EPB41L5	BE37|LULU|LULU1|YMO1|YRT	erythrocyte membrane protein band 4.1 like 5	protein-coding
chr8	131845330	131845643	Gained	Intergenic	MLT1K|LTR|ERVL-MaLR	-58607	NM_015137	23167	NM_015137	ENSG00000132294	EFR3A	-	EFR3 homolog A	protein-coding
chr17	5516072	5516644	Gained	intron (NM_014922, intron 14 of 15)	L3|LINE|CR1	-15352	NM_001162371	728392	NM_001162371	ENSG00000286190	LOC728392	-	uncharacterized LOC728392	protein-coding
chr13	28336206	28336659	Gained	intron (NM_002019, intron 17 of 29)	intron (NM_002019, intron 17 of 29)	158696	NM_001160031	2321	NM_002019	ENSG00000102755	FLT1	FLT|FLT-1|VEGFR-1|VEGFR1	fms related receptor tyrosine kinase 1	protein-coding
chr9	4262708	4263294	Gained	intron (NM_001042413, intron 2 of 10)	MER119|DNA|hAT-Charlie	37067	NM_001042413	169792	NM_152629	ENSG00000107249	GLIS3	NDH|ZNF515	GLIS family zinc finger 3	protein-coding
chr3	56783571	56784155	Gained	intron (NM_001289698, intron 2 of 10)	intron (NM_001289698, intron 2 of 10)	-8146	NM_001128616	50650	NM_019555	ENSG00000163947	ARHGEF3	GEF3|STA3|XPLN	Rho guanine nucleotide exchange factor 3	protein-coding
chr13	65111955	65113093	Gained	Intergenic	Intergenic	-753523	NR_132362	105370242	NR_132362		LINC01052	-	long intergenic non-protein coding RNA 1052	ncRNA
chr9	557829	558292	Gained	intron (NM_001256877, intron 2 of 12)	intron (NM_001256877, intron 2 of 12)	53365	NM_015158	23189	NM_015158	ENSG00000107104	KANK1	ANKRD15|CPSQ2|KANK	KN motif and ankyrin repeat domains 1	protein-coding
chr15	39199070	39199403	Gained	Intergenic	Intergenic	-51433	NR_144507	400360	NM_207445	ENSG00000175746	LINC02915	C15orf54	long intergenic non-protein coding RNA 2915	ncRNA
chr20	43849693	43850256	Gained	Intergenic	Intergenic	-44744	NR_134577	105372626	NR_134577	ENSG00000233277	LINC01728	-	long intergenic non-protein coding RNA 1728	ncRNA
chr11	27209506	27209978	Gained	intron (NR_125767, intron 2 of 4)	intron (NR_125767, intron 2 of 4)	9026	NR_125768	103695435	NR_125766	ENSG00000254560	BBOX1-AS1	-	BBOX1 antisense RNA 1	ncRNA
chr4	145076487	145076924	Gained	intron (NM_014885, intron 3 of 4)	L1PA15|LINE|L1	20677	NM_001318367	10393	NM_014885	ENSG00000164162	ANAPC10	APC10|DOC1	anaphase promoting complex subunit 10	protein-coding
chr2	67548450	67549357	Gained	Intergenic	Intergenic	151570	NM_019002	54465	NM_019002	ENSG00000143971	ETAA1	ETAA16	ETAA1 activator of ATR kinase	protein-coding
chr8	79799568	79799934	Gained	intron (NR_125410, intron 3 of 3)	intron (NR_125410, intron 3 of 3)	31609	NR_125410	101927067	NR_125410	ENSG00000272138	LINC01607	-	long intergenic non-protein coding RNA 1607	ncRNA
chr1	45850294	45850973	Gained	intron (NM_001319245, intron 3 of 28)	L1P4|LINE|L1	-13715	NM_001324321	23139	NM_015112	ENSG00000086015	MAST2	MAST205|MTSSK	microtubule associated serine/threonine kinase 2	protein-coding
chr7	94749734	94750016	Gained	Intergenic	L1MB4|LINE|L1	93505	NM_001172438	23089	NM_015068	ENSG00000242265	PEG10	EDR|HB-1|MEF3L|Mar2|Mart2|RGAG3|RTL2|SIRH1	paternally expressed 10	protein-coding
chr5	125559324	125559729	Gained	intron (NR_109887, intron 3 of 3)	intron (NR_109887, intron 3 of 3)	66265	NR_109887	101927460	NR_109887	ENSG00000260192	LINC02240	-	long intergenic non-protein coding RNA 2240	ncRNA
chr3	131393673	131394267	Gained	Intergenic	Intergenic	12196	NM_152395	131870	NM_152395	ENSG00000198585	NUDT16	-	nudix hydrolase 16	protein-coding
chr13	110334245	110334736	Gained	intron (NM_001846, intron 3 of 47)	intron (NM_001846, intron 3 of 47)	-6468	NR_107040	102465872	NR_107040	ENSG00000276765	MIR8073	hsa-mir-8073	microRNA 8073	ncRNA
chr4	55962977	55963529	Gained	intron (NM_025009, intron 6 of 25)	L2|LINE|L2	14308	NM_025009	9662	NM_014645	ENSG00000174799	CEP135	CEP4|KIAA0635|MCPH8	centrosomal protein 135	protein-coding
chr5	94389579	94389835	Gained	intron (NM_001385713, intron 18 of 20)	intron (NM_001385713, intron 18 of 20)	228418	NM_001385730	285600	NM_173665	ENSG00000185261	KIAA0825	C5orf36|PAPA10	KIAA0825	protein-coding
chr18	23196064	23196654	Gained	intron (NR_023359, intron 3 of 6)	L3|LINE|CR1	40534	NM_138375	91768	NM_138375	ENSG00000134508	CABLES1	CABL1|CABLES|HsT2563|IK3-1	Cdk5 and Abl enzyme substrate 1	protein-coding
chr2	104702049	104702792	Gained	Intergenic	Intergenic	55299	NR_038231	284998	NR_038231	ENSG00000234177	LINC01114	PANCAT	long intergenic non-protein coding RNA 1114	ncRNA
chr17	65207483	65207812	Gained	intron (NM_001165933, intron 15 of 16)	HERVK3-int|LTR|ERVK	70277	NM_001165933	8787	NM_003835	ENSG00000108370	RGS9	PERRS|PERRS1|RGS9L	regulator of G protein signaling 9	protein-coding
chr11	16086094	16086609	Gained	intron (NM_001145811, intron 8 of 14)	intron (NM_001145811, intron 8 of 14)	-116730	NR_106721	102464826	NR_106721	ENSG00000284094	MIR6073	hsa-mir-6073	microRNA 6073	ncRNA
chr7	127863219	127863425	Gained	intron (NM_014390, intron 12 of 23)	intron (NM_014390, intron 12 of 23)	-134187	NR_027330	27099	NM_014411	ENSG00000279078	SND1-IT1	C7orf54|NAG8|NSG-X	SND1 intronic transcript 1	ncRNA
chr1	59669963	59670394	Gained	intron (NM_001350798, intron 13 of 14)	intron (NM_001350798, intron 13 of 14)	63118	NR_039861	100616409	NR_039861	ENSG00000266150	MIR4711	-	microRNA 4711	ncRNA
chr7	157235705	157235967	Gained	intron (NM_014671, intron 18 of 22)	intron (NM_014671, intron 18 of 22)	96910	NM_014671	9690	NM_014671	ENSG00000009335	UBE3C	HECTH2|NDSMBA|NEDSMBA|RAUL	ubiquitin protein ligase E3C	protein-coding
chr3	191884224	191884528	Gained	Intergenic	Intergenic	-354254	NR_046596	100873986	NR_046596	ENSG00000231383	FGF12-AS1	-	FGF12 antisense RNA 1	ncRNA
chr2	170524940	170525852	Gained	intron (NR_045682, intron 31 of 35)	intron (NR_045682, intron 31 of 35)	-174453	NR_110576	101929753	NR_110576	ENSG00000231898	MYO3B-AS1	-	MYO3B antisense RNA 1	ncRNA
chr17	19144276	19144711	Gained	intron (NM_001353418, intron 3 of 3)	(AC)n|Simple_repeat|Simple_repeat	16904	NM_001353418	400581	NM_001129778	ENSG00000189152	GRAPL	GRAPLDR	GRB2 related adaptor protein like	protein-coding
chr6	40867641	40868356	Gained	Intergenic	HERVH-int|LTR|ERV1	155282	NR_110873	101929555	NR_110873		LOC101929555	-	uncharacterized LOC101929555	ncRNA
chr10	121375259	121375867	Gained	Intergenic	Intergenic	155751	NM_001320654	2263	NM_000141	ENSG00000066468	FGFR2	BBDS|BEK|BFR-1|CD332|CEK3|CFD1|ECT1|JWS|K-SAM|KGFR|TK14|TK25	fibroblast growth factor receptor 2	protein-coding
chr1	170410441	170410750	Gained	Intergenic	Intergenic	-121571	NM_152281	92344	NM_152281	ENSG00000120370	GORAB	GO|NTKLBP1|SCYL1BP1	golgin, RAB6 interacting	protein-coding
chr3	27349643	27349887	Gained	intron (NM_199347, intron 4 of 24)	intron (NM_199347, intron 4 of 24)	19618	NM_199347	152110	NM_152534	ENSG00000163491	NEK10	CILD44	NIMA related kinase 10	protein-coding
chr3	162741157	162741492	Gained	Intergenic	Intergenic	561977	NR_033945	647107	NR_033945	ENSG00000241369	LINC01192	CT64	long intergenic non-protein coding RNA 1192	ncRNA
chr11	86891087	86891501	Gained	intron (NR_120592, intron 2 of 2)	intron (NR_120592, intron 2 of 2)	-33340	NR_045004	8587	NR_045004	ENSG00000255203	OR7E2P	OR11-6|OR7E143P|OR7E51P|OR7E52P|OR7F2P|OST245|hg94	olfactory receptor family 7 subfamily E member 2 pseudogene	pseudo
chr15	36915254	36915776	Gained	intron (NR_051953, intron 8 of 11)	intron (NR_051953, intron 8 of 11)	-28982	NR_024264	145845	NM_001101327		LOC145845	-	uncharacterized LOC145845	ncRNA
chr1	45928851	45929734	Gained	intron (NM_001319245, intron 4 of 28)	intron (NM_001319245, intron 4 of 28)	64944	NM_001324321	23139	NM_015112	ENSG00000086015	MAST2	MAST205|MTSSK	microtubule associated serine/threonine kinase 2	protein-coding
chr17	55478910	55479352	Gained	Intergenic	Intergenic	-57296	NM_012329	23531	NM_012329	ENSG00000108960	MMD	MMA|MMD1|PAQR11	monocyte to macrophage differentiation associated	protein-coding
chr7	127707365	127707851	Gained	exon (NM_014390, exon 9 of 24)	exon (NM_014390, exon 9 of 24)	55414	NM_014390	27044	NM_014390	ENSG00000197157	SND1	TDRD11|TSN|Tudor-SN|p100	staphylococcal nuclease and tudor domain containing 1	protein-coding
chr2	41930903	41931270	Gained	TTS (NR_110262)	TTS (NR_110262)	2637	NR_110262	101929723	NR_110262	ENSG00000234362	LINC01914	-	long intergenic non-protein coding RNA 1914	ncRNA
chr1	69952814	69953023	Gained	intron (NM_001370785, intron 8 of 26)	L2a|LINE|L2	33596	NR_023916	5301	NM_006222	ENSG00000293134	PIN1P1	PIN1L	peptidylprolyl cis/trans isomerase, NIMA-interacting 1 pseudogene 1	pseudo
chr15	90784614	90785098	Gained	intron (NM_001287248, intron 13 of 21)	intron (NM_001287248, intron 13 of 21)	67510	NM_001287247	641	NM_000057	ENSG00000197299	BLM	BS|MGRISCE1|RECQ2|RECQL2|RECQL3	BLM RecQ like helicase	protein-coding
chr3	100045758	100046159	Gained	intron (NM_182909, intron 1 of 5)	intron (NM_182909, intron 1 of 5)	68555	NM_001042459	11259	NM_014890	ENSG00000168386	FILIP1L	DOC-1|DOC1|GIP130|GIP90	filamin A interacting protein 1 like	protein-coding
chr5	109062744	109062999	Gained	intron (NM_005246, intron 16 of 19)	intron (NM_005246, intron 16 of 19)	138265	NM_001308031	2241	NM_005246	ENSG00000151422	FER	PPP1R74|TYK3|p94-Fer	FER tyrosine kinase	protein-coding
chr21	34485861	34486375	Gained	intron (NM_000219, intron 2 of 3)	intron (NM_000219, intron 2 of 3)	25197	NM_001270403	3753	NM_000219	ENSG00000180509	KCNE1	ISK|JLNS|JLNS2|LQT2/5|LQT5|MinK	potassium voltage-gated channel subfamily E regulatory subunit 1	protein-coding
chr12	69027541	69028048	Gained	Intergenic	L2|LINE|L2	-64554	NM_001874	1368	NM_001874	ENSG00000135678	CPM	-	carboxypeptidase M	protein-coding
chr13	75792481	75792909	Gained	intron (NM_001330583, intron 2 of 28)	intron (NM_001330583, intron 2 of 28)	32034	NM_015842	4008	NM_005358	ENSG00000136153	LMO7	FBX20|FBXO20|LMO7b|LOMP	LIM domain 7	protein-coding
chr6	168636220	168636899	Gained	intron (NM_022138, intron 9 of 12)	intron (NM_022138, intron 9 of 12)	195375	NM_022138	64094	NM_022138	ENSG00000112562	SMOC2	DTDP1|MST117|MSTP117|MSTP140|SMAP2|bA270C4A.1|bA37D8.1|dJ421D16.1	SPARC related modular calcium binding 2	protein-coding
chr8	119982307	119983091	Gained	intron (NM_001283012, intron 2 of 6)	intron (NM_001283012, intron 2 of 6)	108977	NM_022783	64798	NM_022783	ENSG00000155792	DEPTOR	DEP.6|DEPDC6|hDEPTOR	DEP domain containing MTOR interacting protein	protein-coding
chr8	117610442	117610845	Gained	Intergenic	Intergenic	89930	NM_001282986	90390	NM_080651	ENSG00000164758	MED30	MED30S|THRAP6|TRAP25	mediator complex subunit 30	protein-coding
chr3	17823837	17824212	Gained	Intergenic	L2|LINE|L2	81080	NR_135536	105376975	NR_135536	ENSG00000286352	LOC105376975	-	uncharacterized LOC105376975	ncRNA
chr3	101409664	101410051	Gained	intron (NM_001282801, intron 4 of 22)	L1PBa|LINE|L1	-89282	NM_016247	50939	NM_016247	ENSG00000081148	IMPG2	IPM200|RP56|SPACRCAN|VMD5	interphotoreceptor matrix proteoglycan 2	protein-coding
chr2	160533530	160533897	Gained	Intergenic	Intergenic	-39906	NM_016836	5937	NM_002897	ENSG00000153250	RBMS1	C2orf12|HCC-4|MSSP|MSSP-1|MSSP-2|MSSP-3|SCR2|YC1	RNA binding motif single stranded interacting protein 1	protein-coding
chr9	97747363	97748092	Gained	intron (NR_147055, intron 5 of 10)	intron (NR_147055, intron 5 of 10)	-50318	NR_149091	7507	NM_000380	ENSG00000136936	XPA	XP1|XPAC	XPA, DNA damage recognition and repair factor	protein-coding
chr21	25943986	25944534	Gained	intron (NM_001385253, intron 12 of 16)	intron (NM_001385253, intron 12 of 16)	196130	NM_001136016	351	NM_000484	ENSG00000142192	APP	AAA|ABETA|ABPP|AD1|APPI|CTFgamma|CVAP|PN-II|PN2|alpha-sAPP|preA4	amyloid beta precursor protein	protein-coding
chr12	105574161	105574662	Gained	Intergenic	Intergenic	-129792	NR_110109	101929110	NR_110108	ENSG00000257859	CASC18	-	cancer susceptibility 18	ncRNA
chr5	58239554	58240053	Gained	Intergenic	Intergenic	-117462	NR_104669	101928569	NR_104669	ENSG00000248132	LINC02101	-	long intergenic non-protein coding RNA 2101	ncRNA
chr1	181344937	181345441	Gained	Intergenic	Intergenic	108801	NR_046249	100287948	NR_046249	ENSG00000179452	LINC01699	GM140	long intergenic non-protein coding RNA 1699	ncRNA
chr4	16032896	16033189	Gained	intron (NM_001371408, intron 4 of 24)	intron (NM_001371408, intron 4 of 24)	43076	NM_001145849	8842	NM_006017	ENSG00000007062	PROM1	AC133|CD133|CORD12|MCDR2|MSTP061|PROML1|RP41|STGD4	prominin 1	protein-coding
chr3	15325207	15325618	Gained	intron (NM_001018009, intron 2 of 8)	L2a|LINE|L2	7174	NM_004844	9467	NM_004844	ENSG00000131370	SH3BP5	SAB|SH3BP-5	SH3 domain binding protein 5	protein-coding
chr10	71246839	71247612	Gained	intron (NM_170744, intron 1 of 16)	intron (NM_170744, intron 1 of 16)	-28997	NR_038453	728978	NR_038453	ENSG00000237512	UNC5B-AS1	TP53LC05|UASR1	UNC5B antisense RNA 1	ncRNA
chr7	139490151	139490493	Gained	Intergenic	Intergenic	-6649	NM_198508	346689	NM_198508	ENSG00000188883	KLRG2	CLEC15B	killer cell lectin like receptor G2	protein-coding
chr3	114194710	114195126	Gained	intron (NM_001282563, intron 1 of 7)	intron (NM_001282563, intron 1 of 7)	4489	NM_001282563	1814	NM_000796	ENSG00000151577	DRD3	D3DR|ETM1|FET1	dopamine receptor D3	protein-coding
chr1	63969088	63969974	Gained	intron (NM_001083592, intron 1 of 6)	L2c|LINE|L2	142674	NR_110666	101927034	NR_110665	ENSG00000223949	ROR1-AS1	-	ROR1 antisense RNA 1	ncRNA
chr9	124949248	124949928	Gained	3' UTR (NM_001144877, exon 18 of 18)	3' UTR (NM_001144877, exon 18 of 18)	-8505	NM_002077	2800	NM_002077	ENSG00000136935	GOLGA1	golgin-97	golgin A1	protein-coding
chr7	28572313	28572851	Gained	intron (NM_182899, intron 4 of 9)	intron (NM_182899, intron 4 of 9)	-113551	NM_001011666	9586	NM_004904	ENSG00000146592	CREB5	CRE-BPA|CREB-5|CREBPA	cAMP responsive element binding protein 5	protein-coding
chr16	50185052	50185493	Gained	intron (NM_001040284, intron 2 of 12)	intron (NM_001040284, intron 2 of 12)	31966	NM_001365324	64282	NM_022447	ENSG00000121274	TENT4B	PAPD5|TRF4-2|TUT3	terminal nucleotidyltransferase 4B	protein-coding
chr3	45667987	45668366	Gained	intron (NM_014240, intron 3 of 7)	intron (NM_014240, intron 3 of 7)	20706	NR_033947	644714	NR_033947		LIMD1-AS1	-	LIMD1 antisense RNA 1	ncRNA
chr1	74323977	74324423	Gained	intron (NM_015978, intron 5 of 24)	MER54A|LTR|ERVL	88813	NM_015978	51086	NM_015978	ENSG00000116783	TNNI3K	CARK|CCDD	TNNI3 interacting kinase	protein-coding
chr10	61931799	61932149	Gained	intron (NM_032199, intron 2 of 9)	L1ME1|LINE|L1	30275	NM_032199	84159	NM_032199	ENSG00000150347	ARID5B	DESRT|MRF-2|MRF2	AT-rich interaction domain 5B	protein-coding
chrX	133726235	133726733	Gained	intron (NM_001164617, intron 3 of 8)	intron (NM_001164617, intron 3 of 8)	-170959	NR_148713	110806308	NR_148713	ENSG00000286096	GPC3-AS1	-	GPC3 antisense RNA 1	ncRNA
chr4	23817980	23818523	Gained	intron (NR_148983, intron 10 of 15)	intron (NR_148983, intron 10 of 15)	63041	NM_001330753	10891	NM_013261	ENSG00000109819	PPARGC1A	LEM6|PGC-1(alpha)|PGC-1alpha|PGC-1v|PGC1|PGC1A|PPARGC1	PPARG coactivator 1 alpha	protein-coding
chr14	36295759	36296611	Gained	Intergenic	Intergenic	24452	NM_001308110	51562	NM_016586	ENSG00000151332	MBIP	-	MAP3K12 binding inhibitory protein 1	protein-coding
chr11	95092709	95093350	Gained	intron (NM_015036, intron 1 of 1)	intron (NM_015036, intron 1 of 1)	3183	NM_015036	23052	NM_015036	ENSG00000149218	ENDOD1	-	endonuclease domain containing 1	protein-coding
chr2	38106315	38107137	Gained	Intergenic	Intergenic	-24379	NR_027252	285154	NM_173652	ENSG00000232973	CYP1B1-AS1	C2orf58	CYP1B1 antisense RNA 1	ncRNA
chr15	50219842	50220299	Gained	intron (NM_003645, intron 4 of 9)	intron (NM_003645, intron 4 of 9)	37874	NM_001159629	11001	NM_003645	ENSG00000140284	SLC27A2	ACSVL1|FACVL1|FATP2|HsT17226|VLACS|VLCS|hFACVL1	solute carrier family 27 member 2	protein-coding
chr3	65871510	65872001	Gained	intron (NM_001033057, intron 1 of 22)	intron (NM_001033057, intron 1 of 22)	-22061	NR_046575	100873983	NR_046575	ENSG00000240175	MAGI1-AS1	-	MAGI1 antisense RNA 1	ncRNA
chr3	190586540	190586957	Gained	intron (NR_157352, intron 3 of 10)	intron (NR_157352, intron 3 of 10)	72663	NM_134470	3556	NM_002182	ENSG00000196083	IL1RAP	C3orf13|IL-1RAcP|IL1R3	interleukin 1 receptor accessory protein	protein-coding
chr4	48518153	48518674	Gained	intron (NM_015030, intron 55 of 63)	intron (NM_015030, intron 55 of 63)	28161	NM_175619	326340	NM_175619	ENSG00000182223	ZAR1	Z3CXXC6	zygote arrest 1	protein-coding
chr13	23567861	23568270	Gained	Intergenic	Intergenic	-2305	NM_001204459	55504	NM_018647	ENSG00000127863	TNFRSF19	TAJ|TAJ-alpha|TRADE|TROY	TNF receptor superfamily member 19	protein-coding
chr15	101646827	101647114	Gained	intron (NM_001307960, intron 2 of 4)	intron (NM_001307960, intron 2 of 4)	5411	NM_078474	80213	NM_025141	ENSG00000184277	TM2D3	BLP2	TM2 domain containing 3	protein-coding
chr18	34651632	34651918	Gained	intron (NM_001198939, intron 1 of 21)	L2b|LINE|L2	58440	NM_001198938	1837	NM_001390	ENSG00000134769	DTNA	D18S892E|DRP3|DTN|DTN-A|LVNC1	dystrobrevin alpha	protein-coding
chr7	26265559	26266186	Gained	Intergenic	LTR19A|LTR|ERV1	-25990	NM_013322	29887	NM_013322	ENSG00000086300	SNX10	OPTB8	sorting nexin 10	protein-coding
chr1	48619494	48619874	Gained	intron (NR_136623, intron 9 of 12)	intron (NR_136623, intron 9 of 12)	-147476	NM_001286239	54558	NM_019073	ENSG00000132122	SPATA6	HASH|SRF-1|SRF1	spermatogenesis associated 6	protein-coding
chr9	133873928	133874684	Gained	intron (NM_001134398, intron 2 of 29)	intron (NM_001134398, intron 2 of 29)	118018	NM_003371	7410	NM_003371	ENSG00000160293	VAV2	VAV-2	vav guanine nucleotide exchange factor 2	protein-coding
chr13	79988646	79988956	Gained	Intergenic	Intergenic	-22276	NR_104138	101515984	NR_104138		LINC01080	TCONS_00021856	long intergenic non-protein coding RNA 1080	ncRNA
chr11	28836272	28836990	Gained	Intergenic	Intergenic	-359083	NR_107035	102466876	NR_107035	ENSG00000273912	MIR8068	hsa-mir-8068	microRNA 8068	ncRNA
chr6	35007116	35007429	Gained	intron (NM_015245, intron 10 of 23)	MER20B|DNA|hAT-Charlie	118017	NM_015245	23294	NM_015245	ENSG00000064999	ANKS1A	ANKS1	ankyrin repeat and sterile alpha motif domain containing 1A	protein-coding
chr7	36400586	36400932	Gained	intron (NM_018685, intron 3 of 23)	intron (NM_018685, intron 3 of 23)	-10402	NM_001100425	23366	NM_015314	ENSG00000164542	MATCAP2	KIAA0895|TMCP2	microtubule associated tyrosine carboxypeptidase 2	protein-coding
chr1	207240674	207241027	Gained	Intergenic	Intergenic	-80828	NM_001300903	1604	NM_000574	ENSG00000196352	CD55	CHAPLE|CR|CROM|DAF|TC	CD55 molecule (Cromer blood group)	protein-coding
chr9	17191110	17191474	Gained	intron (NM_017738, intron 2 of 25)	MER119|DNA|hAT-Charlie	56252	NM_001365029	54875	NM_017738	ENSG00000044459	CNTLN	C9orf101|C9orf39|bA340N12.1	centlein	protein-coding
chr5	158084230	158084688	Gained	Intergenic	Intergenic	-225314	NM_001195556	9685	NM_014666	ENSG00000113282	CLINT1	CLINT|ENTH|EPN4|EPNR	clathrin interactor 1	protein-coding
chr6	160221417	160221747	Gained	intron (NM_003058, intron 10 of 10)	Tigger1|DNA|TcMar-Tigger	37239	NM_003058	6582	NM_003058	ENSG00000112499	SLC22A2	2025-10-02	solute carrier family 22 member 2	protein-coding
chr12	113299533	113300133	Gained	exon (NM_024959, exon 16 of 16)	exon (NM_024959, exon 16 of 16)	8310	NR_106820	102465457	NR_106820	ENSG00000274822	MIR6762	hsa-mir-6762	microRNA 6762	ncRNA
chr6	143750901	143751463	Gained	intron (NM_014721, intron 3 of 12)	intron (NM_014721, intron 3 of 12)	73217	NM_001100165	9749	NM_014721	ENSG00000112419	PHACTR2	C6orf56	phosphatase and actin regulator 2	protein-coding
chr1	161706161	161707069	Gained	promoter-TSS (NM_001184870)	promoter-TSS (NM_001184870)	-614	NM_001366195	84824	NM_032738	ENSG00000132185	FCRLA	FCRL|FCRL1|FCRLM1|FCRLX|FCRLb|FCRLc1|FCRLc2|FCRLd|FCRLe|FCRX|FREB	Fc receptor like A	protein-coding
chr4	117400028	117400738	Gained	Intergenic	Intergenic	-28015	NR_125757	103689918	NR_125757		LINC01378	-	long intergenic non-protein coding RNA 1378	ncRNA
chr9	71664035	71664643	Gained	Intergenic	Intergenic	104174	NM_001349784	23670	NM_013390	ENSG00000135048	CEMIP2	TMEM2	cell migration inducing hyaluronidase 2	protein-coding
chr9	95488962	95489246	Gained	intron (NM_001354919, intron 2 of 4)	intron (NM_001354919, intron 2 of 4)	18095	NM_001083607	5727	NM_000264	ENSG00000185920	PTCH1	BCNS|BCNS1|NBCCS|PTC|PTC1|PTCH	patched 1	protein-coding
chr6	26351490	26351830	Gained	Intergenic	MER44D|DNA|TcMar-Tigger	-13499	NM_001197248	11118	NM_007047	ENSG00000186470	BTN3A2	BT3.2|BTF4|BTN3.2|CD277	butyrophilin subfamily 3 member A2	protein-coding
chr2	47501455	47502107	Gained	Intergenic	Intergenic	-25756	NR_120602	644093	NR_120602	ENSG00000235760	MSH2-OT1	HCG2040054	MSH2 overlapping transcript 1	ncRNA
chr17	43556289	43556689	Gained	Intergenic	Intergenic	-10149	NM_001261437	2118	NM_001986	ENSG00000175832	ETV4	E1A-F|E1AF|PEA3|PEAS3	ETS variant transcription factor 4	protein-coding
chr8	95193888	95194202	Gained	Intergenic	MLT1D|LTR|ERVL-MaLR	22329	NR_046232	619344	NR_046232	ENSG00000253351	LINC01298	C8orf69	long intergenic non-protein coding RNA 1298	ncRNA
chr5	168712489	168712953	Gained	non-coding (NR_130737, exon 5 of 7)	non-coding (NR_130737, exon 5 of 7)	5794	NR_130737	101927969	NR_130737		SLIT3-AS2	-	SLIT3 antisense RNA 2	ncRNA
chr17	76641510	76641951	Gained	intron (NM_001289107, intron 1 of 9)	L1ME3G|LINE|L1	2027	NM_001289107	55808	NM_018414	ENSG00000070526	ST6GALNAC1	HSY11339|SIAT7A|ST6GalNAcI|STYI	ST6 N-acetylgalactosaminide alpha-2,6-sialyltransferase 1	protein-coding
chr1	168301600	168302178	Gained	intron (NM_005149, intron 5 of 7)	LTR23|LTR|ERV1	21012	NM_005149	9095	NM_005149	ENSG00000143178	TBX19	TBS19|TPIT|dJ747L4.1	T-box transcription factor 19	protein-coding
chr3	44104864	44105331	Gained	Intergenic	Intergenic	-9115	NR_029700	406929	NR_029700	ENSG00000207954	MIR138-1	MIRN138-1|mir-138-1	microRNA 138-1	ncRNA
chr4	141596599	141596882	Gained	Intergenic	AluSx|SINE|Alu	-39843	NM_000585	3600	NM_000585	ENSG00000164136	IL15	IL-15	interleukin 15	protein-coding
chr5	142644918	142645327	Gained	promoter-TSS (NM_001257210)	promoter-TSS (NM_001257210)	-821	NM_001257210	2246	NM_000800	ENSG00000113578	FGF1	AFGF|ECGF|ECGF-beta|ECGFA|ECGFB|FGF-1|FGF-alpha|FGFA|GLIO703|HBGF-1|HBGF1	fibroblast growth factor 1	protein-coding
chr5	78527078	78527817	Gained	intron (NM_005779, intron 3 of 4)	intron (NM_005779, intron 3 of 4)	121325	NM_005779	10184	NM_005779	ENSG00000145685	LHFPL2	-	LHFPL tetraspan subfamily member 2	protein-coding
chr8	101341639	101342563	Gained	Intergenic	Intergenic	-26792	NR_002182	83955	NM_032031	ENSG00000228224	NACA4P	FKSG17|NACAP1	NACA family member 4, pseudogene	pseudo
chrX	22134702	22135072	Gained	intron (NM_001282754, intron 12 of 20)	MER5A|DNA|hAT-Charlie	38096	NR_046639	100873942	NR_046639	ENSG00000224204	PHEX-AS1	-	PHEX antisense RNA 1	ncRNA
chr15	76576651	76577204	Gained	intron (NR_148227, intron 22 of 32)	L1MA3|LINE|L1	-9720	NR_037464	100500855	NR_037464	ENSG00000266449	MIR3713	-	microRNA 3713	ncRNA
chr20	60045885	60046360	Gained	Intergenic	Intergenic	-9803	NR_161291	284756	NR_126504	ENSG00000176659	LINC02910	C20orf197	long intergenic non-protein coding RNA 2910	ncRNA
chr2	149616783	149617280	Gained	intron (NR_110240, intron 1 of 2)	intron (NR_110240, intron 1 of 2)	-29256	NM_015702	27249	NM_015702	ENSG00000168288	MMADHC	C2orf25|CL25022|cblD	metabolism of cobalamin associated D	protein-coding
chr7	112298652	112299029	Gained	intron (NM_021994, intron 4 of 11)	MIR|SINE|MIR	92145	NM_021994	11179	NM_021994	ENSG00000198839	ZNF277	NRIF4|ZNF277P	zinc finger protein 277	protein-coding
chr2	200775016	200775626	Gained	intron (NR_135012, intron 25 of 30)	intron (NR_135012, intron 25 of 30)	-36225	NM_014670	9689	NM_014670	ENSG00000082153	BZW1	5MP2|BZAP45|Nbla10236	basic leucine zipper and W2 domains 1	protein-coding
chr11	101761308	101761633	Gained	Intergenic	AluY|SINE|Alu	-153540	NM_020802	57562	NM_020802	ENSG00000110318	CEP126	KIAA1377	centrosomal protein 126	protein-coding
chr13	110113297	110113555	Gained	Intergenic	Intergenic	-8276	NR_148221	105370361	NR_148221		LINC03032	-	long intergenic non-protein coding RNA 3032	ncRNA
chr3	176739164	176739574	Gained	Intergenic	LTR68|LTR|ERV1	77632	NR_110819	101928684	NR_110819	ENSG00000228308	LINC01209	-	long intergenic non-protein coding RNA 1209	ncRNA
chr14	79584679	79585031	Gained	intron (NR_158975, intron 17 of 21)	intron (NR_158975, intron 17 of 21)	305475	NM_138970	9369	NM_004796	ENSG00000021645	NRXN3	C14orf60	neurexin 3	protein-coding
chr5	127424966	127425483	Gained	TTS (NM_001308121)	TTS (NM_001308121)	-92416	NM_130809	133619	NM_130809	ENSG00000164244	PRRC1	-	proline rich coiled-coil 1	protein-coding
chr10	29277315	29277643	Gained	Intergenic	Intergenic	-11591	NM_032517	84569	NM_032517	ENSG00000120563	LYZL1	KAAG648|LYC2|LYZD1|PRO1278|bA534G20.1	lysozyme like 1	protein-coding
chr2	3620888	3621127	Gained	intron (NM_001255983, intron 3 of 5)	L1MA9|LINE|L1	14955	NM_001255989	78989	NM_024027	ENSG00000118004	COLEC11	3MC2|CL-11|CL-K1-I|CL-K1-II|CL-K1-IIa|CL-K1-IIb|CLK1	collectin subfamily member 11	protein-coding
chr10	86868347	86868694	Gained	intron (NM_004329, intron 2 of 12)	intron (NM_004329, intron 2 of 12)	-87239	NM_001330120	6623	NM_003087	ENSG00000173267	SNCG	BCSG1|SR	synuclein gamma	protein-coding
chr17	3594424	3594781	Gained	intron (NM_080704, intron 2 of 16)	intron (NM_080704, intron 2 of 16)	1229	NM_080705	7442	NM_018727	ENSG00000196689	TRPV1	VR1	transient receptor potential cation channel subfamily V member 1	protein-coding
chr6	3471744	3472051	Gained	Intergenic	Intergenic	-14847	NR_168069	63027	NM_015482	ENSG00000137266	SLC22A23	C6orf85	solute carrier family 22 member 23	protein-coding
chr10	89633544	89633789	Gained	intron (NM_148977, intron 1 of 6)	intron (NM_148977, intron 1 of 6)	10250	NM_138316	53354	NM_138316	ENSG00000152782	PANK1	PANK	pantothenate kinase 1	protein-coding
chr6	110547437	110548289	Gained	Intergenic	Intergenic	-71250	NM_033125	85413	NM_033125	ENSG00000004809	SLC22A16	CT2|FLIPT2|HEL-S-18|OAT6|OCT6|OKB1|dJ261K5.1	solute carrier family 22 member 16	protein-coding
chr9	106719037	106719412	Gained	Intergenic	L3|LINE|CR1	103166	NR_104145	100996590	NR_104145	ENSG00000234323	LINC01505	-	long intergenic non-protein coding RNA 1505	ncRNA
chr19	35088560	35088946	Gained	intron (NR_024561, intron 1 of 3)	intron (NR_024561, intron 1 of 3)	17518	NR_024561	100128675	NR_024561	ENSG00000227392	HPN-AS1	-	HPN antisense RNA 1	ncRNA
chr7	41003100	41004020	Gained	Intergenic	Intergenic	-23621	NR_110831	101928744	NR_110831	ENSG00000232458	LINC01450	-	long intergenic non-protein coding RNA 1450	ncRNA
chr1	186763047	186763716	Gained	Intergenic	Intergenic	-65568	NM_024420	5321	NM_024420	ENSG00000116711	PLA2G4A	GURDP|PLA2G4|cPLA2|cPLA2-alpha	phospholipase A2 group IVA	protein-coding
chr15	35112392	35112740	Gained	Intergenic	Intergenic	-27271	NM_001355281	388112	NM_001355281	ENSG00000255192	NANOGP8	NANOGP1|PN8	Nanog homeobox retrogene P8	protein-coding
chr7	106535474	106536103	Gained	Intergenic	LTR16A|LTR|ERVL	125370	NM_175884	168455	NM_175884	ENSG00000253276	CCDC71L	C7orf74	coiled-coil domain containing 71 like	protein-coding
chr6	105676130	105676467	Gained	Intergenic	Intergenic	-273216	NM_002726	5550	NM_002726	ENSG00000085377	PREP	PE|PEP	prolyl endopeptidase	protein-coding
chr3	100006591	100006807	Gained	intron (NM_182909, intron 1 of 5)	intron (NM_182909, intron 1 of 5)	-42301	NR_037486	100500859	NR_037486	ENSG00000264897	MIR3921	-	microRNA 3921	ncRNA
chr13	49098156	49098604	Gained	intron (NM_001079673, intron 3 of 25)	intron (NM_001079673, intron 3 of 25)	-11937	NM_014923	22862	NM_014923	ENSG00000102531	FNDC3A	FNDC3|HUGO|bA203I16.1|bA203I16.5	fibronectin type III domain containing 3A	protein-coding
chr10	120189850	120190186	Gained	Intergenic	L1M4b|LINE|L1	165205	NM_000982	6144	NM_000982	ENSG00000122026	RPL21	HYPT12|L21|eL21	ribosomal protein L21	protein-coding
chr2	73762629	73762910	Gained	exon (NM_003584, exon 9 of 9)	exon (NM_003584, exon 9 of 9)	17388	NM_003584	8446	NM_003584	ENSG00000144048	DUSP11	PIR1	dual specificity phosphatase 11	protein-coding
chr1	220337146	220337803	Gained	Intergenic	Intergenic	-65021	NM_012414	25782	NM_012414	ENSG00000118873	RAB3GAP2	MARTS1|RAB3-GAP150|RAB3GAP150|SPG69|WARBM2|p150	RAB3 GTPase activating non-catalytic protein subunit 2	protein-coding
chr2	32230116	32230476	Gained	intron (NM_021209, intron 8 of 8)	intron (NM_021209, intron 8 of 8)	34590	NM_001199138	58484	NM_021209	ENSG00000091106	NLRC4	AIFEC|CARD12|CLAN|CLAN1|CLANA|CLANB|CLANC|CLAND|CLR2.1|FCAS4|IPAF	NLR family CARD domain containing 4	protein-coding
chr18	49535152	49535468	Gained	Intergenic	MER4-int|LTR|ERV1	-26747	NM_001308006	9388	NM_006033	ENSG00000101670	LIPG	EDL|EL|PRO719	lipase G, endothelial type	protein-coding
chrY	12210468	12211258	Gained	Intergenic	MER34D|LTR|ERV1	210727	NR_033667	352887	NR_033667	ENSG00000291034	GYG2P1	GYG2P	glycogenin 2 pseudogene 1	pseudo
chr8	126945606	126946024	Gained	Intergenic	Intergenic	-67339	NR_045262	100750225	NR_045262	ENSG00000253438	PCAT1	PCA1|PCAT-1|PiHL	prostate cancer associated transcript 1	ncRNA
chr1	101139188	101139477	Gained	Intergenic	LTR16D|LTR|ERVL	97196	NR_104626	101928370	NR_104626		S1PR1-DT	LISPR1	S1PR1 divergent transcript	ncRNA
chr3	8490077	8490613	Gained	intron (NR_033378, intron 3 of 3)	intron (NR_033378, intron 3 of 3)	11313	NR_033378	100288428	NR_033378	ENSG00000227110	LMCD1-AS1	-	LMCD1 antisense RNA 1	ncRNA
chr1	218601046	218601332	Gained	intron (NR_031644, intron 3 of 6)	intron (NR_031644, intron 3 of 6)	91094	NR_146760	440714	NR_146760	ENSG00000228208	LINC02869	C1orf143	long intergenic non-protein coding RNA 2869	ncRNA
chr2	192390406	192390752	Gained	Intergenic	Intergenic	-195646	NM_016192	23671	NM_016192	ENSG00000144339	TMEFF2	CT120.2|HPP1|TENB2|TPEF|TR|TR-2	transmembrane protein with EGF like and two follistatin like domains 2	protein-coding
chr19	35598627	35599253	Gained	intron (NR_110750, intron 1 of 2)	LOR1-int|LTR|ERV1	1045	NR_110750	102723617	NR_110750	ENSG00000224910	LINC01766	-	long intergenic non-protein coding RNA 1766	ncRNA
chr12	58364815	58365298	Gained	Intergenic	Intergenic	-226646	NR_126341	100506869	NR_126341	ENSG00000258231	LOC100506869	-	uncharacterized LOC100506869	ncRNA
chr2	54903847	54904398	Gained	intron (NM_001039753, intron 23 of 40)	L2c|LINE|L2	106150	NM_007008	57142	NM_007008	ENSG00000115310	RTN4	ASY|NI220/250|NOGO|NSP|NSP-CL|Nbla00271|Nbla10545|RTN-X|RTN4-A|RTN4-B1|RTN4-B2|RTN4-C	reticulon 4	protein-coding
chr7	55260749	55261113	Gained	Intergenic	L1M3e|LINE|L1	-5296	NR_110426	102725541	NR_110426		ELDR	Fabl|LINC01156	EGFR long non-coding downstream RNA	ncRNA
chr15	70703446	70703947	Gained	intron (NM_018003, intron 1 of 18)	intron (NM_018003, intron 1 of 18)	-1414	NM_001008224	55075	NM_018003	ENSG00000137831	UACA	NUCLING	uveal autoantigen with coiled-coil domains and ankyrin repeats	protein-coding
chr4	168884610	168884891	Gained	intron (NM_001166110, intron 2 of 11)	intron (NM_001166110, intron 2 of 11)	52655	NM_001367569	23022	NM_016081	ENSG00000129116	PALLD	CGI-151|CGI151|MYN|PNCA1|SIH002	palladin, cytoskeletal associated protein	protein-coding
chr3	115518284	115518910	Gained	Intergenic	Intergenic	-104913	NM_001130064	2596	NM_002045	ENSG00000172020	GAP43	B-50|GAP-43|PP46	growth associated protein 43	protein-coding
chr11	77914305	77914830	Gained	intron (NM_033547, intron 15 of 22)	intron (NM_033547, intron 15 of 22)	73429	NM_001363564	28971	NM_024684	ENSG00000087884	AAMDC	C11orf67|CK067|PTD015	adipogenesis associated Mth938 domain containing	protein-coding
chr3	36351070	36351301	Gained	Intergenic	L1PB1|LINE|L1	-29302	NM_001292049	6769	NM_003149	ENSG00000144681	STAC	STAC1	SH3 and cysteine rich domain	protein-coding
chr18	49135888	49136227	Gained	intron (NM_001374431, intron 15 of 16)	intron (NM_001374431, intron 15 of 16)	-86289	NR_039898	100616420	NR_039898	ENSG00000263849	MIR4744	-	microRNA 4744	ncRNA
chr13	73228623	73228940	Gained	Intergenic	Intergenic	169776	NM_001730	688	NM_001730	ENSG00000102554	KLF5	BTEB2|CKLF|IKLF	KLF transcription factor 5	protein-coding
chr6	137838214	137838529	Gained	intron (NR_049793, intron 3 of 3)	L1PB1|LINE|L1	-28888	NM_001270507	7128	NM_006290	ENSG00000118503	TNFAIP3	A20|AIFBL1|AISBL|OTUD7C|TNFA1P2	TNF alpha induced protein 3	protein-coding
chr7	831715	832007	Gained	promoter-TSS (NM_001130965)	promoter-TSS (NM_001130965)	-615	NM_001130965	23353	NM_025154	ENSG00000164828	SUN1	UNC84A	Sad1 and UNC84 domain containing 1	protein-coding
chr15	36313671	36314429	Gained	Intergenic	Intergenic	-265576	NM_001321758	84529	NM_032499	ENSG00000186073	CDIN1	C15orf41|HH114	CDAN1 interacting nuclease 1	protein-coding
chr5	56145120	56145452	Gained	intron (NM_024669, intron 6 of 11)	MLT1J2|LTR|ERVL-MaLR	88044	NM_024669	79722	NM_024669	ENSG00000164512	ANKRD55	-	ankyrin repeat domain 55	protein-coding
chr3	30256498	30256861	Gained	Intergenic	Intergenic	-262189	NR_147054	101928015	NR_147054	ENSG00000227260	LINC01985	-	long intergenic non-protein coding RNA 1985	ncRNA
chr9	81529940	81530180	Gained	Intergenic	Intergenic	159475	NM_001303104	7088	NM_005077	ENSG00000196781	TLE1	ESG|ESG1|GRG1|TLE-1	TLE family member 1, transcriptional corepressor	protein-coding
chr14	76348869	76349304	Gained	Intergenic	Intergenic	-22185	NM_004452	2103	NM_004452	ENSG00000119715	ESRRB	DFNB35|ERR beta-2|ERR2|ERRb|ERRbeta2|ESRL2|NR3B2	estrogen related receptor beta	protein-coding
chr3	129413070	129414034	Gained	intron (NM_207307, intron 4 of 8)	LTR19B|LTR|ERV1	-14113	NR_003111	132241	NR_003111	ENSG00000290993	RPL32P3	-	ribosomal protein L32 pseudogene 3	pseudo
chr10	27234297	27234579	Gained	intron (NM_001301253, intron 2 of 11)	intron (NM_001301253, intron 2 of 11)	6048	NM_001301254	91452	NM_145698	ENSG00000107897	ACBD5	RDLKD	acyl-CoA binding domain containing 5	protein-coding
chr8	108239046	108239385	Gained	intron (NM_001568, intron 3 of 12)	AluJb|SINE|Alu	9502	NM_001568	3646	NM_001568	ENSG00000104408	EIF3E	EIF3-P48|EIF3S6|INT6|eIF3-p46	eukaryotic translation initiation factor 3 subunit E	protein-coding
chr5	173954422	173955553	Gained	intron (NM_030627, intron 9 of 9)	AluJb|SINE|Alu	-34183	NM_001144954	133491	NM_001144954	ENSG00000185056	C5orf47	-	chromosome 5 open reading frame 47	protein-coding
chr13	99067103	99067766	Gained	intron (NM_001318849, intron 1 of 54)	intron (NM_001318849, intron 1 of 54)	19260	NM_001318849	23348	NM_015296	ENSG00000088387	DOCK9	ZIZ1|ZIZIMIN1	dedicator of cytokinesis 9	protein-coding
chr3	37745739	37745939	Gained	intron (NM_002207, intron 22 of 27)	L4_C_Mam|LINE|RTE-X	115941	NR_110532	101928153	NR_110531	ENSG00000235257	ITGA9-AS1	-	ITGA9 antisense RNA 1	ncRNA
chr12	97385757	97386880	Gained	Intergenic	Intergenic	-76458	NR_152618	196475	NR_024037	ENSG00000255794	RMST	LINC00054|NCRMS|NCRNA00054	rhabdomyosarcoma 2 associated transcript	ncRNA
chr16	21104200	21104721	Gained	intron (NM_017539, intron 16 of 61)	intron (NM_017539, intron 16 of 61)	46386	NM_001347886	55567	NM_017539	ENSG00000158486	DNAH3	DNAHC3-B|DNAHC3B|HDHC8|HEL-36|HSADHC3	dynein axonemal heavy chain 3	protein-coding
chr6	11744985	11745191	Gained	intron (NM_032744, intron 3 of 5)	intron (NM_032744, intron 3 of 5)	33715	NM_032744	84830	NM_032744	ENSG00000111863	ADTRP	AIG1L|C6orf105|dJ413H6.1	androgen dependent TFPI regulating protein	protein-coding
chr20	21376623	21376976	Gained	intron (NM_001317960, intron 27 of 29)	intron (NM_001317960, intron 27 of 29)	20727	NM_033176	644524	NM_033176	ENSG00000125816	NKX2-4	NKX2.4|NKX2D	NK2 homeobox 4	protein-coding
chr2	222982088	222982370	Gained	Intergenic	Intergenic	-69961	NM_080671	23704	NM_080671	ENSG00000152049	KCNE4	MIRP3	potassium voltage-gated channel subfamily E regulatory subunit 4	protein-coding
chr8	132405742	132406027	Gained	intron (NM_004519, intron 1 of 14)	intron (NM_004519, intron 1 of 14)	41378	NM_001204824	3786	NM_004519	ENSG00000184156	KCNQ3	BFNC2|EBN2|KV7.3	potassium voltage-gated channel subfamily Q member 3	protein-coding
chr2	214126185	214126534	Gained	intron (NM_024532, intron 14 of 15)	MER39|LTR|ERV1	-284695	NR_159945	402117	NM_001080500	ENSG00000174453	VWC2L	-	von Willebrand factor C domain containing 2 like	protein-coding
chr5	35479138	35479655	Gained	Intergenic	Intergenic	-138467	NM_024867	79925	NM_024867	ENSG00000152582	SPEF2	CT122|KPL2|SPGF43	sperm flagellar 2	protein-coding
chr15	91455725	91456610	Gained	Intergenic	L1PB1|LINE|L1	-7172	NR_110106	101926928	NR_110106	ENSG00000258551	CRAT37	-	cervical cancer-associated transcript 37	ncRNA
chr22	40714450	40714920	Gained	Intergenic	Intergenic	35201	NM_005297	2847	NM_005297	ENSG00000128285	MCHR1	GPR24|MCH-1R|MCH1R|SLC-1|SLC1	melanin concentrating hormone receptor 1	protein-coding
chr5	107432107	107432333	Gained	intron (NM_001962, intron 1 of 4)	intron (NM_001962, intron 1 of 4)	238717	NM_001962	1946	NM_001962	ENSG00000184349	EFNA5	AF1|EFL5|EPLG7|GLC1M|LERK7|RAGS	ephrin A5	protein-coding
chr5	167843968	167844586	Gained	intron (NM_001080428, intron 1 of 24)	intron (NM_001080428, intron 1 of 24)	89348	NM_001080428	57451	NM_001080428	ENSG00000145934	TENM2	ODZ2|TEN-M2|TEN2|TNM2|ten-2	teneurin transmembrane protein 2	protein-coding
chr14	69997880	69998323	Gained	intron (NM_001034852, intron 7 of 11)	intron (NM_001034852, intron 7 of 11)	19968	NR_145786	109623479	NR_145786		SNORD169	-	small nucleolar RNA, C/D box 169	snoRNA
chr16	48335630	48336422	Gained	intron (NM_031490, intron 12 of 14)	intron (NM_031490, intron 12 of 14)	29861	NM_001006610	6477	NM_003031	ENSG00000196470	SIAH1	BURHAS|SIAH1A	siah E3 ubiquitin protein ligase 1	protein-coding
chr7	29127602	29127949	Gained	intron (NR_120523, intron 2 of 2)	MER39|LTR|ERV1	2742	NR_120523	1124	NM_004067	ENSG00000106069	CHN2	ARHGAP3|BCH|CHN2-3|RHOGAP3	chimerin 2	protein-coding
chr2	163833394	163833791	Gained	Intergenic	Intergenic	-97584	NM_001321825	55137	NM_018086	ENSG00000182263	FIGN	-	fidgetin, microtubule severing factor	protein-coding
chr6	151916926	151917334	Gained	intron (NM_001385572, intron 3 of 6)	intron (NM_001385572, intron 3 of 6)	108023	NM_001328100	2099	NM_000125	ENSG00000091831	ESR1	ER|ESR|ESRA|ESTRR|Era|NR3A1	estrogen receptor 1	protein-coding
chr9	77588340	77588887	Gained	intron (NM_004297, intron 1 of 6)	intron (NM_004297, intron 1 of 6)	59709	NM_004297	9630	NM_004297	ENSG00000156049	GNA14	HG1I	G protein subunit alpha 14	protein-coding
chr17	30695520	30695850	Gained	Intergenic	L1ME3|LINE|L1	-13923	NR_144394	440423	NR_024187		SUZ12P1	SUZ12P	SUZ12 pseudogene 1	pseudo
chr5	123809473	123810078	Gained	Intergenic	Intergenic	264358	NM_001270572	1456	NM_004384	ENSG00000151292	CSNK1G3	CKI-gamma 3|CSNK1G3L	casein kinase 1 gamma 3	protein-coding
chr4	141395473	141395699	Gained	Intergenic	MLT1M|LTR|ERVL-MaLR	-62969	NR_121625	100507639	NR_121625	ENSG00000248810	LINC02432	-	long intergenic non-protein coding RNA 2432	ncRNA
chr4	8556424	8557271	Gained	Intergenic	AluSq2|SINE|Alu	-23545	NR_045511	27201	NM_080819	ENSG00000155269	GPR78	-	G protein-coupled receptor 78	protein-coding
chr5	90402597	90403185	Gained	intron (NM_001297768, intron 3 of 5)	intron (NM_001297768, intron 3 of 5)	6865	NM_004365	1070	NM_004365	ENSG00000153140	CETN3	CDC31|CEN3	centrin 3	protein-coding
chr1	186082315	186082620	Gained	intron (NM_031935, intron 56 of 106)	MLT1H|LTR|ERVL-MaLR	-213806	NM_001127710	10216	NM_005807	ENSG00000116690	PRG4	CACP|HAPO|JCAP|MSF|SZP	proteoglycan 4	protein-coding
chr20	52923083	52923656	Gained	Intergenic	Intergenic	-48989	NM_173485	128553	NM_173485	ENSG00000182463	TSHZ2	C20orf17|OVC10-2|TSH2|ZABC2|ZNF218	teashirt zinc finger homeobox 2	protein-coding
chr7	36845534	36845960	Gained	Intergenic	Intergenic	73685	NR_031604	100302113	NR_031604	ENSG00000221325	MIR1200	MIRN1200|hsa-mir-1200	microRNA 1200	ncRNA
chr2	189522017	189522364	Gained	Intergenic	Intergenic	58596	NM_014585	30061	NM_014585	ENSG00000138449	SLC40A1	FPN|FPN1|HFE4|IREG1|MST079|MSTP079|MTP1|SLC11A3	solute carrier family 40 member 1	protein-coding
chr6	5672610	5672924	Gained	intron (NR_110842, intron 2 of 3)	intron (NR_110842, intron 2 of 3)	22505	NR_110842	101927950	NR_110842	ENSG00000270174	LOC101927950	-	uncharacterized LOC101927950	ncRNA
chrX	131264370	131264637	Gained	Intergenic	Intergenic	24558	NM_001170963	3547	NM_001555	ENSG00000147255	IGSF1	CHTE|IGCD1|IGDC1|INHBP|PGSF2|p120	immunoglobulin superfamily member 1	protein-coding
chr1	116886354	116886889	Gained	Intergenic	Intergenic	-23295	NM_020440	5738	NM_020440	ENSG00000134247	PTGFRN	CD315|CD9P-1|EWI-F|FPRP|SMAP-6	prostaglandin F2 receptor inhibitor	protein-coding
chr7	17690010	17690475	Gained	Intergenic	Intergenic	-131333	NR_110013	101927630	NR_110013	ENSG00000236039	LINC02889	-	long intergenic non-protein coding RNA 2889	ncRNA
chr8	119086458	119086754	Gained	intron (NM_006438, intron 1 of 5)	intron (NM_006438, intron 1 of 5)	-17824	NR_134297	101927513	NR_134297	ENSG00000254278	LOC101927513	-	uncharacterized LOC101927513	ncRNA
chr4	154877183	154877584	Gained	Intergenic	LTR18B|LTR|ERVL	95878	NM_001277173	166863	NM_144979	ENSG00000151962	RBM46	CT68	RNA binding motif protein 46	protein-coding
chr10	103676164	103676695	Gained	intron (NM_014631, intron 6 of 13)	intron (NM_014631, intron 6 of 13)	1786	NM_001365079	9644	NM_014631	ENSG00000107957	SH3PXD2A	FISH|SH3MD1|TKS5	SH3 and PX domains 2A	protein-coding
chr1	110188263	110188634	Gained	intron (NM_001010898, intron 6 of 11)	L2c|LINE|L2	21539	NR_046546	100873974	NR_046546		KCNC4-DT	KCNC4-AS1|LINC02586	KCNC4 divergent transcript	ncRNA
chr2	205755863	205756151	Gained	intron (NM_018534, intron 12 of 15)	(TTTTC)n|Simple_repeat|Simple_repeat	73506	NM_018534	8828	NM_003872	ENSG00000118257	NRP2	NP2|NPN2|PRO2714|VEGF165R2	neuropilin 2	protein-coding
chr15	84112041	84112381	Gained	intron (NR_036652, intron 5 of 9)	intron (NR_036652, intron 5 of 9)	32024	NR_036652	648809	NR_036652		EFL1P1	EFTUD1P1|FAM42B|HsT19321	elongation factor like GTPase 1 pseudogene 1	pseudo
chr4	47213930	47214330	Gained	intron (NM_000812, intron 4 of 8)	intron (NM_000812, intron 4 of 8)	182563	NM_000812	2560	NM_000812	ENSG00000163288	GABRB1	DEE45|EIEE45	gamma-aminobutyric acid type A receptor subunit beta1	protein-coding
chr7	26534642	26536135	Gained	non-coding (NR_022006, exon 2 of 2)	non-coding (NR_022006, exon 2 of 2)	3437	NR_022006	9808	NM_014769	ENSG00000122548	KIAA0087	-	KIAA0087 lncRNA	ncRNA
chr5	158135801	158136210	Gained	Intergenic	Intergenic	273768	NR_109888	101927697	NR_109888	ENSG00000276778	LINC02227	-	long intergenic non-protein coding RNA 2227	ncRNA
chr11	12746592	12747147	Gained	intron (NM_021961, intron 2 of 12)	intron (NM_021961, intron 2 of 12)	72448	NM_021961	7003	NM_021961	ENSG00000187079	TEAD1	AA|NTEF-1|REF1|TCF-13|TCF13|TEAD-1|TEF-1	TEA domain transcription factor 1	protein-coding
chr13	100275782	100276211	Gained	intron (NM_001352606, intron 12 of 22)	intron (NM_001352606, intron 12 of 22)	186903	NR_148028	5095	NM_000282	ENSG00000175198	PCCA	-	propionyl-CoA carboxylase subunit alpha	protein-coding
chr6	63527640	63528228	Gained	5' UTR (NM_001385254, exon 2 of 7)	5' UTR (NM_001385254, exon 2 of 7)	6188	NM_001385256	7803	NM_003463	ENSG00000112245	PTP4A1	HH72|PRL-1|PRL1|PTP(CAAX1)|PTPCAAX1	protein tyrosine phosphatase 4A1	protein-coding
chr8	85126352	85126684	Gained	intron (NM_033402, intron 8 of 18)	AluSz|SINE|Alu	19280	NM_001349638	85444	NM_033402	ENSG00000133739	LRRCC1	CLERC|CLERK|SAP2|VFL1	leucine rich repeat and coiled-coil centrosomal protein 1	protein-coding
chr18	24208380	24208650	Gained	intron (NM_080597, intron 17 of 27)	intron (NM_080597, intron 17 of 27)	63717	NM_018030	114876	NM_018030	ENSG00000141447	OSBPL1A	ORP-1|ORP1|OSBPL1B	oxysterol binding protein like 1A	protein-coding
chr11	64534873	64535361	Gained	Intergenic	Intergenic	-20824	NM_018484	55867	NM_018484	ENSG00000168065	SLC22A11	OAT4|hOAT4	solute carrier family 22 member 11	protein-coding
chr10	33291238	33291595	Gained	intron (NM_001244973, intron 2 of 16)	intron (NM_001244973, intron 2 of 16)	43251	NM_001244973	8829	NM_003873	ENSG00000099250	NRP1	BDCA4|CD304|NP1|NRP|VEGF165R	neuropilin 1	protein-coding
chr8	57469082	57469393	Gained	Intergenic	L3|LINE|CR1	125450	NR_125818	101929488	NR_125818	ENSG00000253871	LOC101929488	-	uncharacterized LOC101929488	ncRNA
chr9	71853176	71853394	Gained	Intergenic	Tigger1|DNA|TcMar-Tigger	57908	NM_001025780	51104	NM_016014	ENSG00000107362	ABHD17B	C9orf77|CGI-67|FAM108B1	abhydrolase domain containing 17B, depalmitoylase	protein-coding
chr7	135929328	135930009	Gained	5' UTR (NM_001128619, exon 4 of 4)	5' UTR (NM_001128619, exon 4 of 4)	47691	NM_001128619	767558	NM_001128619		LUZP6	MPD6|MTPNUT	leucine zipper protein 6	unknown
chr3	120450814	120451955	Gained	promoter-TSS (NM_007085)	promoter-TSS (NM_007085)	-392	NM_007085	11167	NM_007085	ENSG00000163430	FSTL1	FRP|FSL1|MIR198|OCC-1|OCC1|tsc36	follistatin like 1	protein-coding
chr9	84941894	84942189	Gained	intron (NM_006180, intron 15 of 18)	intron (NM_006180, intron 15 of 18)	236140	NM_001369552	4915	NM_006180	ENSG00000148053	NTRK2	DEE58|EIEE58|GP145-TrkB|OBHD|TRKB|trk-B	neurotrophic receptor tyrosine kinase 2	protein-coding
chr6	126812658	126813141	Gained	Intergenic	Intergenic	-305772	NM_032784	84870	NM_032784	ENSG00000146374	RSPO3	CRISTIN1|PWTSR|THSD2	R-spondin 3	protein-coding
chr9	94919425	94920170	Gained	intron (NM_032823, intron 5 of 14)	intron (NM_032823, intron 5 of 14)	25757	NR_147613	101928119	NR_147613		LOC101928119	-	uncharacterized LOC101928119	ncRNA
chr1	111920257	111920539	Gained	intron (NM_172198, intron 2 of 6)	intron (NM_172198, intron 2 of 6)	10741	NR_046619	100873995	NR_046619	ENSG00000237556	KCND3-AS1	-	KCND3 antisense RNA 1	ncRNA
chr8	95223512	95223955	Gained	Intergenic	L2|LINE|L2	-7359	NR_046232	619344	NR_046232	ENSG00000253351	LINC01298	C8orf69	long intergenic non-protein coding RNA 1298	ncRNA
chr2	47265697	47266254	Gained	intron (NR_110207, intron 1 of 2)	L2b|LINE|L2	-69340	NR_001568	618	NR_001568	ENSG00000236824	BCYRN1	BC200|BC200a|LINC00004|NCRNA00004	brain cytoplasmic RNA 1	ncRNA
chr12	25804307	25804694	Gained	Intergenic	Intergenic	69579	NR_036188	100422897	NR_036188	ENSG00000283603	MIR4302	-	microRNA 4302	ncRNA
chr7	140977313	140977619	Gained	Intergenic	Intergenic	37213	NM_016071	51650	NM_016071	ENSG00000090263	MRPS33	CGI-139|MRP-S33|PTD003|S33mt|mS33	mitochondrial ribosomal protein S33	protein-coding
chr7	18434247	18434459	Gained	intron (NM_001321896, intron 1 of 12)	L1PA15|LINE|L1	-61357	NM_001204146	9734	NM_014707	ENSG00000048052	HDAC9	ARCND4|HD7|HD7b|HD9|HDAC|HDAC7|HDAC7B|HDAC9B|HDAC9FL|HDRP|MITR	histone deacetylase 9	protein-coding
chr13	89839844	89840231	Gained	Intergenic	Intergenic	-275624	NR_046991	100874139	NR_046991		LINC00353	-	long intergenic non-protein coding RNA 353	ncRNA
chr1	218516545	218516955	Gained	intron (NR_146760, intron 1 of 2)	intron (NR_146760, intron 1 of 2)	6655	NR_146760	440714	NR_146760	ENSG00000228208	LINC02869	C1orf143	long intergenic non-protein coding RNA 2869	ncRNA
chr1	202064597	202064895	Gained	Intergenic	L1MB7|LINE|L1	54159	NM_004433	1999	NM_004433	ENSG00000163435	ELF3	EPR-1|ERT|ESE-1|ESX	E74 like ETS transcription factor 3	protein-coding
chr5	116923385	116923714	Gained	Intergenic	Intergenic	-161340	NR_104678	102467223	NR_104678		LINC02214	-	long intergenic non-protein coding RNA 2214	ncRNA
chr15	77160898	77161951	Gained	intron (NM_024776, intron 5 of 7)	intron (NM_024776, intron 5 of 7)	63980	NR_026813	81698	NM_030944		LINC00597	C15orf5	long intergenic non-protein coding RNA 597	ncRNA
chrX	22090101	22090589	Gained	intron (NM_001282754, intron 5 of 20)	intron (NM_001282754, intron 5 of 20)	58020	NM_000444	5251	NM_000444	ENSG00000102174	PHEX	HPDR|HPDR1|HYP|HYP1|LXHR|PEX|XLH	phosphate regulating endopeptidase X-linked	protein-coding
chr13	62299950	62300425	Gained	Intergenic	Intergenic	-21118	NR_149075	106144607	NR_149075	ENSG00000227611	LINC01074	-	long intergenic non-protein coding RNA 1074	ncRNA
chr2	201754467	201755243	Gained	intron (NM_020919, intron 5 of 33)	intron (NM_020919, intron 5 of 33)	26078	NM_001135745	57679	NM_020919	ENSG00000003393	ALS2	ALS2CR6|ALSJ|IAHSP|PLSJ	alsin Rho guanine nucleotide exchange factor ALS2	protein-coding
chr10	127278003	127278717	Gained	intron (NM_001377553, intron 29 of 50)	intron (NM_001377553, intron 29 of 50)	-81769	NM_001039762	642938	NM_001039762	ENSG00000188916	INSYN2A	C10orf141|FAM196A|INSYN2	inhibitory synaptic factor 2A	protein-coding
chr2	160714640	160714998	Gained	Intergenic	Intergenic	-221012	NM_016836	5937	NM_002897	ENSG00000153250	RBMS1	C2orf12|HCC-4|MSSP|MSSP-1|MSSP-2|MSSP-3|SCR2|YC1	RNA binding motif single stranded interacting protein 1	protein-coding
chr13	68714321	68714663	Gained	Intergenic	Intergenic	170833	NR_038878	338862	NR_038878	ENSG00000281778	LINC00550	-	long intergenic non-protein coding RNA 550	ncRNA
chr4	151744659	151745053	Gained	intron (NM_004564, intron 2 of 12)	intron (NM_004564, intron 2 of 12)	16151	NM_004564	5188	NM_004564	ENSG00000059691	GATB	COXPD41|HSPC199|PET112|PET112L	glutamyl-tRNA amidotransferase subunit B	protein-coding
chr4	25654439	25654821	Gained	Intergenic	MIR|SINE|MIR	-1221	NM_001177998	10568	NM_006424	ENSG00000157765	SLC34A2	NAPI-3B|NAPI-IIb|NPTIIb|NaPi2b|PULAM	solute carrier family 34 member 2	protein-coding
chr21	37139221	37139490	Gained	intron (NM_001001894, intron 19 of 45)	intron (NM_001001894, intron 19 of 45)	54571	NR_046651	100874006	NR_046651	ENSG00000228677	TTC3-AS1	-	TTC3 antisense RNA 1	ncRNA
chr6	85361090	85361879	Gained	Intergenic	Intergenic	28702	NR_134634	101928820	NR_134633	ENSG00000234155	LINC02535	-	long intergenic non-protein coding RNA 2535	ncRNA
chr10	30579664	30579882	Gained	Intergenic	Intergenic	49980	NM_183058	119180	NM_183058	ENSG00000151033	LYZL2	LYZD2	lysozyme like 2	protein-coding
chr15	99983103	99983856	Gained	intron (NM_139057, intron 20 of 21)	intron (NM_139057, intron 20 of 21)	176456	NR_135737	400464	NM_001013670		LOC400464	-	ubiquitin conjugating enzyme E2 Q2 pseudogene	pseudo
chr18	34976844	34977159	Gained	promoter-TSS (NM_001143826)	promoter-TSS (NM_001143826)	73	NM_001143826	10982	NM_014268	ENSG00000166974	MAPRE2	CSCSC2|EB1|EB2|RP1	microtubule associated protein RP/EB family member 2	protein-coding
chr3	176953495	176954308	Gained	Intergenic	MLT1O|LTR|ERVL-MaLR	-136900	NR_110819	101928684	NR_110819	ENSG00000228308	LINC01209	-	long intergenic non-protein coding RNA 1209	ncRNA
chr1	226778500	226779060	Gained	Intergenic	MIRc|SINE|MIR	-39605	NM_002221	3707	NM_002221	ENSG00000143772	ITPKB	IP3-3KB|IP3K|IP3K-B|IP3KB|PIG37	inositol-trisphosphate 3-kinase B	protein-coding
chr4	88017770	88018243	Gained	intron (NR_156488, intron 1 of 13)	intron (NR_156488, intron 1 of 13)	10371	NR_156488	5311	NM_000297	ENSG00000118762	PKD2	APKD2|PC2|PKD4|Pc-2|TRPP2	polycystin 2, transient receptor potential cation channel	protein-coding
chr1	230084396	230085532	Gained	intron (NM_004481, intron 1 of 15)	intron (NM_004481, intron 1 of 15)	17726	NR_120373	2590	NM_004481	ENSG00000143641	GALNT2	CDG2T|GalNAc-T2	polypeptide N-acetylgalactosaminyltransferase 2	protein-coding
chr6	3884003	3884455	Gained	Intergenic	Intergenic	34856	NM_012135	26240	NM_012135	ENSG00000145945	FAM50B	D6S2654E|X5L	family with sequence similarity 50 member B	protein-coding
chr4	105184478	105184931	Gained	intron (NR_126420, intron 2 of 5)	intron (NR_126420, intron 2 of 5)	37828	NM_001127208	54790	NM_017628	ENSG00000168769	TET2	IMD75|KIAA1546|MDS	tet methylcytosine dioxygenase 2	protein-coding
chr1	55428871	55429657	Gained	Intergenic	Intergenic	203623	NR_039618	100616272	NR_039618	ENSG00000265822	MIR4422	mir-4422	microRNA 4422	ncRNA
chr12	104456627	104458157	Gained	5' UTR (NM_001173982, exon 1 of 3)	5' UTR (NM_001173982, exon 1 of 3)	444	NM_018413	50515	NM_018413	ENSG00000171310	CHST11	C4ST|C4ST-1|C4ST1|HSA269537|OCBMD	carbohydrate sulfotransferase 11	protein-coding
chr1	212743916	212744383	Gained	intron (NM_015471, intron 4 of 5)	L1M4|LINE|L1	-44309	NM_018664	55509	NM_018664	ENSG00000123685	BATF3	JDP1|JUNDM1|SNFT	basic leucine zipper ATF-like transcription factor 3	protein-coding
chr17	66691561	66692266	Gained	intron (NM_002737, intron 8 of 16)	intron (NM_002737, intron 8 of 16)	-95159	NR_030364	693219	NR_030364	ENSG00000207943	MIR634	MIRN634|hsa-mir-634	microRNA 634	ncRNA
chr3	99975067	99975341	Gained	intron (NM_182909, intron 1 of 5)	intron (NM_182909, intron 1 of 5)	-10806	NR_037486	100500859	NR_037486	ENSG00000264897	MIR3921	-	microRNA 3921	ncRNA
chr1	36557374	36557654	Gained	Intergenic	Intergenic	-74200	NM_156039	1441	NM_000760	ENSG00000119535	CSF3R	CD114|GCSFR|SCN7	colony stimulating factor 3 receptor	protein-coding
chr14	70625011	70625426	Gained	intron (NR_110071, intron 2 of 2)	LTR32|LTR|ERVL	16080	NR_110071	101928075	NR_110071	ENSG00000245466	TTC9-DT	-	TTC9 divergent transcript	ncRNA
chr10	114634589	114634960	Gained	intron (NM_001322884, intron 1 of 20)	intron (NM_001322884, intron 1 of 20)	-2377	NM_001352440	3983	NM_002313	ENSG00000099204	ABLIM1	ABLIM|LIMAB1|LIMATIN|abLIM-1	actin binding LIM protein 1	protein-coding
chr2	26044260	26044699	Gained	intron (NM_016131, intron 1 of 5)	MIR3|SINE|MIR	10395	NM_016131	10890	NM_016131	ENSG00000084733	RAB10	-	RAB10, member RAS oncogene family	protein-coding
chr3	6574673	6575262	Gained	Intergenic	L1MC2|LINE|L1	230482	NR_110125	101927347	NR_110123	ENSG00000226258	GRM7-AS3	-	GRM7 antisense RNA 3	ncRNA
chr16	77239244	77240036	Gained	Intergenic	Intergenic	40232	NM_001348924	100130958	NM_001129979	ENSG00000205078	SYCE1L	MRP2	synaptonemal complex central element protein 1 like	protein-coding
chr9	38318978	38319435	Gained	Intergenic	Intergenic	-73496	NM_000692	219	NM_000692	ENSG00000137124	ALDH1B1	ALDH5|ALDHX	aldehyde dehydrogenase 1 family member B1	protein-coding
chr8	126910601	126910961	Gained	Intergenic	Intergenic	-102373	NR_045262	100750225	NR_045262	ENSG00000253438	PCAT1	PCA1|PCAT-1|PiHL	prostate cancer associated transcript 1	ncRNA
chr1	6770718	6771402	Gained	Intergenic	Intergenic	13920	NR_149049	110841581	NR_149049		CAMTA1-DT	lncCAMTA1	CAMTA1 divergent transcript	ncRNA
chr5	71631030	71631496	Gained	intron (NM_022132, intron 7 of 16)	L2c|LINE|L2	43923	NM_022132	64087	NM_022132	ENSG00000131844	MCCC2	MCCB|MCCCbeta	methylcrotonyl-CoA carboxylase subunit 2	protein-coding
chr4	99968317	99968712	Gained	intron (NR_125923, intron 1 of 3)	intron (NR_125923, intron 1 of 3)	18020	NR_125923	256880	NR_002799		H2AZ1-DT	-	H2AZ1 divergent transcript	ncRNA
chr14	71688653	71688993	Gained	intron (NM_001354286, intron 14 of 24)	intron (NM_001354286, intron 14 of 24)	102525	NM_001284246	26037	NM_015556	ENSG00000197555	SIPA1L1	E6TP1|SPAR1	signal induced proliferation associated 1 like 1	protein-coding
chr1	184296456	184296852	Gained	Intergenic	Intergenic	-90375	NM_030806	81563	NM_030806	ENSG00000116667	C1orf21	PIG13	chromosome 1 open reading frame 21	protein-coding
chr5	82222701	82223127	Gained	intron (NM_031482, intron 5 of 7)	intron (NM_031482, intron 5 of 7)	55440	NM_001025	6228	NM_001025	ENSG00000186468	RPS23	BTDD|MABAS|MCINS|PAMAS|S23|uS12	ribosomal protein S23	protein-coding
chr10	13746495	13747034	Gained	intron (NM_018027, intron 9 of 24)	intron (NM_018027, intron 9 of 24)	-39197	NM_001318338	55691	NM_018027	ENSG00000151474	FRMD4A	CCAFCA|FRMD4|bA295P9.4	FERM domain containing 4A	protein-coding
chr6	155273443	155273787	Gained	intron (NM_001001346, intron 1 of 1)	intron (NM_001001346, intron 1 of 1)	9602	NM_001001346	49861	NM_001001346	ENSG00000171217	CLDN20	-	claudin 20	protein-coding
chr2	191938739	191939196	Gained	Intergenic	Intergenic	-91879	NM_004657	8436	NM_004657	ENSG00000168497	CAVIN2	PS-p68|SDPR|SDR|cavin-2	caveolae associated protein 2	protein-coding
chr13	108752347	108752634	Gained	intron (NM_015011, intron 4 of 34)	intron (NM_015011, intron 4 of 34)	122879	NM_001198950	23026	NM_015011	ENSG00000041515	MYO16	MYAP3|MYR8|Myo16b|NYAP3|PPP1R107	myosin XVI	protein-coding
chr3	36293846	36294048	Gained	Intergenic	Intergenic	-86540	NM_001292049	6769	NM_003149	ENSG00000144681	STAC	STAC1	SH3 and cysteine rich domain	protein-coding
chr12	46556018	46556484	Gained	intron (NR_125380, intron 3 of 3)	intron (NR_125380, intron 3 of 3)	172144	NR_125381	100288798	NR_125377		SLC38A4-AS1	-	SLC38A4 antisense RNA 1	ncRNA
chr15	70434768	70435056	Gained	Intergenic	Intergenic	71016	NR_146562	105370880	NR_146562	ENSG00000259473	LINC02205	-	long intergenic non-protein coding RNA 2205	ncRNA
chr3	150736289	150736690	Gained	non-coding (NR_121657, exon 2 of 3)	non-coding (NR_121657, exon 2 of 3)	2496	NR_121657	101928105	NR_121657		LOC101928105	-	uncharacterized LOC101928105	ncRNA
chr8	73356248	73356921	Gained	promoter-TSS (NR_125388)	promoter-TSS (NR_125388)	-123	NR_125388	101926926	NR_125388	ENSG00000250295	RDH10-AS1	-	RDH10 antisense RNA 1	ncRNA
chr10	63236465	63236842	Gained	intron (NM_001322252, intron 2 of 24)	intron (NM_001322252, intron 2 of 24)	32570	NM_001282948	221037	NM_004241	ENSG00000171988	JMJD1C	KDM3C|TRIP-8|TRIP8	jumonji domain containing 1C	protein-coding
GL383530.1	43903	44260	Gained	NA	NA	NA	NA
chr2	69652201	69652586	Gained	intron (NM_001320698, intron 1 of 14)	intron (NM_001320698, intron 1 of 14)	8585	NM_001320698	307	NM_001153	ENSG00000196975	ANXA4	ANX4|HEL-S-274|P32.5|PAP-II|PIG28|PP4-X|ZAP36	annexin A4	protein-coding
chr8	15853494	15853964	Gained	Intergenic	Intergenic	313466	NM_001356429	7991	NM_006765	ENSG00000104723	TUSC3	D8S1992|M33|MRT22|MRT7|MagT2|N33|OST3A|SLC58A2	tumor suppressor candidate 3	protein-coding
chr5	55437980	55438749	Gained	intron (NM_176895, intron 4 of 5)	intron (NM_176895, intron 4 of 5)	70562	NR_049869	100847019	NR_049869	ENSG00000265135	MIR5687	-	microRNA 5687	ncRNA
chr1	55534515	55535070	Gained	Intergenic	Intergenic	309151	NR_039618	100616272	NR_039618	ENSG00000265822	MIR4422	mir-4422	microRNA 4422	ncRNA
chr17	27442767	27443066	Gained	Intergenic	MIR|SINE|MIR	-13532	NM_001367810	8844	NM_014238	ENSG00000141068	KSR1	KSR|RSU2	kinase suppressor of ras 1	protein-coding
chr1	210917839	210918290	Gained	intron (NM_172362, intron 7 of 10)	intron (NM_172362, intron 7 of 10)	215310	NR_046784	100874296	NR_046784		KCNH1-IT1	-	KCNH1 intronic transcript 1	ncRNA
chr6	14075032	14075515	Gained	Intergenic	Intergenic	-41983	NM_001251901	9308	NM_004233	ENSG00000112149	CD83	BL11|HB15	CD83 molecule	protein-coding
chr15	62758112	62758785	Gained	intron (NM_015059, intron 34 of 55)	intron (NM_015059, intron 34 of 55)	-65509	NR_029709	406965	NR_029709	ENSG00000211137	MIR190A	MIR190|MIRN190|hsa-mir-190a|miR-190|mir-190a	microRNA 190a	ncRNA
chr2	108362417	108362907	Gained	Intergenic	L1M3b|LINE|L1	-15292	NM_001321770	27233	NM_006588	ENSG00000198075	SULT1C4	SULT1C|SULT1C2	sulfotransferase family 1C member 4	protein-coding
chr9	120852484	120852897	Gained	non-coding (NR_024408, exon 4 of 4)	non-coding (NR_024408, exon 4 of 4)	6008	NR_152407	253039	NR_024408	ENSG00000293514	CUTALP	PSMD5-AS1	cutA divalent cation tolerance like, pseudogene	pseudo
chr8	108760275	108760886	Gained	intron (NR_136411, intron 1 of 3)	intron (NR_136411, intron 1 of 3)	27014	NR_136411	157753	NM_153015	ENSG00000164841	TMEM74	NET36	transmembrane protein 74	protein-coding
chr4	52946767	52947104	Gained	intron (NM_152540, intron 5 of 8)	intron (NM_152540, intron 5 of 8)	84618	NM_023940	65997	NM_023940	ENSG00000128045	RASL11B	-	RAS like family 11 member B	protein-coding
chr11	113457784	113458213	Gained	intron (NM_016574, intron 1 of 6)	intron (NM_016574, intron 1 of 6)	-7910	NR_036183	100422855	NR_036183	ENSG00000265140	MIR4301	-	microRNA 4301	ncRNA
chr1	223889256	223889884	Gained	Intergenic	Intergenic	-43598	NM_005426	7159	NM_005426	ENSG00000143514	TP53BP2	53BP2|ASPP2|BBP|P53BP2|PPP1R13A	tumor protein p53 binding protein 2	protein-coding
chr13	23825150	23825612	Gained	intron (NM_005932, intron 14 of 18)	intron (NM_005932, intron 14 of 18)	-63487	NM_001014442
chr4	66606912	66607277	Gained	Intergenic	Intergenic	330270	NR_031673	100302177	NR_031673	ENSG00000221563	MIR1269A	MIR1269|MIRN1269|hsa-mir-1269|hsa-mir-1269a	microRNA 1269a	ncRNA
chr6	85468355	85468629	Gained	intron (NM_002526, intron 2 of 8)	L2a|LINE|L2	18409	NM_002526	4907	NM_002526	ENSG00000135318	NT5E	CALJA|CD73|E5NT|NT|NT5|NTE|eN|eNT	5'-nucleotidase ecto	protein-coding
chr1	231625912	231626954	Gained	promoter-TSS (NM_001164554)	promoter-TSS (NM_001164554)	-357	NM_001012957	27185	NM_018662	ENSG00000162946	DISC1	C1orf136|SCZD9	DISC1 scaffold protein	protein-coding
chr16	22942864	22943083	Gained	Intergenic	MamGypLTR1c|LTR|Gypsy	128811	NM_006043	9956	NM_006043	ENSG00000122254	HS3ST2	30ST2|3OST2	heparan sulfate-glucosamine 3-sulfotransferase 2	protein-coding
chr1	67479089	67479586	Gained	Intergenic	Intergenic	-48935	NM_001018067	26135	NM_015640	ENSG00000142864	SERBP1	CGI-55|CHD3IP|HABP4L|PAI-RBP1|PAIRBP1	SERPINE1 mRNA binding protein 1	protein-coding
chr11	8671151	8671934	Gained	Intergenic	Intergenic	-11250	NM_000990	6157	NM_000990	ENSG00000166441	RPL27A	L27A|uL15	ribosomal protein L27a	protein-coding
chr3	59839313	59839655	Gained	intron (NM_001354590, intron 7 of 8)	L2c|LINE|L2	-180987	NR_149028	339902	NR_149028		LOC339902	-	hCG1813818	ncRNA
chr2	120403636	120404117	Gained	Intergenic	Intergenic	57740	NM_002193	3625	NM_002193	ENSG00000163083	INHBB	-	inhibin subunit beta B	protein-coding
chr4	186557564	186557888	Gained	Intergenic	MSTB2|LTR|ERVL-MaLR	-2159	NM_005958	4543	NM_005958	ENSG00000168412	MTNR1A	MEL-1A-R|MT1	melatonin receptor 1A	protein-coding
chr20	11833135	11833539	Gained	intron (NR_110635, intron 1 of 1)	L1ME3A|LINE|L1	37378	NR_110635	728450	NR_110635	ENSG00000228422	LINC00687	C20orf61|dJ1012F16.1	long intergenic non-protein coding RNA 687	ncRNA
chr2	223621790	223622336	Gained	Intergenic	Intergenic	-19702	NM_003469	7857	NM_003469	ENSG00000171951	SCG2	CHGC|EM66|SN|SgII	secretogranin II	protein-coding
chr10	21724719	21725250	Gained	intron (NR_136736, intron 17 of 25)	intron (NR_136736, intron 17 of 25)	190752	NM_001195626	8028	NM_004641	ENSG00000078403	MLLT10	AF10	MLLT10 histone lysine methyltransferase DOT1L cofactor	protein-coding
chr18	9905390	9906159	Gained	Intergenic	ERV3-16A3_I-int|LTR|ERVL	-8242	NM_003574	9218	NM_003574	ENSG00000101558	VAPA	VAMP-A|VAP-33|VAP-A|VAP33|hVAP-33	VAMP associated protein A	protein-coding
chrX	50721848	50722190	Gained	intron (NR_027121, intron 1 of 9)	intron (NR_027121, intron 1 of 9)	92025	NM_020717	57477	NM_020717	ENSG00000158352	SHROOM4	MRXSSDS|SHAP|shrm4	shroom family member 4	protein-coding
chr2	100244988	100245413	Gained	intron (NR_103730, intron 1 of 2)	intron (NR_103730, intron 1 of 2)	36946	NR_103730	150577	NM_001102655	ENSG00000232084	LINC01104	-	long intergenic non-protein coding RNA 1104	ncRNA
chr9	127083657	127083919	Gained	intron (NM_001190729, intron 8 of 17)	intron (NM_001190729, intron 8 of 17)	38847	NM_012098	23452	NM_012098	ENSG00000136859	ANGPTL2	ARP2|HARP	angiopoietin like 2	protein-coding
chr22	40842786	40843102	Gained	intron (NM_001278589, intron 4 of 11)	AluJr|SINE|Alu	13695	NM_003932	6767	NM_003932	ENSG00000100380	ST13	AAG2|FAM10A1|FAM10A4|HIP|HOP|HSPABP|HSPABP1|P48|PRO0786|SNC6	ST13 Hsp70 interacting protein	protein-coding
chr5	34854504	34854772	Gained	intron (NM_144725, intron 4 of 10)	intron (NM_144725, intron 4 of 10)	15257	NM_001317949	153657	NM_144725	ENSG00000205838	TTC23L	MC25-1	tetratricopeptide repeat domain 23 like	protein-coding
chr5	78908381	78908738	Gained	intron (NM_000046, intron 4 of 7)	intron (NM_000046, intron 4 of 7)	76751	NM_000046	411	NM_000046	ENSG00000113273	ARSB	ASB|G4S|MPS6	arylsulfatase B	protein-coding
chr13	86892325	86892683	Gained	Intergenic	Intergenic	-19416	NR_132371	106144533	NR_132371		LINC00430	-	long intergenic non-protein coding RNA 430	ncRNA
chr7	29189709	29190792	Gained	promoter-TSS (NM_001371262)	promoter-TSS (NM_001371262)	-193	NM_001371267	54504	NM_019029	ENSG00000106066	CPVL	HVLP	carboxypeptidase vitellogenic like	protein-coding
chr5	154118733	154119348	Gained	Intergenic	MIRb|SINE|MIR	-71693	NM_198321	55568	NM_017540	ENSG00000164574	GALNT10	GALNACT10|PPGALNACT10|PPGANTASE10	polypeptide N-acetylgalactosaminyltransferase 10	protein-coding
chr8	47941955	47942554	Gained	intron (NM_006904, intron 10 of 85)	intron (NM_006904, intron 10 of 85)	17882	NM_001081640	5591	NM_006904	ENSG00000253729	PRKDC	DNA-PKC|DNA-PKcs|DNAPK|DNAPKc|DNPK1|HYRC|HYRC1|IMD26|XRCC7|p350	protein kinase, DNA-activated, catalytic subunit	protein-coding
chr10	84632686	84633316	Gained	Intergenic	MER41C|LTR|ERV1	207832	NM_001284242	54462	NM_018999	ENSG00000107771	CCSER2	FAM190B|Gcap14|KIAA1128|bA486O22.1	coiled-coil serine rich protein 2	protein-coding
chr13	65325372	65325700	Gained	Intergenic	MIR|SINE|MIR	-540511	NR_132362	105370242	NR_132362		LINC01052	-	long intergenic non-protein coding RNA 1052	ncRNA
chr9	76456229	76456753	Gained	intron (NM_001097634, intron 1 of 2)	LTR50|LTR|ERVL	-2661	NM_001097633	2650	NM_001490	ENSG00000187210	GCNT1	C2GNT|C2GNT-L|C2GNT1|C2GlcNAcT|G6NT|NACGT2|NAGCT2	glucosaminyl (N-acetyl) transferase 1	protein-coding
chr17	31744635	31744963	Gained	Intergenic	Intergenic	114163	NM_001330176	55352	NM_018405	ENSG00000172301	COPRS	C17orf79|COPR5|HSA272196|TTP1	coordinator of PRMT5 and differentiation stimulator	protein-coding
chr7	129739386	129739883	Gained	intron (NM_001293164, intron 9 of 9)	intron (NM_001293164, intron 9 of 9)	30858	NR_029614	406958	NR_029614	ENSG00000207990	MIR182	MIRN182|miRNA182|mir-182	microRNA 182	ncRNA
chr10	69232272	69232672	Gained	promoter-TSS (NR_120648)	promoter-TSS (NR_120648)	18	NR_120648	101928994	NR_120648	ENSG00000229261	LOC101928994	-	uncharacterized LOC101928994	ncRNA
chr6	121480641	121480915	Gained	Intergenic	AluSz6|SINE|Alu	45132	NM_000165	2697	NM_000165	ENSG00000152661	GJA1	AVSD3|CMDR|CX43|EKVP|EKVP3|GJAL|HLHS1|HSS|ODDD|PPKCA	gap junction protein alpha 1	protein-coding
chr5	89930738	89931064	Gained	Intergenic	Intergenic	85819	NR_037433	100500825	NR_037433	ENSG00000264342	MIR3660	mir-3660	microRNA 3660	ncRNA
chr5	59570018	59570259	Gained	intron (NM_001349242, intron 1 of 16)	intron (NM_001349242, intron 1 of 16)	16360	NM_001349242	5144	NM_006203	ENSG00000113448	PDE4D	ACRDYS2|DPDE3|HSPDE4D|PDE43|PDE4DN2|STRK1	phosphodiesterase 4D	protein-coding
chr3	173289099	173289529	Gained	Intergenic	MLT1D|LTR|ERVL-MaLR	-106638	NM_001365929	22871	NM_014932	ENSG00000169760	NLGN1	NL1|NLG1	neuroligin 1	protein-coding
chr14	55383108	55384003	Gained	intron (NM_014924, intron 5 of 9)	AluSx1|SINE|Alu	28275	NM_014924	22863	NM_014924	ENSG00000126775	ATG14	ATG14L|BARKOR|KIAA0831	autophagy related 14	protein-coding
chr20	51447186	51447636	Gained	intron (NM_173091, intron 6 of 9)	intron (NM_173091, intron 6 of 9)	5566	NR_036162	100422889	NR_036162	ENSG00000266761	MIR3194	mir-3194	microRNA 3194	ncRNA
chr1	237031448	237032753	Gained	Intergenic	LTR78|LTR|ERV1	-10084	NM_001035	6262	NM_001035	ENSG00000198626	RYR2	ARVC2|ARVD2|RYR-2|RyR|VACRDS|VTSIP	ryanodine receptor 2	protein-coding
chr1	147861960	147862312	Gained	Intergenic	L1PA6|LINE|L1	-40659	NM_005267	2703	NM_005267	ENSG00000121634	GJA8	CAE|CAE1|CTRCT1|CX50|CZP1|MP70	gap junction protein alpha 8	protein-coding
chr12	50224407	50224671	Gained	intron (NM_001113546, intron 3 of 10)	intron (NM_001113546, intron 3 of 10)	-1881	NM_001113547	51474	NM_016357	ENSG00000050405	LIMA1	EPLIN|LDLCQ8|SREBP3	LIM domain and actin binding 1	protein-coding
chr6	70254913	70255325	Gained	intron (NR_165185, intron 18 of 32)	intron (NR_165185, intron 18 of 32)	28078	NM_001377289	1297	NM_001851	ENSG00000112280	COL9A1	DJ149L1.1.2|EDM6|MED|STL4	collagen type IX alpha 1 chain	protein-coding
chr3	64216655	64217138	Gained	intron (NM_001370528, intron 1 of 7)	intron (NM_001370528, intron 1 of 7)	8570	NM_198859	166336	NM_198859	ENSG00000163637	PRICKLE2	EPM5	prickle planar cell polarity protein 2	protein-coding
chr5	143216345	143216825	Gained	intron (NR_146198, intron 22 of 22)	intron (NR_146198, intron 22 of 22)	24085	NR_046816	100874372	NR_046816	ENSG00000230789	ARHGAP26-IT1	-	ARHGAP26 intronic transcript 1	ncRNA
chr7	79506371	79506839	Gained	Intergenic	Intergenic	52645	NR_038344	100505881	NR_038343	ENSG00000234456	MAGI2-AS3	-	MAGI2 antisense RNA 3	ncRNA
chr5	115419822	115420228	Gained	Intergenic	MLT1J|LTR|ERVL-MaLR	-123371	NM_001375898	153733	NM_152549	ENSG00000164221	CCDC112	MBC1	coiled-coil domain containing 112	protein-coding
chr13	91387270	91387693	Gained	Intergenic	Intergenic	-11140	NM_004466	2262	NM_004466	ENSG00000179399	GPC5	-	glypican 5	protein-coding
chr11	14015639	14016109	Gained	intron (NM_006108, intron 2 of 15)	intron (NM_006108, intron 2 of 15)	53151	NM_006108	10418	NM_006108	ENSG00000262655	SPON1	VSGP/F-spondin|f-spondin	spondin 1	protein-coding
chr2	233706664	233707111	Gained	intron (NM_001072, intron 1 of 4)	intron (NM_001072, intron 1 of 4)	-6105	NM_019078	54579	NM_019078	ENSG00000288705	UGT1A5	UDPGT|UDPGT 1-5|UGT1E	UDP glucuronosyltransferase family 1 member A5	protein-coding
chr1	58395409	58395736	Gained	intron (NM_001379461, intron 3 of 20)	intron (NM_001379461, intron 3 of 20)	-145069	NM_001353980	1600	NM_021080	ENSG00000173406	DAB1	SCA37	DAB adaptor protein 1	protein-coding
chr14	89678808	89679079	Gained	Intergenic	Intergenic	-59778	NM_001085471	1112	NM_005197	ENSG00000053254	FOXN3	C14orf116|CHES1|PRO1635	forkhead box N3	protein-coding
chr6	42088019	42088558	Gained	Intergenic	Intergenic	37764	NM_138572	129685	NM_138572	ENSG00000137413	TAF8	II|NEDMLHB|TAF|TAF(II)43|TAFII-43|TAFII43|TBN	TATA-box binding protein associated factor 8	protein-coding
chr4	113434274	113434545	Gained	Intergenic	MER110|LTR|ERV1	141570	NM_001354279	287	NM_001148	ENSG00000145362	ANK2	ANK-2|CFAP87|FAP87|LQT4|brank-2	ankyrin 2	protein-coding
chr8	29066001	29066448	Gained	Intergenic	MamRTE1|LINE|RTE-BovB	174910	NM_001324388	79618	NM_024567	ENSG00000147421	HMBOX1	HNF1LA|HOT1|PBHNF|TAH1	homeobox containing 1	protein-coding
chr6	7528627	7528995	Gained	Intergenic	Intergenic	-12860	NM_001008844	1832	NM_004415	ENSG00000096696	DSP	DCWHKTA|DP	desmoplakin	protein-coding
chr6	144977241	144977743	Gained	Intergenic	L1PA6|LINE|L1	394344	NM_001375323	7402	NM_007124	ENSG00000152818	UTRN	DMDL|DRP|DRP1	utrophin	protein-coding
chr7	134991831	134992361	Gained	intron (NM_001345852, intron 3 of 9)	L1MEf|LINE|L1	5588	NM_001367813	340351	NM_178563	ENSG00000146856	AGBL3	CCP3	AGBL carboxypeptidase 3	protein-coding
chr1	113206325	113206796	Gained	promoter-TSS (NR_038846)	promoter-TSS (NR_038846)	-307	NR_038846	643441	NR_038846		LOC643441	-	uncharacterized LOC643441	ncRNA
chr15	57395321	57395649	Gained	intron (NM_032866, intron 1 of 18)	intron (NM_032866, intron 1 of 18)	18980	NM_032866	84952	NM_032866	ENSG00000128849	CGNL1	JACOP|PCING	cingulin like 1	protein-coding
chr8	103070113	103070490	Gained	3' UTR (NM_001695, exon 13 of 13)	3' UTR (NM_001695, exon 13 of 13)	49218	NM_001695	528	NM_001695	ENSG00000155097	ATP6V1C1	ATP6C|ATP6D|VATC|Vma5	ATPase H+ transporting V1 subunit C1	protein-coding
chr9	136012077	136012301	Gained	intron (NM_144653, intron 5 of 5)	intron (NM_144653, intron 5 of 5)	-50816	NM_016172	10422	NM_016172	ENSG00000130560	UBAC1	GBDR1|KPC2|UBADC1	UBA domain containing 1	protein-coding
chr9	16223441	16224059	Gained	intron (NM_001364979, intron 1 of 3)	L1PA7|LINE|L1	52563	NM_001364979	100129385	NM_001271829	ENSG00000205549	LINC03041	C9orf92|Em:AL513424.1	long intergenic non-protein coding RNA 3041	ncRNA
chr10	52226342	52226782	Gained	intron (NM_001098512, intron 9 of 17)	intron (NM_001098512, intron 9 of 17)	87566	NR_038277	100506939	NR_038277		PRKG1-AS1	-	PRKG1 antisense RNA 1	ncRNA
chr15	85800555	85800765	Gained	Intergenic	Intergenic	-5735	NM_022480	64410	NM_022480	ENSG00000183655	KLHL25	ENC-2|ENC2	kelch like family member 25	protein-coding
chr13	33316962	33317261	Gained	intron (NM_001243476, intron 5 of 17)	L2-3_Crp|LINE|L2	18155	NR_146541	105370154	NR_146541		LINC02344	-	long intergenic non-protein coding RNA 2344	ncRNA
chr15	36658322	36658705	Gained	intron (NM_001321757, intron 6 of 12)	intron (NM_001321757, intron 6 of 12)	63636	NM_001290232	84529	NM_032499	ENSG00000186073	CDIN1	C15orf41|HH114	CDAN1 interacting nuclease 1	protein-coding
chr5	40273973	40274530	Gained	Intergenic	Intergenic	221960	NR_104633	102467077	NR_104633		LINC00603	-	long intergenic non-protein coding RNA 603	ncRNA
chr18	26513741	26513998	Gained	intron (NM_001258222, intron 1 of 4)	intron (NM_001258222, intron 1 of 4)	34684	NM_001142730	284252	NM_198991	ENSG00000134504	KCTD1	C18orf5	potassium channel tetramerization domain containing 1	protein-coding
chr1	84089400	84089757	Gained	intron (NM_207578, intron 1 of 8)	L2|LINE|L2	11499	NM_001375576	5567	NM_002731	ENSG00000142875	PRKACB	CAFD2|PKA C-beta|PKACB	protein kinase cAMP-activated catalytic subunit beta	protein-coding
chr1	59443444	59443863	Gained	intron (NM_001244714, intron 3 of 13)	intron (NM_001244714, intron 3 of 13)	-71977	NM_001278224	55277	NM_018291	ENSG00000172456	FGGY	-	FGGY carbohydrate kinase domain containing	protein-coding
chr2	226451514	226451856	Gained	Intergenic	Intergenic	207108	NR_049887	100847053	NR_049887	ENSG00000263363	MIR5702	-	microRNA 5702	ncRNA
chr10	85542115	85542567	Gained	Intergenic	Intergenic	-35390	NR_038986	100507470	NR_038986	ENSG00000234942	GRID1-AS1	-	GRID1 antisense RNA 1	ncRNA
chr22	36301337	36302159	Gained	intron (NM_002473, intron 20 of 40)	intron (NM_002473, intron 20 of 40)	-14841	NR_106877	102465491	NR_106877	ENSG00000278420	MIR6819	hsa-mir-6819	microRNA 6819	ncRNA
chr8	20403695	20404036	Gained	Intergenic	Intergenic	-99902	NM_021020	11178	NM_021020	ENSG00000061337	LZTS1	F37|FEZ1	leucine zipper tumor suppressor 1	protein-coding
chr1	170044270	170044796	Gained	intron (NM_001204514, intron 3 of 20)	MER4B-int|LTR|ERV1	24382	NM_001204517	22920	NM_014970	ENSG00000075945	KIFAP3	FLA3|KAP-1|KAP-3|KAP3|SMAP|Smg-GDS|dJ190I16.1	kinesin associated protein 3	protein-coding
chr5	107809401	107809760	Gained	Intergenic	Intergenic	-138643	NM_001962	1946	NM_001962	ENSG00000184349	EFNA5	AF1|EFL5|EPLG7|GLC1M|LERK7|RAGS	ephrin A5	protein-coding
chr3	173745980	173746594	Gained	intron (NM_001365925, intron 3 of 6)	intron (NM_001365925, intron 3 of 6)	161853	NM_001365934	22871	NM_014932	ENSG00000169760	NLGN1	NL1|NLG1	neuroligin 1	protein-coding
chr15	35654244	35654738	Gained	intron (NR_038251, intron 1 of 2)	intron (NR_038251, intron 1 of 2)	108296	NR_038251	100507466	NR_038251		DPH6-DT	ATPBD4-AS1|DPH6-AS1	DPH6 divergent transcript	ncRNA
chr4	159298516	159298974	Gained	intron (NM_001351728, intron 1 of 24)	intron (NM_001351728, intron 1 of 24)	30936	NM_014247	9693	NM_014247	ENSG00000109756	RAPGEF2	CNrasGEF|NRAPGEP|PDZ-GEF1|PDZGEF1|RA-GEF|RA-GEF-1|RAGEF|Rap-GEP|nRap GEP	Rap guanine nucleotide exchange factor 2	protein-coding
chr4	76198146	76198997	Gained	intron (NM_001204255, intron 1 of 8)	intron (NM_001204255, intron 1 of 8)	15253	NM_001204255	950	NM_005506	ENSG00000138760	SCARB2	AMRF|CD36L2|EPM4|HLGP85|LGP85|LIMP-2|LIMPII|SR-BII	scavenger receptor class B member 2	protein-coding
chr8	124199909	124200714	Gained	intron (NR_125420, intron 2 of 2)	intron (NR_125420, intron 2 of 2)	-28789	NR_103547	157376	NM_182525	ENSG00000253868	FER1L6-AS2	C8orf78	FER1L6 antisense RNA 2	ncRNA
chr5	153880082	153880428	Gained	Intergenic	Intergenic	18732	NR_146729	105378238	NR_146729	ENSG00000251183	LINC01861	-	long intergenic non-protein coding RNA 1861	ncRNA
chr18	8774607	8774969	Gained	intron (NM_015210, intron 4 of 16)	intron (NM_015210, intron 4 of 16)	57407	NM_015210	23255	NM_015210	ENSG00000168502	MTCL1	CCDC165|KIAA0802|SOGA2	microtubule crosslinking factor 1	protein-coding
chr18	63161373	63162133	Gained	intron (NM_000633, intron 2 of 2)	intron (NM_000633, intron 2 of 2)	158016	NM_000657	596	NM_000633	ENSG00000171791	BCL2	Bcl-2|PPP1R50	BCL2 apoptosis regulator	protein-coding
chr8	131724905	131725697	Gained	Intergenic	Intergenic	-178792	NM_015137	23167	NM_015137	ENSG00000132294	EFR3A	-	EFR3 homolog A	protein-coding
chr17	6374455	6375276	Gained	Intergenic	Intergenic	60256	NM_001033054	23746	NM_014336	ENSG00000129221	AIPL1	AIPL2|LCA4	aryl hydrocarbon receptor interacting protein like 1	protein-coding
chr5	177194215	177194628	Gained	intron (NM_172349, intron 4 of 23)	AluJb|SINE|Alu	60192	NM_001365684	64324	NM_022455	ENSG00000165671	NSD1	ARA267|KMT3B|SOTOS|SOTOS1|STO	nuclear receptor binding SET domain protein 1	protein-coding
chr10	114881429	114881898	Gained	intron (NM_001135051, intron 16 of 16)	intron (NM_001135051, intron 16 of 16)	-56532	NM_139169	142940	NM_139169	ENSG00000165832	TRUB1	PUS4	TruB pseudouridine synthase family member 1	protein-coding
chr12	52799133	52799540	Gained	Intergenic	Intergenic	-3219	NM_057088	3850	NM_057088	ENSG00000186442	KRT3	CK3|K3|MECD2	keratin 3	protein-coding
chr1	7491197	7491796	Gained	intron (NM_001349608, intron 5 of 21)	intron (NM_001349608, intron 5 of 21)	-101742	NR_146201	102725193	NR_146199	ENSG00000237728	CAMTA1-AS2	-	CAMTA1 antisense RNA 2	ncRNA
chr3	125556248	125556770	Gained	intron (NM_022776, intron 8 of 12)	intron (NM_022776, intron 8 of 12)	-36307	NR_073435	8723	NM_003794	ENSG00000114520	SNX4	ATG24B	sorting nexin 4	protein-coding
chr2	71863375	71863864	Gained	Intergenic	Intergenic	284243	NM_019885	56603	NM_019885	ENSG00000003137	CYP26B1	CYP26A2|P450RAI-2|P450RAI2|RHFCA	cytochrome P450 family 26 subfamily B member 1	protein-coding
chr8	98875520	98876043	Gained	intron (NM_001256312, intron 3 of 12)	intron (NM_001256312, intron 3 of 12)	-50093	NM_006281	6788	NM_006281	ENSG00000104375	STK3	KRS1|MST2	serine/threonine kinase 3	protein-coding
chr2	120191152	120191649	Gained	Intergenic	L1M4c|LINE|L1	32000	NM_024121	79134	NM_024121	ENSG00000226479	TMEM185B	FAM11B	transmembrane protein 185B	protein-coding
chr12	88552712	88553205	Gained	intron (NM_003994, intron 1 of 8)	intron (NM_003994, intron 1 of 8)	27513	NM_000899	4254	NM_000899	ENSG00000049130	KITLG	DCUA|DFNA69|FPH2|FPHH|KL-1|Kitl|MGF|SCF|SF|SHEP7|SLF|WS2F	KIT ligand	protein-coding
chr1	32933434	32934419	Gained	Intergenic	Intergenic	30883	NM_001127361	127544	NM_153341	ENSG00000116514	RNF19B	IBRDC3|NKLAM	ring finger protein 19B	protein-coding
chr6	12529623	12530218	Gained	Intergenic	Intergenic	55484	NR_149140	101928309	NR_149140	ENSG00000234015	LINC02530	-	long intergenic non-protein coding RNA 2530	ncRNA
chr6	142275660	142275928	Gained	Intergenic	MLT1A0|LTR|ERVL-MaLR	-26125	NM_020455	57211	NM_020455	ENSG00000112414	ADGRG6	APG1|DREG|GPR126|LCCS9|PR126|PS1TP2|VIGR	adhesion G protein-coupled receptor G6	protein-coding
chr4	152382278	152383007	Gained	promoter-TSS (NM_001013415)	promoter-TSS (NM_001013415)	-113	NM_001013415	55294	NM_018315	ENSG00000109670	FBXW7	AGO|CDC4|DEDHIL|FBW6|FBW7|FBX30|FBXO30|FBXW6|SEL-10|SEL10|hAgo|hCdc4	F-box and WD repeat domain containing 7	protein-coding
chr3	11498668	11498969	Gained	intron (NM_001349238, intron 17 of 17)	intron (NM_001349238, intron 17 of 17)	69980	NM_001128221	9686	NM_014667	ENSG00000144560	VGLL4	VGL-4	vestigial like family member 4	protein-coding
chr5	125590228	125590772	Gained	intron (NR_109887, intron 3 of 3)	intron (NR_109887, intron 3 of 3)	97239	NR_109887	101927460	NR_109887	ENSG00000260192	LINC02240	-	long intergenic non-protein coding RNA 2240	ncRNA
chr4	144832030	144832456	Gained	Intergenic	L1MEc|LINE|L1	186087	NM_022475	64399	NM_022475	ENSG00000164161	HHIP	HIP	hedgehog interacting protein	protein-coding
chr7	65794576	65795573	Gained	Intergenic	L2a|LINE|L2	-24264	NR_038378	441242	NM_001013464	ENSG00000290926	LINC03006	-	long intergenic non-protein coding RNA 3006	ncRNA
chr8	125839858	125840235	Gained	Intergenic	L1PREC2|LINE|L1	111151	NR_038446	100130231	NR_038446	ENSG00000245164	LINC00861	-	long intergenic non-protein coding RNA 861	ncRNA
chr13	30706926	30707458	Gained	Intergenic	LTR51|LTR|ERV1	-6286	NM_001204406	241	NM_001629	ENSG00000132965	ALOX5AP	FLAP	arachidonate 5-lipoxygenase activating protein	protein-coding
chr1	185453789	185454367	Gained	Intergenic	Intergenic	-119039	NR_038424	100288079	NR_038424	ENSG00000293113	GS1-279B7.1	-	microtubule associated protein 1 light chain 3 beta pseudogene	pseudo
chr10	130935021	130935398	Gained	Intergenic	Intergenic	27459	NR_036180	100422867	NR_036180	ENSG00000264803	MIR378C	mir-378c	microRNA 378c	ncRNA
chr22	47092601	47093180	Gained	intron (NM_001284305, intron 11 of 12)	intron (NM_001284305, intron 11 of 12)	-176848	NR_122047	642757	NR_122047	ENSG00000280080	TBC1D22A-AS1	-	TBC1D22A antisense RNA 1	ncRNA
chr8	6277101	6277501	Gained	Intergenic	MIR|SINE|MIR	129247	NR_040040	100287015	NR_040040	ENSG00000246089	MCPH1-DT	-	MCPH1 divergent transcript	ncRNA
chr1	93735741	93736103	Gained	intron (NM_001261408, intron 2 of 13)	intron (NM_001261408, intron 2 of 13)	39461	NR_148965	8412	NM_003567	ENSG00000137936	BCAR3	AND-34|MIG7|NSP2|SH2D3B	BCAR3 adaptor protein, NSP family member	protein-coding
chr9	80325589	80325953	Gained	Intergenic	Intergenic	350748	NR_121212	101927477	NR_121212		LINC01507	XLOC_000303	long intergenic non-protein coding RNA 1507	ncRNA
chr10	20707211	20707601	Gained	Intergenic	Intergenic	155436	NR_039822	100616383	NR_039822	ENSG00000265372	MIR4675	-	microRNA 4675	ncRNA
chr11	103619516	103619805	Gained	Intergenic	Intergenic	-230246	NR_039842	100616457	NR_039842	ENSG00000264200	MIR4693	-	microRNA 4693	ncRNA
chr7	105496604	105496852	Gained	intron (NM_001318164, intron 5 of 15)	intron (NM_001318164, intron 5 of 15)	11792	NM_001318163	54517	NM_019042	ENSG00000091127	PUS7	IDDABS	pseudouridine synthase 7	protein-coding
chr11	9473374	9473791	Gained	intron (NM_001282656, intron 3 of 15)	intron (NM_001282656, intron 3 of 15)	12570	NM_003442	7702	NM_003442	ENSG00000166478	ZNF143	SBF|STAF|pHZ-1	zinc finger protein 143	protein-coding
chr1	7313059	7313612	Gained	intron (NM_001349608, intron 4 of 21)	intron (NM_001349608, intron 4 of 21)	76419	NR_146200	102725193	NR_146199	ENSG00000237728	CAMTA1-AS2	-	CAMTA1 antisense RNA 2	ncRNA
chr12	28708841	28709370	Gained	Intergenic	Intergenic	-440173	NM_001271783	55711	NM_018099	ENSG00000064763	FAR2	HEL-S-81|MLSTD1|SDR10E2	fatty acyl-CoA reductase 2	protein-coding
chr7	43119404	43119945	Gained	intron (NR_135295, intron 2 of 6)	L2a|LINE|L2	1778	NR_135295	100127950	NR_135295	ENSG00000181211	HECW1-IT1	-	HECW1 intronic transcript 1	ncRNA
chr15	59741295	59741675	Gained	Intergenic	Intergenic	-52165	NM_004330	663	NM_004330	ENSG00000140299	BNIP2	BNIP-2|NIP2	BCL2 interacting protein 2	protein-coding
chr14	51564472	51564829	Gained	intron (NR_047477, intron 2 of 3)	intron (NR_047477, intron 2 of 3)	35302	NR_047477	100874185	NR_047477	ENSG00000258537	FRMD6-AS2	-	FRMD6 antisense RNA 2	ncRNA
chr9	116377333	116377844	Gained	exon (NM_002581, exon 20 of 22)	exon (NM_002581, exon 20 of 22)	23018	NR_103711	493913	NR_103711	ENSG00000256040	PAPPA-AS1	DIPAS|NCRNA00156|PAPPA-AS|PAPPAAS|PAPPAS|TAF2C2|TAF4B|TAFII105	PAPPA antisense RNA 1	ncRNA
chr6	44464624	44464932	Gained	Intergenic	L3|LINE|CR1	29137	NR_039785	100616352	NR_039785	ENSG00000266619	MIR4642	-	microRNA 4642	ncRNA
chr21	42801634	42802109	Gained	Intergenic	HERVH-int|LTR|ERV1	-21877	NR_135517	101928311	NR_135517	ENSG00000283051	LINC01668	-	long intergenic non-protein coding RNA 1668	ncRNA
chr2	79393615	79394367	Gained	Intergenic	Intergenic	106853	NR_110289	101927987	NR_110289		CTNNA2-AS1	-	CTNNA2 antisense RNA 1	ncRNA
chr5	65611542	65611899	Gained	exon (NM_001656, exon 4 of 11)	exon (NM_001656, exon 4 of 11)	12613	NM_033228	373	NM_001656	ENSG00000113595	TRIM23	ARD1|ARFD1|RNF46	tripartite motif containing 23	protein-coding
chr17	55433145	55434051	Gained	Intergenic	Intergenic	-11763	NM_012329	23531	NM_012329	ENSG00000108960	MMD	MMA|MMD1|PAQR11	monocyte to macrophage differentiation associated	protein-coding
chr5	38816265	38817004	Gained	intron (NR_109951, intron 1 of 3)	intron (NR_109951, intron 1 of 3)	29195	NR_109951	101929768	NR_109951		OSMR-DT	CTD-2127H9.1|OSMR-AS1	OSMR divergent transcript	ncRNA
chr13	29583360	29583731	Gained	intron (NM_003045, intron 1 of 12)	intron (NM_003045, intron 1 of 12)	12143	NM_003045	6541	NM_003045	ENSG00000139514	SLC7A1	ATRC1|CAT-1|ERR|HCAT1|REC1L	solute carrier family 7 member 1	protein-coding
chr6	168666202	168667151	Gained	3' UTR (NM_001166412, exon 13 of 13)	3' UTR (NM_001166412, exon 13 of 13)	225492	NM_022138	64094	NM_022138	ENSG00000112562	SMOC2	DTDP1|MST117|MSTP117|MSTP140|SMAP2|bA270C4A.1|bA37D8.1|dJ421D16.1	SPARC related modular calcium binding 2	protein-coding
chr2	234147316	234147885	Gained	Intergenic	Intergenic	96898	NM_006944	6694	NM_006944	ENSG00000072080	SPP2	SPP-24|SPP24	secreted phosphoprotein 2	protein-coding
chr1	245765266	245765689	Gained	intron (NM_001375966, intron 7 of 8)	intron (NM_001375966, intron 7 of 8)	223074	NM_001375966	64754	NM_022743	ENSG00000185420	SMYD3	KMT3E|ZMYND1|ZNFN3A1|bA74P14.1	SET and MYND domain containing 3	protein-coding
chr2	152499888	152500147	Gained	intron (NM_052905, intron 1 of 25)	X9_LINE|LINE|L1	164843	NM_052905	114793	NM_052905	ENSG00000157827	FMNL2	FHOD2	formin like 2	protein-coding
chr5	7330205	7330632	Gained	Intergenic	Tigger4|DNA|TcMar-Tigger	17559	NR_134277	101929261	NR_134277	ENSG00000250668	LINC02123	-	long intergenic non-protein coding RNA 2123	ncRNA
chr9	109523358	109523898	Gained	Intergenic	Intergenic	-12083	NR_037493	100500898	NR_037493	ENSG00000263861	MIR3927	-	microRNA 3927	ncRNA
chr6	114211971	114212377	Gained	intron (NR_125845, intron 8 of 9)	intron (NR_125845, intron 8 of 9)	-149297	NM_153612	222537	NM_153612	ENSG00000249853	HS3ST5	3-OST-5|3OST5|HS3OST5|NBLA04021	heparan sulfate-glucosamine 3-sulfotransferase 5	protein-coding
chr6	4225104	4225753	Gained	Intergenic	L1P2|LINE|L1	-35399	NR_125874	102724096	NR_125874		LOC102724096	-	uncharacterized LOC102724096	ncRNA
chr4	87819167	87819826	Gained	Intergenic	L1PB1|LINE|L1	-1902	NM_001184694	56955	NM_020203	ENSG00000152595	MEPE	OF45	matrix extracellular phosphoglycoprotein	protein-coding
chr10	99374424	99374845	Gained	intron (NM_001345887, intron 7 of 11)	intron (NM_001345887, intron 7 of 11)	45278	NM_020348	26507	NM_020348	ENSG00000119946	CNNM1	ACDP1|CLP-1	cyclin and CBS domain divalent metal cation transport mediator 1	protein-coding
chr9	97802257	97802604	Gained	intron (NR_147055, intron 5 of 10)	intron (NR_147055, intron 5 of 10)	50650	NR_147055	101928337	NR_147055	ENSG00000236130	PTCSC2	-	papillary thyroid carcinoma susceptibility candidate 2	ncRNA
chr3	158098994	158099600	Gained	intron (NM_003030, intron 5 of 5)	intron (NM_003030, intron 5 of 5)	6866	NM_006884	6474	NM_003030	ENSG00000168779	SHOX2	OG12|OG12X|SHOT	SHOX homeobox 2	protein-coding
chr2	160574724	160575125	Gained	Intergenic	Intergenic	-81117	NM_016836	5937	NM_002897	ENSG00000153250	RBMS1	C2orf12|HCC-4|MSSP|MSSP-1|MSSP-2|MSSP-3|SCR2|YC1	RNA binding motif single stranded interacting protein 1	protein-coding
chr6	125597223	125597692	Gained	Intergenic	Intergenic	-76896	NR_038906	643623	NR_038906	ENSG00000224506	LINC02523	-	long intergenic non-protein coding RNA 2523	ncRNA
chr4	2395116	2395834	Gained	intron (NM_020972, intron 1 of 12)	intron (NM_020972, intron 1 of 12)	23170	NM_020972	57732	NM_020972	ENSG00000159733	ZFYVE28	LST2|LYST2|lst-2	zinc finger FYVE-type containing 28	protein-coding
chr14	54609311	54609869	Gained	intron (NM_015589, intron 2 of 12)	intron (NM_015589, intron 2 of 12)	41978	NM_001161576	23034	NM_015589	ENSG00000020577	SAMD4A	SAMD4|SMAUG|SMAUG1|SMG|SMGA	sterile alpha motif domain containing 4A	protein-coding
chr10	29811772	29812039	Gained	Intergenic	Intergenic	-74969	NM_001323599	6840	NM_003174	ENSG00000197321	SVIL	MFM10	supervillin	protein-coding
chr14	81066530	81067128	Gained	intron (NM_001142626, intron 2 of 8)	intron (NM_001142626, intron 2 of 8)	111208	NM_000369	7253	NM_000369	ENSG00000165409	TSHR	CHNG1|LGR3|hTSHR-I	thyroid stimulating hormone receptor	protein-coding
chr16	67356512	67356946	Gained	intron (NM_001161575, intron 2 of 10)	intron (NM_001161575, intron 2 of 10)	9374	NM_001161575	55282	NM_018296	ENSG00000159708	LRRC36	RORBP70|XLHSRF2	leucine rich repeat containing 36	protein-coding
chrX	134010612	134011296	Gained	Intergenic	Intergenic	-25360	NM_001164617	2719	NM_004484	ENSG00000147257	GPC3	DGSX|GTR2-2|MXR7|OCI-5|SDYS|SGB|SGBS|SGBS1	glypican 3	protein-coding
chr15	52699454	52699767	Gained	intron (NR_169533, intron 1 of 3)	L2|LINE|L2	10205	NM_001385013	56204	NM_019600	ENSG00000047346	ATOSA	FAM214A|KIAA1370	atos homolog A	protein-coding
chr10	101682288	101682734	Gained	intron (NM_001323541, intron 1 of 8)	intron (NM_001323541, intron 1 of 8)	12659	NR_136613	6468	NM_022039	ENSG00000107829	FBXW4	DAC|FBW4|FBWD4|SHFM3|SHSF3	F-box and WD repeat domain containing 4	protein-coding
chr3	55160343	55161066	Gained	Intergenic	Intergenic	-17468	NR_147142	105377096	NR_147142	ENSG00000243572	LINC02017	-	long intergenic non-protein coding RNA 2017	ncRNA
chr7	110534327	110535089	Gained	Intergenic	Intergenic	-556298	NM_001099660	54674	NM_018334	ENSG00000173114	LRRN3	FIGLER5|NLRR-3|NLRR3	leucine rich repeat neuronal 3	protein-coding
chr1	118944228	118944523	Gained	intron (NM_152380, intron 1 of 7)	intron (NM_152380, intron 1 of 7)	43968	NM_001330677	6913	NM_152380	ENSG00000092607	TBX15	TBX14	T-box transcription factor 15	protein-coding
chr4	48789585	48789946	Gained	Intergenic	Intergenic	-9486	NM_015030	285527	NM_015030	ENSG00000075539	FRYL	AF4p12|KIAA0826|MOR2	FRY like transcription coactivator	protein-coding
chr21	45460640	45460959	Gained	intron (NM_130444, intron 1 of 41)	intron (NM_130444, intron 1 of 41)	5277	NM_130444	80781	NM_030582	ENSG00000182871	COL18A1	GLCC|KNO|KNO1|KS	collagen type XVIII alpha 1 chain	protein-coding
chr8	70360608	70361358	Gained	intron (NM_001321703, intron 1 of 22)	intron (NM_001321703, intron 1 of 22)	42407	NM_001321712	10499	NM_006540	ENSG00000140396	NCOA2	GRIP1|KAT13C|NCoA-2|SRC2|TIF2|bHLHe75	nuclear receptor coactivator 2	protein-coding
chr14	76720326	76720662	Gained	Intergenic	Intergenic	-40974	NM_014909	22846	NM_014909	ENSG00000071246	VASH1	KIAA1036|TTCP 1	vasohibin 1	protein-coding
chr8	57329142	57329402	Gained	Intergenic	Intergenic	-14515	NR_125818	101929488	NR_125818	ENSG00000253871	LOC101929488	-	uncharacterized LOC101929488	ncRNA
chr7	26409781	26410263	Gained	intron (NR_148503, intron 2 of 6)	MIRb|SINE|MIR	-10604	NR_136272	105375304	NR_136270	ENSG00000225792	SNX10-AS1	-	SNX10 antisense RNA 1	ncRNA
chr19	27635425	27635791	Gained	Intergenic	HSAT4|Satellite|centr	-157823	NR_110688	101927151	NR_110687	ENSG00000267575	LINC02987	-	long intergenic non-protein coding RNA 2987	ncRNA
chr7	19815517	19816457	Gained	Intergenic	Intergenic	-42370	NM_001366627	256130	NM_152774	ENSG00000173452	TMEM196	-	transmembrane protein 196	protein-coding
chr2	181782635	181783030	Gained	Intergenic	MLT1C|LTR|ERVL-MaLR	-102167	NR_146175	4760	NM_002500	ENSG00000162992	NEUROD1	BETA2|BHF-1|MODY6|NEUROD|T2D|bHLHa3	neuronal differentiation 1	protein-coding
chr9	79984624	79985045	Gained	intron (NR_121212, intron 2 of 4)	MIRb|SINE|MIR	9811	NR_121212	101927477	NR_121212		LINC01507	XLOC_000303	long intergenic non-protein coding RNA 1507	ncRNA
chr10	73649071	73649441	Gained	intron (NM_001114133, intron 3 of 3)	intron (NM_001114133, intron 3 of 3)	1784	NM_024875	79933	NM_024875	ENSG00000166317	SYNPO2L	-	synaptopodin 2 like	protein-coding
chr3	94082368	94083528	Gained	intron (NM_022072, intron 2 of 5)	intron (NM_022072, intron 2 of 5)	19887	NM_022072	63899	NM_022072	ENSG00000178694	NSUN3	COXPD48|MST077|MSTP077	NOP2/Sun RNA methyltransferase 3	protein-coding
chr5	137105345	137105686	Gained	intron (NM_004598, intron 5 of 10)	intron (NM_004598, intron 5 of 10)	-22682	NR_134246	105379192	NR_134246		LOC105379192	-	uncharacterized LOC105379192	ncRNA
chr9	116493017	116493641	Gained	intron (NM_001184734, intron 4 of 8)	intron (NM_001184734, intron 4 of 8)	-10954	NR_033973	100128505	NR_033973	ENSG00000229105	ASTN2-AS1	-	ASTN2 antisense RNA 1	ncRNA
chr15	59919389	59920004	Gained	Intergenic	Intergenic	-84615	NM_012182	27023	NM_012182	ENSG00000171956	FOXB1	FKH5|HFKH-5	forkhead box B1	protein-coding
chr12	94057429	94058032	Gained	Intergenic	Intergenic	-90847	NM_005761	10154	NM_005761	ENSG00000136040	PLXNC1	CD232|PLXN-C1|VESPR	plexin C1	protein-coding
chr6	15949353	15949758	Gained	Intergenic	Intergenic	-179531	NM_013262	29116	NM_013262	ENSG00000007944	MYLIP	IDOL|MIR	myosin regulatory light chain interacting protein	protein-coding
chr5	65970581	65971207	Gained	intron (NM_001253697, intron 1 of 25)	L2c|LINE|L2	-25321	NR_028474	100303749	NR_028474		LOC100303749	-	LSM3 homolog, U6 small nuclear RNA associated (S. cerevisiae) pseudogene	pseudo
chr14	55535951	55536511	Gained	Intergenic	Intergenic	43861	NR_027123	100129075	NR_027123	ENSG00000186615	KTN1-AS1	C14orf33|MYCLo-3	KTN1 antisense RNA 1	ncRNA
chr5	109682167	109682797	Gained	Intergenic	LTR40c|LTR|ERVL	-6884	NM_002372	4124	NM_002372	ENSG00000112893	MAN2A1	AMan II|GOLIM7|MANA2|MANII	mannosidase alpha class 2A member 1	protein-coding
chr3	187264028	187264405	Gained	intron (NR_033519, intron 1 of 9)	intron (NR_033519, intron 1 of 9)	-27056	NR_135551	101929130	NR_135551	ENSG00000283175	LOC101929130	-	uncharacterized LOC101929130	ncRNA
chr6	141421378	141421795	Gained	Intergenic	L1ME3A|LINE|L1	-711573	NM_001358410	100126572	NM_001358410	ENSG00000203733	GJE1	CX23	gap junction protein epsilon 1	protein-coding
chr8	117040994	117041355	Gained	intron (NM_001172815, intron 2 of 10)	intron (NM_001172815, intron 2 of 10)	90199	NM_001172813	169026	NM_173851	ENSG00000164756	SLC30A8	ZNT8|ZnT-8	solute carrier family 30 member 8	protein-coding
chr18	23406160	23406792	Gained	intron (NR_148382, intron 1 of 12)	MER57D|LTR|ERV1	31485	NM_032933	85019	NM_032933	ENSG00000134490	TMEM241	C18orf45|SLC35D4|hVVT	transmembrane protein 241	protein-coding
chr7	108132599	108132973	Gained	Intergenic	Intergenic	-2425	NM_007356	22798	NM_007356	ENSG00000091128	LAMB4	-	laminin subunit beta 4	protein-coding
chr4	55181029	55181415	Gained	Intergenic	Intergenic	-55627	NM_002253	3791	NM_002253	ENSG00000128052	KDR	CD309|FLK1|VEGFR|VEGFR2	kinase insert domain receptor	protein-coding
chr3	17420675	17421113	Gained	intron (NM_001349090, intron 4 of 21)	intron (NM_001349090, intron 4 of 21)	279126	NM_001134381	9779	NM_014744	ENSG00000131374	TBC1D5	-	TBC1 domain family member 5	protein-coding
chr3	60673156	60673475	Gained	intron (NM_001166243, intron 4 of 9)	L1MEf|LINE|L1	-55445	NR_128708	103504735	NR_128708	ENSG00000281426	MIR548BB	MI0029321|hsa-mir-548bb	microRNA 548bb	ncRNA
chr21	34595423	34595713	Gained	intron (NM_004414, intron 1 of 3)	intron (NM_004414, intron 1 of 3)	18275	NM_001285389	1827	NM_004414	ENSG00000159200	RCAN1	ADAPT78|CSP1|DSC1|DSCR1|MCIP1|RCN1	regulator of calcineurin 1	protein-coding
chr6	81787615	81788100	Gained	Intergenic	MIRc|SINE|MIR	26335	NR_126363	101928770	NR_126363	ENSG00000224995	LINC01526	Lnc-FAM46A-1	long intergenic non-protein coding RNA 1526	ncRNA
chr14	68576159	68576973	Gained	intron (NM_001321818, intron 10 of 10)	intron (NM_001321818, intron 10 of 10)	52221	NR_135816	100996664	NR_135816		LOC100996664	-	uncharacterized LOC100996664	ncRNA
chr5	96636134	96636389	Gained	Intergenic	MIRc|SINE|MIR	-25776	NM_001190442	831	NM_001750	ENSG00000153113	CAST	BS-17|MIR583HG|PLACK	calpastatin	protein-coding
chr10	114367086	114368088	Gained	intron (NM_001351072, intron 1 of 20)	intron (NM_001351072, intron 1 of 20)	36915	NM_001001936	84632	NM_032550	ENSG00000169129	AFAP1L2	CTB-1144G6.4|KIAA1914|XB130	actin filament associated protein 1 like 2	protein-coding
chr12	51308151	51308899	Gained	intron (NM_016293, intron 2 of 12)	intron (NM_016293, intron 2 of 12)	15649	NM_001364780	51411	NM_016293	ENSG00000110934	BIN2	BRAP-1	bridging integrator 2	protein-coding
chr3	101036189	101036862	Gained	Intergenic	ERVL-int|LTR|ERVL	-43104	NM_001365642	25890	NM_015429	ENSG00000154175	ABI3BP	NESHBP|TARSH	ABI family member 3 binding protein	protein-coding
chr10	95273570	95273939	Gained	intron (NM_020992, intron 1 of 6)	L4_C_Mam|LINE|RTE-X	17249	NM_020992	9124	NM_020992	ENSG00000107438	PDLIM1	CLIM1|CLP-36|CLP36|HEL-S-112|hCLIM1	PDZ and LIM domain 1	protein-coding
chr16	11857240	11857596	Gained	Intergenic	AluJr|SINE|Alu	-5876	NM_015659	26156	NM_015659	ENSG00000171490	RSL1D1	CSIG|L12|PBK1|UTP30	ribosomal L1 domain containing 1	protein-coding
chr11	94828088	94828592	Gained	intron (NM_130847, intron 4 of 12)	L2a|LINE|L2	59984	NM_001301007	154810	NM_130847	ENSG00000166025	AMOTL1	JEAP	angiomotin like 1	protein-coding
chr1	100860206	100860777	Gained	Intergenic	Intergenic	34351	NM_001033025	2135	NM_001439	ENSG00000162694	EXTL2	EXTR2	exostosin like glycosyltransferase 2	protein-coding
chr4	102405759	102406829	Gained	Intergenic	Intergenic	-60812	NM_001135146	64116	NM_022154	ENSG00000138821	SLC39A8	BIGM103|CDG2N|LZT-Hs6|PP3105|ZIP8	solute carrier family 39 member 8	protein-coding
chr7	33412346	33412595	Gained	intron (NM_001348037, intron 18 of 20)	intron (NM_001348037, intron 18 of 20)	282906	NM_001348040	27241	NM_014451	ENSG00000122507	BBS9	B1|C18|D1|PTHB1	Bardet-Biedl syndrome 9	protein-coding
chr18	22318435	22319289	Gained	Intergenic	Intergenic	99053	NM_172241	64693	NM_022663	ENSG00000212710	CTAGE1	CT21.1|CT21.2|CTAGE|CTAGE-1|CTAGE-2	cutaneous T cell lymphoma-associated antigen 1	protein-coding
chr2	54015854	54016321	Gained	intron (NM_001320587, intron 2 of 5)	intron (NM_001320587, intron 2 of 5)	44974	NM_001320586	98	NM_138448	ENSG00000170634	ACYP2	ACYM|ACYP	acylphosphatase 2	protein-coding
chr9	92970213	92970730	Gained	intron (NM_001369951, intron 1 of 17)	LTR56|LTR|ERV1	-3965	NM_033086	89846	NM_033086	ENSG00000127084	FGD3	ZFYVE5	FYVE, RhoGEF and PH domain containing 3	protein-coding
chr7	138842046	138842433	Gained	intron (NM_001164665, intron 18 of 19)	intron (NM_001164665, intron 18 of 19)	-44043	NM_020632	50617	NM_020632	ENSG00000105929	ATP6V0A4	A4|ATP6N1B|ATP6N2|DRTA3|RDRTA2|RTA1C|RTADR|STV1|VPH1|VPP2	ATPase H+ transporting V0 subunit a4	protein-coding
chr15	38189681	38190084	Gained	Intergenic	L2a|LINE|L2	-62954	NM_152594	161742	NM_152594	ENSG00000166068	SPRED1	LGSS|NFLS|PPP1R147|hSpred1|spred-1	sprouty related EVH1 domain containing 1	protein-coding
chr2	216339438	216340278	Gained	intron (NM_020814, intron 1 of 3)	intron (NM_020814, intron 1 of 3)	32625	NM_020814	57574	NM_020814	ENSG00000144583	MARCHF4	MARCH-IV|MARCH4|RNF174	membrane associated ring-CH-type finger 4	protein-coding
chr1	170693058	170693492	Gained	intron (NM_022716, intron 1 of 3)	intron (NM_022716, intron 1 of 3)	29144	NM_006902	5396	NM_006902	ENSG00000116132	PRRX1	AGOTC|PHOX1|PMX1|PRX-1|PRX1	paired related homeobox 1	protein-coding
chr8	65471061	65471476	Gained	Intergenic	Intergenic	91398	NR_033893	286186	NR_033893	ENSG00000254081	LINC01299	-	long intergenic non-protein coding RNA 1299	ncRNA
chr3	48433869	48434125	Gained	intron (NM_001256965, intron 2 of 3)	intron (NM_001256965, intron 2 of 3)	-3911	NM_001130082	5364	NM_002673	ENSG00000164050	PLXNB1	PLEXIN-B1|PLXN5|SEP	plexin B1	protein-coding
chr2	207499179	207499478	Gained	Intergenic	Tigger15a|DNA|TcMar-Tigger	-30634	NR_163946	1385	NM_004379	ENSG00000118260	CREB1	CREB|CREB-1	cAMP responsive element binding protein 1	protein-coding
chr12	10189733	10189946	Gained	intron (NM_153022, intron 3 of 3)	intron (NM_153022, intron 3 of 3)	10807	NM_153022	120939	NM_153022	ENSG00000165685	TMEM52B	C12orf59	transmembrane protein 52B	protein-coding
chr13	34462772	34463133	Gained	intron (NR_047036, intron 2 of 2)	Tigger16b|DNA|TcMar-Tigger	114909	NR_146542	105370158	NR_146542	ENSG00000271850	LINC02343	-	long intergenic non-protein coding RNA 2343	ncRNA
chr2	44674561	44675300	Gained	intron (NM_024766, intron 3 of 10)	intron (NM_024766, intron 3 of 10)	263958	NR_147194	107985879	NR_147194	ENSG00000259439	LINC01833	K21.1|RP11-89	long intergenic non-protein coding RNA 1833	ncRNA
chr10	3265087	3265291	Gained	Intergenic	L2a|LINE|L2	16175	NR_164119	105376353	NR_164118		LOC105376353	-	mucin-5AC-like	ncRNA
chr20	57968151	57968553	Gained	Intergenic	MLT1K|LTR|ERVL-MaLR	-35552	NR_147083	105376992	NR_147083	ENSG00000275852	LINC01742	-	long intergenic non-protein coding RNA 1742	ncRNA
chr4	149857423	149857864	Gained	Intergenic	Intergenic	-41800	NM_001378177	285423	NM_001363507	ENSG00000234828	IQCM	-	IQ motif containing M	protein-coding
chr8	108921584	108922185	Gained	Intergenic	Intergenic	-134290	NM_153015	157753	NM_153015	ENSG00000164841	TMEM74	NET36	transmembrane protein 74	protein-coding
chr2	137964016	137964609	Gained	promoter-TSS (NM_006895)	promoter-TSS (NM_006895)	-161	NM_001024075	3176	NM_006895	ENSG00000150540	HNMT	HMT|HNMT-S1|HNMT-S2|MRT51	histamine N-methyltransferase	protein-coding
chr4	162647898	162648437	Gained	Intergenic	AluYc|SINE|Alu	445461	NR_039659	100616234	NR_039659	ENSG00000283468	MIR4454	-	microRNA 4454	ncRNA
chr1	75470347	75470862	Gained	intron (NM_001320285, intron 2 of 25)	L2c|LINE|L2	140510	NM_152697	204962	NM_152697	ENSG00000137968	SLC44A5	CTL5	solute carrier family 44 member 5	protein-coding
chr8	48535783	48536453	Gained	Intergenic	Intergenic	-15449	NR_105002	101929268	NR_105002	ENSG00000253608	LOC101929268	-	uncharacterized LOC101929268	ncRNA
chr7	7790120	7790628	Gained	intron (NM_001302350, intron 3 of 4)	intron (NM_001302350, intron 3 of 4)	-71767	NM_002947	6119	NM_002947	ENSG00000106399	RPA3	REPA3|RP-A p14	replication protein A3	protein-coding
chr13	30792488	30792986	Gained	Intergenic	(GCTGG)n|Simple_repeat|Simple_repeat	-10469	NR_047012	100874158	NR_047012	ENSG00000237879	LINC00398	-	long intergenic non-protein coding RNA 398	ncRNA
chr1	184909981	184910404	Gained	intron (NM_052966, intron 1 of 13)	intron (NM_052966, intron 1 of 13)	64316	NM_052966	116496	NM_052966	ENSG00000135842	NIBAN1	C1orf24|FAM129A|GIG39|NIBAN	niban apoptosis regulator 1	protein-coding
chr10	33679966	33680445	Gained	Intergenic	UCON51|LTR?|LTR?	92475	NR_038932	100505583	NR_038932	ENSG00000261683	LINC00838	-	long intergenic non-protein coding RNA 838	ncRNA
chr14	71521276	71521883	Gained	intron (NM_001354286, intron 4 of 24)	intron (NM_001354286, intron 4 of 24)	33718	NR_027046	145474	NR_027046		LOC145474	-	uncharacterized LOC145474	ncRNA
chr12	11580219	11580794	Gained	Intergenic	Intergenic	32476	NR_033890	338817	NR_033890	ENSG00000247157	LINC01252	-	long intergenic non-protein coding RNA 1252	ncRNA
chr3	112632571	112633061	Gained	intron (NM_199511, intron 2 of 7)	intron (NM_199511, intron 2 of 7)	8327	NM_199512	151887	NM_178274	ENSG00000091986	CCDC80	CL2|DRO1|LINC01279|SSG1|URB|okuribin	coiled-coil domain containing 80	protein-coding
chr4	159130127	159130549	Gained	intron (NM_001351724, intron 1 of 30)	MER41B|LTR|ERV1	-1444	NR_037459	100500881	NR_037459	ENSG00000264105	MIR3688-1	MIR3688|mir-3688-1	microRNA 3688-1	ncRNA
chr15	101070612	101071159	Gained	3' UTR (NM_024652, exon 34 of 34)	3' UTR (NM_024652, exon 34 of 34)	151528	NM_024652	79705	NM_024652	ENSG00000154237	LRRK1	OSMD|RIPK6|Roco1	leucine rich repeat kinase 1	protein-coding
chr2	144288477	144288745	Gained	intron (NM_001376309, intron 1 of 12)	intron (NM_001376309, intron 1 of 12)	5864	NM_001376328	79712	NM_024659	ENSG00000121964	GTDC1	Hmat-Xa|QTMAN|mat-Xa	glycosyltransferase like domain containing 1	protein-coding
chr20	57795313	57795655	Gained	Intergenic	MIR|SINE|MIR	-83948	NM_199171	56937	NM_020182	ENSG00000124225	PMEPA1	STAG1|TMEPAI	prostate transmembrane protein, androgen induced 1	protein-coding
chr1	236307468	236307789	Gained	Intergenic	Intergenic	-25670	NM_019891	56605	NM_019891	ENSG00000086619	ERO1B	ERO1LB|Ero1beta	endoplasmic reticulum oxidoreductase 1 beta	protein-coding
chr3	62604888	62605153	Gained	intron (NM_183393, intron 6 of 26)	intron (NM_183393, intron 6 of 26)	-231470	NM_018008	55079	NM_018008	ENSG00000153266	FEZF2	FEZ|FEZL|FKSG36|TOF|ZFP312|ZNF312	FEZ family zinc finger 2	protein-coding
chr4	112857494	112857813	Gained	intron (NM_001354253, intron 1 of 45)	intron (NM_001354253, intron 1 of 45)	-3334	NM_001354264	287	NM_001148	ENSG00000145362	ANK2	ANK-2|CFAP87|FAP87|LQT4|brank-2	ankyrin 2	protein-coding
chr1	183837081	183837435	Gained	intron (NM_015149, intron 3 of 18)	intron (NM_015149, intron 3 of 18)	32138	NM_001297672	23179	NM_015149	ENSG00000143344	RGL1	RGL	ral guanine nucleotide dissociation stimulator like 1	protein-coding
chr12	116130518	116130717	Gained	intron (NM_015335, intron 2 of 30)	intron (NM_015335, intron 2 of 30)	18037	NR_030351	693205	NR_030351	ENSG00000207967	MIR620	MIRN620|hsa-mir-620	microRNA 620	ncRNA
chr9	16100662	16101192	Gained	Intergenic	Intergenic	175386	NM_001364979	100129385	NM_001271829	ENSG00000205549	LINC03041	C9orf92|Em:AL513424.1	long intergenic non-protein coding RNA 3041	ncRNA
chr4	184937158	184937571	Gained	Intergenic	Intergenic	1076	NR_039660	100616111	NR_039660	ENSG00000263458	MIR4455	-	microRNA 4455	ncRNA
chr16	85395536	85395889	Gained	Intergenic	Intergenic	-89387	NR_049816	100847022	NR_049816	ENSG00000266307	MIR5093	-	microRNA 5093	ncRNA
chr9	26261362	26262222	Gained	Intergenic	LTR19B|LTR|ERV1	195117	NM_001004352	100506422	NM_001004352	ENSG00000276759	LINC03106	-	long intergenic non-protein coding RNA 3106	ncRNA
chr8	133217883	133218174	Gained	intron (NM_001204869, intron 2 of 2)	intron (NM_001204869, intron 2 of 2)	26989	NM_003882	8840	NM_003882	ENSG00000104415	CCN4	WISP1|WISP1-OT1|WISP1-UT1|WISP1c|WISP1i|WISP1tc	cellular communication network factor 4	protein-coding
chr6	54053812	54054497	Gained	intron (NM_138569, intron 1 of 12)	intron (NM_138569, intron 1 of 12)	-6560	NR_046710	100873951	NR_046710		MLIP-AS1	-	MLIP antisense RNA 1	ncRNA
chr8	25438437	25438837	Gained	intron (NM_017634, intron 6 of 11)	intron (NM_017634, intron 6 of 11)	-13597	NM_000825	2796	NM_000825	ENSG00000147437	GNRH1	GNRH|GRH|LHRH|LNRH	gonadotropin releasing hormone 1	protein-coding
chr20	47720813	47721266	Gained	intron (NM_198596, intron 3 of 20)	intron (NM_198596, intron 3 of 20)	65025	NM_018837	55959	NM_018837	ENSG00000196562	SULF2	HSULF-2	sulfatase 2	protein-coding
chr1	9384752	9385078	Gained	Intergenic	Intergenic	44001	NR_104623	100506022	NR_104622	ENSG00000284693	LINC02606	-	long intergenic non-protein coding RNA 2606	ncRNA
chr2	54030132	54030581	Gained	intron (NM_001320587, intron 2 of 5)	PABL_B|LTR|ERV1	59243	NM_001320586	98	NM_138448	ENSG00000170634	ACYP2	ACYM|ACYP	acylphosphatase 2	protein-coding
chrX	115345173	115345637	Gained	Intergenic	Intergenic	55690	NM_016383	51213	NM_016383	ENSG00000102021	LUZP4	CT-28|CT-8|CT28|HOM-TES-85	leucine zipper protein 4	protein-coding
chr18	77088922	77089961	Gained	intron (NM_001025100, intron 2 of 3)	MLT1C|LTR|ERVL-MaLR	43342	NM_001025101	4155	NM_002385	ENSG00000197971	MBP	-	myelin basic protein	protein-coding
chr2	95189132	95189450	Gained	Intergenic	L2a|LINE|L2	23482	NM_001282398	7549	NM_021088	ENSG00000275111	ZNF2	A1-5|ZNF661|Zfp661	zinc finger protein 2	protein-coding
chr8	19847943	19848212	Gained	intron (NR_148458, intron 17 of 18)	intron (NR_148458, intron 17 of 18)	30661	NM_018142	55174	NM_018142	ENSG00000104613	INTS10	C8orf35|INT10	integrator complex subunit 10	protein-coding
chr1	59604235	59604585	Gained	intron (NM_001244714, intron 6 of 13)	intron (NM_001244714, intron 6 of 13)	88780	NM_001278224	55277	NM_018291	ENSG00000172456	FGGY	-	FGGY carbohydrate kinase domain containing	protein-coding
chr11	36326604	36327454	Gained	intron (NM_001160167, intron 1 of 8)	intron (NM_001160167, intron 1 of 8)	30741	NM_001160167	79899	NM_024841	ENSG00000135362	PRR5L	PROTOR2	proline rich 5 like	protein-coding
chr1	150017302	150017816	Gained	Intergenic	Intergenic	-6833	NM_020205	56957	NM_020205	ENSG00000264522	OTUD7B	CEZANNE|ZA20D1	OTU deubiquitinase 7B	protein-coding
chr5	132771570	132772125	Gained	intron (NM_001098813, intron 1 of 9)	intron (NM_001098813, intron 1 of 9)	5392	NM_001098811	23176	NM_015146	ENSG00000164402	SEPTIN8	SEP2|SEPT8|Septin-8	septin 8	protein-coding
chr10	69769429	69769711	Gained	Intergenic	Intergenic	-32336	NM_001368895	1305	NM_005203	ENSG00000197467	COL13A1	CMS19|COLXIIIA1	collagen type XIII alpha 1 chain	protein-coding
chr4	138301575	138301872	Gained	Intergenic	Intergenic	-7988	NR_051987	100874047	NR_051987	ENSG00000251372	LINC00499	LINC00500	long intergenic non-protein coding RNA 499	ncRNA
chr11	121367585	121367881	Gained	Intergenic	Intergenic	74865	NM_001024956	6309	NM_006918	ENSG00000109929	SC5D	ERG3|S5DES|SC5DL	sterol-C5-desaturase	protein-coding
chr4	52550269	52550563	Gained	Intergenic	Intergenic	106123	NM_001134223	64854	NM_022832	ENSG00000109189	USP46	-	ubiquitin specific peptidase 46	protein-coding
chr2	168545489	168546014	Gained	intron (NM_203463, intron 1 of 9)	intron (NM_203463, intron 1 of 9)	-37192	NR_039933	100616356	NR_039933	ENSG00000265694	MIR4774	-	microRNA 4774	ncRNA
chr14	90444290	90444649	Gained	Intergenic	MIR|SINE|MIR	10648	NR_146493	101930294	NR_146492	ENSG00000258678	LINC02317	-	long intergenic non-protein coding RNA 2317	ncRNA
chr2	9914612	9914948	Gained	intron (NM_005680, intron 12 of 14)	intron (NM_005680, intron 12 of 14)	-36913	NM_198182	29841	NM_198182	ENSG00000134317	GRHL1	LBP32|MGR|NH32|TFCP2L2	grainyhead like transcription factor 1	protein-coding
chr5	143929587	143929855	Gained	Intergenic	Intergenic	117560	NM_021182	57824	NM_021182	ENSG00000158497	HMHB1	HB-1|HB-1Y|HLA-HB1	histocompatibility minor HB-1	protein-coding
chr9	82810989	82811325	Gained	Intergenic	MER41A|LTR|ERV1	251985	NM_152573	158158	NM_152573	ENSG00000165105	RASEF	RAB45|TSG	RAS and EF-hand domain containing	protein-coding
chr3	61064347	61064947	Gained	intron (NR_148921, intron 2 of 4)	intron (NR_148921, intron 2 of 4)	186805	NM_001354590	2272	NM_002012	ENSG00000189283	FHIT	AP3Aase|FRA3B	fragile histidine triad diadenosine triphosphatase	protein-coding
chr8	97104360	97104991	Gained	intron (NM_016134, intron 7 of 7)	LTR82A|LTR|ERVL	173253	NM_033512	85453	NM_033512	ENSG00000180543	TSPYL5	-	TSPY like 5	protein-coding
chr12	46473645	46474119	Gained	intron (NR_125380, intron 3 of 3)	intron (NR_125380, intron 3 of 3)	89775	NR_125381	100288798	NR_125377		SLC38A4-AS1	-	SLC38A4 antisense RNA 1	ncRNA
chr7	16346353	16346941	Gained	intron (NM_001101417, intron 2 of 8)	intron (NM_001101417, intron 2 of 8)	74891	NM_001368197	729920	NM_001101417	ENSG00000214960	CRPPA	ISPD|LGMDR20|MDDGA7|MDDGC7|Nip|hISPD	CDP-L-ribitol pyrophosphorylase A	protein-coding
chr9	250144	250431	Gained	intron (NM_203447, intron 1 of 47)	intron (NM_203447, intron 1 of 47)	-22759	NM_001190458	81704	NM_203447	ENSG00000107099	DOCK8	HEL-205|HIES2|MRD2|ZIR8	dedicator of cytokinesis 8	protein-coding
chr15	55784385	55784900	Gained	Intergenic	Intergenic	-41490	NM_173814	283659	NM_173814	ENSG00000166450	PRTG	IGDCC5	protogenin	protein-coding
chr7	116273825	116274273	Gained	Intergenic	Intergenic	12615	NR_130923	102724434	NR_130921	ENSG00000237870	LOC102724434	-	uncharacterized LOC102724434	ncRNA
chr1	14733034	14733721	Gained	intron (NM_201628, intron 1 of 14)	intron (NM_201628, intron 1 of 14)	134660	NM_015209	23254	NM_015209	ENSG00000189337	KAZN	C1orf196|KAZ	kazrin, periplakin interacting protein	protein-coding
chr5	73638671	73639123	Gained	intron (NM_001177693, intron 1 of 35)	intron (NM_001177693, intron 1 of 35)	12739	NM_001177693	64283	NM_022448	ENSG00000214944	ARHGEF28	RGNEF|RIP2|p190RHOGEF	Rho guanine nucleotide exchange factor 28	protein-coding
chr1	234315205	234315592	Gained	intron (NM_173508, intron 4 of 7)	intron (NM_173508, intron 4 of 7)	8931	NR_039818	100616380	NR_039818	ENSG00000264377	MIR4671	-	microRNA 4671	ncRNA
chr10	88062710	88063241	Gained	Intergenic	MER121|DNA|hAT?	199350	NM_000314	5728	NM_000314	ENSG00000171862	PTEN	10q23del|BZS|CWS1|DEC|GLM2|MHAM|MMAC1|PTEN1|PTENbeta|TEP1	phosphatase and tensin homolog	protein-coding
chr6	47097269	47097716	Gained	Intergenic	Intergenic	-55160	NM_025048	266977	NM_025048	ENSG00000153292	ADGRF1	GPR110|KPG_012|PGR19|hGPCR36	adhesion G protein-coupled receptor F1	protein-coding
chr6	113995583	113996059	Gained	non-coding (NR_125845, exon 4 of 10)	non-coding (NR_125845, exon 4 of 10)	-24673	NR_033441	3066	NM_001527	ENSG00000196591	HDAC2	HD2|KDAC2|RPD3|YAF1	histone deacetylase 2	protein-coding
chr5	94028038	94028402	Gained	intron (NR_028080, intron 3 of 8)	LTR40c|LTR|ERVL	83443	NM_032042	83989	NM_032042	ENSG00000113391	ARB2A	C5orf21|FAM172A|Toupee	ARB2 cotranscriptional regulator A	protein-coding
chr14	52457891	52458526	Gained	intron (NM_020784, intron 16 of 20)	intron (NM_020784, intron 16 of 20)	94297	NM_020784	57544	NM_020784	ENSG00000087301	TXNDC16	ERp90|KIAA1344	thioredoxin domain containing 16	protein-coding
chr8	79993057	79993366	Gained	intron (NM_014018, intron 2 of 2)	intron (NM_014018, intron 2 of 2)	37048	NM_014018	28957	NM_014018	ENSG00000147586	MRPS28	COXPD47|HSPC007|MRP-S28|MRP-S35|MRPS35	mitochondrial ribosomal protein S28	protein-coding
chr2	67904783	67905485	Gained	Intergenic	Intergenic	-79572	NR_110271	101927701	NR_110271	ENSG00000237013	LINC01812	-	long intergenic non-protein coding RNA 1812	ncRNA
chr1	44532008	44532435	Gained	intron (NM_001319957, intron 1 of 13)	L3|LINE|CR1	-13272	NR_049849	100847089	NR_049849	ENSG00000263381	MIR5584	-	microRNA 5584	ncRNA
chr11	7645252	7645643	Gained	intron (NM_001351855, intron 18 of 24)	Arthur1|DNA|hAT-Tip100	27444	NM_001302827	51700	NM_016229	ENSG00000166394	CYB5R2	B5R.2	cytochrome b5 reductase 2	protein-coding
chr12	26784003	26784234	Gained	intron (NM_002223, intron 2 of 56)	L1MD3|LINE|L1	49076	NM_002223	3709	NM_002223	ENSG00000123104	ITPR2	ANHD|CFAP48|INSP3R2|IP3R2	inositol 1,4,5-trisphosphate receptor type 2	protein-coding
chr14	34699858	34700486	Gained	Intergenic	L2c|LINE|L2	13645	NM_021914	1073	NM_021914	ENSG00000165410	CFL2	NEM7	cofilin 2	protein-coding
chr18	41974820	41975168	Gained	intron (NM_002647, intron 4 of 24)	intron (NM_002647, intron 4 of 24)	19760	NM_002647	5289	NM_002647	ENSG00000078142	PIK3C3	VPS34|Vps34|hVps34	phosphatidylinositol 3-kinase catalytic subunit type 3	protein-coding
chr10	77179332	77179700	Gained	intron (NM_001322836, intron 5 of 27)	intron (NM_001322836, intron 5 of 27)	38685	NR_120654	101929310	NR_120654	ENSG00000225497	KCNMA1-AS2	-	KCNMA1 antisense RNA 2	ncRNA
chr11	73414975	73415822	Gained	intron (NM_015159, intron 4 of 7)	intron (NM_015159, intron 4 of 7)	38730	NM_032871	84957	NM_032871	ENSG00000054967	RELT	AI3C|TNFRSF19L|TRLT	RELT TNF receptor	protein-coding
chr8	129551197	129551630	Gained	intron (NR_130917, intron 1 of 3)	intron (NR_130917, intron 1 of 3)	23605	NR_130918	137196	NR_130917	ENSG00000229140	CCDC26	GLM7|RAM	CCDC26 long non-coding RNA	ncRNA
chr7	127983907	127984310	Gained	intron (NM_014390, intron 15 of 23)	CR1-11_Crp|LINE|CR1	-13401	NR_027330	27099	NM_014411	ENSG00000279078	SND1-IT1	C7orf54|NAG8|NSG-X	SND1 intronic transcript 1	ncRNA
chr5	160556949	160557235	Gained	Intergenic	Intergenic	71740	NR_029701	406938	NR_029701	ENSG00000283733	MIR146A	MIRN146|MIRN146A|miR-146a|miRNA146A	microRNA 146a	ncRNA
chr6	116447458	116447960	Gained	Intergenic	Intergenic	-13666	NM_001276460	441168	NM_001010919	ENSG00000188820	CALHM6	C6orf187|FAM26F|INAM|dJ93H18.5	calcium homeostasis modulator family member 6	protein-coding
chr2	84832750	84833167	Gained	intron (NM_001080824, intron 3 of 5)	intron (NM_001080824, intron 3 of 5)	48126	NM_001277053	129293	NM_001080824	ENSG00000186854	TRABD2A	C2orf89|TIKI1	TraB domain containing 2A	protein-coding
chr4	148164568	148165062	Gained	intron (NM_000901, intron 4 of 8)	intron (NM_000901, intron 4 of 8)	277599	NM_001166104	4306	NM_000901	ENSG00000151623	NR3C2	MCR|MLR|MR|NR3C2VIT	nuclear receptor subfamily 3 group C member 2	protein-coding
chr6	17332422	17332894	Gained	Intergenic	AluY|SINE|Alu	49957	NM_153020	221662	NM_153020	ENSG00000112183	RBM24	RNPC6|dJ259A10.1	RNA binding motif protein 24	protein-coding
chr8	65973815	65974090	Gained	Intergenic	MLT1A1-int|LTR|ERVL-MaLR	-41026	NM_001349432	85479	NM_033105	ENSG00000147570	DNAJC5B	CSP-beta	DnaJ heat shock protein family (Hsp40) member C5 beta	protein-coding
chr12	88242180	88242849	Gained	Intergenic	Intergenic	100207	NM_001366583	160418	NM_181783	ENSG00000139324	TMTC3	LIS8|SMILE	transmembrane O-mannosyltransferase targeting cadherins 3	protein-coding
chr9	81902406	81903018	Gained	Intergenic	Intergenic	-10725	NR_026851	347127	NM_198509	ENSG00000291172	SPATA31D5P	FAM75D5|FAM75D5P	SPATA31 subfamily D member 5, pseudogene	pseudo
chr6	113596866	113597296	Gained	Intergenic	Intergenic	52994	NR_125844	101927686	NR_125844	ENSG00000230943	LINC02541	-	long intergenic non-protein coding RNA 2541	ncRNA
chr3	29937219	29937583	Gained	intron (NM_001177711, intron 11 of 13)	intron (NM_001177711, intron 11 of 13)	-3245	NR_046556	100873977	NR_046556	ENSG00000235593	RBMS3-AS1	-	RBMS3 antisense RNA 1	ncRNA
chr3	192851803	192852418	Gained	intron (NM_178496, intron 1 of 1)	intron (NM_178496, intron 1 of 1)	65746	NM_178496	151963	NM_178496	ENSG00000180611	MB21D2	C3orf59|D2A|hMB21D2	Mab-21 domain containing 2	protein-coding
chr22	28142367	28142785	Gained	intron (NM_001145418, intron 6 of 22)	intron (NM_001145418, intron 6 of 22)	-221964	NR_036169	100423034	NR_036169	ENSG00000264073	MIR3199-1	mir-3199-1	microRNA 3199-1	ncRNA
chr10	122140640	122141565	Gained	intron (NM_206861, intron 4 of 19)	intron (NM_206861, intron 4 of 19)	-22528	NM_006997	10579	NM_006997	ENSG00000138162	TACC2	AZU-1|ECTACC	transforming acidic coiled-coil containing protein 2	protein-coding
chrX	74431853	74432185	Gained	intron (NM_006517, intron 1 of 5)	intron (NM_006517, intron 1 of 5)	10526	NM_006517	6567	NM_006517	ENSG00000147100	SLC16A2	AHDS|DXS128|DXS128E|MCT 7|MCT 8|MCT7|MCT8|MRX22|XPCT	solute carrier family 16 member 2	protein-coding
chr14	69658737	69659097	Gained	intron (NM_014734, intron 2 of 5)	intron (NM_014734, intron 2 of 5)	47321	NM_014734	9766	NM_014734	ENSG00000100647	SUSD6	DRAGO|KIAA0247	sushi domain containing 6	protein-coding
chr19	15951020	15951599	Gained	Intergenic	FordPrefect|DNA|hAT-Tip100	2301	NM_001004465	126541	NM_001004465	ENSG00000176231	OR10H4	OR19-28	olfactory receptor family 10 subfamily H member 4	protein-coding
chr3	127989034	127989523	Gained	Intergenic	Intergenic	-63159	NM_013336	29927	NM_013336	ENSG00000058262	SEC61A1	ADTKD5|CVID15|HNFJ4|HSEC61|SEC61|SEC61A	SEC61 translocon subunit alpha 1	protein-coding
chr1	109375804	109376073	Gained	intron (NM_002959, intron 1 of 19)	L1PA16|LINE|L1	17419	NM_001205228	6272	NM_002959	ENSG00000134243	SORT1	Gp95|LDLCQ6|NT3|NTR3	sortilin 1	protein-coding
chr3	194512806	194513310	Gained	Intergenic	Intergenic	25918	NR_033929	401106	NR_033929		ATP13A3-DT	LINC00884	ATP13A3 divergent transcript	ncRNA
chr8	128369930	128370176	Gained	Intergenic	Intergenic	194626	NR_121672	101927774	NR_121672		LINC00824	LINC01263	long intergenic non-protein coding RNA 824	ncRNA
chr8	32307277	32307771	Gained	intron (NM_013962, intron 1 of 4)	intron (NM_013962, intron 1 of 4)	-133222	NR_047475	100874286	NR_047475	ENSG00000254049	NRG1-IT3	-	NRG1 intronic transcript 3	ncRNA
chr2	196171148	196172337	Gained	promoter-TSS (NM_004226)	promoter-TSS (NM_004226)	-164	NM_004226	9262	NM_004226	ENSG00000081320	STK17B	DRAK2	serine/threonine kinase 17b	protein-coding
chr11	83018974	83019173	Gained	intron (NM_001286060, intron 1 of 4)	AluSz6|SINE|Alu	15201	NM_001286059	27314	NM_014488	ENSG00000137502	RAB30	-	RAB30, member RAS oncogene family	protein-coding
chr10	119667484	119668157	Gained	intron (NM_004281, intron 1 of 3)	intron (NM_004281, intron 1 of 3)	16440	NM_004281	9531	NM_004281	ENSG00000151929	BAG3	BAG-3|BIS|CAIR-1|MFM6	BAG cochaperone 3	protein-coding
chr5	95823705	95823985	Gained	promoter-TSS (NM_001243659)	promoter-TSS (NM_001243659)	-972	NM_001243659	2745	NM_002064	ENSG00000173221	GLRX	GRX|GRX1	glutaredoxin	protein-coding
chr6	11978341	11978747	Gained	Intergenic	Arthur1|DNA|hAT-Tip100	22700	NR_125853	101928253	NR_125853	ENSG00000225102	LOC101928253	-	uncharacterized LOC101928253	ncRNA
chr16	55471509	55471820	Gained	Intergenic	L2b|LINE|L2	-7166	NM_001302508	4313	NM_004530	ENSG00000087245	MMP2	CLG4|CLG4A|MMP-2|MMP-II|MONA|TBE-1	matrix metallopeptidase 2	protein-coding
chr2	230751056	230751539	Gained	intron (NM_001130849, intron 1 of 8)	intron (NM_001130849, intron 1 of 8)	37749	NM_001130850	51719	NM_016289	ENSG00000135932	CAB39	CGI-66|MO25	calcium binding protein 39	protein-coding
chr16	48014745	48015120	Gained	Intergenic	MIR|SINE|MIR	49243	NR_146502	105371238	NR_146502		LINC02134	-	long intergenic non-protein coding RNA 2134	ncRNA
chr14	71289163	71289868	Gained	Intergenic	MER4A1_|LTR|ERV1	-30961	NM_001354288	26037	NM_015556	ENSG00000197555	SIPA1L1	E6TP1|SPAR1	signal induced proliferation associated 1 like 1	protein-coding
chr6	161266029	161266421	Gained	intron (NM_020133, intron 1 of 8)	MER20|DNA|hAT-Charlie	7836	NM_020133	56895	NM_020133	ENSG00000026652	AGPAT4	1-AGPAT4|LPAAT-delta|LPAAT4|LPLAT4|dJ473J16.2	1-acylglycerol-3-phosphate O-acyltransferase 4	protein-coding
chr1	10146346	10146791	Gained	intron (NM_001105562, intron 18 of 27)	intron (NM_001105562, intron 18 of 27)	-64002	NM_001365951	23095	NM_015074	ENSG00000054523	KIF1B	CMT2|CMT2A|CMT2A1|HMSNII|KLP|NBLST1	kinesin family member 1B	protein-coding
chr2	62382161	62382576	Gained	Intergenic	Intergenic	123827	NM_198276	200728	NM_198276	ENSG00000186889	TMEM17	-	transmembrane protein 17	protein-coding
chr5	168390410	168390771	Gained	intron (NM_015238, intron 3 of 22)	intron (NM_015238, intron 3 of 22)	-95881	NM_002887	5917	NM_002887	ENSG00000113643	RARS1	ArgRS|DALRD1|HLD9|RARS	arginyl-tRNA synthetase 1	protein-coding
chr11	19442232	19442686	Gained	intron (NM_001111018, intron 2 of 38)	intron (NM_001111018, intron 2 of 38)	64770	NR_049725	100874012	NR_049725	ENSG00000255043	NAV2-AS5	-	NAV2 antisense RNA 5	ncRNA
chr12	57261211	57261764	Gained	intron (NM_001351209, intron 19 of 23)	intron (NM_001351209, intron 19 of 23)	-10300	NM_145064	246329	NM_145064	ENSG00000185482	STAC3	CMYP13|MYPBB|NAM	SH3 and cysteine rich domain 3	protein-coding
chr2	188533435	188533755	Gained	intron (NM_001375953, intron 6 of 13)	L1PA16|LINE|L1	236103	NR_030287	693146	NR_030287	ENSG00000207951	MIR561	MIRN561|hsa-mir-561|mir-561	microRNA 561	ncRNA
chr2	164542282	164543120	Gained	intron (NM_001303422, intron 2 of 12)	L1PA16|LINE|L1	25794	NM_001303422	2888	NM_004490	ENSG00000115290	GRB14	-	growth factor receptor bound protein 14	protein-coding
chr4	8362547	8362943	Gained	Intergenic	MER41-int|LTR|ERV1	42569	NR_149125	105374374	NR_149125	ENSG00000249145	LINC02517	-	long intergenic non-protein coding RNA 2517	ncRNA
chr11	12770094	12770368	Gained	intron (NM_021961, intron 3 of 12)	intron (NM_021961, intron 3 of 12)	95810	NM_021961	7003	NM_021961	ENSG00000187079	TEAD1	AA|NTEF-1|REF1|TCF-13|TCF13|TEAD-1|TEF-1	TEA domain transcription factor 1	protein-coding
chr13	33940981	33941407	Gained	intron (NM_181558, intron 8 of 8)	MER61C|LTR|ERV1	123045	NM_002915	5983	NM_002915	ENSG00000133119	RFC3	RFC38	replication factor C subunit 3	protein-coding
chr15	67109442	67109929	Gained	intron (NM_005902, intron 1 of 8)	intron (NM_005902, intron 1 of 8)	-16031	NM_001145102	4088	NM_005902	ENSG00000166949	SMAD3	HSPC193|HsT17436|JV15-2|LDS1C|LDS3|MADH3|hMAD-3|hSMAD3|mad3	SMAD family member 3	protein-coding
chr9	113693067	113693282	Gained	Intergenic	Intergenic	99045	NM_001276262	5998	NM_017790	ENSG00000138835	RGS3	C2PA|RGP3	regulator of G protein signaling 3	protein-coding
chr15	50854532	50855056	Gained	Intergenic	Intergenic	-53889	NM_007347	23431	NM_007347	ENSG00000081014	AP4E1	CPSQ4|SPG51|STUT1	adaptor related protein complex 4 subunit epsilon 1	protein-coding
chr6	5537839	5538360	Gained	intron (NM_001374875, intron 4 of 6)	intron (NM_001374875, intron 4 of 6)	-80024	NR_125848	101927972	NR_125846	ENSG00000269985	FARS2-AS1	-	FARS2 antisense RNA 1	ncRNA
chr18	54672880	54673393	Gained	Intergenic	Intergenic	-44721	NM_001375327	5874	NM_004163	ENSG00000041353	RAB27B	C25KG	RAB27B, member RAS oncogene family	protein-coding
chr2	173254631	173254963	Gained	intron (NM_016653, intron 16 of 19)	intron (NM_016653, intron 16 of 19)	27239	NR_033882	339751	NR_033882	ENSG00000238133	MAP3K20-AS1	MLK7-AS1	MAP3K20 antisense RNA 1	ncRNA
chr11	93986523	93987189	Gained	Intergenic	Intergenic	-34498	NM_001098672	341208	NM_001098672	ENSG00000181333	HEPHL1	HJDD|ZP	hephaestin like 1	protein-coding
chr1	202063084	202063478	Gained	Intergenic	Intergenic	52694	NM_004433	1999	NM_004433	ENSG00000163435	ELF3	EPR-1|ERT|ESE-1|ESX	E74 like ETS transcription factor 3	protein-coding
chr8	27349064	27349684	Gained	intron (NM_173174, intron 6 of 35)	MIRb|SINE|MIR	23810	NM_173175	2185	NM_004103	ENSG00000120899	PTK2B	CADTK|CAKB|FADK2|FAK2|PKB|PTK|PYK2|RAFTK	protein tyrosine kinase 2 beta	protein-coding
chr8	101504393	101505011	Gained	intron (NM_001330593, intron 1 of 15)	intron (NM_001330593, intron 1 of 15)	12263	NM_024915	79977	NM_024915	ENSG00000083307	GRHL2	BOM|DFNA28|ECTDS|PPCD4|TFCP2L3	grainyhead like transcription factor 2	protein-coding
chr5	36450494	36450985	Gained	Intergenic	Intergenic	-148837	NM_001323279	202151	NM_145000	ENSG00000164188	RANBP3L	-	RAN binding protein 3 like	protein-coding
chr10	61763805	61764169	Gained	intron (NM_173554, intron 6 of 6)	intron (NM_173554, intron 6 of 6)	101026	NM_173554	219621	NM_173554	ENSG00000183346	CABCOCO1	ARIEL|C10orf107	ciliary associated calcium binding coiled-coil 1	protein-coding
chr2	45452938	45453363	Gained	intron (NM_018079, intron 16 of 20)	intron (NM_018079, intron 16 of 20)	158117	NM_018079	55133	NM_018079	ENSG00000068784	SRBD1	-	S1 RNA binding domain 1	protein-coding
chr13	60509735	60510338	Gained	intron (NM_001146070, intron 9 of 13)	intron (NM_001146070, intron 9 of 13)	112816	NM_001146070	81550	NM_030794	ENSG00000083544	TDRD3	-	tudor domain containing 3	protein-coding
chr7	18117500	18118066	Gained	intron (NM_001321868, intron 1 of 25)	MLT1C|LTR|ERVL-MaLR	9526	NR_031635	100302140	NR_031635	ENSG00000221393	MIR1302-6	MIRN1302-6|hsa-mir-1302-6	microRNA 1302-6	ncRNA
chr5	124029971	124030231	Gained	Intergenic	Intergenic	408419	NR_125774	103724389	NR_125774		LINC01170	-	long intergenic non-protein coding RNA 1170	ncRNA
chr10	102702827	102703258	Gained	intron (NM_004311, intron 2 of 5)	intron (NM_004311, intron 2 of 5)	11355	NM_004311	403	NM_004311	ENSG00000138175	ARL3	ARFL3|JBTS35|RP83	ADP ribosylation factor like GTPase 3	protein-coding
chr3	52299978	52300507	Gained	Intergenic	Intergenic	-5934	NR_029677	406925	NR_029677	ENSG00000207926	MIR135A1	MIRN135-1|MIRN135A1|mir-135a-1	microRNA 135a-1	ncRNA
chr8	66740872	66741272	Gained	intron (NM_001033578, intron 1 of 16)	intron (NM_001033578, intron 1 of 16)	26962	NR_002734	26255	NM_021000	ENSG00000213005	PTTG3P	PTTG1P3|PTTG3|rcPTTG1	pituitary tumor-transforming 3, pseudogene	pseudo
chr11	119964640	119964993	Gained	Intergenic	Intergenic	164037	NM_001330382	23650	NM_012101	ENSG00000137699	TRIM29	ATDC	tripartite motif containing 29	protein-coding
chr9	17601042	17601456	Gained	intron (NM_003026, intron 1 of 8)	intron (NM_003026, intron 1 of 8)	22183	NM_003026	6456	NM_003026	ENSG00000107295	SH3GL2	CNSA2|EEN-B1|SH3D2A|SH3P4	SH3 domain containing GRB2 like 2, endophilin A1	protein-coding
chr13	64371099	64371469	Gained	Intergenic	L1M1|LINE|L1	-295273	NR_145420	144766	NR_145420	ENSG00000227674	LINC00355	-	long intergenic non-protein coding RNA 355	ncRNA
chr14	91284842	91285263	Gained	intron (NM_001080414, intron 25 of 29)	intron (NM_001080414, intron 25 of 29)	-31172	NM_003485	8111	NM_003485	ENSG00000119714	GPR68	AI2A6|GPR12A|OGR1	G protein-coupled receptor 68	protein-coding
chr5	77322308	77322789	Gained	intron (NM_001376073, intron 2 of 18)	L2a|LINE|L2	111868	NM_003719	8622	NM_003719	ENSG00000113231	PDE8B	ADSD|PPNAD3	phosphodiesterase 8B	protein-coding
chr4	158314762	158315382	Gained	Intergenic	L2a|LINE|L2	104586	NM_018342	55314	NM_018342	ENSG00000164124	TMEM144	SLC35G7	transmembrane protein 144	protein-coding
chr9	22084493	22085065	Gained	intron (NR_003529, intron 12 of 18)	intron (NR_003529, intron 12 of 18)	-75466	NM_078487	1030	NM_004936	ENSG00000147883	CDKN2B	CDK4I|INK4B|MTS2|P15|TP15|p15INK4b	cyclin dependent kinase inhibitor 2B	protein-coding
chr21	26880118	26880542	Gained	Intergenic	Intergenic	-34921	NM_006988	9510	NM_006988	ENSG00000154734	ADAMTS1	C3-C5|METH1	ADAM metallopeptidase with thrombospondin type 1 motif 1	protein-coding
chr7	36710338	36710675	Gained	intron (NM_001177506, intron 1 of 21)	MLT1E1A|LTR|ERVL-MaLR	13988	NM_001637	313	NM_001637	ENSG00000136250	AOAH	-	acyloxyacyl hydrolase	protein-coding
chr16	82067206	82067698	Gained	intron (NM_002153, intron 1 of 4)	intron (NM_002153, intron 1 of 4)	32199	NM_002153	3294	NM_002153	ENSG00000086696	HSD17B2	EDH17B2|HSD17|SDR9C2	hydroxysteroid 17-beta dehydrogenase 2	protein-coding
chr4	118417378	118417703	Gained	Intergenic	MIR|SINE|MIR	-64537	NM_003619	8492	NM_003619	ENSG00000164099	PRSS12	BSSP-3|BSSP3|MRT1	serine protease 12	protein-coding
chr12	58668627	58669235	Gained	intron (NR_120452, intron 1 of 7)	L1MDa|LINE|L1	77229	NR_126341	100506869	NR_126341	ENSG00000258231	LOC100506869	-	uncharacterized LOC100506869	ncRNA
chr19	44625902	44626518	Gained	intron (NM_001205280, intron 2 of 4)	intron (NM_001205280, intron 2 of 4)	12647	NM_001205280	147710	NM_001205280	ENSG00000216588	IGSF23	-	immunoglobulin superfamily member 23	protein-coding
chr1	203606131	203606623	Gained	Intergenic	Intergenic	-20410	NM_001001396	493	NM_001684	ENSG00000058668	ATP2B4	ATP2B2|MXRA1|PMCA4|PMCA4b|PMCA4x	ATPase plasma membrane Ca2+ transporting 4	protein-coding
chr3	49781422	49781879	Gained	intron (NM_153273, intron 1 of 5)	intron (NM_153273, intron 1 of 5)	4544	NM_001242829	9807	NM_153273	ENSG00000176095	IP6K1	IHPK1|PiUS	inositol hexakisphosphate kinase 1	protein-coding
chr5	115930999	115931295	Gained	Intergenic	MLT1D|LTR|ERVL-MaLR	-25424	NR_157226	107986443	NR_157226	ENSG00000287148	LINCADL	LINC-ADAL	lincRNA adipogenesis and lipogenesis associated	ncRNA
chr2	230870625	230871069	Gained	intron (NM_001012514, intron 1 of 4)	intron (NM_001012514, intron 1 of 4)	5897	NM_001012516	81618	NM_030926	ENSG00000135916	ITM2C	BRI3|BRICD2C|E25|E25C|ITM3	integral membrane protein 2C	protein-coding
chr17	43085493	43085867	Gained	intron (NM_007300, intron 11 of 23)	intron (NM_007300, intron 11 of 23)	38435	NM_007298	672	NM_007294	ENSG00000012048	BRCA1	BRCAI|BRCC1|BROVCA1|FANCS|IRIS|PNCA4|PPP1R53|PSCP|RNF53	BRCA1 DNA repair associated	protein-coding
chr11	72454938	72455412	Gained	Intergenic	ERVL-E-int|LTR|ERVL	-20491	NM_001258394	81570	NM_030813	ENSG00000162129	CLPB	ANKCLB|ANKCLP|HSP78|MEGCANN|MGCA7|MGCA7A|SCN9|SKD3	ClpB family mitochondrial disaggregase	protein-coding
chr6	25774251	25774577	Gained	intron (NM_001286121, intron 9 of 12)	intron (NM_001286121, intron 9 of 12)	19672	NM_005495	10050	NM_005495	ENSG00000146039	SLC17A4	KAIA2138	solute carrier family 17 member 4	protein-coding
chr2	134281995	134282310	Gained	intron (NM_001371457, intron 3 of 16)	intron (NM_001371457, intron 3 of 16)	28080	NM_002410	4249	NM_002410	ENSG00000152127	MGAT5	GNT-V|GNT-VA|MGAT5A|glcNAc-T V	alpha-1,6-mannosylglycoprotein 6-beta-N-acetylglucosaminyltransferase	protein-coding
chr5	103624052	103624412	Gained	Intergenic	MER44B|DNA|TcMar-Tigger	-61443	NM_001300741	83594	NM_031438	ENSG00000112874	NUDT12	-	nudix hydrolase 12	protein-coding
chr1	186094180	186094559	Gained	exon (NM_031935, exon 67 of 107)	exon (NM_031935, exon 67 of 107)	-201904	NM_001127710	10216	NM_005807	ENSG00000116690	PRG4	CACP|HAPO|JCAP|MSF|SZP	proteoglycan 4	protein-coding
chr20	48131617	48131948	Gained	Intergenic	Intergenic	-141665	NR_110027	101927457	NR_110027		LINC01522	-	long intergenic non-protein coding RNA 1522	ncRNA
chr4	89511903	89512161	Gained	Intergenic	LTR22B2|LTR|ERVK	-204232	NM_198281	285513	NM_198281	ENSG00000185477	GPRIN3	GRIN3	GPRIN family member 3	protein-coding
chr5	143019598	143019938	Gained	intron (NR_146198, intron 12 of 22)	intron (NR_146198, intron 12 of 22)	-150858	NR_046680	100874239	NR_046680	ENSG00000226272	ARHGAP26-AS1	-	ARHGAP26 antisense RNA 1	ncRNA
chr13	49485313	49485840	Gained	intron (NR_135324, intron 11 of 20)	intron (NR_135324, intron 11 of 20)	-10377	NR_135322	51131	NM_001040443	ENSG00000136147	PHF11	APY|BCAP|IGEL|IGER|IGHER|NY-REN-34|NYREN34	PHD finger protein 11	protein-coding
chr6	89989608	89990175	Gained	intron (NM_021813, intron 6 of 8)	intron (NM_021813, intron 6 of 8)	95422	NM_032602	84694	NM_032602	ENSG00000135355	GJA10	CX62	gap junction protein alpha 10	protein-coding
chr7	112668574	112669015	Gained	intron (NR_110158, intron 5 of 7)	intron (NR_110158, intron 5 of 7)	46413	NR_110158	101928012	NR_110158	ENSG00000223646	LOC101928012	-	uncharacterized LOC101928012	ncRNA
chr10	18610500	18610885	Gained	intron (NM_001351118, intron 3 of 8)	intron (NM_001351118, intron 3 of 8)	40895	NM_182543	221078	NM_182543	ENSG00000241058	NSUN6	4933414E04Rik|ARL5B-AS1|MRT82|NOPD1	NOP2/Sun RNA methyltransferase 6	protein-coding
chr9	36858787	36859407	Gained	intron (NM_001280549, intron 6 of 7)	intron (NM_001280549, intron 6 of 7)	5211	NR_039766	100616278	NR_039766	ENSG00000264922	MIR4540	-	microRNA 4540	ncRNA
chr16	74281356	74281641	Gained	Intergenic	LTR48|LTR|ERV1	-15316	NM_002811	5713	NM_002811	ENSG00000103035	PSMD7	MOV34|P40|Rpn8|S12	proteasome 26S subunit, non-ATPase 7	protein-coding
chr5	72661419	72661726	Gained	promoter-TSS (NR_105007)	promoter-TSS (NR_105007)	-903	NR_105007	121232377	NR_105007		TNPO1-DT	LINC02056	TNPO1 divergent transcript	ncRNA
chr2	150267656	150268346	Gained	Intergenic	X6B_LINE|LINE|CR1	-10994	NR_146972	105373683	NR_146972	ENSG00000231420	LINC01817	-	long intergenic non-protein coding RNA 1817	ncRNA
chr14	32293048	32293411	Gained	Intergenic	Intergenic	-36069	NM_004274	9472	NM_004274	ENSG00000151320	AKAP6	ADAP100|ADAP6|AKAP100|PRKA6|mAKAP	A-kinase anchoring protein 6	protein-coding
chr1	228811192	228811470	Gained	Intergenic	Intergenic	75852	NM_021205	58480	NM_021205	ENSG00000116574	RHOU	ARHU|CDC42L1|G28K|WRCH1|hG28K	ras homolog family member U	protein-coding
chr3	98986075	98986487	Gained	Intergenic	Intergenic	-84586	NM_080927	131566	NM_080927	ENSG00000057019	DCBLD2	CLCP1|ESDN	discoidin, CUB and LCCL domain containing 2	protein-coding
chr12	95930173	95930580	Gained	intron (NM_182496, intron 2 of 15)	MLT1C|LTR|ERVL-MaLR	12238	NM_182496	120935	NM_182496	ENSG00000165972	CCDC38	-	coiled-coil domain containing 38	protein-coding
chr22	18054297	18054523	Gained	Intergenic	L2a|LINE|L2	-23580	NM_017929	55670	NM_017929	ENSG00000215193	PEX26	PBD7A|PBD7B|PEX26M1T|Pex26pM1T	peroxisomal biogenesis factor 26	protein-coding
chr7	106841916	106842426	Gained	Intergenic	Intergenic	-23111	NM_001282427	5294	NM_002649	ENSG00000105851	PIK3CG	IMD97|PI3CG|PI3K|PI3Kgamma|PIK3|p110gamma|p120-PI3K	phosphatidylinositol-4,5-bisphosphate 3-kinase catalytic subunit gamma	protein-coding
chr6	140867414	140867719	Gained	Intergenic	L1M8|LINE|L1	183752	NR_039675	100616180	NR_039675	ENSG00000264390	MIR4465	-	microRNA 4465	ncRNA
chr2	86283437	86284018	Gained	intron (NM_001164730, intron 1 of 6)	MIR|SINE|MIR	53899	NM_001164732	65055	NM_022912	ENSG00000068615	REEP1	C2orf23|DSMA6|HMN5B|HMND12|HMNR6|SPG31|Yip2a	receptor accessory protein 1	protein-coding
chr12	98418420	98419024	Gained	Intergenic	Intergenic	38423	NR_033801	121456	NR_033801	ENSG00000293147	SLC9A7P1	-	solute carrier family 9 member 7 pseudogene 1	pseudo
chr4	148261853	148262300	Gained	intron (NR_148974, intron 2 of 6)	intron (NR_148974, intron 2 of 6)	180338	NM_001166104	4306	NM_000901	ENSG00000151623	NR3C2	MCR|MLR|MR|NR3C2VIT	nuclear receptor subfamily 3 group C member 2	protein-coding
chr3	169071040	169071568	Gained	Intergenic	Intergenic	74219	NM_001366472	2122	NM_004991	ENSG00000085276	MECOM	AML1-EVI-1|EVI1|KMT8E|MDS1|MDS1-EVI1|PRDM3|RUSAT2	MDS1 and EVI1 complex locus	protein-coding
chr15	41568458	41568801	Gained	intron (NM_006293, intron 8 of 18)	intron (NM_006293, intron 8 of 18)	8657	NM_001330264	7301	NM_006293	ENSG00000092445	TYRO3	BYK|Dtk|Etk-2|RSE|Rek|Sky|Tif	TYRO3 protein tyrosine kinase	protein-coding
chr12	69655957	69656307	Gained	intron (NM_032735, intron 9 of 9)	Charlie1|DNA|hAT-Charlie	33145	NM_152439	144453	NM_032735	ENSG00000127325	BEST3	VMD2L3	bestrophin 3	protein-coding
chr8	107429498	107429821	Gained	intron (NM_001199859, intron 1 of 8)	(A)n|Simple_repeat|Simple_repeat	68259	NM_001146	284	NM_001146	ENSG00000154188	ANGPT1	AGP1|AGPT|AGPT-1|ANG1|HAE5	angiopoietin 1	protein-coding
chr1	58903429	58904302	Gained	Intergenic	CpG	-116611	NR_110626	101926925	NR_110626		LINC01358	-	long intergenic non-protein coding RNA 1358	ncRNA
chr17	61294329	61294623	Gained	intron (NM_001353144, intron 24 of 25)	intron (NM_001353144, intron 24 of 25)	73228	NR_136397	101927855	NR_136397	ENSG00000267131	LOC101927855	-	uncharacterized LOC101927855	ncRNA
chrX	31221146	31221769	Gained	intron (NM_000109, intron 64 of 78)	L2c|LINE|L2	45497	NM_004018	1756	NM_000109	ENSG00000198947	DMD	BMD|CMD3B|DXS142|DXS164|DXS206|DXS230|DXS239|DXS268|DXS269|DXS270|DXS272|MRX85	dystrophin	protein-coding
chr8	37703329	37703785	Gained	Intergenic	Intergenic	7775	NM_025069	80139	NM_025069	ENSG00000183779	ZNF703	NLZ1|ZEPPO1|ZNF503L|ZPO1	zinc finger protein 703	protein-coding
chr1	225508536	225508914	Gained	intron (NM_001377481, intron 11 of 15)	intron (NM_001377481, intron 11 of 15)	-79870	NM_194442	3930	NM_002296	ENSG00000143815	LBR	C14SR|DHCR14B|LMN2R|PHA|PHASK|TDRD18	lamin B receptor	protein-coding
chr6	47656234	47656723	Gained	promoter-TSS (NM_001368115)	promoter-TSS (NM_001368115)	6	NM_001368115	222611	NM_153839		ADGRF2	GPR111|PGR20|hGPCR35	adhesion G protein-coupled receptor F2	ncRNA
chr3	140219146	140219590	Gained	intron (NM_022131, intron 2 of 16)	intron (NM_022131, intron 2 of 16)	284183	NM_022131	64084	NM_022131	ENSG00000158258	CLSTN2	ALC-GAMMA|CDHR13|CS2|CSTN2|alcagamma	calsyntenin 2	protein-coding
chr12	94704557	94704864	Gained	Intergenic	Intergenic	-54153	NM_020698	57458	NM_020698	ENSG00000057704	TMCC3	-	transmembrane and coiled-coil domain family 3	protein-coding
chr8	26157560	26157923	Gained	Intergenic	L1ME1|LINE|L1	-112328	NM_022659	64641	NM_022659	ENSG00000221818	EBF2	COE2|EBF-2|O/E-3|OE-3	EBF transcription factor 2	protein-coding
[truncated: 90,030 more rows]

## Sheet: Fig. 5B
Fig 5B: Distribution of SMARCB1-dependent (gained) and SMARCB1-independent (persistent) ATAC-seq peaks across genomic annotation categories (promoter, intron, exon, intergenic, etc.). Values represent the proportion of peaks in each accessibility class mapping to each genomic feature.
	Intron	Intergenic	promoter-TSS	TTS	exon	3' UTR	5' UTR	non-coding
Persistent	0.417409	0.333317	0.167668	0.0217406	0.0213235	0.0129643	0.0104949	0.0126806
Gained	0.504158	0.443838	0.0201174	0.0086621	0.0069046	0.008003	0.0015692	0.006371

## Sheet: Fig. 5C
Fig 5C: Top 20 enriched transcription factor binding motifs identified at persistent and gained ATAC-seq accessible sites upon SMARCB1 re-expression. Motif enrichment was performed using HOMERv4.11.1 with a one-sided binomial test against a dinucleotide-shuffled background. p-values were corrected for multiple comparisons using the Benjamini-Hochberg procedure; all corrected p-values were below m…
Persistent Site Motif Analysis
Rank	Motif	Name	P-value	log P-pvalue	q-value (Benjamini)	# Target Sequences with Motif	% of Targets Sequences with Motif	# Background Sequences with Motif	% of Background Sequences with Motif
1	TGCAAGCTCTGAATCGGACTCTAGGTACGATCGTCAAGTCGTACGACTCTAGATCGGCATCATGCATGGATCGTACCTGA	CTCF(Zf)/CD4+-CTCF-ChIP-Seq(Barski_et_al.)/Homer	1e-12607	-29030	0	12316	0.206	491.1	0.0083
2	TAGCAGTCTGACAGTCCTAGATCGAGTCCATGTGACAGTCGTACAGTCAGTCGCATCTAGATCGGCATACTGATCGGATC	BORIS(Zf)/K562-CTCFL-ChIP-Seq(GSE32465)/Homer	1e-8517	-19610	0	12770	0.2136	1215.5	0.0205
3	ACTGCATGTCGAACGTACTGCGTAATCGACGTGTACCGTAGACTAGTC	Fos(bZIP)/TSC-Fos-ChIP-Seq(GSE110950)/Homer	1e-564	-1299	0	5108	0.0854	2314.6	0.039
4	CTAGTCGAGCATCATGGCTATAGCCGATGTACCTGAAGCT	JunB(bZIP)/DendriticCells-Junb-ChIP-Seq(GSE36099)/Homer	1e-555	-1280	0	4916	0.0822	2202.5	0.0372
5	CATGCTAGTCGAACGTACTGCGTATAGCCGATTGACCGTAAGCTGATC	Fra2(bZIP)/Striatum-Fra2-ChIP-Seq(GSE43429)/Homer	1e-553	-1275	0	4470	0.0748	1914.6	0.0323
6	CTAGTCGACGATACTGCGTATACGAGCTTGACGCTAACGTGATCTAGC	Fosl2(bZIP)/3T3L1-Fosl2-ChIP-Seq(GSE56872)/Homer	1e-543	-1252	0	3477	0.0582	1312	0.0221
7	ACTGCTAGTCGACGATCATGGCTAATCGCGATGTACGCTAAGCTGTAC	Fra1(bZIP)/BT549-Fra1-ChIP-Seq(GSE46166)/Homer	1e-543	-1252	0	4941	0.0826	2241.2	0.0378
8	CAGTTGCAACGTACTGCGTAATCGCGATTGACCGTAACGT	BATF(bZIP)/Th17-BATF-ChIP-Seq(GSE39756)/Homer	1e-515	-1186	0	5492	0.0919	2673.8	0.0451
9	CTAGTCGAACGTACTGCGTAATGCACGTGTACCGTAAGCTGATCGTAC	Atf3(bZIP)/GBM-ATF3-ChIP-Seq(GSE33912)/Homer	1e-509	-1173	0	5601	0.0937	2761.8	0.0466
10	CTAGTCGAACGTACTGCGTATAGCCGATGTACCGTAAGCTGATCGTAC	Jun-AP1(bZIP)/K562-cJun-ChIP-Seq(GSE31477)/Homer	1e-484	-1115	0	2717	0.0454	945	0.0159
11	TCGAACGTCATGGCTATAGCCGATGTACGCTAACGTATGC	AP-1(bZIP)/ThioMac-PU.1-ChIP-Seq(GSE21512)/Homer	1e-472	-1088	0	6008	0.1005	3135.6	0.0529
12	AGCTCTAGTGACCGTAACGTCGATAGTCAGTCCTGACATG	TEAD3(TEA)/HepG2-TEAD3-ChIP-Seq(Encode)/Homer	1e-451	-1039	0	9184	0.1536	5618.1	0.0948
13	TGACAGTCCTGATGACCGTAACGTACGTAGTCAGTCCGTA	TEAD1(TEAD)/HepG2-TEAD1-ChIP-Seq(Encode)/Homer	1e-413	-951.6	0	8111	0.1357	4894.7	0.0826
14	TAGCTAGCGCATCATGACTGGCTACGTAACGTACTGGATC	TEAD4(TEA)/Tropoblast-Tead4-ChIP-Seq(GSE37350)/Homer	1e-390	-898.7	0	7441	0.1245	4443.3	0.075
15	GATCGTACCGATACTGACTGCGTACGTAACGTACTGGATC	TEAD(TEA)/Fibroblast-PU.1-ChIP-Seq(Unpublished)/Homer	1e-382	-880.7	0	5868	0.0981	3263.1	0.055
16	ATGCGATCCGATCTAGACTGGCTACGTAAGCTACTGAGCT	TEAD2(TEA)/Py2T-Tead2-ChIP-Seq(GSE55709)/Homer	1e-273	-630.4	0	4815	0.0805	2783.4	0.047
17	TACGCTAGATGCGATCGTACAGTCCTAGAGTCAGTCAGTCGTACAGTC	Sp1(Zf)/Promoter/Homer	1e-266	-613	0	4509	0.0754	2574.2	0.0434
18	CGATTACGTGACGACTCATGCGTATACGACGTGTACCTGA	Bach2(bZIP)/OCILy7-Bach2-ChIP-Seq(GSE44420)/Homer	1e-265	-610.9	0	1965	0.0329	797.4	0.0135
19	CTAGAGTCGATCGTACAGTCCTAGAGTCGTACGATCGTACGATCGCAT	KLF17(Zf)/2cell-Klf17-CutnTag(GSE211845)/Homer	1e-230	-530.6	0	7075	0.1183	4742.6	0.08
20	CTAGATCGGTCACATGAGTCGACTTACGCAGTAGTCAGTCCTGACGATCTAGATCGGACTATCGAGTCGACTCTAGTCGA	REST-NRSF(Zf)/Jurkat-NRSF-ChIP-Seq/Homer	1e-229	-527.8	0	414	0.0069	48.3	0.0008
Gained Site Motif Analysis
Rank	Motif	Name	P-value	log P-pvalue	q-value (Benjamini)	# Target Sequences with Motif	% of Targets Sequences with Motif	# Background Sequences with Motif	% of Background Sequences with Motif
1	ACTGCTAGTCGACGATCATGGCTAATCGCGATGTACGCTAAGCTGTAC	Fra1(bZIP)/BT549-Fra1-ChIP-Seq(GSE46166)/Homer	1e-3414	-7863	0	8624	0.2708	3665	0.054
2	ACTGCATGTCGAACGTACTGCGTAATCGACGTGTACCGTAGACTAGTC	Fos(bZIP)/TSC-Fos-ChIP-Seq(GSE110950)/Homer	1e-3333	-7676	0	8849	0.2778	3978.4	0.0586
3	CATGCTAGTCGAACGTACTGCGTATAGCCGATTGACCGTAAGCTGATC	Fra2(bZIP)/Striatum-Fra2-ChIP-Seq(GSE43429)/Homer	1e-3327	-7662	0	7836	0.246	3044.3	0.0449
4	CTAGTCGACGATACTGCGTATACGAGCTTGACGCTAACGTGATCTAGC	Fosl2(bZIP)/3T3L1-Fosl2-ChIP-Seq(GSE56872)/Homer	1e-3282	-7558	0	6437	0.2021	1952.3	0.0288
5	CTAGTCGAGCATCATGGCTATAGCCGATGTACCTGAAGCT	JunB(bZIP)/DendriticCells-Junb-ChIP-Seq(GSE36099)/Homer	1e-3249	-7482	0	8493	0.2666	3736.6	0.0551
6	CTAGTCGAACGTACTGCGTAATGCACGTGTACCGTAAGCTGATCGTAC	Atf3(bZIP)/GBM-ATF3-ChIP-Seq(GSE33912)/Homer	1e-3170	-7301	0	9206	0.289	4551.1	0.0671
7	CTAGTCGAACGTACTGCGTATAGCCGATGTACCGTAAGCTGATCGTAC	Jun-AP1(bZIP)/K562-cJun-ChIP-Seq(GSE31477)/Homer	1e-3169	-7299	0	5466	0.1716	1364	0.0201
8	CAGTTGCAACGTACTGCGTAATCGCGATTGACCGTAACGT	BATF(bZIP)/Th17-BATF-ChIP-Seq(GSE39756)/Homer	1e-3152	-7259	0	9150	0.2873	4518.8	0.0666
[truncated: 12 more rows]

## Sheet: Fig. 5D
Figure 5D: Genomic coordinates and annotations for ATAC-seq regions that co-localize with SMARCA4, ARID1A, or SMARCB1 binding sites from CUT&RUN analysis. Peak calling for SWI/SNF subunits performed with SEACR v1.3 (stringent mode) with signal value filtering ≥5. Regions represent the intersection of differential chromatin accessibility (DESeq2, padj < 0.05) and SWI/SNF subunit occupancy in the c…
[truncated: 16,502 more rows]

[truncated: 6 more sheets: Fig. 5E, Fig. 5G, Fig. 5H - WTvW281X, Fig. 5H - W281PvW281X, Fig. 5H - I315IvI315X, Fig. 5H - I315RvI315X]
